# Supplementary material for: Rapid increases in soil pH solubilise organic matter, dramatically increase denitrification potential and strongly stimulate microorganisms from the Firmicutes phylum
Source: PeerJ. 2018 Dec 12;6:e6090. doi: 10.7717/peerj.6090 (PMC6295159; doi:10.7717/peerj.6090)
Supplement: Supplemental Information 2 — This file contains raw data underpinning Table 1, Fig. 1 and Fig. S2 [file peerj-06-6090-s002.xlsx]

## Sheet: Extraction
Soil moisture wet wt	Soil moisture Dry wt	wet/dry	MC% (sampling)	Wet soil wt	Dry soil wt	Soil water (mL)
10.666	8.405	1.26901	26.9007	31.7252	25	6.72516
10.539	8.275	1.2736	27.3595	31.8399	25	6.83988
				31.7825
													Water extract						KCl extract
#	Soil	Rep	Wet soil wgt (g)	DWE	KOH (ml of 1M)	KCl (ml of 0.1M)	Water (ml)	OH added (meq/100 g soil)	Solution pH	EC (uS/cm)	N2O (ppm)	CO2 (ppm)	NO3- (ppm)	NH4+ (ppm)	NO3- (ug/g)	NH4+ (ug/g)	DOC (ppm)	DON (ppm)	Weight of tube & cap	Weight of cap	Weight of slurry transferred + cap & tube	Weight of tube, cap & soil after centrifugation	Weight of tube + dried soil	Dry soil weight	KCl extract Corrected Vol.	NO3- (ppm)	NH4+ (ppm)	NO3- (ug/g)	NH4+ (ug/g)	Total ex. NO3- (ug/g)	Total ex. NH4+ (ug/g)
1	MTT No Till	a	31.78	24.998	0	10.3	7.91748	0	4.38	5540	308.461	2677.5	9.542	3.302	9.54276	3.30226	55.31	5.685	27.208	4.002	67.9	56.25	45.107	13.897	45.145	0.6402	2.119	0.197073	0.652292	9.73983	3.95455
2	MTT No Till	b	31.785	25.0019	0	10.3	7.91748	0	4.34	5760	349.783	3295.54	8.178	3.024	8.17736	3.02376	58.6	5.692	27.64	4.049	69.22	57.16	46.61	14.921	44.599	0.4332	2.16	0.144931	0.722648	8.32229	3.74641
3	MTT No Till	c	31.785	25.0019	0	10.3	7.91748	0	4.35	5640	354.033	2992.74	8.048	2.818	8.04737	2.81778	55.03	5.643	27.27	4.145	69.01	57.05	46.109	14.694	45.086	0.4781	2.101	0.155818	0.684738	8.20319	3.50252
4	MTT No Till	a	31.788	25.0043	1	9.1	8.11748	3.99931	5.71	5420	646.252	6241.9	-0.219	5.27	-0.218962	5.26909	129.6	13.2949	27.717	3.984	69.88	58.03	47.351	15.65	44.663	0.1068	2.881	0.0374229	1.00951	-0.181539	6.2786
5	MTT No Till	b	31.787	25.0035	1	9.1	8.11748	3.99944	5.91	5480	685.948	6329.28	0.14856	6.886	0.148539	6.88503	119.4	13.7883	27.366	4.026	69.7	57.62	47.182	15.79	44.464	0.1045	3.778	0.0371099	1.34164	0.185649	8.22667
6	MTT No Till	c	31.781	24.9988	1	9.1	8.11748	4.00019	6	5540	592.009	6310.12	0.3746	5.126	0.374618	5.12625	118.2	13.9462	27.02	3.97	69.5	57.23	46.565	15.575	44.635	0.1022	3.516	0.0356618	1.22688	0.41028	6.35312
7	MTT No Till	a	31.781	24.9988	1.5	8.3	8.41748	6.00029	6.8	5280	49.956	7824.8	1.2918	9.042	1.29186	9.04243	333.5	24.5809	27.741	4.043	69.51	57.73	47.338	15.554	44.435	0.05656	6.726	0.0197982	2.35436	1.31166	11.3968
8	MTT No Till	b	31.782	24.9996	1.5	8.3	8.41748	6.0001	6.79	5860	63.901	7246.76	0.3146	11.826	0.314605	11.8262	368.2	27.7358	27.318	4.056	70.24	58.05	47.136	15.762	44.97	0.06365	6.278	0.0223093	2.20044	0.336915	14.0266
9	MTT No Till	c	31.786	25.0027	1.5	8.3	8.41748	5.99934	6.87	5620	85.006	7091.49	0.3354	10.08	0.335363	10.0789	372.3	26.5472	27.703	4.034	70.5	58.5	47.828	16.091	44.706	0.06366	6.16	0.0229131	2.21716	0.358276	12.2961
10	MTT No Till	a	31.788	25.0043	2	7.4	8.81748	7.99862	7.31	5200	4.803	8190.79	2.054	16.058	2.05365	16.0552	691.9	50.2646	26.861	4.007	68.11	56.64	45.985	15.117	44.662	0.05874	9.741	0.0198821	3.29709	2.07353	19.3523
11	MTT No Till	b	31.786	25.0027	2	7.4	8.81748	7.99912	7.27	5300	5.059	8305.05	5.024	16.578	5.02345	16.5762	769.6	48.3315	27.461	4.171	69.9	57.93	46.412	14.78	45.689	0.0575	9.851	0.0186008	3.18671	5.04205	19.7629
12	MTT No Till	c	31.787	25.0035	2	7.4	8.81748	7.99887	7.34	5360	5.697	7957.55	2.268	16.53	2.26768	16.5277	730.7	61.8652	27.042	4.138	69.51	57.48	46.614	15.434	45.004	0.0537	9.115	0.0184163	3.12596	2.2861	19.6536
13	MTT No Till	a	31.78	24.998	2.5	6.5	9.21748	10.0008	7.73	4780	14.476	6305.75	2.956	20.56	2.95623	20.5616	935.3	125.255	27.037	4.199	68.66	57.02	45.907	14.671	45.312	0.05123	12.11	0.0165871	3.92094	2.97282	24.4826
14	MTT No Till	b	31.785	25.0019	2.5	6.5	9.21748	9.99922	7.77	5140	13.748	6863.97	3.26	22.52	3.25975	22.5182	996.8	145.564	27.056	3.969	69.11	57.32	46.996	15.971	44.293	0.05569	12.29	0.0200805	4.43148	3.27983	26.9497
15	MTT No Till	c	31.78	24.998	2.5	6.5	9.21748	10.0008	7.87	5240	15.671	6588.05	3.254	22.56	3.25426	22.5618	1323	125.892	27.087	4.046	69.83	57.62	47.023	15.89	44.643	0.04834	11.95	0.0172059	4.25342	3.27146	26.8152
16	MTT No Till	a	31.787	25.0035	3	5.4	9.81748	11.9983	8.2	4860	20.525	4070.86	4.148	26.72	4.14742	26.7162	2623	181.596	27.701	4.097	69.31	57.88	46.562	14.764	45.415	0.0469	12.56	0.0152468	4.08314	4.16266	30.7994
17	MTT No Till	b	31.781	24.9988	3	5.4	9.81748	12.0006	8.13	4960	18.385	3414.51	6.31	25.98	6.3103	25.9812	2548	188.445	27.382	4.029	68.9	57.59	46.911	15.5	44.708	0.05328	12.78	0.0184719	4.43075	6.32877	30.412
18	MTT No Till	c	31.787	25.0035	3	5.4	9.81748	11.9983	8.21	4980	20.317	3792.93	4.428	26	4.42738	25.9963	2303	177.841	27.605	4.049	69.3	58.01	46.861	15.207	45.198	0.04309	12.79	0.0144978	4.30323	4.44187	30.2996
19	MTT No Till	a	31.784	25.0012	3.5	4.2	10.5175	13.9993	8.44	4800	20.729	1695.83	10.62	30.76	10.6195	30.7586	4123	247	26.954	4.071	68.22	57.05	45.269	14.244	45.852	0.06198	12.83	0.0192542	3.98566	10.6388	34.7442
20	MTT No Till	b	31.785	25.0019	3.5	4.2	10.5175	13.9989	8.44	4980	18.29	1826.56	9.596	30.26	9.59525	30.2576	4073	232.396	27.087	4.073	69.1	57.78	46.861	15.701	44.992	0.06824	13.94	0.0238139	4.86469	9.61907	35.1223
21	MTT No Till	c	31.781	24.9988	3.5	4.2	10.5175	14.0007	8.36	4960	23.702	2297.74	7.876	32.62	7.87638	32.6216	4041	237.761	26.945	4.026	68.88	57.4	45.187	14.216	46.239	0.05319	14.36	0.0163531	4.41493	7.89273	37.0365
22	MTT No Till	a	31.784	25.0012	4	2.9	11.3175	15.9993	8.62	4880	16.047	1082.83	13.096	38.54	13.0954	38.5382	5740	365.818	27.659	4.031	69.18	58.37	46.382	14.692	46.019	0.08917	14.28	0.0284684	4.55902	13.1239	43.0972
23	MTT No Till	b	31.788	25.0043	4	2.9	11.3175	15.9972	8.56	4960	11.366	783.388	18.236	33.42	18.2329	33.4142	5811	346.978	27.035	4.135	67.03	56.41	44.63	13.46	45.915	0.5135	11.54	0.150533	3.38296	18.3834	36.7972
24	MTT No Till	c	31.782	24.9996	4	2.9	11.3175	16.0003	8.58	5060	20.12	961.507	16.05	36.34	16.0503	36.3406	5920	337.13	26.86	4.049	67.79	57.07	45.508	14.599	45.611	0.1342	13.78	0.0429542	4.41065	16.0932	40.7512
25	MTT No Till	a	31.784	25.0012	4.5	1.5	12.2175	17.9992	9.12	4760	4.976	287.343	24.86	34.42	24.8588	34.4184	7276	409.044	27.279	4.141	67.07	56.81	44.812	13.392	46.139	1.49	7.927	0.432478	2.30084	25.2913	36.7192
26	MTT No Till	b	31.787	25.0035	4.5	1.5	12.2175	17.9975	8.96	5400	4.218	264.826	28.78	36.76	28.7759	36.7548	8025	457.84	27.886	4.074	68.68	58.42	46.055	14.095	46.439	1.622	7.613	0.492304	2.31067	29.2682	39.0655
27	MTT No Till	c	31.782	24.9996	4.5	1.5	12.2175	18.0003	8.92	5380	6.16	288.687	28.38	36.28	28.3805	36.2806	7716	466.32	27.014	4.02	66.32	56.41	44.163	13.129	46.267	1.412	8.153	0.400678	2.31354	28.7811	38.5941
28	MTT No Till	a	31.786	25.0027	5	0	13.2175	19.9978	9.44	5860	0.867	112.585	37.8	44.46	37.7959	44.4551	9641	566.1	26.949	4.178	66.37	56.53	43.846	12.719	46.862	2.217	4.489	0.601725	1.21838	38.3976	45.6735
29	MTT No Till	b	31.782	24.9996	5	0	13.2175	20.0003	9.31	6120	0.967	110.904	32.54	40.74	32.5405	40.7407	9240	551.92	27.608	4.136	67.35	57.52	45.989	14.245	45.667	2.346	4.821	0.731793	1.50382	33.2723	42.2445
30	MTT No Till	c	31.782	24.9996	5	0	13.2175	20.0003	9.38	5740	0.831	89.396	33.96	45.26	33.9606	45.2607	9613	542.56	27.088	4.004	67.62	57.31	45.565	14.473	45.749	2.236	4.279	0.707373	1.35369	34.6679	46.6144

## Sheet: MinN
Sample ID	Wet Weight	Dry Weight	Wet/Dry sampling
1	9.1	7.187	1.26618
2	11.052	8.742	1.26424
3	10.006	7.901	1.26642
Mean			1.26561
	Raw Data			Calculated Data						Blanks	NH4-N	NO3-N
	Min N	NH4-N	NO3-N		Soil dry wt.	NH4-N conc	NO3-N conc			Rep1
	Soil wet wt.	Lachet	Lachet			dry soil	dry soil	Min N		Rep2
	(g)	(ug/ml)	(ug/ml)		(g)	(ug/g)	(ug/g)	(ug/g)		Rep3
Sample ID	wet wt	NH4-N	NO3-N	wet/dry	dry soil	conc NH4	conc NO3	MinN		Mean
1	5.024	0.7021	3.029	1.26561	3.96962	4.6082	19.8807	24.4889
2	5.008	0.6629	2.942	1.26561	3.95698	4.36425	19.3689	23.7331
3	5.015	0.6432	2.987	1.26561	3.96251	4.22888	19.6388	23.8677
						4.40044	19.6294	24.0299
