# Supplementary material for: Rapid increases in soil pH solubilise organic matter, dramatically increase denitrification potential and strongly stimulate microorganisms from the Firmicutes phylum
Source: PeerJ. 2018 Dec 12;6:e6090. doi: 10.7717/peerj.6090 (PMC6295159; doi:10.7717/peerj.6090)
Supplement: Supplemental Information 3 [file peerj-06-6090-s003.xlsx]

## Sheet: Lachet
Run	Sample ID	Nitrate	Ammonium	TPN										Sample ID	Nitrate & Nitrite	Ammonium	Total Organic Nitrogen
1	7	30.695	6.01	53.6245										FS Expt 4 #1 5xDil All	39.43	2.2185	1.0765
1	7	30.675	6.715	54.85										FS Expt 4 #2	39.785	1.9365	3.0035
1	8	30.16	5.36	48.345										FS Expt 4 #3	38.6	1.745	1.39
1	9	26.145	11.73	48.51										FS Expt 4 #4	6.84	1.975	2.56
1	10	0.3161	5.175	22.545										FS Expt 4 #5	5.22	1.8075	3.6275
1	11	0.22475	5.445	24.285										FS Expt 4 #6	39.815	1.81	5.52
2	13	45.43	22.89	x										FS Expt 4 #7	39.175	2.339	5.376
3	13	38.45	19.87	325.6										FS Expt 4 #8	39.315	2.249	3.691
2	14	45.38	22.55	x										FS Expt 4 #9	4.965	1.6575	4.3025
3	14	38.29	18.95	347.1										FS Expt 4 #10	4.445	1.9045	3.4905
2	15	46.57	23.55	x										FS Expt 4 #11	38.195	2.385	2.675
3	15	38.84	19.25	279.4										FS Expt 4 #12	37.525	2.351	4.169
2	16	15	24.72	x										FS Expt 4 #13	36.735	2.3725	5.9375
3	16	13.08	20.91	303.2										FS Expt 4 #14	3.942	2.2595	5.5385
2	17	15.47	26.33	x										FS Expt 4 #15	3.692	2.6285	5.5695
3	17	13.21	21.85	364.8										FS Expt 4 #16	37.66	2.3535	2.1515
5	19	43.7	25.84											FS Expt 4 #17	37.085	2.3595	5.8805
3	19	49.25	26.23	594.2										FS Expt 4 #18	37.225	2.3355	6.8895
5	20	44.33	27.66											FS Expt 4 #19	3.8625	2.768	6.1545
3	20	49.35	27.29	535.3										FS Expt 4 #20	4.1115	2.4285	5.04
5	21	43.23	26.12											FS Expt 4 #21	38.75	3.3765	5.8435
3	21	49.08	24.88	470.2										FS Expt 4 #22	38.825	2.9695	6.8755
5	22	17.96	32.36											FS Expt 4 #23	38.675	2.7495	4.9955
3	22	18.9	30.05	443.1										FS Expt 4 #24	5.605	2.9835	6.5465
5	23	16.65	29.93											FS Expt 4 #25	4.528	2.76	6.452
3	23	17.71	29.15	475										FS Expt 4 #26	37.375	2.868	7.777
1	31	28.87	5.61	51.7										FS Expt 4 #27	38.915	3.134	5.996
1	32	29.465	5.645	49.025										FS Expt 4 #28	37.1	2.941	7.824
1	33	27.77	6.035	49.62										FS Expt 4 #29	4.343	2.9085	6.8435
1	34	0.22545	4.99	25.35										FS Expt 4 #30	4.2205	3.231	4.6485
1	35	0.1806	5.115	22.85										FS Expt 4 #31	35.7	4.1795	5.2505
2	37	42.73	22.98	x										FS Expt 4 #32	35.545	3.1065	3.2985
3	37	35.85	19.11	342.2										FS Expt 4 #33	35.115	3.681	2.134
2	38	44.17	22.71	x										FS Expt 4 #34	0.903	4.018	7.059
3	38	36.93	19.17	350.9										FS Expt 4 #35	0.9315	3.383	7.1305
2	39	43.79	24.09	x										FS Expt 4 #36	34.27	3.2885	8.1165
3	39	36.05	20.03	286.9										FS Expt 4 #37	34.665	3.3045	1.8655
2	40	15.31	24.33	x										FS Expt 4 #38	35.035	3.384	6.291
3	40	12.97	20.07	407.2										FS Expt 4 #39	1.1865	3.532	7.7115
2	41	15.42	25.4	x										FS Expt 4 #40	0.543	3.445	7.477
3	41	12.62	20.94	413.6										FS Expt 4 #41	34.2	4.286	8.279
5	43	42.68	26.15											FS Expt 4 #42	34.19	4.1745	9.6905
3	43	47.89	25.55	470.6										FS Expt 4 #43	34.75	4.1885	8.6965
5	44	42.7	25.78											FS Expt 4 #44	0.31015	4.439	8.28085
3	44	47.56	24.8	445.4										FS Expt 4 #45	0.03513	4.548	7.53687
5	45	49.86	30.12											FS Expt 4 #46	33.345	4.28	2.33
3	45	49.68	26.04	491.1										FS Expt 4 #47	35.13	3.804	6.046
5	46	18.88	33.39											FS Expt 4 #48	33.44	4.512	7.673
3	46	18.48	30.29	526.8										FS Expt 4 #49	0.32655	5.67	5.88345
5	47	18.08	31.82											FS Expt 4 #50	0.22055	5.165	7.96945
3	47	17.95	32.5	512.5
1	55	27.06	9.87	61.7
1	55	27.14	9.695	57.5109
1	56	26.995	8.26	54.95
1	57	28.25	7.36	54.8
1	58	0.21575	7.965	22.92
1	59	0.18615	8.785	29.645
2	61	16.88	30.5	x
3	61	14.45	24.5	313.4
2	62	12.91	32.92	x
3	62	10.49	29.54	316.6
2	63	14.11	34.06	x
3	63	10.87	26.44	318.5
2	64	4.899	34.75	x
3	64	3.35	28.38	362.8
2	65	4.399	32.78	x
3	65	3.045	26.36	357.6
5	67	43.28	27.98
3	67	46.77	27.34	482.7
5	68	41.64	27.69
3	68	46.11	26.76	524.3
5	69	42.47	27.12
3	69	48.12	27.21	470
5	70	16.96	32.58
3	70	18.2	31.23	604.3
5	71	17.55	33.28
3	71	19.08	31.88	570.7
1	79	27.935	7.495	47.4672
1	80	28.425	7.125	46.6376
1	81	27.75	7.17	46.2445
1	81	28.29	7.995	46.2445
1	82	0.1958	7.965	20.5502
1	83	0.17165	8.085	23.7424
2	85	21.29	32	x
3	85	17.99	27.41	330.4
2	86	22.48	32.44	x
3	86	18.49	24.38	284.7
2	87	20.4	32.26	x
3	87	16.75	25.43	294.1
2	88	4.644	33.18	x
3	88	3.074	26.01	320.2
2	89	5.309	37.06	x
3	89	3.576	28.75	375.4
5	91	41.53	27.04
3	91	45.21	25.58	481.6
5	92	41.1	26.72
3	92	44.63	25.35	432.7
5	93	41.32	26.88
3	93	46.85	25.47	418.7
5	94	16.76	31.79
3	94	18.36	30.56	477.6
5	95	16.96	32.04
3	95	18.21	30.28	508.2
1	103	29.37	9.725	46.8559
1	104	28.975	10.44	47.4672
1	105	28.785	9.35	53.1441
1	105	28.805	9.165	55.3275
1	106	0.27615	10.005	28.2402
1	107	0.21095	10.005	28.8297
2	109	17.21	36.65	x
3	109	14.08	28.25	297.8
2	110	18.87	37.46	x
3	110	15.56	28.45	328.1
2	111	17.07	29.42	x
3	111	14.41	22.56	276
2	112	4.908	38.05	x
3	112	3.482	31.28	365.5
5	113	4.112	37.33
3	113	4.446	35.79	405.4
3	113	4.278	35.58	373.9
5	115	42.55	28.03
3	115	47.61	27.56	565.7
5	116	44.54	28.72
3	116	47.43	27.28	507.5
5	117	43.07	27.75
3	117	47.29	26.71	402.1
5	118	18.9	34.3
3	118	19.84	31.78	500.7
5	119	18.87	34.19
3	119	19.79	35.02	575
1	127	29.28	8.855	50.131
1	128	29.04	9.67	48.69
1	129	26.655	8.08	49.1266
1	129	26.54	7.99	49.1266
1	130	0.2974	10.01	26.1397
1	131	0.1977	10.215	23.5983
5	133	20.38	35.39
3	133	20.69	35.19	388.2
5	134	21.58	35.52
3	134	22.49	33.86	326.2
5	135	23.22	35.26
3	135	24.82	36.03	412.2
5	136	4.969	38.56
3	136	4.746	38.02	379.7
5	137	5.331	38.74
3	137	4.117	36.92	401.3
5	139	41.12	27.27
4	139			589
4	140			591.1
5	140	43.34	26.12
4	141			589
5	141	41.88	25.78
4	142			639.1
5	142	17.88	30.62
4	143			659.9
5	143	17.79	30.92
1	151	29.49	10.04	52.6201
1	152	28.89	10.81	54.7598
1	152	28.46	10.735	54.7598
1	153	28.375	10.58	51.9214
1	154	0.3152	12.125	32.3057
1	155	0.18005	12.04	30.0349
5	157	21.09	37.4
3	157	21.21	36.82	292.4
5	158	18.82	36.34
3	158	16.35	31.55	311.6
5	159	18.43	36.72
3	159	19.35	37.35	388.8
5	160	5.525	41.3
3	160	5.192	42.29	447.6
5	161	5.368	38.38
3	161	4.57	38.59	351.9
4	163			533.1
5	163	41.11	28.16
4	164			543.9
5	164	41.34	31.1
4	165			479.1
5	165	40.29	31.86
4	166			357
5	166	16.22	36.3
4	167			351.1
5	167	16.26	35.43
1	175	30.745	10.445	52.0087
1	176	32.755	7.835	52.1834
1	177	30.215	10.57	53.2751
1	178	0.2983	11.67	29.9563
1	179	0.34675	11.72	28.524
5	181	22.7	37.17
3	181	24.35	38.68	411.9
5	182	22.84	36.66
3	182	24.78	37.94	354.8
5	183	17.18	32.51
3	183	22.26	38.93	327.3
5	184	5.019	42.56
3	184	5.21	43.28	416.4
5	185	5.371	42.79
3	185	5.058	43.37	440.9
4	187			439.3
5	187	41.35	30.51
4	188			573.4
5	188	41.09	28.18
4	189			606.3
5	189	40.15	31.91
4	190			682.7
5	190	16.37	34.5
4	191			666.7
5	191	16.92	34.46
1	199	28.405	12.96	57.1616
1	200	29.41	12.895	48.821
1	201	33.505	8.795	54.2795
1	202	0.28595	13.81	34.262
1	203	0.2594	13.64	33.0218
5	205	23.5	42.44
3	205	25.44	44.08	346.1
5	206	22.8	42.19
3	206	24.41	42.44	382.4
5	207	22.36	41.08
3	207	24.3	42.02	402.5
5	208	5.229	44.86
3	208	4.898	45.77	403
5	209	4.979	45.35
3	209	5.258	49	367.6
4	211			580.7
5	211	30.91	45.2
4	212			533.8
4	212			594.5
5	212	36.36	37.2
4	213			563.7
5	213	27.44	44.85
4	214			634.2
5	214	7.15	51.11
4	215			647.1
5	215	8.914	50.55
1	223	28.985	13.53	52.3144
1	224	37.2	10.985	63.3624
1	225	29.86	12.445	58.69
1	226	0.3447	14.66	38.9607
1	227	0.23375	15.545	38.3712
5	229	22.94	40.26
3	229	24.56	39.72	321.4
5	230	21.22	37.76
3	230	23.57	38.93	379
5	231	22.9	40.73
3	231	25.45	43.06	348.9
5	232	5.191	46.29
3	232	4.857	44.19	412.3
5	233	4.979	46.3
3	233	4.205	41.83	358.7
4	235			542.1
5	235	22.89	47.76
4	236			506.5
5	236	27.11	45.12
4	237			555.9
5	237	24.7	47.32
4	238			648.3
5	238	6.326	50.87
4	239			446.3
5	239	7.306	48.88

## Sheet: TOC
Type	Sample ID	NPOC
Run A	1	5.166	51.66
Run A	2	4.173	41.73
Run A	3	4.219	42.19
Run A	4	3.721	37.21
Run A	5	4.139	41.39
Run C	7	19.6	196
Run C	8	18.15	181.5
Run C	9	20.69	206.9
Run B	10	23.38	233.8
Run B	11	22.14	221.4
Run C rep +0.5D	13	40.59	4059
Run C rep +0.5D	14	41.44	4144
Run C rep +0.5D	15	41.27	4127
Run C rep +0.5D	16	49.67	4967
Run C rep +0.5D	17	49.04	4904
Run C rep +0.5D	19	65.5	6550
Run C rep +0.5D	20	60.91	6091
Run C rep +0.5D	21	51.55	5155
Run C rep +0.5D	22	48.14	4814
Run C rep +0.5D	23	54.7	5470
Run A	25	3.845	38.45
Run A	26	4.856	48.56
Run A	27	2.871	28.71
Run A	28	3.076	30.76
Run A	29	3.73	37.3
Run B	31	18.89	188.9
Run B	32	19.1	191
Run B	33	19.33	193.3
Run B	34	21.66	216.6
Run B	35	23.58	235.8
Run C rep +0.5D	37	39.19	3919
Run C rep +0.5D	38	38.94	3894
Run C rep +0.5D	39	37.98	3798
Run C rep +0.5D	40	47.6	4760
Run C rep +0.5D	41	47.55	4755
Run C rep +0.5D	43	49.28	4928
Run C rep +0.5D	44	46.03	4603
Run C rep +0.5D	45	46.44	4644
Run C rep +0.5D	46	52.69	5269
Run C rep +0.5D	47	47.7	4770
Run A	49	3.021	30.21
Run A	50	5.056	50.56
Run A	51	3.97	39.7
Run A	52	4.155	41.55
Run A	53	3.783	37.83
Run B	55	29.59	295.9
Run B	56	20.76	207.6
Run B	57	19.18	191.8
Run B	58	22.19	221.9
Run B	59	24.17	241.7
Run C rep +0.5D	61	37.8	3780
Run C rep +0.5D	62	37	3700
Run C rep +0.5D	63	39.87	3987
Run C rep +0.5D	64	46.27	4627
Run C rep +0.5D	65	45.36	4536
Run C rep +0.5D	67	45.22	4522
Run C rep +0.5D	68	50.24	5024
Run C rep +0.5D	69	47.81	4781
Run C rep +0.5D	70	48.28	4828
Run C rep +0.5D	71	37.96	3796
Run A	73	4.435	44.35
Run A	74	4.722	47.22
Run A	75	4.242	42.42
Run A	76	4.367	43.67
Run A	77	3.492	34.92
Run B	79	17.63	176.3
Run B	80	17.8	178
Run B	81	16.18	161.8
Run B	82	22.02	220.2
Run B	83	24.79	247.9
Run C rep +0.5D	85	40.06	4006
Run C rep +0.5D	86	38.32	3832
Run C rep +0.5D	87	37.83	3783
Run C rep +0.5D	88	46.61	4661
Run C rep +0.5D	89	52.45	5245
Run C rep +0.5D	91	41.78	4178
Run C rep +0.5D	92	45.73	4573
Run C rep +0.5D	93	48.82	4882
Run C rep +0.5D	94	82.25	8225
Run C rep +0.5D	95	71.35	7135
Run A	97	4.746	47.46
Run A	98	4.829	48.29
Run A	99	4.177	41.77
Run A	100	4.257	42.57
Run A	101	4.65	46.5
Run B	103	23.38	233.8
Run B	104	23.81	238.1
Run B	105	24.17	241.7
Run B	106	30.35	303.5
Run B	107	25.99	259.9
Run C rep +0.5D	109	40.34	4034
Run C rep +0.5D	110	39.41	3941
Run C rep +0.5D	111	37.29	3729
Run C rep +0.5D	112	47.96	4796
Run C rep +0.5D	113	44.74	4474
Run C rep +0.5D	115	44.54	4454
Run C rep +0.5D	116	44.38	4438
Run C rep +0.5D	117	46.61	4661
Run C rep +0.5D	118	42.56	4256
Run C rep +0.5D	119	50.17	5017
Run A	121	4.763	47.63
Run A	122	4.288	42.88
Run A	123	4.864	48.64
Run A	124	5.119	51.19
Run A	125	4.239	42.39
Run B	127	18.72	187.2
Run B	128	19.77	197.7
Run B	129	16.88	168.8
Run B	130	25.06	250.6
Run B	131	25.2	252
Run C rep +0.5D	133	37.92	3792
Run C rep +0.5D	134	46.37	4637
Run C rep +0.5D	135	44.32	4432
Run C rep +0.5D	136	45.09	4509
Run C rep +0.5D	137	46.55	4655
Run 0.5D	139	34.28	3428
Run 0.5D	140	45.69	4569
Run 0.5D	141	56.03	5603
Run 0.5D	142	62.35	6235
Run 0.5D	143	64.25	6425
Run A	145	4.79	47.9
Run A	146	4.642	46.42
Run A	147	4.669	46.69
Run A	148	5.84	58.4
Run A	149	5.495	54.95
Run B	151	20	200
Run B	152	21.85	218.5
Run B	153	20.49	204.9
Run B	154	27.73	277.3
Run B	155	27.42	274.2
Run C rep +0.5D	157	40.55	4055
Run C rep +0.5D	158	41.02	4102
Run C rep +0.5D	159	41.11	4111
Run C rep +0.5D	160	46.34	4634
Run C rep +0.5D	161	45.25	4525
Run 0.5D	163	52.36	5236
Run 0.5D	164	54.66	5466
Run 0.5D	165	55.53	5553
Run 0.5D	166	60.51	6051
Run 0.5D	167	62.86	6286
Run A	169	4.777	47.77
Run A	170	4.694	46.94
Run A	171	4.695	46.95
Run A	172	5.529	55.29
Run A	173	5.199	51.99
Run B	175	21.23	212.3
Run B	176	12.43	124.3
Run B	177	21.11	211.1
Run B	178	25.26	252.6
Run B	179	25.5	255
Run C rep +0.5D	181	40.95	4095
Run C rep +0.5D	182	38.47	3847
Run C rep +0.5D	183	38.5	3850
Run C rep +0.5D	184	47.8	4780
Run C rep +0.5D	185	42.31	4231
Run 0.5D	187	42.58	4258
Run 0.5D	188	50.96	5096
Run 0.5D	189	50.47	5047
Run 0.5D	190	45.21	4521
Run 0.5D	191	54.72	5472
Run A	193	5.189	51.89
Run A	194	4.956	49.56
Run A	195	5.713	57.13
Run A	196	6.381	63.81
Run A	197	5.7	57
Run B	199	24.89	248.9
Run B	200	24.39	243.9
Run B	201	14.4	144
Run B	202	30.38	303.8
Run B	203	29.59	295.9
Run C rep +0.5D	205	38.39	3839
Run C rep +0.5D	206	41.06	4106
Run C rep +0.5D	207	41.59	4159
Run C rep +0.5D	208	48.67	4867
Run C rep +0.5D	209	49.97	4997
Run 0.5D	211	49.62	4962
Run 0.5D	212	52.3	5230
Run 0.5D	213	50.25	5025
Run 0.5D	214	61.41	6141
Run 0.5D	215	64.94	6494
Run A	217	5.319	53.19
Run A	218	5.122	51.22
Run A	219	5.534	55.34
Run A	220	6.4	64
Run A	221	6.674	66.74
Run B	223	24.72	247.2
Run B	224	23.52	235.2
Run B	225	22	220
Run B	226	28.92	289.2
Run B	227	31.82	318.2
Run C rep +0.5D	229	39.67	3967
Run C rep +0.5D	230	42.78	4278
Run C rep +0.5D	231	38.79	3879
Run C rep +0.5D	232	51.84	5184
Run C rep +0.5D	233	48.85	4885
Run 0.5D	235	51.63	5163
Run 0.5D	236	49.87	4987
Run 0.5D	237	54.39	5439
Run 0.5D	238	61.4	6140
Run 0.5D	239	71.98	7198

## Sheet: EC
	20x dilution	1x dilution			20x dilution	1x dilution			20x dilution	1x dilution			20x dilution	1x dilution			20x dilution	1x dilution
#	EC (uS)	EC (uS)	EC (mS)	#	EC (uS)	EC (uS)	EC (mS)	#	EC (uS)	EC (uS)	EC (mS)	#	EC (uS)	EC (uS)	EC (mS)	#	EC (uS)	EC (uS)	EC (mS)
1	227	4540	4.54	49	258	5160	5.16	97	286	5720	5.72	145	282	5640	5.64	193	286	5720	5.72
2	223	4460	4.46	50	262	5240	5.24	98	288	5760	5.76	146	286	5720	5.72	194	284	5680	5.68
3	227	4540	4.54	51	265	5300	5.3	99	292	5840	5.84	147	290	5800	5.8	195	285	5700	5.7
4	248	4960	4.96	52	288	5760	5.76	100	319	6380	6.38	148	318	6360	6.36	196	316	6320	6.32
5	250	5000	5	53	295	5900	5.9	101	324	6480	6.48	149	323	6460	6.46	197	320	6400	6.4
7	200	4000	4	55	230	4600	4.6	103	252	5040	5.04	151	249	4980	4.98	199	255	5100	5.1
8	202	4040	4.04	56	230	4600	4.6	104	253	5060	5.06	152	251	5020	5.02	200	259	5180	5.18
9	202	4040	4.04	57	233	4660	4.66	105	250	5000	5	153	249	4980	4.98	201	254	5080	5.08
10	222	4440	4.44	58	255	5100	5.1	106	282	5640	5.64	154	280	5600	5.6	202	287	5740	5.74
11	225	4500	4.5	59	262	5240	5.24	107	282	5640	5.64	155	285	5700	5.7	203	293	5860	5.86
13	237	4740	4.74	61	255	5100	5.1	109	280	5600	5.6	157	277	5540	5.54	205	286	5720	5.72
14	243	4860	4.86	62	271	5420	5.42	110	276	5520	5.52	158	278	5560	5.56	206	285	5700	5.7
15	253	5060	5.06	63	269	5380	5.38	111	282	5640	5.64	159	286	5720	5.72	207	282	5640	5.64
16	276	5520	5.52	64	293	5860	5.86	112	310	6200	6.2	160	315	6300	6.3	208	309	6180	6.18
17	267	5340	5.34	65	295	5900	5.9	113	317	6340	6.34	161	312	6240	6.24	209	321	6420	6.42
19	261	5220	5.22	67	287	5740	5.74	115	280	5600	5.6	163	280	5600	5.6	211	293	5860	5.86
20	265	5300	5.3	68	275	5500	5.5	116	272	5440	5.44	164	279	5580	5.58	212	282	5640	5.64
21	259	5180	5.18	69	283	5660	5.66	117	276	5520	5.52	165	279	5580	5.58	213	299	5980	5.98
22	283	5660	5.66	70	292	5840	5.84	118	310	6200	6.2	166	318	6360	6.36	214	319	6380	6.38
23	282	5640	5.64	71	299	5980	5.98	119	305	6100	6.1	167	306	6120	6.12	215	316	6320	6.32
25	226	4520	4.52	73	270	5400	5.4	121	288	5760	5.76	169	287	5740	5.74	217	282	5640	5.64
26	228	4560	4.56	74	267	5340	5.34	122	289	5780	5.78	170	290	5800	5.8	218	288	5760	5.76
27	231	4620	4.62	75	272	5440	5.44	123	290	5800	5.8	171	289	5780	5.78	219	282	5640	5.64
28	249	4980	4.98	76	294	5880	5.88	124	320	6400	6.4	172	318	6360	6.36	220	314	6280	6.28
29	251	5020	5.02	77	302	6040	6.04	125	322	6440	6.44	173	321	6420	6.42	221	323	6460	6.46
31	200	4000	4	79	236	4720	4.72	127	248	4960	4.96	175	242	4840	4.84	223	259	5180	5.18
33	201	4020	4.02	80	238	4760	4.76	128	253	5060	5.06	176	250	5000	5	224	255	5100	5.1
34	201	4020	4.02	81	235	4700	4.7	129	247	4940	4.94	177	255	5100	5.1	225	256	5120	5.12
35	219	4380	4.38	82	260	5200	5.2	130	281	5620	5.62	178	283	5660	5.66	226	285	5700	5.7
37	223	4460	4.46	83	267	5340	5.34	131	287	5740	5.74	179	287	5740	5.74	227	282	5640	5.64
38	251	5020	5.02	85	261	5220	5.22	133	302	6040	6.04	181	277	5540	5.54	229	285	5700	5.7
39	261	5220	5.22	86	267	5340	5.34	134	274	5480	5.48	182	278	5560	5.56	230	277	5540	5.54
40	254	5080	5.08	87	273	5460	5.46	135	285	5700	5.7	183	281	5620	5.62	231	284	5680	5.68
41	265	5300	5.3	88	309	6180	6.18	136	304	6080	6.08	184	311	6220	6.22	232	335	6700	6.7
42	266	5320	5.32	89	307	6140	6.14	137	307	6140	6.14	185	312	6240	6.24	233	324	6480	6.48
43	277	5540	5.54	91	276	5520	5.52	139	271	5420	5.42	187	279	5580	5.58	235	291	5820	5.82
44	262	5240	5.24	92	277	5540	5.54	140	268	5360	5.36	188	270	5400	5.4	236	294	5880	5.88
45	263	5260	5.26	93	286	5720	5.72	141	272	5440	5.44	189	273	5460	5.46	237	289	5780	5.78
46	297	5940	5.94	94	303	6060	6.06	142	298	5960	5.96	190	305	6100	6.1	238	322	6440	6.44
47	303	6060	6.06	95	301	6020	6.02	143	304	6080	6.08	191	300	6000	6	239	318	6360	6.36
