# Supplementary material for: Rapid increases in soil pH solubilise organic matter, dramatically increase denitrification potential and strongly stimulate microorganisms from the Firmicutes phylum
Source: PeerJ. 2018 Dec 12;6:e6090. doi: 10.7717/peerj.6090 (PMC6295159; doi:10.7717/peerj.6090)
Supplement: Supplemental Information 4 — This file contains data used to determine optimal incubation time periods to investigate DEA that allowed for expression of denitrification gene activity (biogeochemical detection of activity via N2O and N2 production). [file peerj-06-6090-s004.xlsx]

## Sheet: Exptl Setup
Soil moisture wet wt	Soil moisture Dry wt	wet/dry	MC% (sampling)	Wet soil wt	Dry soil wt	Soil water (mL)
14.214	11.057	1.28552	28.552	32.138	25	7.13801
15.417	12.099	1.27424	27.4238	31.8559	25	6.85594
13.717	10.731	1.27826	27.8259	31.9565	25	6.95648
		1.27934		31.997
#	Soil	Rep	Time	Acetylene	Wet soil wgt (g)	DWE	KOH (ml of 1M)	KCl (ml of 0.1M)	Water (ml)	OH added (meq/100 g soil)	Tube+cap (g)	Tube+cap+slurry (g)	Tube+cap+dried slurry (g)
1	MTT No Till	a	16	+	32.001	25.0031	0	10.3	7.70302	0	27.185	70.29	46.95
2	MTT No Till	b	16	+	32.003	25.0047	0	10.3	7.70302	0	28.813	71.02	48.37
3	MTT No Till	c	16	+	31.997	25	0	10.3	7.70302	0	28.682	71.02	47.53
4	MTT No Till	d	16	+	31.997	25	0	10.3	7.70302	0	27.308	64.81	46.27
5	MTT No Till	e	16	+	32.008	25.0086	0	10.3	7.70302	0	27.221	63.86	45.69
6	MTT No Till	f	16	+	31.997	25	0	10.3	7.70302	0
7	MTT No Till	a	16	+	31.997	25	1.5	8.3	8.20302	6	27.591	69.55	45.91
8	MTT No Till	b	16	+	32.004	25.0055	1.5	8.3	8.20302	5.99868	27.486	69.17	45.29
9	MTT No Till	c	16	+	32.01	25.0102	1.5	8.3	8.20302	5.99756	27.047	67.97	44.66
10	MTT No Till	d	16	+	31.999	25.0016	1.5	8.3	8.20302	5.99962	27.061	65.27	46.79
11	MTT No Till	e	16	+	32.003	25.0047	1.5	8.3	8.20302	5.99887	27.124	63.38	45.26
12	MTT No Till	f	16	+	32.008	25.0086	1.5	8.3	8.20302	5.99793
13	MTT No Till	a	16	+	32	25.0024	4	2.9	11.103	15.9985	26.974	67.39	44.35
14	MTT No Till	b	16	+	31.995	24.9985	4	2.9	11.103	16.001	27.597	68.31	44.9
15	MTT No Till	c	16	+	32.001	25.0031	4	2.9	11.103	15.998	27.757	68.37	44.43
16	MTT No Till	d	16	+	31.997	25	4	2.9	11.103	16	27.016	63.18	44.88
17	MTT No Till	e	16	+	31.995	24.9985	4	2.9	11.103	16.001	27.789	64.29	45.92
18	MTT No Till	f	16	+	32	25.0024	4	2.9	11.103	15.9985
19	MTT No Till	a	16	+	32.004	25.0055	5	0	13.003	19.9956	27.927	60.84	40.17
20	MTT No Till	b	16	+	32.002	25.0039	5	0	13.003	19.9969	27.54	62.77	42.09
21	MTT No Till	c	16	+	31.995	24.9985	5	0	13.003	20.0012	27.739	64.51	42.79
22	MTT No Till	d	16	+	32.005	25.0063	5	0	13.003	19.995	27.65	65.24	46.55
23	MTT No Till	e	16	+	31.992	24.9961	5	0	13.003	20.0031	27.035	63.63	45.56
24	MTT No Till	f	16	+	31.995	24.9985	5	0	13.003	20.0012
25	MTT No Till	a	16	-	31.997	25	0	10.3	7.70302	0	27.037	69.53	46.66
26	MTT No Till	b	16	-	32.006	25.0071	0	10.3	7.70302	0	28.014	70.1	47.52
27	MTT No Till	c	16	-	31.993	24.9969	0	10.3	7.70302	0	27.539	69.34	47.07
28	MTT No Till	d	16	-	32.003	25.0047	0	10.3	7.70302	0	27.599	64.84	46.53
29	MTT No Till	e	16	-	32.003	25.0047	0	10.3	7.70302	0	27.638	64.28	46.28
30	MTT No Till	f	16	-	31.994	24.9977	0	10.3	7.70302	0
31	MTT No Till	a	16	-	32.001	25.0031	1.5	8.3	8.20302	5.99925	27.054	64.5	42.8
32	MTT No Till	b	16	-	31.998	25.0008	1.5	8.3	8.20302	5.99981	27.368	67.95	45.2
33	MTT No Till	c	16	-	32.001	25.0031	1.5	8.3	8.20302	5.99925	27.744	67.23	44.86
34	MTT No Till	d	16	-	32	25.0024	1.5	8.3	8.20302	5.99943	27.023	63.33	45.5
35	MTT No Till	e	16	-	32.008	25.0086	1.5	8.3	8.20302	5.99793	27.336
36	MTT No Till	f	16	-	31.997	25	1.5	8.3	8.20302	6		63.48	45.72
37	MTT No Till	a	16	-	31.996	24.9992	4	2.9	11.103	16.0005	27.556	59.98	39.89
38	MTT No Till	b	16	-	31.997	25	4	2.9	11.103	16	28.1	59.95	40.35
39	MTT No Till	c	16	-	32.004	25.0055	4	2.9	11.103	15.9965	27.512	61.17	40.62
40	MTT No Till	d	16	-	32.01	25.0102	4	2.9	11.103	15.9935	27.235	63.46	45.84
41	MTT No Till	e	16	-	31.998	25.0008	4	2.9	11.103	15.9995	27.819	63.17	45.58
42	MTT No Till	f	16	-	31.993	24.9969	4	2.9	11.103	16.002
43	MTT No Till	a	16	-	32.003	25.0047	5	0	13.003	19.9962	27.402	61.03	40.62
44	MTT No Till	b	16	-	32.007	25.0078	5	0	13.003	19.9937	27.116	60.27	39.96
45	MTT No Till	c	16	-	32	25.0024	5	0	13.003	19.9981	27.826	62.46	42.06
46	MTT No Till	d	16	-	31.999	25.0016	5	0	13.003	19.9987	27.769	62.16	45.84
47	MTT No Till	e	16	-	31.998	25.0008	5	0	13.003	19.9994	27.432	62.18	45.89
48	MTT No Till	f	16	-	31.998	25.0008	5	0	13.003	19.9994
49	MTT No Till	a	24	+	32.004	25.0055	0	10.3	7.70302	0	27.08	67.09	45.86
50	MTT No Till	b	24	+	32.003	25.0047	0	10.3	7.70302	0	27.25	70.08	48.04
51	MTT No Till	c	24	+	31.999	25.0016	0	10.3	7.70302	0	27.16	70.19	48.34
52	MTT No Till	d	24	+	32.001	25.0031	0	10.3	7.70302	0	28.54	63.14	46.39
53	MTT No Till	e	24	+	32.003	25.0047	0	10.3	7.70302	0	27.36	62.69	45.51
54	MTT No Till	f	24	+	31.998	25.0008	0	10.3	7.70302	0
55	MTT No Till	a	24	+	31.998	25.0008	1.5	8.3	8.20302	5.99981	27.85	66.44	43.65
56	MTT No Till	b	24	+	31.999	25.0016	1.5	8.3	8.20302	5.99962	27.38	67.11	44.57
57	MTT No Till	c	24	+	32	25.0024	1.5	8.3	8.20302	5.99943	27.06	66.58	44.14
58	MTT No Till	d	24	+	32.006	25.0071	1.5	8.3	8.20302	5.99831	28.56	65.81	48.4
59	MTT No Till	e	24	+	31.994	24.9977	1.5	8.3	8.20302	6.00056	26.87	63.28	45.85
60	MTT No Till	f	24	+	31.997	25	1.5	8.3	8.20302	6
61	MTT No Till	a	24	+	31.996	24.9992	4	2.9	11.103	16.0005	27.91	61.84	42.01
62	MTT No Till	b	24	+	32.003	25.0047	4	2.9	11.103	15.997	27.79	65.1	44.59
63	MTT No Till	c	24	+	32.005	25.0063	4	2.9	11.103	15.996	26.95	64.75	43.87
64	MTT No Till	d	24	+	31.998	25.0008	4	2.9	11.103	15.9995	27.29	63.89	47.14
65	MTT No Till	e	24	+	31.997	25	4	2.9	11.103	16	27.27	63.83	46.7
66	MTT No Till	f	24	+	32.006	25.0071	4	2.9	11.103	15.9955
67	MTT No Till	a	24	+	31.997	25	5	0	13.003	20	27.88	63.01	43.29
68	MTT No Till	b	24	+	32	25.0024	5	0	13.003	19.9981	27.02	64.75	43.97
69	MTT No Till	c	24	+	31.997	25	5	0	13.003	20	27.97	69.33	47.82
70	MTT No Till	d	24	+	31.998	25.0008	5	0	13.003	19.9994	27.34	63.39	47
71	MTT No Till	e	24	+	32.002	25.0039	5	0	13.003	19.9969	27.5	64.53	47.91
72	MTT No Till	f	24	+	31.997	25	5	0	13.003	20
73	MTT No Till	a	24	-	32.002	25.0039	0	10.3	7.70302	0	27.18	69.02	47.88
74	MTT No Till	b	24	-	31.992	24.9961	0	10.3	7.70302	0	27.32	69.6	48.85
75	MTT No Till	c	24	-	31.999	25.0016	0	10.3	7.70302	0	27.21	68.97	49.02
76	MTT No Till	d	24	-	32.008	25.0086	0	10.3	7.70302	0	27.19	62.94	46.95
77	MTT No Till	e	24	-	32.003	25.0047	0	10.3	7.70302	0	27.4	63.36	47.12
78	MTT No Till	f	24	-	31.999	25.0016	0	10.3	7.70302	0
79	MTT No Till	a	24	-	31.997	25	1.5	8.3	8.20302	6	27.12	63.86	43
80	MTT No Till	b	24	-	31.996	24.9992	1.5	8.3	8.20302	6.00018	27.65	65.1	43.75
81	MTT No Till	c	24	-	32.01	25.0102	1.5	8.3	8.20302	5.99756	28.59	63.03	43.44
82	MTT No Till	d	24	-	32.003	25.0047	1.5	8.3	8.20302	5.99887	27.21	64.75	46.83
83	MTT No Till	e	24	-	31.996	24.9992	1.5	8.3	8.20302	6.00018	27.64	64.47	46.43
84	MTT No Till	f	24	-	32.004	25.0055	1.5	8.3	8.20302	5.99868
85	MTT No Till	a	24	-	31.996	24.9992	4	2.9	11.103	16.0005	27.38	61.58	41.7
86	MTT No Till	b	24	-	31.997	25	4	2.9	11.103	16	27.05	60.15	40.15
87	MTT No Till	c	24	-	31.999	25.0016	4	2.9	11.103	15.999	28.72	63.55	43.24
88	MTT No Till	d	24	-	32.009	25.0094	4	2.9	11.103	15.994	28.72	64.23	47.9
89	MTT No Till	e	24	-	32.002	25.0039	4	2.9	11.103	15.9975	27.81	62.94	46.7
90	MTT No Till	f	24	-	31.995	24.9985	4	2.9	11.103	16.001
91	MTT No Till	a	24	-	31.994	24.9977	5	0	13.003	20.0019	28.72	59.64	41.86
92	MTT No Till	b	24	-	32.009	25.0094	5	0	13.003	19.9925	28.69	60.15	41.38
93	MTT No Till	c	24	-	31.997	25	5	0	13.003	20	27.23	59.64	39.76
94	MTT No Till	d	24	-	32.009	25.0094	5	0	13.003	19.9925	27.13	62.45	46.11
95	MTT No Till	e	24	-	32.001	25.0031	5	0	13.003	19.9975	28.48	65.53	47.79
96	MTT No Till	f	24	-	31.995	24.9985	5	0	13.003	20.0012
97	MTT No Till	a	32	+	31.996	24.9992	0	10.3	7.70302	0	27.008	70.01	47.408
98	MTT No Till	b	32	+	32.007	25.0078	0	10.3	7.70302	0	26.843	68.76	47.486
99	MTT No Till	c	32	+	31.991	24.9953	0	10.3	7.70302	0	27.271	70.05	48.954
100	MTT No Till	d	32	+	31.996	24.9992	0	10.3	7.70302	0	28.617	63.83	48.036
101	MTT No Till	e	32	+	32.012	25.0117	0	10.3	7.70302	0	27.241	63.11	46.75
102	MTT No Till	f	32	+	32.005	25.0063	0	10.3	7.70302	0
103	MTT No Till	a	32	+	31.992	24.9961	1.5	8.3	8.20302	6.00093	27.299	68.28	47.882
104	MTT No Till	b	32	+	31.994	24.9977	1.5	8.3	8.20302	6.00056	27.751	68.26	47.514
105	MTT No Till	c	32	+	32.007	25.0078	1.5	8.3	8.20302	5.99812	27.398	69.77	48.806
106	MTT No Till	d	32	+	32.002	25.0039	1.5	8.3	8.20302	5.99906	27.809	63.88	48.259
107	MTT No Till	e	32	+	31.999	25.0016	1.5	8.3	8.20302	5.99962	27.774	63.92	49.153
108	MTT No Till	f	32	+	31.999	25.0016	1.5	8.3	8.20302	5.99962
109	MTT No Till	a	32	+	31.995	24.9985	4	2.9	11.103	16.001	27.733	64.33	43.58
110	MTT No Till	b	32	+	31.998	25.0008	4	2.9	11.103	15.9995	26.89	63.86	45.065
111	MTT No Till	c	32	+	31.996	24.9992	4	2.9	11.103	16.0005	27.493	60	42.411
112	MTT No Till	d	32	+	31.996	24.9992	4	2.9	11.103	16.0005	27.597	60.91	47.342
113	MTT No Till	e	32	+	32.007	25.0078	4	2.9	11.103	15.995	28.734	62.31	48.487
114	MTT No Till	f	32	+	31.992	24.9961	4	2.9	11.103	16.0025
115	MTT No Till	a	32	+	32.005	25.0063	5	0	13.003	19.995	27.118	60.58	42.66
116	MTT No Till	b	32	+	31.997	25	5	0	13.003	20	27.73	61.37	44.028
117	MTT No Till	c	32	+	31.996	24.9992	5	0	13.003	20.0006	27.412	60.26	42.521
118	MTT No Till	d	32	+	31.995	24.9985	5	0	13.003	20.0012	27.244	60.98	47.536
119	MTT No Till	e	32	+	32.007	25.0078	5	0	13.003	19.9937	26.983	60.42	47.507
120	MTT No Till	f	32	+	31.991	24.9953	5	0	13.003	20.0037
121	MTT No Till	a	32	-	31.996	24.9992	0	10.3	7.70302	0	26.979	68.95	47.456
122	MTT No Till	b	32	-	32.003	25.0047	0	10.3	7.70302	0	27.69	69.74	49.328
123	MTT No Till	c	32	-	31.994	24.9977	0	10.3	7.70302	0	27.075	62.43	45.005
124	MTT No Till	d	32	-	32.006	25.0071	0	10.3	7.70302	0	27.641	63.34	48.241
125	MTT No Till	e	32	-	31.995	24.9985	0	10.3	7.70302	0	27.31	62.65	46.874
126	MTT No Till	f	32	-	32.009	25.0094	0	10.3	7.70302	0
127	MTT No Till	a	32	-	31.999	25.0016	1.5	8.3	8.20302	5.99962	27.041	62.43	42.58
128	MTT No Till	b	32	-	32	25.0024	1.5	8.3	8.20302	5.99943	26.979	63.63	43.702
129	MTT No Till	c	32	-	32.012	25.0117	1.5	8.3	8.20302	5.99718	27.638	64.33	44.1
130	MTT No Till	d	32	-	32.004	25.0055	1.5	8.3	8.20302	5.99868	27.493	64.19	48.656
131	MTT No Till	e	32	-	31.999	25.0016	1.5	8.3	8.20302	5.99962	27.063	62.67	47.771
132	MTT No Till	f	32	-	31.995	24.9985	1.5	8.3	8.20302	6.00037
133	MTT No Till	a	32	-	32	25.0024	4	2.9	11.103	15.9985	26.921	60.94	42.502
134	MTT No Till	b	32	-	32.003	25.0047	4	2.9	11.103	15.997	27.067	58.77	39.946
135	MTT No Till	c	32	-	32.009	25.0094	4	2.9	11.103	15.994	27.919	60	42.683
136	MTT No Till	d	32	-	31.998	25.0008	4	2.9	11.103	15.9995	27.034	60.44	45.777
137	MTT No Till	e	32	-	32.006	25.0071	4	2.9	11.103	15.9955	27.633	62.32	47.56
138	MTT No Till	f	32	-	32.002	25.0039	4	2.9	11.103	15.9975
139	MTT No Till	a	32	-	31.994	24.9977	5	0	13.003	20.0019	27.798	56.77	39.72
140	MTT No Till	b	32	-	32.014	25.0133	5	0	13.003	19.9894	27.082	58.95	41.262
141	MTT No Till	c	32	-	31.997	25	5	0	13.003	20	27.673	56.79	39.73
142	MTT No Till	d	32	-	32.002	25.0039	5	0	13.003	19.9969	27.688	61.68	47.477
143	MTT No Till	e	32	-	32	25.0024	5	0	13.003	19.9981	27.122	61.46	46.796
144	MTT No Till	f	32	-	31.992	24.9961	5	0	13.003	20.0031
145	MTT No Till	a	40	+	31.996	24.9992	0	10.3	7.70302	0	27.117	69.54	46.62
146	MTT No Till	b	40	+	32.002	25.0039	0	10.3	7.70302	0	27.353	69.55	46.98
147	MTT No Till	c	40	+	32.001	25.0031	0	10.3	7.70302	0	27.327	69.38	46.82
148	MTT No Till	d	40	+	31.997	25	0	10.3	7.70302	0	27.556	63.03	45.83
149	MTT No Till	e	40	+	32.005	25.0063	0	10.3	7.70302	0	27.382	63.28	45.79
150	MTT No Till	f	40	+	31.995	24.9985	0	10.3	7.70302	0
151	MTT No Till	a	40	+	32.002	25.0039	1.5	8.3	8.20302	5.99906	27.39	65.51	43.27
152	MTT No Till	b	40	+	31.997	25	1.5	8.3	8.20302	6	27.342	65.77	43.22
153	MTT No Till	c	40	+	32	25.0024	1.5	8.3	8.20302	5.99943	28.068	66.21	44.22
154	MTT No Till	d	40	+	31.995	24.9985	1.5	8.3	8.20302	6.00037	27.028	62.44	44.72
155	MTT No Till	e	40	+	32.004	25.0055	1.5	8.3	8.20302	5.99868	28.61	63.07	45.89
156	MTT No Till	f	40	+	31.997	25	1.5	8.3	8.20302	6
157	MTT No Till	a	40	+	32.006	25.0071	4	2.9	11.103	15.9955	27.46	62.51	41.84
158	MTT No Till	b	40	+	31.997	25	4	2.9	11.103	16	26.435	60.81	39.96
159	MTT No Till	c	40	+	31.995	24.9985	4	2.9	11.103	16.001	27.362	66.22	43.69
160	MTT No Till	d	40	+	31.994	24.9977	4	2.9	11.103	16.0015	27.539	61.35	44.73
161	MTT No Till	e	40	+	32.005	25.0063	4	2.9	11.103	15.996	28.073	61.09	44.91
162	MTT No Till	f	40	+	32.001	25.0031	4	2.9	11.103	15.998
163	MTT No Till	a	40	+	32.01	25.0102	5	0	13.003	19.9919	27.35	60.34	40.01
164	MTT No Till	b	40	+	32.006	25.0071	5	0	13.003	19.9944	27.621	60.86	40.39
165	MTT No Till	c	40	+	32	25.0024	5	0	13.003	19.9981	28.685	60.37	41.53
166	MTT No Till	d	40	+	32.001	25.0031	5	0	13.003	19.9975	27.406	60.55	44.19
167	MTT No Till	e	40	+	31.99	24.9946	5	0	13.003	20.0044	27.133	60.16	43.87
168	MTT No Till	f	40	+	32.007	25.0078	5	0	13.003	19.9937
169	MTT No Till	a	40	-	32.006	25.0071	0	10.3	7.70302	0	27.377	68.83	46.84
170	MTT No Till	b	40	-	31.999	25.0016	0	10.3	7.70302	0	27.459	66.28	45.64
171	MTT No Till	c	40	-	31.996	24.9992	0	10.3	7.70302	0	26.9	68.73	46.58
172	MTT No Till	d	40	-	32	25.0024	0	10.3	7.70302	0	27.049	62.2	45.1
173	MTT No Till	e	40	-	32	25.0024	0	10.3	7.70302	0	27.732	63.6	46.12
174	MTT No Till	f	40	-	32.004	25.0055	0	10.3	7.70302	0
175	MTT No Till	a	40	-	32.013	25.0125	1.5	8.3	8.20302	5.997	27.283	66.22	44.39
176	MTT No Till	b	40	-	31.993	24.9969	1.5	8.3	8.20302	6.00075	27.269	69.72	46.61
177	MTT No Till	c	40	-	32.001	25.0031	1.5	8.3	8.20302	5.99925	27.437	65.12	43.42
178	MTT No Till	d	40	-	31.995	24.9985	1.5	8.3	8.20302	6.00037	27.365	63.65	45.9
179	MTT No Till	e	40	-	31.989	24.9938	1.5	8.3	8.20302	6.0015	27.396	63.26	45.58
180	MTT No Till	f	40	-	32.008	25.0086	1.5	8.3	8.20302	5.99793
181	MTT No Till	a	40	-	32.003	25.0047	4	2.9	11.103	15.997	27.527	61.04	41.07
182	MTT No Till	b	40	-	31.995	24.9985	4	2.9	11.103	16.001	27.195	62.63	41.62
183	MTT No Till	c	40	-	31.991	24.9953	4	2.9	11.103	16.003	27.689	61.17	40.76
184	MTT No Till	d	40	-	32.015	25.0141	4	2.9	11.103	15.991	27.244	60.71	44.28
185	MTT No Till	e	40	-	32.008	25.0086	4	2.9	11.103	15.9945	27.112	61.33	44.54
186	MTT No Till	f	40	-	32.009	25.0094	4	2.9	11.103	15.994
187	MTT No Till	a	40	-	31.993	24.9969	5	0	13.003	20.0025	27.476	62.07	41.49
188	MTT No Till	b	40	-	32.007	25.0078	5	0	13.003	19.9937	27.586	59.11	39.31
189	MTT No Till	c	40	-	32.004	25.0055	5	0	13.003	19.9956	27.299	58.73	39.14
190	MTT No Till	d	40	-	32.006	25.0071	5	0	13.003	19.9944	26.96	60.32	43.81
191	MTT No Till	e	40	-	31.997	25	5	0	13.003	20	27.735	61.5	44.76
192	MTT No Till	f	40	-	31.997	25	5	0	13.003	20
193	MTT No Till	a	48	+	31.995	24.9985	0	10.3	7.70302	0	27.39	69.87	47.342
194	MTT No Till	b	48	+	32.002	25.0039	0	10.3	7.70302	0	27.942	69.5	47.331
195	MTT No Till	c	48	+	32.003	25.0047	0	10.3	7.70302	0	28.54	69.99	47.895
196	MTT No Till	d	48	+	31.996	24.9992	0	10.3	7.70302	0	28.145	63.2	46.059
197	MTT No Till	e	48	+	32.002	25.0039	0	10.3	7.70302	0	28.211	60.64	44.76
198	MTT No Till	f	48	+	31.998	25.0008	0	10.3	7.70302	0
199	MTT No Till	a	48	+	32.002	25.0039	1.5	8.3	8.20302	5.99906	28.699	65.09	43.583
200	MTT No Till	b	48	+	31.996	24.9992	1.5	8.3	8.20302	6.00018	26.894	62.91	41.185
201	MTT No Till	c	48	+	31.999	25.0016	1.5	8.3	8.20302	5.99962	28.743	65.04	44.282
202	MTT No Till	d	48	+	31.994	24.9977	1.5	8.3	8.20302	6.00056	27.712	63.31	45.969
203	MTT No Till	e	48	+	31.991	24.9953	1.5	8.3	8.20302	6.00112	27.053	62.72	45.384
204	MTT No Till	f	48	+	32.011	25.011	1.5	8.3	8.20302	5.99737
205	MTT No Till	a	48	+	31.996	24.9992	4	2.9	11.103	16.0005	27.241	59.08	39.477
206	MTT No Till	b	48	+	32	25.0024	4	2.9	11.103	15.9985	27.381	59.81	39.823
207	MTT No Till	c	48	+	32.003	25.0047	4	2.9	11.103	15.997	27.031	57.65	38.435
208	MTT No Till	d	48	+	31.995	24.9985	4	2.9	11.103	16.001	27.311	61.54	44.773
209	MTT No Till	e	48	+	31.996	24.9992	4	2.9	11.103	16.0005	26.323	60.35	43.734
210	MTT No Till	f	48	+	31.995	24.9985	4	2.9	11.103	16.001
211	MTT No Till	a	48	+	32.008	25.0086	5	0	13.003	19.9931	27.052	59.92	40.377
212	MTT No Till	b	48	+	31.997	25	5	0	13.003	20	27.21	58.5	39.094
213	MTT No Till	c	48	+	32.007	25.0078	5	0	13.003	19.9937	27.631	59.61	39.984
214	MTT No Till	d	48	+	31.996	24.9992	5	0	13.003	20.0006	27.125	60.63	44.284
215	MTT No Till	e	48	+	32.003	25.0047	5	0	13.003	19.9962	27.334	61.25	45.118
216	MTT No Till	f	48	+	31.999	25.0016	5	0	13.003	19.9987
217	MTT No Till	a	48	-	32.009	25.0094	0	10.3	7.70302	0	26.994	68.55	46.336
218	MTT No Till	b	48	-	32	25.0024	0	10.3	7.70302	0	27	68.56	46.391
219	MTT No Till	c	48	-	32.008	25.0086	0	10.3	7.70302	0	27.218	69.53	47.018
220	MTT No Till	d	48	-	31.997	25	0	10.3	7.70302	0	27.221	62.69	45.479
221	MTT No Till	e	48	-	31.997	25	0	10.3	7.70302	0	27.266	62.55	45.36
222	MTT No Till	f	48	-	31.998	25.0008	0	10.3	7.70302	0
223	MTT No Till	a	48	-	31.997	25	1.5	8.3	8.20302	6	27.133	63.04	42.288
224	MTT No Till	b	48	-	31.999	25.0016	1.5	8.3	8.20302	5.99962	28.641	56.89	40.178
225	MTT No Till	c	48	-	32.01	25.0102	1.5	8.3	8.20302	5.99756	26.955	59.89	38.992
226	MTT No Till	d	48	-	32.004	25.0055	1.5	8.3	8.20302	5.99868	27.863	62.59	45.579
227	MTT No Till	e	48	-	31.996	24.9992	1.5	8.3	8.20302	6.00018	27.163	62.45	45.406
228	MTT No Till	f	48	-	31.997	25	1.5	8.3	8.20302	6
229	MTT No Till	a	48	-	31.994	24.9977	4	2.9	11.103	16.0015	27.739	57.62	40.404
230	MTT No Till	b	48	-	31.996	24.9992	4	2.9	11.103	16.0005	27.918	58.26	39.134
231	MTT No Till	c	48	-	31.997	25	4	2.9	11.103	16	26.893	56.64	37.745
232	MTT No Till	d	48	-	32.003	25.0047	4	2.9	11.103	15.997	27.11	61.6	44.654
233	MTT No Till	e	48	-	31.995	24.9985	4	2.9	11.103	16.001	27.438	61.31	44.749
234	MTT No Till	f	48	-	32.001	25.0031	4	2.9	11.103	15.998
235	MTT No Till	a	48	-	32.003	25.0047	5	0	13.003	19.9962	27.697	59.04	39.663
236	MTT No Till	b	48	-	32.01	25.0102	5	0	13.003	19.9919	26.977	57.91	38.68
237	MTT No Till	c	48	-	31.998	25.0008	5	0	13.003	19.9994	27.132	57.92	39.185
238	MTT No Till	d	48	-	32.007	25.0078	5	0	13.003	19.9937	28.537	62.19	45.692
239	MTT No Till	e	48	-	31.989	24.9938	5	0	13.003	20.005	26.957	60.29	43.895
240	MTT No Till	f	48	-	31.995	24.9985	5	0	13.003	20.0012

## Sheet: Pre-DEA characterisation
																		Column Labels
#	Soil	Rep	Time	Acetylene	Wet soil wgt (g)	DWE	OH added (meq/100 g soil)	Solution pH	EC (mS)	N2O evolved (ppm)	CO2 evolved (ppm)	NO3- (ppm)	NH4 (ppm)	DON (ppm)	DOC (ppm)			pH					N2O evolved					CO2 evolved					NO3-					NH4					DON					DOC
1	MTT No Till	a	16	+	32.001	25.0031	0			174.361	1097.12						Row Labels	16	24	32	40	48	16	24	32	40	48	16	24	32	40	48	16	24	32	40	48	16	24	32	40	48	16	24	32	40	48	16	24
2	MTT No Till	b	16	+	32.003	25.0047	0			162.79	1055.39						0	4.765	4.7625	4.66	4.5875	4.485	162.411	352.775	433.417	533.199	669.557	1011.65	3120.57	5623.09	3807.27	4141.05	5.3675	3.902	4.67413	0.891	0.223095	1.83613	2.52113	2.97075	3.5945	4.9555	3.49512	5.57562	6.12263	7.3445	7.41765	36.665	39.4925
3	MTT No Till	c	16	+	31.997	25	0			170.678	1000.24						6	6.57	6.675	6.6325	6.66	6.725	83.5072	0.997	0.534917	33.1207	31.8762	1848.89	6144.7	10888.9	8288.61	10440.3	0.236725	0.192337	0.24555	0.285075	0.28095	5.18125	8.2	10.0587	11.8887	14.4138	18.3395	15.8221	16.3977	18.0314	21.4592	226.9	232.925
4	MTT No Till	d	16	+	31.997	25	0	4.75	4.96	165.922	1003.38	6.84	1.975	2.56	37.21		16	8.2	8.27	8.26	8.36	8.4125	1.07975	12.298	0.059	0.0744167	0.25875	96.1659	626.097	2666.81	2361.15	4024.62	12.97	3.26125	4.15575	5.0075	4.8045	20.9425	27.375	35.45	41.8825	45.1975	338.288	323.364	340.494	367.31	335.398	4846.5	4767.25
5	MTT No Till	e	16	+	32.008	25.0086	0	4.83	5	156.639	925.078	5.22	1.8075	3.6275	41.39		20	8.78	8.8825	8.7575	8.76	8.73	0.312167	0.427	0.701417	0.939917	1.38108	67.8018	108.678	154.241	107.063	313.146	18.26	18.4625	18.825	16.4425	7.424	30.4975	30.9875	32.085	35.1725	50.3525	440.592	490.75	542.765	462.76	536.198	5670	5996
6	MTT No Till	f	16	+	31.997	25	0			165.906	1091.97
7	MTT No Till	a	16	+	31.997	25	6			148.604	1994.48
8	MTT No Till	b	16	+	32.004	25.0055	6			136.786	1791.28
9	MTT No Till	c	16	+	32.01	25.0102	6			70.864	2023.34
10	MTT No Till	d	16	+	31.999	25.0016	6	6.5	4.44	78.821	1878.45	0.3161	5.175	17.0539	233.8
11	MTT No Till	e	16	+	32.003	25.0047	6	6.54	4.5	115.596	1865.3	0.22475	5.445	18.6152	221.4			pH
12	MTT No Till	f	16	+	32.008	25.0086	6			60.183	1886.74							16	24	32	40	48
13	MTT No Till	a	16	+	32	25.0024	16			1.354	92.308						0	4.765	4.7625	4.66	4.5875	4.485
14	MTT No Till	b	16	+	31.995	24.9985	16			1.166	95.451						6	6.57	6.675	6.6325	6.66	6.725
15	MTT No Till	c	16	+	32.001	25.0031	16			1.152	81.734						16	8.2	8.27	8.26	8.36	8.4125
16	MTT No Till	d	16	+	31.997	25	16	8.23	5.52	1.088	125.744	13.08	20.91	269.21	4967		20	8.78	8.8825	8.7575	8.76	8.73
17	MTT No Till	e	16	+	31.995	24.9985	16	8.19	5.34	1.13	85.449	13.21	21.85	329.74	4904
18	MTT No Till	f	16	+	32	25.0024	16			1.06	76.304							N2O evolved
19	MTT No Till	a	16	+	32.004	25.0055	20			0.273	60.3							16	24	32	40	48
20	MTT No Till	b	16	+	32.002	25.0039	20			0.295	61.443						0	162.411	352.775	433.417	533.199	669.557
21	MTT No Till	c	16	+	31.995	24.9985	20			0.2	60.3						6	83.5072	0.997	0.534917	33.1207	31.8762
22	MTT No Till	d	16	+	32.005	25.0063	20	9.09	5.66	0.214	62.586	18.9	30.05	394.15	6550		16	1.07975	12.298	0.059	0.0744167	0.25875
23	MTT No Till	e	16	+	31.992	24.9961	20	8.61	5.64	0.138	62.586	17.71	29.15	428.14	6091		20	0.312167	0.427	0.701417	0.939917	1.38108
24	MTT No Till	f	16	+	31.995	24.9985	20			0.173	60.872
25	MTT No Till	a	16	-	31.997	25	0			160.722	954.228							CO2 evolved
26	MTT No Till	b	16	-	32.006	25.0071	0			164.714	983.092							16	24	32	40	48
27	MTT No Till	c	16	-	31.993	24.9969	0			159.087	940.224						0	1011.65	3120.57	5623.09	3807.27	4141.05
28	MTT No Till	d	16	-	32.003	25.0047	0	4.76	4.98	148.226	876.781	4.965	1.6575	4.3025	30.76		6	1848.89	6144.7	10888.9	8288.61	10440.3
29	MTT No Till	e	16	-	32.003	25.0047	0	4.72	5.02	152.54	918.791	4.445	1.9045	3.4905	37.3		16	96.1659	626.097	2666.81	2361.15	4024.62
30	MTT No Till	f	16	-	31.994	24.9977	0			167.345	1293.45						20	67.8018	108.678	154.241	107.063	313.146
31	MTT No Till	a	16	-	32.001	25.0031	6			67.085	1743.56
32	MTT No Till	b	16	-	31.998	25.0008	6			66.491	1468.06							NO3-
33	MTT No Till	c	16	-	32.001	25.0031	6			75.721	1903.31							16	24	32	40	48
34	MTT No Till	d	16	-	32	25.0024	6	6.59	4.38	65.472	1847.01	0.22545	4.99	20.1346	216.6		0	5.3675	3.902	4.67413	0.891	0.223095
35	MTT No Till	e	16	-	32.008	25.0086	6	6.65	4.46	51.397	2008.48	0.1806	5.115	17.5544	235.8		6	0.236725	0.192337	0.24555	0.285075	0.28095
36	MTT No Till	f	16	-	31.997	25	6			65.066	1776.71						16	12.97	3.26125	4.15575	5.0075	4.8045
37	MTT No Till	a	16	-	31.996	24.9992	16			1.417	99.738						20	18.26	18.4625	18.825	16.4425	7.424
38	MTT No Till	b	16	-	31.997	25	16			0.248	127.745
39	MTT No Till	c	16	-	32.004	25.0055	16			1.318	88.021							NH4
40	MTT No Till	d	16	-	32.01	25.0102	16	8.16	5.3	0.999	79.448	12.97	20.07	374.16	4760			16	24	32	40	48
41	MTT No Till	e	16	-	31.998	25.0008	16	8.22	5.32	1.019	95.166	12.62	20.94	380.04	4755		0	1.83613	2.52113	2.97075	3.5945	4.9555
42	MTT No Till	f	16	-	31.993	24.9969	16			1.006	106.883						6	5.18125	8.2	10.0587	11.8887	14.4138
43	MTT No Till	a	16	-	32.003	25.0047	20			1.664	93.165						16	20.9425	27.375	35.45	41.8825	45.1975
44	MTT No Till	b	16	-	32.007	25.0078	20			0.156	62.301						20	30.4975	30.9875	32.085	35.1725	50.3525
45	MTT No Till	c	16	-	32	25.0024	20			0.132	64.015
46	MTT No Till	d	16	-	31.999	25.0016	20	8.62	5.94	0.13	60.3	18.48	30.29	478.03	5269			DON
47	MTT No Till	e	16	-	31.998	25.0008	20	8.8	6.06	0.158	102.024	17.95	32.5	462.05	4770			16	24	32	40	48
48	MTT No Till	f	16	-	31.998	25.0008	20			0.213	63.729						0	3.49512	5.57562	6.12263	7.3445	7.41765
49	MTT No Till	a	24	+	32.004	25.0055	0			376.588	3789.7						6	18.3395	15.8221	16.3977	18.0314	21.4592
50	MTT No Till	b	24	+	32.003	25.0047	0			357.095	4496.16						16	338.288	323.364	340.494	367.31	335.398
51	MTT No Till	c	24	+	31.999	25.0016	0			397.588	2751.67						20	440.592	490.75	542.765	462.76	536.198
52	MTT No Till	d	24	+	32.001	25.0031	0	4.8	5.76	368.238	3197.67	3.942	2.2595	5.5385	41.55
53	MTT No Till	e	24	+	32.003	25.0047	0	4.82	5.9	368.638	3143.09	3.692	2.6285	5.5695	37.83			DOC
54	MTT No Till	f	24	+	31.998	25.0008	0			392.295	3421.61							16	24	32	40	48
55	MTT No Till	a	24	+	31.998	25.0008	6			4.603	85.437						0	36.665	39.4925	45.6625	55.1575	62.8875
56	MTT No Till	b	24	+	31.999	25.0016	6			0.601	6203.39						6	226.9	232.925	266.5	264.775	301.775
57	MTT No Till	c	24	+	32	25.0024	6			0.639	5674.2						16	4846.5	4767.25	4608.5	4542.5	4983.25
58	MTT No Till	d	24	+	32.006	25.0071	6	6.67	5.1	0.528	5937.67	0.21575	7.965	14.7392	221.9		20	5670	5996	5483.25	5582.5	6493.25
59	MTT No Till	e	24	+	31.994	24.9977	6	6.67	5.24	0.447	6519.16	0.18615	8.785	20.6739	241.7
60	MTT No Till	f	24	+	31.997	25	6			0.406	6414.91							EC
61	MTT No Till	a	24	+	31.996	24.9992	16			14.614	612.736							16	24	32	40	48
62	MTT No Till	b	24	+	32.003	25.0047	16			11.233	744.466						0	4.99	5.895	6.425	6.4	6.365
63	MTT No Till	c	24	+	32.005	25.0063	16			13.46	739.197						6	4.445	5.22	5.66	5.675	5.735
64	MTT No Till	d	24	+	31.998	25.0008	16	8.27	5.86	11.448	729.788	3.35	28.38	331.07	4627		16	5.37	6.02	6.19	6.25	6.445
65	MTT No Till	e	24	+	31.997	25	16	8.35	5.9	6.2	735.434	3.045	26.36	328.195	4536		20	5.825	5.975	6.085	6.145	6.375
66	MTT No Till	f	24	+	32.006	25.0071	16			14.455	611.23
67	MTT No Till	a	24	+	31.997	25	20			0.459	242.761
68	MTT No Till	b	24	+	32	25.0024	20			0.416	96.352
69	MTT No Till	c	24	+	31.997	25	20			0.473	77.157
70	MTT No Till	d	24	+	31.998	25.0008	20	8.94	5.84	0.429	205.5	18.2	31.23	554.87	4828
71	MTT No Till	e	24	+	32.002	25.0039	20	9	5.98	0.44	93.341	19.08	31.88	519.74	3796
72	MTT No Till	f	24	+	31.997	25	20			0.39	101.244
73	MTT No Till	a	24	-	32.002	25.0039	0			386.636	3303.8
74	MTT No Till	b	24	-	31.992	24.9961	0			409.218	3177.72
75	MTT No Till	c	24	-	31.999	25.0016	0			373.689	3277.84
76	MTT No Till	d	24	-	32.008	25.0086	0	4.71	5.88	1.721	88.071	3.8625	2.768	6.1545	43.67
77	MTT No Till	e	24	-	32.003	25.0047	0	4.72	6.04	405.82	3435.16	4.1115	2.4285	5.04	34.92
78	MTT No Till	f	24	-	31.999	25.0016	0			395.778	3364.4
79	MTT No Till	a	24	-	31.997	25	6			2.46	6981.35
80	MTT No Till	b	24	-	31.996	24.9992	6			0.569	6849.62
81	MTT No Till	c	24	-	32.01	25.0102	6			0.487	6810.1
82	MTT No Till	d	24	-	32.003	25.0047	6	6.67	5.2	0.372	7250.83	0.1958	7.965	12.3894	220.2
83	MTT No Till	e	24	-	31.996	24.9992	6	6.69	5.34	0.387	7971.96	0.17165	8.085	15.4857	247.9
84	MTT No Till	f	24	-	32.004	25.0055	6			0.465	7037.81
85	MTT No Till	a	24	-	31.996	24.9992	16			12.884	505.469
86	MTT No Till	b	24	-	31.997	25	16			12.267	464.821
87	MTT No Till	c	24	-	31.999	25.0016	16			13.261	500.2
88	MTT No Till	d	24	-	32.009	25.0094	16	8.2	6.18	12.497	546.87	3.074	26.01	291.116	4661
89	MTT No Till	e	24	-	32.002	25.0039	16	8.26	6.14	11.283	737.315	3.576	28.75	343.074	5245
90	MTT No Till	f	24	-	31.995	24.9985	16			13.974	585.637
91	MTT No Till	a	24	-	31.994	24.9977	20			0.822	84.308
92	MTT No Till	b	24	-	32.009	25.0094	20			0.579	83.555
93	MTT No Till	c	24	-	31.997	25	20			0.36	84.308
94	MTT No Till	d	24	-	32.009	25.0094	20	8.94	6.06	0.37	87.319	18.36	30.56	428.68	8225
95	MTT No Till	e	24	-	32.001	25.0031	20	8.65	6.02	0	61.349	18.21	30.28	459.71	7135
96	MTT No Till	f	24	-	31.995	24.9985	20			0.386	86.942
97	MTT No Till	a	32	+	31.996	24.9992	0			450.591	4930.23
98	MTT No Till	b	32	+	32.007	25.0078	0			449.594	7157.7
99	MTT No Till	c	32	+	31.991	24.9953	0			440.856	4794.04
100	MTT No Till	d	32	+	31.996	24.9992	0	4.62	6.38	451.858	5931.99	5.605	2.9835	6.5465	42.57
101	MTT No Till	e	32	+	32.012	25.0117	0	4.64	6.48	441.095	4823.29	4.528	2.76	6.452	46.5
102	MTT No Till	f	32	+	32.005	25.0063	0			456.564	5209.46
103	MTT No Till	a	32	+	31.992	24.9961	6			2.717	11662.4
104	MTT No Till	b	32	+	31.994	24.9977	6			0.207	12013.4
105	MTT No Till	c	32	+	32.007	25.0078	6			0.141	11013
106	MTT No Till	d	32	+	32.002	25.0039	6	6.61	5.64	0.072	11822.4	0.27615	10.005	17.959	303.5
107	MTT No Till	e	32	+	31.999	25.0016	6	6.66	5.64	0.135	11451.3	0.21095	10.005	18.6137	259.9
108	MTT No Till	f	32	+	31.999	25.0016	6			0.054	11620.9
109	MTT No Till	a	32	+	31.995	24.9985	16			0.021	1670.83
110	MTT No Till	b	32	+	31.998	25.0008	16			0	2481.11
111	MTT No Till	c	32	+	31.996	24.9992	16			0.687	5808.15
112	MTT No Till	d	32	+	31.996	24.9992	16	8.19	6.2	0	1918.07	3.482	31.28	330.738	4796
113	MTT No Till	e	32	+	32.007	25.0078	16	8.32	6.34	0	2434.04	4.278	35.58	334.042	4474
114	MTT No Till	f	32	+	31.992	24.9961	16			0	2126.01
115	MTT No Till	a	32	+	32.005	25.0063	20			0.608	205.655
116	MTT No Till	b	32	+	31.997	25	20			1.892	260.496
117	MTT No Till	c	32	+	31.996	24.9992	20			0.435	138.474
118	MTT No Till	d	32	+	31.995	24.9985	20	8.76	6.2	0.727	137.56	19.84	31.78	449.08	4256
119	MTT No Till	e	32	+	32.007	25.0078	20	8.74	6.1	0.42	164.981	19.79	35.02	520.19	5017
120	MTT No Till	f	32	+	31.991	24.9953	20			0.392	103.741
121	MTT No Till	a	32	-	31.996	24.9992	0			441.198	4815.52
122	MTT No Till	b	32	-	32.003	25.0047	0			373.022	8502.22
123	MTT No Till	c	32	-	31.994	24.9977	0			414.188	5421.51
124	MTT No Till	d	32	-	32.006	25.0071	0	4.64	6.4	432.666	4645.05	4.343	2.9085	6.8435	51.19
125	MTT No Till	e	32	-	31.995	24.9985	0	4.74	6.44	434.249	5796.72	4.2205	3.231	4.6485	42.39
126	MTT No Till	f	32	-	32.009	25.0094	0			415.124	5449.39
127	MTT No Till	a	32	-	31.999	25.0016	6			2.543	10680.8
128	MTT No Till	b	32	-	32	25.0024	6			0.188	8850.01
129	MTT No Till	c	32	-	32.012	25.0117	6			0.149	10569.7
130	MTT No Till	d	32	-	32.004	25.0055	6	6.63	5.62	0.064	11282.2	0.2974	10.01	15.8323	250.6
131	MTT No Till	e	32	-	31.999	25.0016	6	6.63	5.74	0.074	11099	0.1977	10.215	13.1856	252
132	MTT No Till	f	32	-	31.995	24.9985	6			0.075	8601.85
133	MTT No Till	a	32	-	32	25.0024	16			0	2095.85
134	MTT No Till	b	32	-	32.003	25.0047	16			0	2078.48
135	MTT No Till	c	32	-	32.009	25.0094	16			0	2702.3
136	MTT No Till	d	32	-	31.998	25.0008	16	8.24	6.08	0	2098.14	4.746	38.02	336.934	4509
137	MTT No Till	e	32	-	32.006	25.0071	16	8.29	6.14	0	2263.11	4.117	36.92	360.263	4655
138	MTT No Till	f	32	-	32.002	25.0039	16			0	4325.6
139	MTT No Till	a	32	-	31.994	24.9977	20			0.547	132.533
140	MTT No Till	b	32	-	32.014	25.0133	20			0.449	107.854
141	MTT No Till	c	32	-	31.997	25	20			0.549	136.646
142	MTT No Till	d	32	-	32.002	25.0039	20	8.74	5.96	0.558	149.899	17.88	30.62	590.6	6235
143	MTT No Till	e	32	-	32	25.0024	20	8.79	6.08	0.963	193.772	17.79	30.92	611.19	6425
144	MTT No Till	f	32	-	31.992	24.9961	20			0.877	119.28
145	MTT No Till	a	40	+	31.996	24.9992	0			564.711	3426.95
146	MTT No Till	b	40	+	32.002	25.0039	0			511.239	3327.97
147	MTT No Till	c	40	+	32.001	25.0031	0			599.93	5283.52
148	MTT No Till	d	40	+	31.997	25	0	4.59	6.36	585.654	4223.03	0.903	4.018	7.059	58.4
149	MTT No Till	e	40	+	32.005	25.0063	0	4.57	6.46	610.761	3677.23	0.9315	3.383	7.1305	54.95
150	MTT No Till	f	40	+	31.995	24.9985	0			672.982	5654.55
151	MTT No Till	a	40	+	32.002	25.0039	6			4.415	7927.97
152	MTT No Till	b	40	+	31.997	25	6			0.243	8228.02
153	MTT No Till	c	40	+	32	25.0024	6			0.138	8095.1
154	MTT No Till	d	40	+	31.995	24.9985	6	6.61	5.6	0.126	8039.11	0.3152	12.125	19.8655	277.3
155	MTT No Till	e	40	+	32.004	25.0055	6	6.67	5.7	0.104	8200.31	0.18005	12.04	17.8149	274.2
156	MTT No Till	f	40	+	31.997	25	6			0.077	8073.33
157	MTT No Till	a	40	+	32.006	25.0071	16			0.052	2563
158	MTT No Till	b	40	+	31.997	25	16			0.049	2317.25
159	MTT No Till	c	40	+	31.995	24.9985	16			0.043	2379.75
160	MTT No Till	d	40	+	31.994	24.9977	16	8.36	6.3	0.054	2403.22	5.192	42.29	400.118	4634
161	MTT No Till	e	40	+	32.005	25.0063	16	8.45	6.24	0	2245.42	4.57	38.59	308.74	4525
162	MTT No Till	f	40	+	32.001	25.0031	16			0.063	2359.1
163	MTT No Till	a	40	+	32.01	25.0102	20			0.647	107.463
164	MTT No Till	b	40	+	32.006	25.0071	20			0.653	158.65
165	MTT No Till	c	40	+	32	25.0024	20			1.521	151.58
166	MTT No Till	d	40	+	32.001	25.0031	20	8.67	6.36	1.151	91.061	16.22	36.3	304.48	6051
167	MTT No Till	e	40	+	31.99	24.9946	20	8.76	6.12	1.086	95.303	16.26	35.43	299.41	6286
168	MTT No Till	f	40	+	32.007	25.0078	20			1.004	105.767
169	MTT No Till	a	40	-	32.006	25.0071	0			544.664	3240.59
170	MTT No Till	b	40	-	31.999	25.0016	0			562.918	3371.52
171	MTT No Till	c	40	-	31.996	24.9992	0			570.728	3366.43
172	MTT No Till	d	40	-	32	25.0024	0	4.61	6.36	3.0955	2844.39	1.1865	3.532	7.7115	55.29
173	MTT No Till	e	40	-	32	25.0024	0	4.58	6.42	555.193	3150.94	0.543	3.445	7.477	51.99
174	MTT No Till	f	40	-	32.004	25.0055	0			616.507	4120.09
175	MTT No Till	a	40	-	32.013	25.0125	6			2.869	5589.51
176	MTT No Till	b	40	-	31.993	24.9969	6			386.869	11126.1
177	MTT No Till	c	40	-	32.001	25.0031	6			2.053	8166.65
178	MTT No Till	d	40	-	31.995	24.9985	6	6.63	5.66	0.336	8063.43	0.2983	11.67	17.988	252.6
179	MTT No Till	e	40	-	31.989	24.9938	6	6.73	5.74	0.119	7694.1	0.34675	11.72	16.4573	255
180	MTT No Till	f	40	-	32.008	25.0086	6			0.099	10259.6
181	MTT No Till	a	40	-	32.003	25.0047	16			0.418	2889.07
182	MTT No Till	b	40	-	31.995	24.9985	16			0.094	2147.29
183	MTT No Till	c	40	-	31.991	24.9953	16			0.053	2440.55
184	MTT No Till	d	40	-	32.015	25.0141	16	8.38	6.22	0.002	2058.49	5.21	43.28	367.91	4780
185	MTT No Till	e	40	-	32.008	25.0086	16	8.25	6.24	0.001	2284.73	5.058	43.37	392.472	4231
186	MTT No Till	f	40	-	32.009	25.0094	16			0.064	2245.99
187	MTT No Till	a	40	-	31.993	24.9969	20			0.921	105.484
188	MTT No Till	b	40	-	32.007	25.0078	20			0.738	70.134
189	MTT No Till	c	40	-	32.004	25.0055	20			1.129	119.907
190	MTT No Till	d	40	-	32.006	25.0071	20	8.86	6.1	0.765	77.487	16.37	34.5	631.83	4521
191	MTT No Till	e	40	-	31.997	25	20	8.75	6	0.835	102.09	16.92	34.46	615.32	5472
192	MTT No Till	f	40	-	31.997	25	20			0.829	99.828
193	MTT No Till	a	48	+	31.995	24.9985	0			650.552	3858.1
194	MTT No Till	b	48	+	32.002	25.0039	0			697.173	4048.56
195	MTT No Till	c	48	+	32.003	25.0047	0			670.038	3903.43
196	MTT No Till	d	48	+	31.996	24.9992	0	4.39	6.32	720.384	4955.52	0.31015	4.439	8.28085	63.81
197	MTT No Till	e	48	+	32.002	25.0039	0	4.43	6.4	657.978	3818.02	0.03513	4.548	7.53687	57
198	MTT No Till	f	48	+	31.998	25.0008	0			631.407	3734.54
199	MTT No Till	a	48	+	32.002	25.0039	6			3.537	10274.8
200	MTT No Till	b	48	+	31.996	24.9992	6			0.244	10483.2
201	MTT No Till	c	48	+	31.999	25.0016	6			369.564	20236.4
202	MTT No Till	d	48	+	31.994	24.9977	6	6.7	5.74	1.99	9901.91	0.28595	13.81	20.1661	303.8
203	MTT No Till	e	48	+	31.991	24.9953	6	6.74	5.86	0.229	9862.1	0.2594	13.64	19.1224	295.9
204	MTT No Till	f	48	+	32.011	25.011	6			2.462	8277.07
205	MTT No Till	a	48	+	31.996	24.9992	16			0.153	4399.62
206	MTT No Till	b	48	+	32	25.0024	16			0.093	3958.17
207	MTT No Till	c	48	+	32.003	25.0047	16			0.106	3924.72
208	MTT No Till	d	48	+	31.995	24.9985	16	8.42	6.18	0.058	4250.9	4.898	45.77	352.332	4867
209	MTT No Till	e	48	+	31.996	24.9992	16	8.48	6.42	0.036	4392.43	5.258	49	313.342	4997
210	MTT No Till	f	48	+	31.995	24.9985	16			0.082	2426.2
211	MTT No Till	a	48	+	32.008	25.0086	20			2.098	272.281
212	MTT No Till	b	48	+	31.997	25	20			1.033	131.856
213	MTT No Till	c	48	+	32.007	25.0078	20			2.932	247.126
214	MTT No Till	d	48	+	31.996	24.9992	20	8.69	6.38	0.79	246.021	7.15	51.11	575.94	6141
215	MTT No Till	e	48	+	32.003	25.0047	20	8.79	6.32	5.538	265.647	8.914	50.55	587.636	6494
216	MTT No Till	f	48	+	31.999	25.0016	20			0.061	474.626
217	MTT No Till	a	48	-	32.009	25.0094	0			659.599	3965.91
218	MTT No Till	b	48	-	32	25.0024	0			539.549	4156.36
219	MTT No Till	c	48	-	32.008	25.0086	0			710.31	4610.53
220	MTT No Till	d	48	-	31.997	25	0	4.64	6.28	694.804	4144.75	0.32655	5.67	5.88345	64
221	MTT No Till	e	48	-	31.997	25	0	4.48	6.46	714.155	4202.53	0.22055	5.165	7.96945	66.74
222	MTT No Till	f	48	-	31.998	25.0008	0			688.728	4294.3
223	MTT No Till	a	48	-	31.997	25	6			3.39	10314.9
224	MTT No Till	b	48	-	31.999	25.0016	6			0.228	7011.86
225	MTT No Till	c	48	-	32.01	25.0102	6			0.205	9710.35
226	MTT No Till	d	48	-	32.004	25.0055	6	6.73	5.7	0.13	10549	0.3447	14.66	23.956	289.2
227	MTT No Till	e	48	-	31.996	24.9992	6	6.73	5.64	0.361	10285.9	0.23375	15.545	22.5924	318.2
228	MTT No Till	f	48	-	31.997	25	6			0.175	8375.48
229	MTT No Till	a	48	-	31.994	24.9977	16			0.06	4745.15
230	MTT No Till	b	48	-	31.996	24.9992	16			2.306	2630.76
231	MTT No Till	c	48	-	31.997	25	16			0.073	4603.9
232	MTT No Till	d	48	-	32.003	25.0047	16	8.35	6.7	0.045	5281.7	4.857	44.19	363.253	5184
233	MTT No Till	e	48	-	31.995	24.9985	16	8.4	6.48	0.045	4888.07	4.205	41.83	312.665	4885
234	MTT No Till	f	48	-	32.001	25.0031	16			0.048	2793.85
235	MTT No Till	a	48	-	32.003	25.0047	20			0.141	344.982
236	MTT No Till	b	48	-	32.01	25.0102	20			2.157	281.403
237	MTT No Till	c	48	-	31.998	25.0008	20			0.06	566.676
238	MTT No Till	d	48	-	32.007	25.0078	20	8.71	6.44	0.093	463.569	6.326	50.87	591.104	6140
239	MTT No Till	e	48	-	31.989	24.9938	20	8.73	6.36	0.028	348.022	7.306	48.88	390.114	7198
240	MTT No Till	f	48	-	31.995	24.9985	20			1.642	115.547
[truncated: 8 more columns]

## Sheet: pre-DEA dissolved CO2
5		mL unfiltered extract
2		mL 2N HCl
67.35		mL headspace in 50mL Schott bottle
#	Rep	Time	Acetylene	OH added (meq/100 g soil)	Rep1	Rep2	Rep3	Mean	Headspace (mL)	Headspace conc. (ppm)	Headspace CO2 (mg)	Std	Rep1	Rep2	Rep3	Mean
4	d	16	+	0	63.5	63.51	63.23	63.4133	60.35	612.013	0.0671403	Lab Air	28.85	28.81	28.85	28.8367
5	e	16	+	0	59.62	59.56	59.48	59.5533	60.35	545.266	0.0598179	357	21.67	21.84	21.94	21.8167
6	f	16	+	0	65.38	65.12	65.17	65.2233	60.35	643.312	0.0705739	10000	635.8	635.6	634.7	635.367
10	d	16	+	5.99962	110	110	110	110	60.35	1417.59	0.155515	50000	2920	2914	2898	2910.67
11	e	16	+	5.99887	123.8	123.6	123.6	123.667	60.35	1653.91	0.181441
12	f	16	+	5.99793	119.4	119.6	119.5	119.5	60.35	1581.86	0.173537				Intercept	14.1133
16	d	16	+	16	151.9	151.8	151.8	151.833	60.35	2140.97	0.234873				Slope	17.292
17	e	16	+	16.001	176.3	176.3	176.3	176.3	60.35	2564.05	0.281287
18	f	16	+	15.9985	156.7	156.8	156.7	156.733	60.35	2225.7	0.244169
22	d	16	+	19.995	138.6	138.5	138.3	138.467	60.35	1909.84	0.209517
23	e	16	+	20.0031	142.4	142.4	142.4	142.4	60.35	1977.85	0.216978
24	f	16	+	20.0012	146.4	147.3	147.4	147.033	60.35	2057.97	0.225768
28	d	16	-	0	72.16	72.17	72.17	72.1667	60.35	763.376	0.0837454
29	e	16	-	0	68.31	68.35	68.34	68.3333	60.35	697.09	0.0764736
30	f	16	-	0	72.73	72.66	72.7	72.6967	60.35	772.541	0.0847508
34	d	16	-	5.99943	128.4	128.6	128.6	128.533	60.35	1738.07	0.190673
35	e	16	-	5.99793	127.5	127.6	127.6	127.567	60.35	1721.35	0.188839
36	f	16	-	6	124.8	124.8	124.7	124.767	60.35	1672.94	0.183528
40	d	16	-	15.9935	178.6	178.7	178.9	178.733	60.35	2606.13	0.285903
41	e	16	-	15.9995	186.7	186.8	186.7	186.733	60.35	2744.46	0.301079
42	f	16	-	16.002	182.2	182.2	182.1	182.167	60.35	2665.5	0.292416
46	d	16	-	19.9987	162.3	162.4	162.1	162.267	60.35	2321.39	0.254665
47	e	16	-	19.9994	178.5	178.7	178.5	178.567	60.35	2603.25	0.285586
48	f	16	-	19.9994	162.9	162.9	162.9	162.9	60.35	2332.34	0.255867
52	d	24	+	0	59.98	61.27	61.32	60.8567	60.35	599.057	0.065719	Std	Rep1	Rep2	Rep3	Mean
53	e	24	+	0	63.31	64.82	64.91	64.3467	60.35	659.626	0.0723636	Lab Air	27.61	27.43	27.34	27.46
54	f	24	+	0	56.11	57.64	58	57.25	60.35	536.464	0.0588523	357	21.4	21.14	21.21	21.25
58	d	24	+	5.99831	81.12	82.9	83.22	82.4133	60.35	973.171	0.106761	10000	626.5	629	629.5	628.333
59	e	24	+	6.00056	89.33	92.41	92.63	91.4567	60.35	1130.12	0.123978	50000	2896	2899	2900	2898.33
60	f	24	+	6	89.99	91.83	92.82	91.5467	60.35	1131.68	0.12415
64	d	24	+	15.9995	202.4	211.6	212.2	208.733	60.35	3165.44	0.347262				Intercept	19.4619
65	e	24	+	16	240.6	250.1	250.7	247.133	60.35	3831.87	0.420371				Slope	17.3549
66	f	24	+	15.9955	157.8	157.3	157.7	157.6	60.35	2278.03	0.249909
70	d	24	+	19.9994	131.1	135.3	135.5	133.967	60.35	1867.87	0.204913
71	e	24	+	19.9969	140.9	146.1	146.4	144.467	60.35	2050.1	0.224904
72	f	24	+	20	134.5	137.9	138.1	136.833	60.35	1917.62	0.210371
76	d	24	-	0	66.37	67.58	67.68	67.21	60.35	709.319	0.0778151
77	e	24	-	0	55.51	56.42	56.54	56.1567	60.35	517.489	0.0567707
78	f	24	-	0	43.72	43.65	43.67	43.68	60.35	300.958	0.0330163
82	d	24	-	5.99887	89.08	90.65	90.8	90.1767	60.35	1107.9	0.121541
83	e	24	-	6.00018	98.98	101.6	101.7	100.76	60.35	1291.58	0.141691
84	f	24	-	5.99868	76.75	77	77.11	76.9533	60.35	878.413	0.0963655
88	d	24	-	15.994	228.9	236.5	236.5	233.967	60.35	3603.36	0.395303
89	e	24	-	15.9975	242.2	248.8	250.2	247.067	60.35	3830.71	0.420244
90	f	24	-	16.001	225.8	230.7	229.1	228.533	60.35	3509.07	0.384959
94	d	24	-	19.9925	146.7	151.9	152.7	150.433	60.35	2153.65	0.236264
95	e	24	-	19.9975	132.1	136.7	136.9	135.233	60.35	1889.86	0.207325
96	f	24	-	20.0012	112.6	133.2	113.1	119.633	60.35	1619.12	0.177624
100	d	32	+	0	66.32	66.37	66.36	66.35	60.35	689.718	0.0756649	Std	Rep1	Rep2	Rep3	Mean
101	e	32	+	0	66.26	66.31	66.39	66.32	60.35	689.197	0.0756077	Lab Air	25.38	25.22	25.14	25.2467
102	f	32	+	0	58.92	59.56	59.63	59.37	60.35	568.508	0.0623677	357	21.6	21.56	21.64	21.6
106	d	32	+	5.99906	95.91	97.05	96.54	96.5	60.35	1213.28	0.133102	10000	629.1	630.4	629.1	629.533
107	e	32	+	5.99962	98.7	99.77	99.56	99.3433	60.35	1262.66	0.138519	50000	2893	2899	2900	2897.33
108	f	32	+	5.99962	80.11	80.67	80.95	80.5767	60.35	936.768	0.102767
112	d	32	+	16.0005	195.8	200.9	200.3	199	60.35	2993.22	0.328369				Intercept	14.3822
113	e	32	+	15.995	242.6	243.2	243.1	242.967	60.35	3756.72	0.412127				Slope	17.3653
114	f	32	+	16.0025	221.3	221.9	222.5	221.9	60.35	3390.89	0.371994
118	d	32	+	20.0012	100.3	101.3	100.9	100.833	60.35	1288.53	0.141357
119	e	32	+	19.9937	88.18	88.27	88.48	88.31	60.35	1071.06	0.1175
120	f	32	+	20.0037	87.4	87.87	87.62	87.63	60.35	1059.25	0.116204
124	d	32	-	0	61.67	61.67	61.68	61.6733	60.35	608.507	0.0667556
125	e	32	-	0	66.38	67	66.57	66.65	60.35	694.928	0.0762364
126	f	32	-	0	64.07	64.64	64.94	64.55	60.35	658.461	0.0722358
130	d	32	-	5.99868	98.83	100.2	999.8	399.61	60.35	6476.87	0.710539
131	e	32	-	5.99962	75.93	76.45	76.44	76.2733	60.35	862.04	0.0945692
132	f	32	-	6.00037	97.75	97.33	97.44	97.5067	60.35	1230.76	0.13502
136	d	32	-	15.9995	253.9	258	260.2	257.367	60.35	4006.78	0.43956
137	e	32	-	15.9955	260.6	262.8	263.8	262.4	60.35	4094.18	0.449148
138	f	32	-	15.9975	337.5	342.4	342.3	340.733	60.35	5454.46	0.598377
142	d	32	-	19.9969	111.3	112.6	112.4	112.1	60.35	1484.18	0.162821
143	e	32	-	19.9981	105.5	106.9	106.9	106.433	60.35	1385.78	0.152025
144	f	32	-	20.0031	102.6	103.6	103.7	103.3	60.35	1331.37	0.146056
148	d	40	+	0	61.03	60.96	60.83	60.94	60.35	608.693	0.0667761	Std	Rep1	Rep2	Rep3	Mean
149	e	40	+	0	59.28	59.24	59.18	59.2333	60.35	578.829	0.0634998	Lab Air	27.55	27.4	27.3	27.4167
150	f	40	+	0	64.76	64.78	64.73	64.7567	60.35	675.479	0.0741028	357	21.28	21.13	21.13	21.18
154	d	40	+	6.00037	108.6	108.3	108.1	108.333	60.35	1438.01	0.157755	10000	632.2	630.9	629.9	631
155	e	40	+	5.99868	106.8	107.2	106.9	106.967	60.35	1414.09	0.155132	50000	2875	2878	2878	2877
156	f	40	+	6	104.8	104.8	104.6	104.733	60.35	1375.01	0.150844
160	d	40	+	16.0015	469	467.7	467.5	468.067	60.35	7732.81	0.848321				Intercept	22.0836
161	e	40	+	15.996	514	513.5	513.7	513.733	60.35	8531.91	0.935985				Slope	17.4985
162	f	40	+	15.998	482.8	481.7	481.5	482	60.35	7976.63	0.875068
166	d	40	+	19.9975	190.1	189.9	189.6	189.867	60.35	2864.72	0.314271
167	e	40	+	20.0044	206.1	206.9	207	206.667	60.35	3158.7	0.346522
168	f	40	+	19.9937	94.17	93.3	92.86	93.4433	60.35	1177.45	0.129171
172	d	40	-	0	57.36	57.3	56.83	57.1633	60.35	542.607	0.0595261
173	e	40	-	0	61.79	61.48	61.43	61.5667	60.35	619.659	0.067979
174	f	40	-	0	55.49	55.07	54.97	55.1767	60.35	507.843	0.0557124
178	d	40	-	6.00037	121.4	121.2	120.8	121.133	60.35	1661.99	0.182327
179	e	40	-	6.0015	122.2	121.2	121.1	121.5	60.35	1668.4	0.183031
180	f	40	-	5.99793	139.1	139	138.7	138.933	60.35	1973.46	0.216497
184	d	40	-	15.991	515.3	510.9	510.7	512.3	60.35	8506.83	0.933234
185	e	40	-	15.9945	539.2	539	536.5	538.233	60.35	8960.63	0.983017
186	f	40	-	15.994	456.1	455.3	454.8	455.4	60.35	7511.17	0.824005
190	d	40	-	19.9944	183.9	184.7	183.6	184.067	60.35	2763.23	0.303137
191	e	40	-	20	217.6	217.5	217.6	217.567	60.35	3349.43	0.367446
192	f	40	-	20	140.1	139	139	139.367	60.35	1981.04	0.217329
196	d	48	+	0	58.25	58.09	58.01	58.1167		559.289		Std	Rep1	Rep2	Rep3	Mean
197	e	48	+	0	59.44	59.48	59.38	59.4333		582.328		Lab Air	24.17	23.98	23.98	24.0433
198	f	48	+	0	64.07	63.86	63.68	63.87		659.964		357	21.43	21.43	21.42	21.4267
202	d	48	+	6.00056	102.1	101.9	101.8	101.933		1326.02		10000	635.7	636.2	634.8	635.567
203	e	48	+	6.00112	115.7	114.9	114.8	115.133		1557		50000	2939	2902	2895	2912
204	f	48	+	5.99737	112.3	112.1	112.1	112.167		1505.08
208	d	48	+	16.001	390.5	389.2	388.8	389.5		6358.01					Intercept	20.5664
209	e	48	+	16.0005	582.8	583.8	581	582.533		9735.81					Slope	17.2821
210	f	48	+	16.001	484.6	483.8	482.1	483.5		8002.87
214	d	48	+	20.0006	398.9	397.9	396.5	397.767		6502.67
215	e	48	+	19.9962	459.9	460.6	459.3	459.933		7590.49
216	f	48	+	19.9987	236.1	232	230.5	232.867		3617.16
220	d	48	-	0	70.63	70.52	70.37	70.5067		776.096
221	e	48	-	0	75.15	75.1	74.9	75.05		855.597
222	f	48	-	0	63.98	64.01	63.39	63.7933		658.622
226	d	48	-	5.99868	144.8	144.3	143.6	144.233		2066.2
227	e	48	-	6.00018	145.1	146.6	143.7	145.133		2081.95
228	f	48	-	6	140.1	138.2	139.5	139.267		1979.29
232	d	48	-	15.997	711.7	710	708.1	709.933		11965.1
233	e	48	-	16.001	768.3	764.3	762.3	764.967		12928.1
234	f	48	-	15.998	670.4	668.6	666.2	668.4		11238.4
238	d	48	-	19.9937	346.5	340.2	336.3	341		5509.33
239	e	48	-	20.005	610.3	605.4	597.7	604.467		10119.6
240	f	48	-	20.0012	277.3	276.7	274.8	276.267		4376.59

## Sheet: DEA
ASSAY
50ug NO3--N/g soil
=1060ug NO3--N/21.2g soil (DWE)
Add 1060ug NO3--N in 5mL
= concentration of 1060/5 = ug NO3--N/ml
= 212ug NO3--N/mL
=212mg NO3--N/L
=0.212g NO3--N/L
MW (KNO3) = 101.1g/mol
MW (N) = 14.01g/mol
= (101.1g/mol/14.01g/mol) x 0.212g/L
= 1.53g KNO3/L
average particle density							2.65
Bunsen absorption coefficient							0.632
Standard atmospheric pressure							101.325
Mass of 1 mole N2O gas							28.0134
Universal gas constant							8.31451
Incubation temperature							293.15
																														Total N2O-N (ng/g soil) evolved
Jar	Rep	Time	Acetylene	OH added (meq/100 g soil)	Soil weight	wet/dry	Dry soil wt	Vsoil (mL)	Soil moisture in sample (mL)	Solution added (mL)	Vwater (mL)	Vflask (mL)	Vheadspace (mL)	t (mins)	C(N2O) (uL N2O L-1)	V(N2O) (uL)	N2O-N60 (ngN2O-N g-1)	t (mins)	C(N2O) (uL N2O L-1)	V(N2O) (uL)	N2O-N120 (ngN2O-N g-1)	t (mins)	C(N2O) (uL N2O L-1)	V(N2O) (uL)	N2O-N180 (ngN2O-N g-1)	t (mins)	C(N2O) (uL N2O L-1)	V(N2O) (uL)	N2O-N240 (ngN2O-N g-1)	60	120	180	240	R2	Slope/min	Rate of N2O evolved ng N2O-N g-1 h-1
1	a	16	+	0	32.001	1.27934	25.0137	9.43913	6.9873	23.003	29.9903	300	260.571	60	17.783	4.97078	180.891	120	27.936	7.80879	284.169	180	34.756	9.71515	353.543	240	41.861	11.7012	425.816	180.891	284.169	353.543	425.816	0.990563	1.34025	80.4148
2	b	16	+	0	32.003	1.27934	25.0153	9.43972	6.98774	23.003	29.9908	300	260.57	60	17.245	4.82039	175.407	120	27.238	7.61367	277.051	180	34.394	9.61394	349.838	240	40.523	11.3271	412.179	175.407	277.051	349.838	412.179	0.987024	1.30517	78.3102
3	c	16	+	0	31.997	1.27934	25.0106	9.43795	6.98643	23.003	29.9895	300	260.573	60	17.432	4.8727	177.344	120	27.449	7.67271	279.251	180	34.448	9.62911	350.455	240	41.596	11.6272	423.175	177.344	279.251	350.455	423.175	0.991965	1.34783	80.8699
7	a	16	+	6	31.997	1.27934	25.0106	9.43795	6.98643	23.003	29.9895	300	260.573	60	35.313	9.8709	359.255	120	69.016	19.2918	702.132	180	127.511	35.6426	1297.23	240	173.276	48.4351	1762.82	359.255	702.132	1297.23	1762.82	0.990521	8.00963	480.578
8	b	16	+	5.99868	32.004	1.27934	25.016	9.44002	6.98796	23.003	29.991	300	260.569	60	32.449	9.07025	330.043	120	63.49	17.7469	645.766	180	116.446	32.5494	1184.39	240	160.564	44.8814	1633.12	330.043	645.766	1184.39	1633.12	0.990671	7.41308	444.785
9	c	16	+	5.99756	32.01	1.27934	25.0207	9.44179	6.98927	23.003	29.9923	300	260.566	60	41.144	11.5006	418.4	120	112.115	31.3385	1140.11	180	182.448	50.9981	1855.34	240	246.404	68.8751	2505.72	418.4	1140.11	1855.34	2505.72	0.999408	11.6286	697.719
13	a	16	+	15.9985	32	1.27934	25.0129	9.43884	6.98708	23.003	29.9901	300	260.571	60	0.904	0.25269	9.19591	120	2.123	0.593431	21.5961	180	4.19	1.17121	42.6226	240	8.027	2.24375	81.6544	9.19591	21.5961	42.6226	81.6544	0.939901	0.397337	23.8402
14	b	16	+	16.001	31.995	1.27934	25.009	9.43736	6.98599	23.003	29.989	300	260.574	60	1.153	0.322294	11.7308	120	2.907	0.812584	29.5762	180	6.246	1.74592	63.5476	240	13.73	3.8379	139.691	11.7308	29.5762	63.5476	139.691	0.908091	0.696419	41.7851
15	c	16	+	15.998	32.001	1.27934	25.0137	9.43913	6.9873	23.003	29.9903	300	260.571	60	1.122	0.313626	11.4131	120	2.714	0.758629	27.6072	180	5.483	1.53263	55.7738	240	12.291	3.43563	125.026	11.4131	27.6072	55.7738	125.026	0.901228	0.615007	36.9004
19	a	16	+	19.9956	32.004	1.27934	25.016	9.44002	6.98796	23.003	29.991	300	260.569	60	0.007	0.00195666	0.071198	120	0.001	0.000279523	0.0101711	180	0.084	0.02348	0.854376	240	0.026	0.00726761	0.26445	0.071198	0.0101711	0.854376	0.26445	0.227854	0.00237327	0.142396
20	b	16	+	19.9969	32.002	1.27934	25.0145	9.43943	6.98752	23.003	29.9905	300	260.57	60	0	0	0	120	0.029	0.0081062	0.294982	180	0.075	0.0209643	0.762885	240	0.061	0.017051	0.62048	0	0.294982	0.762885	0.62048	0.775582	0.00388224	0.232934
21	c	16	+	20.0012	31.995	1.27934	25.009	9.43736	6.98599	23.003	29.989	300	260.574	60	0.002	0.000559053	0.0203482	120	0	0	0	180	0.035	0.00978343	0.356094	240	0.068	0.0190078	0.69184	0.0203482	0	0.356094	0.69184	0.876548	0.00395095	0.237057
25	a	16	-	0	31.997	1.27934	25.0106	9.43795	6.98643	23.003	29.9895	300	260.573	60	16.762	4.68541	170.528	120	25.133	7.02533	255.69	180	34.511	9.64672	351.096	240	41.264	11.5344	419.798	170.528	255.69	351.096	419.798	0.996189	1.40536	84.3217
26	b	16	-	0	32.006	1.27934	25.0176	9.44061	6.9884	23.003	29.9914	300	260.568	60	16.985	4.74769	172.746	120	27.246	7.61587	277.105	180	36.353	10.1615	369.727	240	42.951	12.0058	436.832	172.746	277.105	369.727	436.832	0.990977	1.4748	88.4882
27	c	16	-	0	31.993	1.27934	25.0074	9.43677	6.98556	23.003	29.9886	300	260.575	60	17.119	4.78523	174.182	120	26.827	7.49888	272.959	180	35.459	9.91176	360.788	240	41.981	11.7348	427.148	174.182	272.959	360.788	427.148	0.992572	1.41121	84.6725
31	a	16	-	5.99925	32.001	1.27934	25.0137	9.43913	6.9873	23.003	29.9903	300	260.571	60	4.528	1.26569	46.0594	120	7.17	2.00419	72.9342	180	9.846	2.7522	100.155	240	18.621	5.20502	189.415	46.0594	72.9342	100.155	189.415	0.899879	0.762147	45.7288
32	b	16	-	5.99981	31.998	1.27934	25.0114	9.43825	6.98665	23.003	29.9897	300	260.572	60	5.358	1.4977	54.5076	120	8.753	2.44669	89.0454	180	12.969	3.62517	131.935	240	22.078	6.17137	224.602	54.5076	89.0454	131.935	224.602	0.942667	0.921957	55.3174
33	c	16	-	5.99925	32.001	1.27934	25.0137	9.43913	6.9873	23.003	29.9903	300	260.571	60	4.597	1.28497	46.7613	120	8.308	2.32229	84.5101	180	12.334	3.44765	125.463	240	23.113	6.46065	235.109	46.7613	84.5101	125.463	235.109	0.924164	1.00999	60.5995
37	a	16	-	16.0005	31.996	1.27934	25.0098	9.43766	6.98621	23.003	29.9892	300	260.573	60	0.753	0.210483	7.66087	120	1.58	0.441652	16.0746	180	2.399	0.670584	24.4069	240	3.34	0.933618	33.9805	7.66087	16.0746	24.4069	33.9805	0.998889	0.145485	8.72911
38	b	16	-	16	31.997	1.27934	25.0106	9.43795	6.98643	23.003	29.9895	300	260.573	60	0.84	0.234802	8.54571	120	2.587	0.723134	26.3187	180	4.296	1.20084	43.7052	240	6.099	1.70483	62.0479	8.54571	26.3187	43.7052	62.0479	0.999892	0.296489	17.7893
39	c	16	-	15.9965	32.004	1.27934	25.016	9.44002	6.98796	23.003	29.991	300	260.569	60	1.13	0.315861	11.4934	120	2.37	0.66247	24.1056	180	3.537	0.988674	35.9753	240	4.541	1.26932	46.1871	11.4934	24.1056	35.9753	46.1871	0.9978	0.193252	11.5951
43	a	16	-	19.9962	32.003	1.27934	25.0153	9.43972	6.98774	23.003	29.9908	300	260.57	60	0	0	0	120	0.004	0.00111809	0.0406859	180	0.005	0.00139762	0.0508574	240	0.037	0.0103424	0.376344	0	0.0406859	0.0508574	0.376344	0.711918	0.00189867	0.11392
44	b	16	-	19.9937	32.007	1.27934	25.0184	9.4409	6.98861	23.003	29.9916	300	260.567	60	0	0	0	120	0	0	0	180	0.006	0.00167713	0.0610209	240	0.027	0.0075471	0.274594	0	0	0.0610209	0.274594	0.768037	0.00147467	0.0884803
45	c	16	-	19.9981	32	1.27934	25.0129	9.43884	6.98708	23.003	29.9901	300	260.571	60	0.461	0.128861	4.68951	120	0	0	0	180	0	0	0	240	0	0	0	4.68951	0	0	0	0.6	-0.0234475
49	a	24	+	0	32.004	1.27934	25.016	9.44002	6.98796	23.003	29.991	300	260.569	60	36.343	10.1587	369.65	120	50.977	14.2493	518.494	180	61.991	17.3279	630.519	240	71.239	19.913	724.582	369.65	518.494	630.519	724.582	0.98903	1.96137	117.682
50	b	24	+	0	32.003	1.27934	25.0153	9.43972	6.98774	23.003	29.9908	300	260.57	60	36.196	10.1176	368.167	120	48.878	13.6626	497.161	180	61.72	17.2522	627.783	240	72.828	20.3572	740.768	368.167	497.161	627.783	740.768	0.998941	2.08071	124.843
51	c	24	+	0	31.999	1.27934	25.0121	9.43854	6.98687	23.003	29.9899	300	260.572	60	36.399	10.1744	370.28	120	50.603	14.1448	514.774	180	61.168	17.098	622.25	240	72.756	20.3371	740.132	370.28	514.774	622.25	740.132	0.996106	2.02839	121.703
55	a	24	+	5.99981	31.998	1.27934	25.0114	9.43825	6.98665	23.003	29.9897	300	260.572	60	84.566	23.6384	860.301	120	212.448	59.3846	2161.26	180	305.484	85.3906	3107.73	240	387.029	108.184	3937.3	860.301	2161.26	3107.73	3937.3	0.988854	16.9624	1017.75
56	b	24	+	5.99962	31.999	1.27934	25.0121	9.43854	6.98687	23.003	29.9899	300	260.572	60	77.922	21.7812	792.685	120	189.706	53.0276	1929.84	180	267.699	74.8286	2723.25	240	341.78	95.5361	3476.86	792.685	1929.84	2723.25	3476.86	0.98953	14.7432	884.593
57	c	24	+	5.99943	32	1.27934	25.0129	9.43884	6.98708	23.003	29.9901	300	260.571	60	74.294	20.767	755.753	120	179.151	50.0771	1822.41	180	255.229	71.3428	2596.31	240	330.711	92.4419	3364.15	755.753	1822.41	2596.31	3364.15	0.992901	14.3318	859.908
61	a	24	+	16.0005	31.996	1.27934	25.0098	9.43766	6.98621	23.003	29.9892	300	260.573	60	155.985	43.6019	1586.96	120	370.943	103.688	3773.9	180	300.362	83.9591	7486.76	240	22.227	6.21303	554.026	1586.96	3773.9	7486.76		0.978188	49.165	2949.9
62	b	24	+	15.997	32.003	1.27934	25.0153	9.43972	6.98774	23.003	29.9908	300	260.57	60	0	0	0	120	389.726	108.938	3964.09	180	303.769	84.9106	7569.96	240	420.597	117.567	10481.3		3964.09	7569.96	10481.3	0.996229	54.3103	3258.62
63	c	24	+	15.996	32.005	1.27934	25.0168	9.44031	6.98818	23.003	29.9912	300	260.568	60	155.396	43.4367	1580.5	120	383.482	107.192	3900.32	180	300.754	84.0676	7494.33	240	415.733	116.207	10359.4	1580.5	3900.32	7494.33	10359.4	0.993899	49.8847	2993.08
67	a	24	+	20	31.997	1.27934	25.0106	9.43795	6.98643	23.003	29.9895	300	260.573	60	0.233	0.0651295	2.37042	120	2.16	0.603776	21.9747	180	5.616	1.56982	57.1342	240	8.173	2.28457	83.1477	2.37042	21.9747	57.1342	83.1477	0.98952	0.462486	27.7491
68	b	24	+	19.9981	32	1.27934	25.0129	9.43884	6.98708	23.003	29.9901	300	260.571	60	0.105	0.0293501	1.06811	120	0.188	0.0525507	1.91242	180	0.564	0.157652	5.73727	240	0.753	0.210482	7.65987	1.06811	1.91242	5.73727	7.65987	0.949448	0.0393335	2.36001
69	c	24	+	20	31.997	1.27934	25.0106	9.43795	6.98643	23.003	29.9895	300	260.573	60	0.081	0.0226416	0.82405	120	0.162	0.0452832	1.6481	180	0.434	0.121314	4.41528	240	0.363	0.101468	3.69297	0.82405	1.6481	4.41528	3.69297	0.757254	0.0189565	1.13739
73	a	24	-	0	32.002	1.27934	25.0145	9.43943	6.98752	23.003	29.9905	300	260.57	60	34.695	9.69809	352.911	120	48.239	13.484	490.678	180	60.961	17.0401	620.083	240	67.566	18.8863	687.268	352.911	490.678	620.083	687.268	0.978776	1.88746	113.248
74	b	24	-	0	31.992	1.27934	25.0067	9.43648	6.98534	23.003	29.9884	300	260.575	60	34.339	9.59871	349.403	120	51.981	14.5301	528.913	180	65.082	18.1922	662.217	240	73.812	20.6325	751.046	349.403	528.913	662.217	751.046	0.977556	2.23039	133.823
75	c	24	-	0	31.999	1.27934	25.0121	9.43854	6.98687	23.003	29.9899	300	260.572	60	33.975	9.49687	345.621	120	48.125	13.4521	489.566	180	58.448	16.3377	594.58	240	0.025	0.00698813	0.25432	345.621	489.566	594.58		0.991915	2.07466	124.479
79	a	24	-	6	31.997	1.27934	25.0106	9.43795	6.98643	23.003	29.9895	300	260.573	60	10.085	2.81902	102.599	120	15.792	4.41427	160.659	180	21.503	6.01065	218.76	240	28.059	7.84322	285.457	102.599	160.659	218.76	285.457	0.998789	1.01112	60.6674
80	b	24	-	6.00018	31.996	1.27934	25.0098	9.43766	6.98621	23.003	29.9892	300	260.573	60	8.644	2.41623	87.9423	120	13.465	3.76382	136.99	180	17.936	5.01358	182.477	240	22.601	6.31757	229.938	87.9423	136.99	182.477	229.938	0.999806	0.78579	47.1474
81	c	24	-	5.99756	32.01	1.27934	25.0207	9.44179	6.98927	23.003	29.9923	300	260.566	60	8.978	2.50954	91.2986	120	15.553	4.34739	158.161	180	21.064	5.88783	214.203	240	26.95	7.53309	274.059	91.2986	158.161	214.203	274.059	0.998743	1.0072	60.4322
85	a	24	-	16.0005	31.996	1.27934	25.0098	9.43766	6.98621	23.003	29.9892	300	260.573	60	9.138	2.55431	92.9681	120	12.05	3.36829	122.594	180	13.867	3.87619	141.08	240	15.397	4.30387	156.646	92.9681	122.594	141.08	156.646	0.976509	0.349198	20.9519
86	b	24	-	16	31.997	1.27934	25.0106	9.43795	6.98643	23.003	29.9895	300	260.573	60	9.666	2.7019	98.3367	120	13.359	3.73419	135.907	180	14.638	4.0917	148.919	240	16.275	4.54928	165.573	98.3367	135.907	148.919	165.573	0.939235	0.357868	21.4721
87	c	24	-	15.999	31.999	1.27934	25.0121	9.43854	6.98687	23.003	29.9899	300	260.572	60	8.753	2.44668	89.0425	120	11.538	3.22516	117.374	180	12.949	3.61957	131.728	240	14.23	3.97764	144.759	89.0425	117.374	131.728	144.759	0.961178	0.302505	18.1503
91	a	24	-	20.0019	31.994	1.27934	25.0082	9.43707	6.98577	23.003	29.9888	300	260.574	60	0.055	0.015374	0.559595	120	0.116	0.0324251	1.18024	180	0.18	0.0503149	1.8314	240	0.216	0.0603778	2.19768	0.559595	1.18024	1.8314	2.19768	0.986528	0.00927571	0.556543
92	b	24	-	19.9925	32.009	1.27934	25.0199	9.44149	6.98905	23.003	29.9921	300	260.566	60	0.008	0.00223617	0.0813559	120	0.046	0.012858	0.467796	180	0.036	0.0100628	0.366101	240	0.093	0.0259955	0.945762	0.0813559	0.467796	0.366101	0.945762	0.799747	0.00415254	0.249152
93	c	24	-	20	31.997	1.27934	25.0106	9.43795	6.98643	23.003	29.9895	300	260.573	60	0.019	0.00531099	0.193296	120	0.01	0.00279526	0.101735	180	0.026	0.00726767	0.26451	240	0.039	0.0109015	0.396765	0.193296	0.101735	0.26451	0.396765	0.643207	0.00128864	0.0773183
97	a	32	+	0	31.996	1.27934	25.0098	9.43766	6.98621	23.003	29.9892	300	260.573	60	36.227	10.1264	368.566	120	48.159	13.4617	489.96	180	58.227	16.276	592.389	240	69.366	19.3896	705.715	368.566	489.96	592.389	705.715	0.99902	1.85646	111.388
98	b	32	+	0	32.007	1.27934	25.0184	9.4409	6.98861	23.003	29.9916	300	260.567	60	37.664	10.5279	383.048	120	50.643	14.1558	515.047	180	61.744	17.2588	627.945	240	73.202	20.4616	744.475	383.048	515.047	627.945	744.475	0.998806	1.9953	119.718
99	c	32	+	0	31.991	1.27934	25.0059	9.43618	6.98512	23.003	29.9881	300	260.576	60	35.616	9.95568	362.409	120	47.691	13.331	485.277	180	58.574	16.3731	596.017	240	69.328	19.3791	705.444	362.409	485.277	596.017	705.444	0.999215	1.89974	113.984
103	a	32	+	6.00093	31.992	1.27934	25.0067	9.43648	6.98534	23.003	29.9884	300	260.575	60	0.652	0.182252	6.63418	120	151.055	42.2241	1537	180	215.468	60.2293	2192.41	240	282.239	78.8936	2871.82	6.63418	1537	2192.41	2871.82	0.950796	15.4183	925.095
104	b	32	+	6.00056	31.994	1.27934	25.0082	9.43707	6.98577	23.003	29.9888	300	260.574	60	70.607	19.7366	718.388	120	150.687	42.1211	1533.16	180	218.842	61.1723	2226.6	240	282.252	78.8971	2871.76	718.388	1533.16	2226.6	2871.76	0.997093	11.9226	715.356
105	c	32	+	5.99812	32.007	1.27934	25.0184	9.4409	6.98861	23.003	29.9916	300	260.567	60	69.542	19.4385	707.252	120	147.885	41.3371	1504.01	180	225.092	62.9182	2289.22	240	280.037	78.2766	2848.02	707.252	1504.01	2289.22	2848.02	0.993701	12.0125	720.75
109	a	32	+	16.001	31.995	1.27934	25.009	9.43736	6.98599	23.003	29.989	300	260.574	60	129.168	36.1059	1314.17	120	323.753	90.4976	3293.9	180	280.055	78.2828	5356.71	240	377.596	105.548	7222.41	1314.17	3293.9	5356.71	7222.41	0.999634	32.9792	1978.75
110	b	32	+	15.9995	31.998	1.27934	25.0114	9.43825	6.98665	23.003	29.9897	300	260.572	60	130.782	36.5569	1330.46	120	309.735	86.5788	3150.97	180	266.079	74.3759	5088.89	240	315.8	88.2742	6039.83	1330.46	3150.97	5088.89	6039.83	0.980995	26.7767	1606.6
111	c	32	+	16.0005	31.996	1.27934	25.0098	9.43766	6.98621	23.003	29.9892	300	260.573	60	184.592	51.5983	1878	120	393.925	110.112	4007.71	180	323.958	90.5548	6196.26	240	24.265	6.78271	464.11	1878	4007.71	6196.26		0.999938	35.9855	2159.13
115	a	32	+	19.995	32.005	1.27934	25.0168	9.44031	6.98818	23.003	29.9912	300	260.568	60	0.878	0.245421	8.92997	120	3.046	0.851427	30.9803	180	5.458	1.52564	55.5123	240	9.701	2.71165	98.667	8.92997	30.9803	55.5123	98.667	0.971979	0.489572	29.3743
116	b	32	+	20	31.997	1.27934	25.0106	9.43795	6.98643	23.003	29.9895	300	260.573	60	0.073	0.0204054	0.742663	120	0.172	0.0480785	1.74984	180	0.302	0.0844168	3.07239	240	0.451	0.126066	4.58823	0.742663	1.74984	3.07239	4.58823	0.992148	0.0214321	1.28593
117	c	32	+	20.0006	31.996	1.27934	25.0098	9.43766	6.98621	23.003	29.9892	300	260.573	60	0.025	0.00698816	0.254345	120	0.093	0.0259959	0.946163	180	0.169	0.0472399	1.71937	240	0.237	0.0662477	2.41119	0.254345	0.946163	1.71937	2.41119	0.999495	0.0120729	0.724374
121	a	32	-	0	31.996	1.27934	25.0098	9.43766	6.98621	23.003	29.9892	300	260.573	60	36.561	10.2198	371.964	120	48.95	13.6828	498.007	180	59.925	16.7506	609.665	240	68.736	19.2135	699.306	371.964	498.007	609.665	699.306	0.994443	1.8228	109.368
122	b	32	-	0	32.003	1.27934	25.0153	9.43972	6.98774	23.003	29.9908	300	260.57	60	34.079	9.52589	346.634	120	47.631	13.314	484.477	180	59.413	16.6073	604.318	240	67.117	18.7608	682.679	346.634	484.477	604.318	682.679	0.985865	1.87996	112.798
123	c	32	-	0	31.994	1.27934	25.0082	9.43707	6.98577	23.003	29.9888	300	260.574	60	36.362	10.1642	369.964	120	49.683	13.8877	505.497	180	61.181	17.1017	622.483	240	70.518	19.7117	717.482	369.964	505.497	622.483	717.482	0.993918	1.93257	115.954
127	a	32	-	5.99962	31.999	1.27934	25.0121	9.43854	6.98687	23.003	29.9899	300	260.572	60	8.895	2.48638	90.487	120	14.049	3.92705	142.918	180	20.002	5.59106	203.476	240	28.182	7.87758	286.69	90.487	142.918	203.476	286.69	0.988393	1.08194	64.9167
128	b	32	-	5.99943	32	1.27934	25.0129	9.43884	6.98708	23.003	29.9901	300	260.571	60	7.608	2.12662	77.3921	120	14.855	4.15234	151.112	180	22.175	6.19846	225.574	240	34.879	9.74955	354.805	77.3921	151.112	225.574	354.805	0.978194	1.51117	90.6702
129	c	32	-	5.99718	32.012	1.27934	25.0223	9.44238	6.98971	23.003	29.9927	300	260.565	60	10.235	2.86089	104.074	120	14.709	4.11146	149.568	180	17.898	5.00285	181.996	240	20.917	5.84673	212.694	104.074	149.568	181.996	212.694	0.990562	0.597145	35.8287
133	a	32	-	15.9985	32	1.27934	25.0129	9.43884	6.98708	23.003	29.9901	300	260.571	60	4.564	1.27575	46.4271	120	8.29	2.31726	84.3297	180	8.24	2.30328	83.8211	240	7.814	2.18421	79.4876	46.4271	84.3297	83.8211	79.4876	0.490447	0.164455	9.86729
134	b	32	-	15.997	32.003	1.27934	25.0153	9.43972	6.98774	23.003	29.9908	300	260.57	60	4.651	1.30006	47.3075	120	7.354	2.05562	74.801	180	7.347	2.05366	74.7298	240	6.927	1.93626	70.4578	47.3075	74.801	74.7298	70.4578	0.462633	0.115633	6.93796
135	c	32	-	15.994	32.009	1.27934	25.0199	9.44149	6.98905	23.003	29.9921	300	260.566	60	4.522	1.264	45.9864	120	8.73	2.44022	88.7796	180	9.99	2.79242	101.593	240	8.837	2.47013	89.8677	45.9864	88.7796	101.593	89.8677	0.583573	0.240763	14.4458
139	a	32	-	20.0019	31.994	1.27934	25.0082	9.43707	6.98577	23.003	29.9888	300	260.574	60	0.045	0.0125787	0.457851	120	0.101	0.0282322	1.02762	180	0.174	0.0486377	1.77036	240	0.211	0.0589802	2.14681	0.457851	1.02762	1.77036	2.14681	0.986046	0.00968269	0.580961
140	b	32	-	19.9894	32.014	1.27934	25.0239	9.44297	6.99014	23.003	29.9932	300	260.564	60	0	0	0	120	0.038	0.0106217	0.386377	180	0.059	0.0164917	0.599902	240	0.067	0.0187278	0.681244	0	0.386377	0.599902	0.681244	0.916059	0.0037621	0.225726
141	c	32	-	20	31.997	1.27934	25.0106	9.43795	6.98643	23.003	29.9895	300	260.573	60	0.052	0.0145353	0.52902	120	0.116	0.032425	1.18012	180	0.169	0.0472399	1.71931	240	0.229	0.0640114	2.32972	0.52902	1.18012	1.71931	2.32972	0.998817	0.00990217	0.59413
145	a	40	+	0	31.996	1.27934	25.0098	9.43766	6.98621	23.003	29.9892	300	260.573	60	36.362	10.1641	369.939	120	45.316	12.667	461.036	180	53.186	14.8669	541.103	240	60.757	16.9832	618.129	369.939	461.036	541.103	618.129	0.998453	1.37439	82.4637
146	b	40	+	0	32.002	1.27934	25.0145	9.43943	6.98752	23.003	29.9905	300	260.57	60	32.137	8.98306	326.891	120	44.513	12.4425	452.777	180	50.779	14.194	516.514	240	59.404	16.6048	604.246	326.891	452.777	516.514	604.246	0.982011	1.493	89.58
147	c	40	+	0	32.001	1.27934	25.0137	9.43913	6.9873	23.003	29.9903	300	260.571	60	38.158	10.6661	388.148	120	48.644	13.5972	494.813	180	56.08	15.6757	570.453	240	68.327	19.0991	695.031	388.148	494.813	570.453	695.031	0.992006	1.66048	99.6289
151	a	40	+	5.99906	32.002	1.27934	25.0145	9.43943	6.98752	23.003	29.9905	300	260.57	60	58.752	16.4226	597.614	120	129.029	36.0667	1312.46	180	185.748	51.921	1889.39	240	245.414	68.5991	2496.3	597.614	1312.46	1889.39	2496.3	0.997808	10.455	627.3
152	b	40	+	6	31.997	1.27934	25.0106	9.43795	6.98643	23.003	29.9895	300	260.573	60	59.126	16.5273	601.516	120	137.139	38.3339	1395.18	180	195.303	54.5923	1986.91	240	255.543	71.4309	2599.76	601.516	1395.18	1986.91	2599.76	0.995109	10.9774	658.645
153	c	40	+	5.99943	32	1.27934	25.0129	9.43884	6.98708	23.003	29.9901	300	260.571	60	59.117	16.5247	601.366	120	139.541	39.0052	1419.48	180	205.307	57.3884	2088.48	240	265.332	74.1669	5533.12	601.366	1419.48	2088.48	5533.12	0.847453	25.7738	1546.43
157	a	40	+	15.9955	32.006	1.27934	25.0176	9.44061	6.9884	23.003	29.9914	300	260.568	60	56.816	15.8814	577.846	120	188.954	52.8169	1921.75	180	306.907	85.7874	3121.39	240	302.658	84.5997	6310.26	577.846	1921.75	3121.39	6310.26	0.940083	30.6615	1839.69
158	b	40	+	16	31.997	1.27934	25.0106	9.43795	6.98643	23.003	29.9895	300	260.573	60	30.447	8.51073	309.751	120	164.833	46.0751	1676.92	180	357.316	99.8791	3635.14	240	294.369	82.2838	6139.24	309.751	1676.92	3635.14	6139.24	0.983192	32.4111	1944.67
159	c	40	+	16.001	31.995	1.27934	25.009	9.43736	6.98599	23.003	29.989	300	260.574	60	26.85	7.50529	273.175	120	156.082	43.6291	1588	180	317.448	88.7352	3229.76	240	7.656	2.14006	77.8931	273.175	1588	3229.76		0.995941	24.6382	1478.29
163	a	40	+	19.9919	32.01	1.27934	25.0207	9.44179	6.98927	23.003	29.9923	300	260.566	60	0.166	0.0464005	1.68808	120	0.912	0.254923	9.27427	180	1.061	0.296572	10.7895	240	3.315	0.926612	33.7107	1.68808	9.27427	10.7895	33.7107	0.831419	0.162639	9.75832
164	b	40	+	19.9944	32.006	1.27934	25.0176	9.44061	6.9884	23.003	29.9914	300	260.568	60	0.517	0.144513	5.25814	120	1.12	0.313065	11.3909	180	2.034	0.568549	20.6868	240	3.664	1.02417	37.2646	5.25814	11.3909	20.6868	37.2646	0.951735	0.175525	10.5315
165	c	40	+	19.9981	32	1.27934	25.0129	9.43884	6.98708	23.003	29.9901	300	260.571	60	0.513	0.143396	5.21848	120	0.907	0.253529	9.22643	180	1.337	0.373725	13.6006	240	1.892	0.528861	19.2463	5.21848	9.22643	13.6006	19.2463	0.99345	0.0774294	4.64577
169	a	40	-	0	32.006	1.27934	25.0176	9.44061	6.9884	23.003	29.9914	300	260.568	60	34.649	9.68518	352.397	120	44.485	12.4346	452.434	180	51.606	14.425	524.858	240	61.933	17.3117	629.888	352.397	452.434	524.858	629.888	0.99544	1.50816	90.4898
170	b	40	-	0	31.999	1.27934	25.0121	9.43854	6.98687	23.003	29.9899	300	260.572	60	29.198	8.16158	297.025	120	40.238	11.2475	409.333	180	49.65	13.8784	505.079	240	58.067	16.2312	590.704	297.025	409.333	505.079	590.704	0.99624	1.62797	97.6782
171	c	40	-	0	31.996	1.27934	25.0098	9.43766	6.98621	23.003	29.9892	300	260.573	60	29.577	8.26755	300.91	120	40.48	11.3152	411.835	180	45.791	12.7998	465.868	240	59.639	16.6707	606.755	300.91	411.835	465.868	606.755	0.974047	1.61928	97.1567
175	a	40	-	5.997	32.013	1.27934	25.0231	9.44267	6.98992	23.003	29.9929	300	260.564	60	6.732	1.88173	68.452	120	12.094	3.38051	122.974	180	15.878	4.43822	161.45	240	21.983	6.14469	223.527	68.452	122.974	161.45	223.527	0.992733	0.8395	50.37
176	b	40	-	6.00075	31.993	1.27934	25.0074	9.43677	6.98556	23.003	29.9886	300	260.575	60	43.867	12.262	446.337	120	60.788	16.9919	618.505	180	72.955	20.3929	742.302	240	86.559	24.1956	880.719	446.337	618.505	742.302	880.719	0.995277	2.37824	142.694
177	c	40	-	5.99925	32.001	1.27934	25.0137	9.43913	6.9873	23.003	29.9903	300	260.571	60	6.519	1.82222	66.3121	120	12.772	3.57009	129.919	180	17.255	4.82319	175.52	240	22.875	6.39412	232.688	66.3121	129.919	175.52	232.688	0.996368	0.90788	54.4728
181	a	40	-	15.997	32.003	1.27934	25.0153	9.43972	6.98774	23.003	29.9908	300	260.57	60	2.478	0.69266	25.2049	120	5.031	1.40628	51.1727	180	7.801	2.18056	79.3476	240	8.314	2.32396	84.5656	25.2049	51.1727	79.3476	84.5656	0.938537	0.343762	20.6257
182	b	40	-	16.001	31.995	1.27934	25.009	9.43736	6.98599	23.003	29.989	300	260.574	60	2.974	0.831312	30.2578	120	5.457	1.52538	55.5202	180	7.516	2.10092	76.4687	240	7.385	2.0643	75.1359	30.2578	55.5202	76.4687	75.1359	0.862487	0.259305	15.5583
183	c	40	-	16.003	31.991	1.27934	25.0059	9.43618	6.98512	23.003	29.9881	300	260.576	60	3.744	1.04655	38.0969	120	7.791	2.1778	79.2769	180	12.531	3.50277	127.509	240	14.594	4.07943	148.501	38.0969	79.2769	127.509	148.501	0.978166	0.632404	37.9443
187	a	40	-	20.0025	31.993	1.27934	25.0074	9.43677	6.98556	23.003	29.9886	300	260.575	60	0.009	0.00251575	0.0915731	120	0.287	0.0802244	2.92016	180	0.4	0.111811	4.06991	240	0.424	0.11852	4.31411	0.0915731	2.92016	4.06991	4.31411	0.848859	0.0230289	1.38174
188	b	40	-	19.9937	32.007	1.27934	25.0184	9.4409	6.98861	23.003	29.9916	300	260.567	60	0.001	0.000279522	0.0101701	120	0.163	0.0455621	1.65773	180	0.184	0.0514321	1.87131	240	0.209	0.0584201	2.12556	0.0101701	1.65773	1.87131	2.12556	0.78363	0.0109329	0.655974
189	c	40	-	19.9956	32.004	1.27934	25.016	9.44002	6.98796	23.003	29.991	300	260.569	60	0.222	0.0620542	2.25799	120	0.346	0.0967151	3.51921	180	0.432	0.120754	4.39393	240	0.481	0.134451	4.89232	2.25799	3.51921	4.39393	4.89232	0.96361	0.0146295	0.877769
193	a	48	+	0	31.995	1.27934	25.009	9.43736	6.98599	23.003	29.989	300	260.574	60	28.177	7.87622	286.676	120	35.735	9.98889	363.572	180	41.934	11.7217	426.642	240	49.224	13.7594	500.811	286.676	363.572	426.642	500.811	0.998679	1.17579	70.5474
194	b	48	+	0	32.002	1.27934	25.0145	9.43943	6.98752	23.003	29.9905	300	260.57	60	27.848	7.78419	283.264	120	37.969	10.6132	386.213	180	47.519	13.2827	483.354	240	54.973	15.3663	559.175	283.264	386.213	483.354	559.175	0.995438	1.54145	92.4871
195	c	48	+	0	32.003	1.27934	25.0153	9.43972	6.98774	23.003	29.9908	300	260.57	60	28.005	7.82806	284.852	120	37.095	10.3689	377.311	180	45.958	12.8463	467.46	240	55.03	15.3822	559.736	284.852	377.311	467.46	559.736	0.999976	1.52467	91.4802
199	a	48	+	5.99906	32.002	1.27934	25.0145	9.43943	6.98752	23.003	29.9905	300	260.57	60	59.486	16.6278	605.08	120	128.626	35.9541	1308.36	180	191.481	53.5235	1947.71	240	254.917	71.2554	2592.97	605.08	1308.36	1947.71	2592.97	0.999502	11.005	660.301
200	b	48	+	6.00018	31.996	1.27934	25.0098	9.43766	6.98621	23.003	29.9892	300	260.573	60	58.86	16.4529	598.829	120	128.58	35.9415	1308.15	180	194.892	54.4774	1982.79	240	255.739	71.4858	2601.84	598.829	1308.15	1982.79	2601.84	0.999079	11.1394	668.366
201	c	48	+	5.99962	31.999	1.27934	25.0121	9.43854	6.98687	23.003	29.9899	300	260.572	60	75.767	21.1788	770.762	120	127.119	35.533	1293.16	180	151.003	42.2091	1536.12	240	185.529	51.86	1887.35	770.762	1293.16	1536.12	1887.35	0.977523	5.98788	359.273
205	a	48	+	16.0005	31.996	1.27934	25.0098	9.43766	6.98621	23.003	29.9892	300	260.573	60	13.365	3.73587	135.973	120	125.247	35.0098	1274.24	180	87.842	24.5541	893.686	240	172.685	48.27	1756.86	135.973		893.686	1756.86	0.949055	8.62056	517.233
206	b	48	+	15.9985	32	1.27934	25.0129	9.43884	6.98708	23.003	29.9901	300	260.571	60	16.771	4.68791	170.602	120	42.943	12.0036	436.836	180	119.983	33.5382	1220.52	240	225.477	63.0264	2293.66	170.602	436.836	1220.52	2293.66	0.939281	11.9214	715.285
207	c	48	+	15.997	32.003	1.27934	25.0153	9.43972	6.98774	23.003	29.9908	300	260.57	60	18.312	5.11864	186.26	120	55.005	15.3752	559.482	180	130.246	36.4068	1324.79	240	242.366	67.747	2465.22	186.26	559.482	1324.79	2465.22	0.95154	12.6703	760.219
211	a	48	+	19.9931	32.008	1.27934	25.0192	9.4412	6.98883	23.003	29.9919	300	260.567	60	5.754	1.60837	58.5171	120	56.64	15.8321	576.018	180	32.132	8.98159	326.776	240	52.95	14.8007	538.492	58.5171		326.776	538.492	0.985138	2.60495	156.297
212	b	48	+	20	31.997	1.27934	25.0106	9.43795	6.98643	23.003	29.9895	300	260.573	60	1.325	0.370372	13.4798	120	3.802	1.06276	38.6795	180	6.813	1.90441	69.3118	240	12.815	3.58212	130.373	13.4798	38.6795	69.3118	130.373	0.953723	0.635519	38.1311
213	c	48	+	19.9937	32.007	1.27934	25.0184	9.4409	6.98861	23.003	29.9916	300	260.567	60	16.571	4.63196	168.529	120	42.465	11.8699	431.875	180	71.35	19.9439	725.64	240	116.924	32.6829	1189.13	168.529	431.875	725.64	1189.13	0.980861	5.59263
217	a	48	-	0	32.009	1.27934	25.0199	9.44149	6.98905	23.003	29.9921	300	260.566	60	29.093	8.13212	295.861	120	39.777	11.1185	404.512	180	47.605	13.3066	484.118	240	56.497	15.7921	574.545	295.861	404.512	484.118	574.545	0.996139	1.5261	91.566
218	b	48	-	0	32	1.27934	25.0129	9.43884	6.98708	23.003	29.9901	300	260.571	60	39.499	11.041	401.802	120	52.23	14.5996	531.308	180	63.127	17.6456	642.157	240	73.652	20.5876	749.222	401.802	531.308	642.157	749.222	0.997944	1.92185	115.311
219	c	48	-	0	32.008	1.27934	25.0192	9.4412	6.98883	23.003	29.9919	300	260.567	60	28.695	8.02088	291.823	120	38.437	10.744	390.897	180	47.336	13.2314	481.398	240	56.583	15.8162	575.439	291.823	390.897	481.398	575.439	0.999692	1.56891	94.1349
223	a	48	-	6	31.997	1.27934	25.0106	9.43795	6.98643	23.003	29.9895	300	260.573	60	6.593	1.84291	67.0736	120	11.545	3.22713	117.453	180	16.671	4.65998	169.602	240	21.908	6.12385	222.88	67.0736	117.453	169.602	222.88	0.999843	0.865948	51.9569
224	b	48	-	5.99962	31.999	1.27934	25.0121	9.43854	6.98687	23.003	29.9899	300	260.572	60	6.586	1.84095	66.998	120	11.287	3.155	114.82	180	15.681	4.38323	159.52	240	21.539	6.02069	219.112	66.998	114.82	159.52	219.112	0.995964	0.835068	50.1041
225	c	48	-	5.99756	32.01	1.27934	25.0207	9.44179	6.98927	23.003	29.9923	300	260.566	60	7.059	1.97314	71.784	120	11.923	3.33273	121.247	180	17.021	4.75773	173.089	240	22.029	6.15757	224.016	71.784	121.247	173.089	224.016	0.999917	0.847565	50.8539
229	a	48	-	16.0015	31.994	1.27934	25.0082	9.43707	6.98577	23.003	29.9888	300	260.574	60	0.858	0.239834	8.72968	120	1.556	0.434944	15.8315	180	2.696	0.753605	27.4303	240	4.428	1.23775	45.0525	8.72968	15.8315	27.4303	45.0525	0.963178	0.200946	12.0567
230	b	48	-	16.0005	31.996	1.27934	25.0098	9.43766	6.98621	23.003	29.9892	300	260.573	60	2.195	0.61356	22.3315	120	5.669	1.58463	57.6752	180	9.437	2.63789	96.0101	240	13.575	3.79457	138.109	22.3315	57.6752	96.0101	138.109	0.998464	0.64278	38.5668
231	c	48	-	16	31.997	1.27934	25.0106	9.43795	6.98643	23.003	29.9895	300	260.573	60	0.83	0.232007	8.44397	120	1.567	0.438017	15.9418	180	2.696	0.753602	27.4277	240	4.728	1.3216	48.1001	8.44397	15.9418	27.4277	48.1001	0.950044	0.217424	13.0454
235	a	48	-	19.9962	32.003	1.27934	25.0153	9.43972	6.98774	23.003	29.9908	300	260.57	60	1.32	0.368971	13.4263	120	3.008	0.840807	30.5958	180	9.701	2.71166	98.6734	240	21.174	5.91863	215.371	13.4263	30.5958	98.6734	215.371	0.901657	1.12318	67.3911
236	b	48	-	19.9919	32.01	1.27934	25.0207	9.44179	6.98927	23.003	29.9923	300	260.566	60	1.364	0.381267	13.8707	120	1.969	0.550377	20.0231	180	2.342	0.654638	23.8162	240	2.984	0.834091	30.3447	13.8707	20.0231	23.8162	30.3447	0.990672	0.088692	5.32152
237	c	48	-	19.9994	31.998	1.27934	25.0114	9.43825	6.98665	23.003	29.9897	300	260.572	60	0.768	0.214676	7.81296	120	1.529	0.427395	15.5547	180	2.799	0.782392	28.4746	240	3.942	1.10189	40.1025	7.81296	15.5547	28.4746	40.1025	0.990356	0.182981	10.9788

## Sheet: DEA summary
								Average of Rate of N2O evolved	Column Labels
Jar	Rep	Time	Acetylene	OH added (meq/100 g soil)	pH	Rate of N2O evolved ng N2O-N g-1 h-1	Rate of N2O evolved ng N2O-N g-1 h-1	Row Labels	16	24	32	40	48
1	a	16	+	0	4.73	80.4148		+
2	b	16	+	0	4.77	78.3102		0	79.8649	121.409	115.03	90.5575	84.8382
3	c	16	+	0	4.94	80.8699		6	541.027	920.749	787.067	944.123	562.647
7	a	16	+	6	6.49	480.578		16	34.1753	3067.2	1914.83	1754.22	664.246
8	b	16	+	6	6.49	444.785		20	0.204129	10.4155	10.4615	8.31187	64.8094
9	c	16	+	6	6.52	697.719		-
13	a	16	+	16	8.4	23.8402		0	85.8275	123.85	112.707	95.1082	100.337
14	b	16	+	16	8.4	41.7851		6	53.8819	56.0823	63.8052	82.5124	50.9716
15	c	16	+	16	8.32	36.9004		16	12.7045	20.1914	10.417	24.7094	21.223
19	a	16	+	20	8.92	0.142396		20	0.0674669	0.294338	0.466939	0.971827	27.8971
20	b	16	+	20	9.08	0.232934
21	c	16	+	20	8.82	0.237057
25	a	16	-	0	4.61	84.3217
26	b	16	-	0	4.69	88.4882
27	c	16	-	0	4.69	84.6725
31	a	16	-	6	6.53	45.7288
32	b	16	-	6	6.58	55.3174
33	c	16	-	6	6.53	60.5995
37	a	16	-	16	8.28	8.72911
38	b	16	-	16	8.31	17.7893
39	c	16	-	16	8.18	11.5951
43	a	16	-	20	9.13	0.11392
44	b	16	-	20	9.14	0.0884803
45	c	16	-	20	9.03	0
49	a	24	+	0	4.63	117.682
50	b	24	+	0	4.62	124.843
51	c	24	+	0	4.85	121.703
55	a	24	+	6	6.73	1017.75
56	b	24	+	6	6.62	884.593
57	c	24	+	6	6.56	859.908
61	a	24	+	16	8.38	2949.9
62	b	24	+	16	8.44	3258.62
63	c	24	+	16	8.37	2993.08
67	a	24	+	20	8.89	27.7491
68	b	24	+	20	8.82	2.36001
69	c	24	+	20	9	1.13739
73	a	24	-	0	4.65	113.248
74	b	24	-	0	4.69	133.823
75	c	24	-	0	4.63	124.479
79	a	24	-	6	6.68	60.6674
80	b	24	-	6	6.65	47.1474
81	c	24	-	6	6.58	60.4322
85	a	24	-	16	8.3	20.9519
86	b	24	-	16	8.38	21.4721
87	c	24	-	16	8.33	18.1503
91	a	24	-	20	8.92	0.556543
92	b	24	-	20	9.05	0.249152
93	c	24	-	20	9.13	0.0773183
97	a	32	+	0	4.57	111.388
98	b	32	+	0	4.65	119.718
99	c	32	+	0	4.61	113.984
103	a	32	+	6	6.64	925.095
104	b	32	+	6	6.62	715.356
105	c	32	+	6	6.65	720.75
109	a	32	+	16	8.4	1978.75
110	b	32	+	16	8.45	1606.6				(N2O +N2)					N2O					N2O/(N2O+N2)
111	c	32	+	16	8.41	2159.13				16	24	32	40	48	16	24	32	40	48	16	24	32	40	48
115	a	32	+	20	9.01	29.3743			0	79.8649	121.409	115.03	90.5575	84.8382	85.8275	123.85	112.707	95.1082	100.337	1	1	0.979802	1	1
116	b	32	+	20	9.04	1.28593			6	541.027	920.749	787.067	944.123	562.647	53.8819	56.0823	63.8052	82.5124	50.9716	0.0995919	0.0609095	0.081067	0.0873957	0.0905926
117	c	32	+	20	9.04	0.724374			16	34.1753	3067.2	1914.83	1754.22	664.246	12.7045	20.1914	10.417	24.7094	21.223	0.371746	0.00658302	0.00544018	0.0140857	0.0319505
121	a	32	-	0	4.78	109.368			20	0.204129	10.4155	10.4615	8.31187	64.8094	0.0674669	0.294338	0.466939	0.971827	27.8971	0.330511	0.0282596	0.0446339	0.11692	0.430449
122	b	32	-	0	4.79	112.798
123	c	32	-	0	4.76	115.954
127	a	32	-	6	6.64	64.9167
128	b	32	-	6	6.66	90.6702
129	c	32	-	6	6.66	35.8287
133	a	32	-	16	8.37	9.86729
134	b	32	-	16	8.36	6.93796
135	c	32	-	16	8.38	14.4458
139	a	32	-	20	8.88	0.580961
140	b	32	-	20	8.93	0.225726
141	c	32	-	20	8.9	0.59413
145	a	40	+	0	4.6	82.4637
146	b	40	+	0	4.72	89.58
147	c	40	+	0	4.81	99.6289
151	a	40	+	6	6.52	627.3
152	b	40	+	6	6.57	658.645
153	c	40	+	6	6.63	1546.43
157	a	40	+	16	8.29	1839.69
158	b	40	+	16	8.38	1944.67
159	c	40	+	16	8.38	1478.29
163	a	40	+	20	9.2	9.75832
164	b	40	+	20	8.99	10.5315
165	c	40	+	20	8.8	4.64577
169	a	40	-	0	4.59	90.4898
170	b	40	-	0	4.61	97.6782
171	c	40	-	0	4.62	97.1567
175	a	40	-	6	6.64	50.37
176	b	40	-	6	6.61	142.694
177	c	40	-	6	6.66	54.4728
181	a	40	-	16	8.28	20.6257
182	b	40	-	16	8.41	15.5583
183	c	40	-	16	8.38	37.9443
187	a	40	-	20	9	1.38174
188	b	40	-	20	8.98	0.655974
189	c	40	-	20	8.94	0.877769
193	a	48	+	0	4.46	70.5474
194	b	48	+	0	4.49	92.4871
195	c	48	+	0	4.35	91.4802
199	a	48	+	6	6.63	660.301
200	b	48	+	6	6.61	668.366
201	c	48	+	6	6.6	359.273
205	a	48	+	16	8.41	517.233
206	b	48	+	16	8.38	715.285
207	c	48	+	16	8.36	760.219
211	a	48	+	20	8.82	156.297
212	b	48	+	20	8.88	38.1311
213	c	48	+	20	8.88	0
217	a	48	-	0	4.54	91.566
218	b	48	-	0	4.64	115.311
219	c	48	-	0	4.48	94.1349
223	a	48	-	6	6.72	51.9569
224	b	48	-	6	6.68	50.1041
225	c	48	-	6	6.62	50.8539
229	a	48	-	16	8.4	12.0567
230	b	48	-	16	8.37	38.5668
231	c	48	-	16	8.42	13.0454
235	a	48	-	20	8.8	67.3911
236	b	48	-	20	8.86	5.32152
237	c	48	-	20	8.75	10.9788

## Sheet: CO2
average particle density				2.65				CO2 in solution is approximately constant from low pH to about pH 6.
Bunsen absorption coefficient (@ 12°C)				0.878				Higher pH increases the concentration of HCO3- in solution, increasing the total CO2 dissolved.
Standard atmospheric pressure				101.325				Ka1	4.45e-07		H2CO3 to HCO3-
Mass of 1 mole CO2 gas				44.0096				Ka2	4.69e-11		HCO3- to (CO3)2-
Universal gas constant				8.31451				Total CO2 = ([CO2aq]/[H+]^2) * ([H+]^2 + [H+]*Ka1 + Ka1*Ka2)
Incubation temperature				293.15				Units of concentration for CO2 do not matter for this formula, as they are carried through the calculations.
																																							Total CO2-C (ng/g soil) evolved
Jar	rep	Time	Acetylene	OH added (meq/100 g soil)	Weight soil wt	wet/dry	Dry soil wt	Vsoil (mL)	Moisture in soil (mL)	Solution added (mL)	Vwater (mL)	Vflask (mL)	Vheadspace (mL)	[H+]	t (mins)	C(CO2) (uL CO2 L-1)	C(CO2aq) (uL CO2 L-1)	Total C(CO2aq, HCO3-aq) (uL CO2 L-1)	V(CO2) (uL)	CO2-C (ngCO2-C g-1)	t (mins)	C(CO2) (uL CO2 L-1)	C(CO2aq) (uL CO2 L-1)	Total C(CO2aq, HCO3-aq) (uL CO2 L-1)	V(CO2) (uL)	CO2-C (ngCO2-C g-1)	t (mins)	C(CO2) (uL CO2 L-1)	C(CO2aq) (uL CO2 L-1)	Total C(CO2aq, HCO3-aq) (uL CO2 L-1)	V(CO2) (uL)	CO2-C (ngCO2-C g-1)	t (mins)	C(CO2) (uL CO2 L-1)	C(CO2aq) (uL CO2 L-1)	Total C(CO2aq, HCO3-aq) (uL CO2 L-1)	V(CO2) (uL)	CO2-C (ngCO2-C g-1)	60	120	180	240	R2	Slope/min	Rate of CO2 evolved ug C h-1
1	a	16	+	0	32.001	1.27934	25.0137	9.43913	6.9873	23.003	29.9903	300	260.571	1	60	197.19	173.133	173.133	56.5742	4137.89	120	284.354	249.663	249.663	81.5817	5966.96	180	354.942	311.639	311.639	101.834	7448.2	240	431.531	378.884	378.884	123.807	9055.36	4137.89	5966.96	7448.2	9055.36	0.998217	27.0561	1.62337
2	b	16	+	0	32.003	1.27934	25.0153	9.43972	6.98774	23.003	29.9908	300	260.57	1	60	189.188	166.107	166.107	54.2783	3969.71	120	263.777	231.596	231.596	75.678	5534.81	180	345.225	303.108	303.108	99.0455	7243.82	240	406.668	357.055	357.055	116.674	8533.07	3969.71	5534.81	7243.82	8533.07	0.997064	25.6652	1.53991
3	c	16	+	0	31.997	1.27934	25.0106	9.43795	6.98643	23.003	29.9895	300	260.573	1	60	187.473	164.601	164.601	53.7866	3934.49	120	268.921	236.113	236.113	77.1543	5643.84	180	340.653	299.093	299.093	97.7345	7149.28	240	6.859	6.0222	6.0222	1.96787	143.95	3934.49	5643.84	7149.28		0.998661	26.7899	1.60739
7	a	16	+	6	31.997	1.27934	25.0106	9.43795	6.98643	23.003	29.9895	300	260.573	1	60	733.604	644.104	644.105	210.473	15396.1	120	995.38	873.944	873.944	285.578	20890	180	1228.87	1078.94	1078.94	352.565	25790.2	240	1435.77	1260.61	1260.61	411.928	30132.5	15396.1	20890	25790.2	30132.5	0.997258	81.8487	4.91092
8	b	16	+	5.99868	32.004	1.27934	25.016	9.44002	6.98796	23.003	29.991	300	260.569	1	60	701.31	615.75	615.75	201.207	14715	120	934.794	820.749	820.749	268.193	19614.1	180	1162.85	1020.98	1020.98	333.623	24399.2	240	1373.76	1206.16	1206.16	394.132	28824.5	14715	19614.1	24399.2	28824.5	0.999468	78.5222	4.71133
9	c	16	+	5.99756	32.01	1.27934	25.0207	9.44179	6.98927	23.003	29.9923	300	260.566	1	60	798.19	700.811	700.811	229	16744.5	120	1110.27	974.813	974.813	318.534	23291.3	180	1424.34	1250.57	1250.57	408.642	29880	240	1661.54	1458.83	1458.83	476.694	34856	16744.5	23291.3	29880	34856	0.995955	101.539	6.09231
13	a	16	+	15.9985	32	1.27934	25.0129	9.43884	6.98708	23.003	29.9901	300	260.571	1	60	62.301	54.7003	54.7003	17.8743	1307.38	120	102.024	89.5771	89.5771	29.2709	2140.97	180	128.602	112.913	112.913	36.8962	2698.71	240	4.287	3.76399	3.76399	1.22995	89.9624	1307.38	2140.97	2698.71		0.987067	11.5944	0.695661
14	b	16	+	16.001	31.995	1.27934	25.009	9.43736	6.98599	23.003	29.989	300	260.574	1	60	62.015	54.4492	54.4492	17.7924	1301.59	120	98.309	86.3153	86.3153	28.2052	2063.34	180	106.597	93.5922	93.5922	30.5831	2237.29	240	122.315	107.393	107.393	35.0927	2567.19	1301.59	2063.34	2237.29	2567.19	0.913887	6.6179	0.397074
15	c	16	+	15.998	32.001	1.27934	25.0137	9.43913	6.9873	23.003	29.9903	300	260.571	1	60	63.444	55.7038	55.7039	18.2022	1331.33	120	90.879	79.7918	79.7918	26.0734	1907.03	180	115.456	101.37	101.37	33.1246	2422.76	240	106.025	93.09	93.09	30.4188	2224.86	1331.33	1907.03	2422.76	2224.86	0.749224	5.3272	0.319632
19	a	16	+	19.9956	32.004	1.27934	25.016	9.44002	6.98796	23.003	29.991	300	260.569	1	60	65.73	57.7109	57.711	18.858	1379.16	120	63.158	55.4527	55.4527	18.1201	1325.2	180	62.872	55.2016	55.2016	18.038	1319.19	240	63.158	55.4527	55.4527	18.1201	1325.2	1379.16	1325.2	1319.19	1325.2	0.59393	-0.279833	-0.01679
20	b	16	+	19.9969	32.002	1.27934	25.0145	9.43943	6.98752	23.003	29.9905	300	260.57	1	60	65.158	57.2087	57.2087	18.6939	1367.25	120	63.729	55.9541	55.9541	18.284	1337.26	180	62.872	55.2016	55.2016	18.0381	1319.28	240	64.587	56.7074	56.7074	18.5301	1355.27	1367.25	1337.26	1319.28	1355.27	0.110029	-0.0898797	-0.00539278
21	c	16	+	20.0012	31.995	1.27934	25.009	9.43736	6.98599	23.003	29.989	300	260.574	1	60	65.444	57.4598	57.4599	18.7761	1373.56	120	64.301	56.4563	56.4563	18.4482	1349.57	180	64.015	56.2052	56.2052	18.3662	1343.57	240	66.587	58.4634	58.4634	19.1041	1397.55	1373.56	1349.57	1343.57	1397.55	0.119177	0.109944	0.00659663
25	a	16	-	0	31.997	1.27934	25.0106	9.43795	6.98643	23.003	29.9895	300	260.573	1	60	136.89	120.189	120.189	39.2742	2872.91	120	194.332	170.623	170.624	55.7545	4078.44	180	243.487	213.782	213.782	69.8572	5110.06	240	300.072	263.463	263.463	86.0917	6297.6	2872.91	4078.44	5110.06	6297.6	0.999137	18.8428	1.13057
26	b	16	-	0	32.006	1.27934	25.0176	9.44061	6.9884	23.003	29.9914	300	260.568	1	60	146.892	128.971	128.971	42.1434	3081.92	120	186.616	163.849	163.849	53.5402	3915.36	180	240.343	211.021	211.021	68.9545	5042.6	240	283.21	248.658	248.658	81.2531	5941.99	3081.92	3915.36	5042.6	5941.99	0.996891	16.1791	0.970745
27	c	16	-	0	31.993	1.27934	25.0074	9.43677	6.98556	23.003	29.9886	300	260.575	1	60	62.872	55.2016	55.2016	18.0383	1319.66	120	183.472	161.088	161.088	52.639	3851.02	180	244.058	214.283	214.283	70.0214	5122.7	240	282.353	247.906	247.906	81.0084	5926.5	1319.66	3851.02	5122.7	5926.5	0.936097	25.1537	1.50922
31	a	16	-	5.99925	32.001	1.27934	25.0137	9.43913	6.9873	23.003	29.9903	300	260.571	1	60	633.294	556.032	556.032	181.693	13289.2	120	876.495	769.563	769.563	251.468	18392.6	180	1052.54	924.127	924.128	301.975	22086.7	240	1215.15	1066.9	1066.9	348.628	25499	13289.2	18392.6	22086.7	25499	0.990514	67.2056	4.03234
32	b	16	-	5.99981	31.998	1.27934	25.0114	9.43825	6.98665	23.003	29.9897	300	260.572	1	60	650.727	571.338	571.339	186.696	13656.4	120	896.5	787.127	787.127	257.209	18814.2	180	1102.26	967.787	967.787	316.243	23132.4	240	1260.87	1107.05	1107.05	361.748	26461	13656.4	18814.2	23132.4	26461	0.990909	71.2204	4.27323
33	c	16	-	5.99925	32.001	1.27934	25.0137	9.43913	6.9873	23.003	29.9903	300	260.571	1	60	654.156	574.349	574.349	187.679	13727	120	904.216	793.902	793.902	259.421	18974.3	180	1109.69	974.31	974.311	318.373	23286.1	240	1262.87	1108.8	1108.8	362.321	26500.5	13727	18974.3	23286.1	26500.5	0.988744	71.0537	4.26322
37	a	16	-	16.0005	31.996	1.27934	25.0098	9.43766	6.98621	23.003	29.9892	300	260.573	1	60	63.729	55.9541	55.9541	18.2841	1337.52	120	100.595	88.3224	88.3224	28.8611	2111.25	180	106.311	93.3411	93.3411	30.501	2231.22	240	119.743	105.134	105.134	34.3547	2513.12	1337.52	2111.25	2231.22	2513.12	0.876443	6.07796	0.364677
38	b	16	-	16	31.997	1.27934	25.0106	9.43795	6.98643	23.003	29.9895	300	260.573	1	60	63.729	55.9541	55.9541	18.2841	1337.48	120	116.885	102.625	102.625	33.5347	2453.06	180	135.175	118.684	118.684	38.7822	2836.91	240	141.748	124.455	124.455	40.668	2974.86	1337.48	2453.06	2836.91	2974.86	0.848321	8.82667	0.5296
39	c	16	-	15.9965	32.004	1.27934	25.016	9.44002	6.98796	23.003	29.991	300	260.569	1	60	62.015	54.4492	54.4492	17.7922	1301.21	120	119.171	104.632	104.632	34.1903	2500.47	180	122.315	107.393	107.393	35.0923	2566.44	240	140.891	123.702	123.702	40.4218	2956.21	1301.21	2500.47	2566.44	2956.21	0.824177	8.38492	0.503095
43	a	16	-	19.9962	32.003	1.27934	25.0153	9.43972	6.98774	23.003	29.9908	300	260.57	1	60	65.73	57.7109	57.711	18.858	1379.21	120	65.158	57.2087	57.2087	18.6939	1367.2	180	62.301	54.7003	54.7003	17.8742	1307.26	240	65.73	57.7109	57.711	18.858	1379.21	1379.21	1367.2	1307.26	1379.21	0.0504901	-0.0999136	-0.00599481
44	b	16	-	19.9937	32.007	1.27934	25.0184	9.4409	6.98861	23.003	29.9916	300	260.567	1	60	65.158	57.2087	57.2087	18.6938	1367.03	120	65.444	57.4598	57.4599	18.7759	1373.03	180	67.73	59.4669	59.467	19.4317	1420.99	240	68.016	59.718	59.7181	19.5138	1426.99	1367.03	1373.03	1420.99	1426.99	0.880543	0.379741	0.0227845
45	c	16	-	19.9981	32	1.27934	25.0129	9.43884	6.98708	23.003	29.9901	300	260.571	1	60	77.447	67.9985	67.9985	22.2197	1625.22	120	64.587	56.7074	56.7074	18.5302	1355.35	180	63.729	55.9541	55.9541	18.284	1337.35	240	65.158	57.2087	57.2087	18.694	1367.34	1625.22	1355.35	1337.35	1367.34	0.560651	-1.31943	-0.0791657
49	a	24	+	0	32.004	1.27934	25.016	9.44002	6.98796	23.003	29.991	300	260.569	1	60	473.854	416.044	416.044	135.949	9942.51	120	563.431	494.692	494.693	161.649	11822	180	722.26	634.144	634.145	207.217	15154.6	240	824.634	724.029	724.029	236.588	17302.7	9942.51	11822	15154.6	17302.7	0.988796	42.355	2.5413
50	b	24	+	0	32.003	1.27934	25.0153	9.43972	6.98774	23.003	29.9908	300	260.57	1	60	432.453	379.694	379.694	124.071	9074.12	120	528.805	464.291	464.291	151.715	11095.9	180	633.436	556.157	556.157	181.734	13291.3	240	740.326	650.006	650.007	212.401	15534.2	9074.12	11095.9	13291.3	15534.2	0.999441	35.9594	2.15757
51	c	24	+	0	31.999	1.27934	25.0121	9.43854	6.98687	23.003	29.9899	300	260.572	1	60	447.132	392.582	392.582	128.283	9383.34	120	580.744	509.893	509.893	166.617	12187.3	180	779.846	684.705	684.705	223.74	16365.6	240	828.021	727.002	727.003	237.561	17376.5	9383.34	12187.3	16365.6	17376.5	0.95576	46.9298	2.81579
55	a	24	+	5.99981	31.998	1.27934	25.0114	9.43825	6.98665	23.003	29.9897	300	260.572	1	60	2329	2044.86	2044.86	668.197	48877	120	2740	2405.72	2405.72	786.114	57502.4	180	3026.79	2657.53	2657.53	868.396	63521.2	240	3305.31	2902.06	2902.06	948.304	69366.2	48877	57502.4	63521.2	69366.2	0.990309	112.477	6.74864
56	b	24	+	5.99962	31.999	1.27934	25.0121	9.43854	6.98687	23.003	29.9899	300	260.572	1	60	2005.69	1761	1761	575.439	42090.7	120	2341.42	2055.77	2055.77	671.759	49136.1	180	2639.51	2317.49	2317.49	757.281	55391.7	240	2984.26	2620.18	2620.18	856.193	62626.6	42090.7	49136.1	55391.7	62626.6	0.999282	113.105	6.78632
57	c	24	+	5.99943	32	1.27934	25.0129	9.43884	6.98708	23.003	29.9901	300	260.571	1	60	1969.56	1729.28	1729.28	565.072	41331.1	120	2304.91	2023.71	2023.71	661.284	48368.4	180	2598.11	2281.14	2281.14	745.403	54521.1	240	2870.98	2520.72	2520.72	823.69	60247.3	41331.1	48368.4	54521.1	60247.3	0.99778	104.835	6.2901
61	a	24	+	16.0005	31.996	1.27934	25.0098	9.43766	6.98621	23.003	29.9892	300	260.573	1	60	577.733	507.25	507.25	165.754	12125.3	120	625.156	548.887	548.887	179.36	13120.6	180	698.173	612.996	612.996	200.308	14653	240	777.964	683.052	683.053	223.201	16327.6	12125.3	13120.6	14653	16327.6	0.987828	23.566	1.41396
62	b	24	+	15.997	32.003	1.27934	25.0153	9.43972	6.98774	23.003	29.9908	300	260.57	1	60	63.607	55.8469	55.847	18.2489	1334.66	120	813.343	714.115	714.115	233.349	17066.3	180	922.491	809.947	809.947	264.664	19356.5	240	1035.4	909.084	909.084	297.059	21725.8	1334.66	17066.3	19356.5	21725.8	0.789236	105.773	6.34635
63	c	24	+	15.996	32.005	1.27934	25.0168	9.44031	6.98818	23.003	29.9912	300	260.568	1	60	658.653	578.297	578.298	188.968	13819.6	120	762.156	669.173	669.173	218.663	15991.2	180	864.53	759.057	759.058	248.034	18139.2	240	951.848	835.723	835.723	273.086	19971.2	13819.6	15991.2	18139.2	19971.2	0.998443	34.3384	2.0603
67	a	24	+	20	31.997	1.27934	25.0106	9.43795	6.98643	23.003	29.9895	300	260.573	1	60	83.931	73.6914	73.6915	24.0801	1761.46	120	82.049	72.039	72.0391	23.5401	1721.96	180	80.168	70.3875	70.3875	23.0005	1682.48	240	95.222	83.6049	83.605	27.3195	1998.42	1761.46	1721.96	1682.48	1998.42	0.372938	1.11903	0.0671415
68	b	24	+	19.9981	32	1.27934	25.0129	9.43884	6.98708	23.003	29.9901	300	260.571	1	60	134.365	117.972	117.973	38.5496	2819.64	120	82.426	72.37	72.3701	23.6482	1729.7	180	117.805	103.433	103.433	33.7985	2472.13	240	82.049	72.039	72.0391	23.5401	1721.79	2819.64	1729.7	2472.13	1721.79	0.35875	-4.25186	-0.255112
69	c	24	+	20	31.997	1.27934	25.0106	9.43795	6.98643	23.003	29.9895	300	260.573	1	60	81.297	71.3788	71.3788	23.3244	1706.18	120	80.92	71.0478	71.0478	23.2162	1698.27	180	83.555	73.3613	73.3613	23.9722	1753.57	240	81.297	71.3788	71.3788	23.3244	1706.18	1706.18	1698.27	1753.57	1706.18	0.0796945	0.0921678	0.00553007
73	a	24	-	0	32.002	1.27934	25.0145	9.43943	6.98752	23.003	29.9905	300	260.57	1	60	359.813	315.916	315.916	103.231	7550.17	120	477.994	419.679	419.679	137.137	10030	180	606.714	532.695	532.695	174.067	12731	240	710.593	623.901	623.901	203.87	14910.8	7550.17	10030	12731	14910.8	0.998372	41.3048	2.47829
74	b	24	-	0	31.992	1.27934	25.0067	9.43648	6.98534	23.003	29.9884	300	260.575	1	60	470.843	413.4	413.4	135.087	9883.17	120	548.752	481.804	481.804	157.44	11518.5	180	710.217	623.571	623.571	203.765	14907.7	240	790.008	693.627	693.627	226.657	16582.6	9883.17	11518.5	14907.7	16582.6	0.978647	39.1457	2.34874
75	c	24	-	0	31.999	1.27934	25.0121	9.43854	6.98687	23.003	29.9899	300	260.572	1	60	392.181	344.335	344.335	112.518	8230.16	120	494.931	434.549	434.55	141.997	10386.4	180	616.876	541.617	541.617	176.983	12945.5	240	57.961	50.8898	50.8898	16.6292	1216.35	8230.16	10386.4	12945.5		0.997573	39.2947	2.35768
79	a	24	-	6	31.997	1.27934	25.0106	9.43795	6.98643	23.003	29.9895	300	260.573	1	60	1992.9	1749.76	1749.76	571.769	41824.9	120	2292.11	2012.48	2012.48	657.615	48104.5	180	2566.49	2253.38	2253.38	736.335	53862.9	240	2835.6	2489.65	2489.66	813.542	59510.6	41824.9	48104.5	53862.9	59510.6	0.999374	98.0258	5.88155
80	b	24	-	6.00018	31.996	1.27934	25.0098	9.43766	6.98621	23.003	29.9892	300	260.573	1	60	1928.54	1693.26	1693.26	553.304	40475.5	120	2218.72	1948.04	1948.04	636.559	46565.8	180	2509.66	2203.48	2203.48	720.03	52671.8	240	2802.85	2460.9	2460.91	804.149	58825.3	40475.5	46565.8	52671.8	58825.3	0.999994	101.926	6.11555
81	c	24	-	5.99756	32.01	1.27934	25.0207	9.44179	6.98927	23.003	29.9923	300	260.566	1	60	1827.67	1604.69	1604.69	524.357	38341.1	120	2265.77	1989.34	1989.35	650.047	47531.6	180	2554.07	2242.47	2242.47	732.761	53579.7	240	2825.43	2480.73	2480.73	810.615	59272.4	38341.1	47531.6	53579.7	59272.4	0.985662	114.736	6.88419
85	a	24	-	16.0005	31.996	1.27934	25.0098	9.43766	6.98621	23.003	29.9892	300	260.573	1	60	445.626	391.26	391.26	127.852	9352.65	120	544.989	478.5	478.501	156.359	11438	180	12.42	10.9048	10.9048	3.56334	260.667	240	691.021	606.716	606.717	198.256	14502.9	9352.65	11438		14502.9	0.993491	28.1737	1.69042
86	b	24	-	16	31.997	1.27934	25.0106	9.43795	6.98643	23.003	29.9895	300	260.573	1	60	455.035	399.521	399.521	130.551	9549.81	120	500.577	439.507	439.507	143.617	10505.6	180	579.615	508.902	508.902	166.293	12164.4	240	646.233	567.393	567.393	185.406	13562.5	9549.81	10505.6	12164.4	13562.5	0.989938	22.828	1.36968
87	c	24	-	15.999	31.999	1.27934	25.0121	9.43854	6.98687	23.003	29.9899	300	260.572	1	60	459.552	403.487	403.487	131.847	9643.98	120	541.601	475.526	475.526	155.387	11365.8	180	628.92	552.192	552.192	180.439	13198.3	240	683.87	600.438	600.438	196.204	14351.4	9643.98	11365.8	13198.3	14351.4	0.991273	26.5913	1.59548
91	a	24	-	20.0019	31.994	1.27934	25.0082	9.43707	6.98577	23.003	29.9888	300	260.574	1	60	114.041	100.128	100.128	32.7189	2393.61	120	83.179	73.0312	73.0312	23.8644	1745.85	180	83.179	73.0312	73.0312	23.8644	1745.85	240	83.555	73.3613	73.3613	23.9723	1753.74	2393.61	1745.85	1745.85	1753.74	0.590175	-3.19936	-0.191961
92	b	24	-	19.9925	32.009	1.27934	25.0199	9.44149	6.98905	23.003	29.9921	300	260.566	1	60	80.168	70.3875	70.3875	23.0002	1681.83	120	101.621	89.2232	89.2233	29.155	2131.89	180	86.566	76.0049	76.005	24.8357	1816.05	240	83.931	73.6914	73.6915	24.0798	1760.77	1681.83	2131.89	1816.05	1760.77	0.00267131	-0.131677	-0.00790063
93	c	24	-	20	31.997	1.27934	25.0106	9.43795	6.98643	23.003	29.9895	300	260.573	1	60	101.997	89.5534	89.5534	29.2633	2140.61	120	82.802	72.7002	72.7002	23.7562	1737.76	180	92.588	81.2923	81.2923	26.5638	1943.14	240	82.802	72.7002	72.7002	23.7562	1737.76	2140.61	1737.76	1943.14	1737.76	0.44933	-1.67193	-0.100316
97	a	32	+	0	31.996	1.27934	25.0098	9.43766	6.98621	23.003	29.9892	300	260.573	1	60	513.223	450.61	450.61	147.246	10771.3	120	701.511	615.927	615.927	201.266	14723.1	180	904.424	794.084	794.085	259.483	18981.7	240	1016.39	892.391	892.392	291.606	21331.7	10771.3	14723.1	18981.7	21331.7	0.986453	59.8994	3.59396
98	b	32	+	0	32.007	1.27934	25.0184	9.4409	6.98861	23.003	29.9916	300	260.567	1	60	656.724	576.604	576.604	188.414	13778.2	120	887.057	778.836	778.836	254.497	18610.6	180	1125.16	987.89	987.891	322.809	23606.1	240	1292.42	1134.75	1134.75	370.797	27115.3	13778.2	18610.6	23606.1	27115.3	0.994367	75.0114	4.50068
99	c	32	+	0	31.991	1.27934	25.0059	9.43618	6.98512	23.003	29.9881	300	260.576	1	60	491.743	431.75	431.751	141.084	10322.2	120	718.42	630.773	630.773	206.118	15080.4	180	837.243	735.099	735.1	240.209	17574.6	240	996.283	874.736	874.737	285.839	20913	10322.2	15080.4	17574.6	20913	0.983467	57.1112	3.42667
103	a	32	+	6.00093	31.992	1.27934	25.0067	9.43648	6.98534	23.003	29.9884	300	260.575	1	60	107.397	94.2946	94.2946	30.8127	2254.3	120	2984.74	2620.6	2620.6	856.335	62650.7	180	3401.99	2986.94	2986.94	976.046	71408.9	240	3741.09	3284.67	3284.68	1073.34	78526.8	2254.3	62650.7	71408.9	78526.8	0.771754	395.96	23.7576
104	b	32	+	6.00056	31.994	1.27934	25.0082	9.43707	6.98577	23.003	29.9888	300	260.574	1	60	2723.32	2391.08	2391.08	781.334	57159.9	120	3125.04	2743.78	2743.78	896.587	65591.5	180	3589.82	3151.86	3151.86	1029.93	75346.7	240	3923.43	3444.78	3444.78	1125.65	82349	57159.9	65591.5	75346.7	82349	0.996328	142.204	8.53226
105	c	32	+	5.99812	32.007	1.27934	25.0184	9.4409	6.98861	23.003	29.9916	300	260.567	1	60	2613.64	2294.78	2294.78	749.854	54834.7	120	3058.31	2685.2	2685.2	877.43	64164	180	3511.21	3082.84	3082.84	1007.37	73665.9	240	3864.02	3392.61	3392.61	1108.59	81067.9	54834.7	64164	73665.9	81067.9	0.996958	147.003	8.82016
109	a	32	+	16.001	31.995	1.27934	25.009	9.43736	6.98599	23.003	29.989	300	260.574	1	60	1382.91	1214.2	1214.2	396.763	29025	120	1554.75	1365.07	1365.07	446.064	32631.6	180	1686.37	1480.63	1480.63	483.826	35394.1	240	1759.95	1545.23	1545.23	504.936	36938.4	29025	32631.6	35394.1	36938.4	0.970427	44.1707	2.65024
110	b	32	+	15.9995	31.998	1.27934	25.0114	9.43825	6.98665	23.003	29.9897	300	260.572	1	60	1745.78	1532.79	1532.8	500.87	36637.5	120	1963.32	1723.79	1723.79	563.282	41202.8	180	2098.59	1842.56	1842.56	602.092	44041.7	240	2183.14	1916.8	1916.8	626.349	45816	36637.5	41202.8	44041.7	45816	0.959058	50.6242	3.03745
111	c	32	+	16.0005	31.996	1.27934	25.0098	9.43766	6.98621	23.003	29.9892	300	260.573	1	60	3417.07	3000.18	3000.19	980.369	71716.2	120	3666.59	3219.27	3219.27	1051.96	76953.2	180	3716.41	3263.01	3263.01	1066.25	77998.7	240	3810.09	3345.26	3345.26	1093.13	79965	71716.2	76953.2	77998.7	79965	0.893099	42.9861	2.57917
115	a	32	+	19.995	32.005	1.27934	25.0168	9.44031	6.98818	23.003	29.9912	300	260.568	1	60	153.555	134.821	134.821	44.055	3221.82	120	137.103	120.376	120.376	39.335	2876.63	180	186.46	163.712	163.712	53.4955	3912.22	240	143.044	125.593	125.593	41.0394	3001.28	3221.82	2876.63	3912.22	3001.28	0.0109169	0.623292	0.0373975
116	b	32	+	20	31.997	1.27934	25.0106	9.43795	6.98643	23.003	29.9895	300	260.573	1	60	291.116	255.6	255.6	83.5222	6109.64	120	132.99	116.765	116.765	38.1553	2791.06	180	152.641	134.019	134.019	43.7932	3203.47	240	180.062	158.094	158.095	51.6604	3778.96	6109.64	2791.06	3203.47	3778.96	0.328364	-10.9661	-0.657965
117	c	32	+	20.0006	31.996	1.27934	25.0098	9.43766	6.98621	23.003	29.9892	300	260.573	1	60	123.393	108.339	108.339	35.4019	2589.73	120	137.103	120.376	120.376	39.3354	2877.47	180	220.279	193.405	193.405	63.1989	4623.14	240	116.995	102.722	102.722	33.5663	2455.45	2589.73	2877.47	4623.14	2455.45	0.0296581	2.23805	0.134283
121	a	32	-	0	31.996	1.27934	25.0098	9.43766	6.98621	23.003	29.9892	300	260.573	1	60	445.128	390.822	390.823	127.709	9342.19	120	568.064	498.76	498.76	162.98	11922.3	180	729.389	640.404	640.404	209.264	15308.2	240	934.586	820.567	820.567	268.136	19614.8	9342.19	11922.3	15308.2	19614.8	0.98741	57.0059	3.42036
122	b	32	-	0	32.003	1.27934	25.0153	9.43972	6.98774	23.003	29.9908	300	260.57	1	60	669.977	588.24	588.24	192.217	14058.1	120	812.107	713.03	713.03	232.995	17040.4	180	965.663	847.852	847.852	277.05	20262.4	240	1141.15	1001.93	1001.93	327.399	23944.7	14058.1	17040.4	20262.4	23944.7	0.997694	54.8035	3.28821
123	c	32	-	0	31.994	1.27934	25.0082	9.43707	6.98577	23.003	29.9888	300	260.574	1	60	515.051	452.215	452.215	147.77	10810.4	120	593.199	520.829	520.829	170.191	12450.7	180	736.244	646.422	646.423	211.232	15453	240	886.143	778.034	778.034	254.238	18599.3	10810.4	12450.7	15453	18599.3	0.981891	43.9482	2.63689
127	a	32	-	5.99962	31.999	1.27934	25.0121	9.43854	6.98687	23.003	29.9899	300	260.572	1	60	2584.39	2269.1	2269.1	741.47	54235.1	120	2907.96	2553.19	2553.19	834.301	61025.3	180	3253.91	2856.94	2856.94	933.557	68285.4	240	3511.67	3083.24	3083.25	1007.51	73694.5	54235.1	61025.3	68285.4	73694.5	0.996548	109.397	6.56384
128	b	32	-	5.99943	32	1.27934	25.0129	9.43884	6.98708	23.003	29.9901	300	260.571	1	60	2609.07	2290.77	2290.77	748.549	54751.2	120	2987.48	2623	2623.01	857.114	62692	180	3359.48	2949.63	2949.63	963.844	70498.5	240	3666.59	3219.27	3219.27	1051.95	76943.3	54751.2	62692	70498.5	76943.3	0.99771	123.971	7.43826
129	c	32	-	5.99718	32.012	1.27934	25.0223	9.44238	6.98971	23.003	29.9927	300	260.565	1	60	3162.97	2777.09	2777.09	907.451	66348.9	120	3701.33	3249.77	3249.77	1061.91	77642	180	4188.96	3677.9	3677.91	1201.81	87870.9	240	4590.21	4030.21	4030.21	1316.93	96287.9	66348.9	77642	87870.9	96287.9	0.99583	166.743	10.0046
133	a	32	-	15.9985	32	1.27934	25.0129	9.43884	6.98708	23.003	29.9901	300	260.571	1	60	1650.26	1448.93	1448.93	473.465	34630.7	120	1830.33	1607.03	1607.03	525.125	38409.3	180	2006.73	1761.91	1761.91	575.736	42111.2	240	2060.2	1808.86	1808.86	591.077	43233.2	34630.7	38409.3	42111.2	43233.2	0.954457	49.1825	2.95095
134	b	32	-	15.997	32.003	1.27934	25.0153	9.43972	6.98774	23.003	29.9908	300	260.57	1	60	1568	1376.71	1376.71	449.862	32901.3	120	1791.02	1572.52	1572.52	513.847	37580.9	180	1914.42	1680.86	1680.86	549.249	40170	240	2009.93	1764.72	1764.72	576.652	42174.2	32901.3	37580.9	40170	42174.2	0.960469	50.68	3.0408
135	c	32	-	15.994	32.009	1.27934	25.0199	9.44149	6.98905	23.003	29.9921	300	260.566	1	60	1855.92	1629.5	1629.5	532.462	38935	120	2064.77	1812.87	1812.87	592.382	43316.5	180	2192.74	1925.22	1925.22	629.095	46001	240	2287.34	2008.28	2008.28	656.236	47985.6	38935	43316.5	46001	47985.6	0.967694	49.7274	2.98364
139	a	32	-	20.0019	31.994	1.27934	25.0082	9.43707	6.98577	23.003	29.9888	300	260.574	1	60	177.32	155.687	155.687	50.8739	3721.77	120	177.777	156.088	156.088	51.005	3731.36	180	144.415	126.796	126.796	41.4333	3031.13	240	175.492	154.082	154.082	50.3494	3683.4	3721.77	3731.36	3031.13	3683.4	0.0951964	-1.3589	-0.0815339
140	b	32	-	19.9894	32.014	1.27934	25.0239	9.44297	6.99014	23.003	29.9932	300	260.564	1	60	99.628	87.4734	87.4734	28.5831	2089.74	120	170.008	149.267	149.267	48.7749	3565.99	180	143.958	126.395	126.395	41.3012	3019.58	240	110.597	97.1042	97.1042	31.73	2319.82	2089.74	3565.99	3019.58	2319.82	0.000760814	0.239714	0.0143829
141	c	32	-	20	31.997	1.27934	25.0106	9.43795	6.98643	23.003	29.9895	300	260.573	1	60	132.076	115.963	115.963	37.893	2771.88	120	136.646	119.975	119.975	39.2042	2867.79	180	183.718	161.304	161.304	52.7093	3855.69	240	179.148	157.292	157.292	51.3982	3759.78	2771.88	2867.79	3855.69	3759.78	0.79253	6.58599	0.39516
145	a	40	+	0	31.996	1.27934	25.0098	9.43766	6.98621	23.003	29.9892	300	260.573	1	60	314.755	276.355	276.355	90.3044	6605.97	120	377.253	331.228	331.228	108.235	7917.66	180	478.212	419.87	419.87	137.201	10036.5	240	559.375	491.131	491.131	160.487	11740	6605.97	7917.66	10036.5	11740	0.992685	29.2015	1.75209
146	b	40	+	0	32.002	1.27934	25.0145	9.43943	6.98752	23.003	29.9905	300	260.57	1	60	381.212	334.704	334.704	109.37	7999.19	120	357.74	314.096	314.096	102.636	7506.67	180	439.469	385.854	385.854	126.084	9221.63	240	524.591	460.591	460.591	150.506	11007.8	7999.19	7506.67	9221.63	11007.8	0.790761	17.9013	1.07408
147	c	40	+	0	32.001	1.27934	25.0137	9.43913	6.9873	23.003	29.9903	300	260.571	1	60	380.081	333.711	333.711	109.046	7975.72	120	572.667	502.802	502.802	164.299	12017	180	565.031	496.097	496.097	162.109	11856.8	240	652.982	573.318	573.318	187.342	13702.3	7975.72	12017	11856.8	13702.3	0.82221	28.3661	1.70196
151	a	40	+	5.99906	32.002	1.27934	25.0145	9.43943	6.98752	23.003	29.9905	300	260.57	1	60	1552	1362.65	1362.65	445.271	32566.5	120	1803.41	1583.39	1583.39	517.4	37841.9	180	1956.68	1717.97	1717.97	561.375	41058.2	240	2181.22	1915.11	1915.12	625.797	45769.9	32566.5	37841.9	41058.2	45769.9	0.992304	71.3775	4.28265
152	b	40	+	6	31.997	1.27934	25.0106	9.43795	6.98643	23.003	29.9895	300	260.573	1	60	1557.65	1367.62	1367.62	446.896	32690.4	120	1756.74	1542.42	1542.42	504.016	36868.7	180	1960.92	1721.69	1721.69	562.596	41153.9	240	2176.13	1910.65	1910.65	624.34	45670.5	32690.4	36868.7	41153.9	45670.5	0.999685	72.042	4.32252
153	c	40	+	5.99943	32	1.27934	25.0129	9.43884	6.98708	23.003	29.9901	300	260.571	1	60	1565.57	1374.57	1374.57	449.166	32853.4	120	1813.87	1592.58	1592.58	520.403	38063.9	180	2034.45	1786.25	1786.25	583.689	42692.9	240	65.326	57.3562	57.3563	18.7422	1370.86	32853.4	38063.9	42692.9		0.998837	81.9952	4.91971
157	a	40	+	15.9955	32.006	1.27934	25.0176	9.44061	6.9884	23.003	29.9914	300	260.568	1	60	1529.94	1343.29	1343.29	438.94	32099.4	120	1671.34	1467.44	1467.44	479.508	35066.1	180	1679.82	1474.88	1474.89	481.942	35244.1	240	1823.77	1601.27	1601.27	523.24	38264.2	32099.4	35066.1	35244.1	38264.2	0.916609	31.1205	1.86723
158	b	40	+	16	31.997	1.27934	25.0106	9.43795	6.98643	23.003	29.9895	300	260.573	1	60	1439.44	1263.83	1263.83	412.981	30209.6	120	1531.92	1345.02	1345.03	439.513	32150.3	180	1609.41	1413.06	1413.06	461.744	33776.6	240	1680.67	1475.63	1475.63	482.19	35272.2	30209.6	32150.3	33776.6	35272.2	0.996389	28.0235	1.68141
159	c	40	+	16.001	31.995	1.27934	25.009	9.43736	6.98599	23.003	29.989	300	260.574	1	60	1381.19	1212.68	1212.68	396.268	28988.8	120	1595.83	1401.14	1401.14	457.85	33493.8	180	1553.41	1363.9	1363.9	445.68	32603.5	240	1662.01	1459.24	1459.24	476.836	34882.7	28988.8	33493.8	32603.5	34882.7	0.741825	27.9857	1.67914
163	a	40	+	19.9919	32.01	1.27934	25.0207	9.44179	6.98927	23.003	29.9923	300	260.566	1	60	87.102	76.4756	76.4756	24.9895	1827.24	120	62.781	55.1217	55.1217	18.0118	1317.03	180	60.519	53.1357	53.1357	17.3629	1269.58	240	63.064	55.3702	55.3702	18.093	1322.97	1827.24	1317.03	1269.58	1322.97	0.586098	-2.60045	-0.156027
164	b	40	+	19.9944	32.006	1.27934	25.0176	9.44061	6.9884	23.003	29.9914	300	260.568	1	60	88.516	77.717	77.7171	25.3953	1857.14	120	99.262	87.152	87.1521	28.4783	2082.6	180	128.956	113.223	113.223	36.9975	2705.61	240	60.802	53.3842	53.3842	17.4441	1275.68	1857.14	2082.6	2705.61	1275.68	0.0599842	-1.86898	-0.112139
165	c	40	+	19.9981	32	1.27934	25.0129	9.43884	6.98708	23.003	29.9901	300	260.571	1	60	157.519	138.302	138.302	45.1926	3305.53	120	135.178	118.686	118.686	38.7829	2836.7	180	213.796	187.713	187.713	61.3386	4486.5	240	116.513	102.298	102.298	33.4279	2445.02	3305.53	2836.7	4486.5	2445.02	0.018475	-1.55289	-0.0931731
169	a	40	-	0	32.006	1.27934	25.0176	9.44061	6.9884	23.003	29.9914	300	260.568	1	60	365.093	320.552	320.552	104.745	7659.97	120	354.064	310.868	310.868	101.581	7428.57	180	421.37	369.963	369.963	120.891	8840.71	240	489.524	429.802	429.802	140.445	10270.6	7659.97	7428.57	8840.71	10270.6	0.838631	15.4069	0.924415
170	b	40	-	0	31.999	1.27934	25.0121	9.43854	6.98687	23.003	29.9899	300	260.572	1	60	345.297	303.171	303.171	99.0666	7246.27	120	307.402	269.899	269.899	88.1945	6451.02	180	378.667	332.47	332.47	108.641	7946.56	240	442.297	388.337	388.337	126.896	9281.88	7246.27	6451.02	7946.56	9281.88	0.668161	12.6706	0.760236
171	c	40	-	0	31.996	1.27934	25.0098	9.43766	6.98621	23.003	29.9892	300	260.573	1	60	293.262	257.484	257.484	84.1379	6154.88	120	354.629	311.364	311.364	101.744	7442.83	180	409.209	359.286	359.286	117.404	8588.34	240	444.842	390.571	390.571	127.627	9336.19	6154.88	7442.83	8588.34	9336.19	0.986841	17.8157	1.06894
175	a	40	-	5.997	32.013	1.27934	25.0231	9.44267	6.98992	23.003	29.9929	300	260.564	1	60	1407.77	1236.02	1236.02	403.887	29529.6	120	1638.25	1438.38	1438.39	470.011	34364.1	180	1792.94	1574.2	1574.2	514.392	37609	240	2053.12	1802.64	1802.64	589.035	43066.4	29529.6	34364.1	37609	43066.4	0.991546	73.0922	4.38553
176	b	40	-	6.00075	31.993	1.27934	25.0074	9.43677	6.98556	23.003	29.9886	300	260.575	1	60	2523.41	2215.55	2215.55	723.978	52965.6	120	2700.72	2371.24	2371.24	774.851	56687.4	180	2795.46	2454.42	2454.42	802.031	58675.9	240	2995.68	2630.21	2630.21	859.476	62878.5	52965.6	56687.4	58675.9	62878.5	0.983644	52.8786	3.17272
177	c	40	-	5.99925	32.001	1.27934	25.0137	9.43913	6.9873	23.003	29.9903	300	260.571	1	60	1371.86	1204.49	1204.49	393.588	28787.4	120	1698.77	1491.52	1491.52	487.381	35647.4	180	1914.83	1681.22	1681.22	549.368	40181.2	240	2162.84	1898.98	1898.98	620.524	45385.6	28787.4	35647.4	40181.2	45385.6	0.992372	90.5477	5.43286
181	a	40	-	15.997	32.003	1.27934	25.0153	9.43972	6.98774	23.003	29.9908	300	260.57	1	60	1389.95	1220.38	1220.38	398.78	29165.3	120	1577.17	1384.75	1384.75	452.491	33093.5	180	1630.9	1431.93	1431.93	467.907	34221	240	1704.99	1496.98	1496.98	489.165	35775.7	29165.3	33093.5	34221	35775.7	0.919244	34.9311	2.09587
182	b	40	-	16.001	31.995	1.27934	25.009	9.43736	6.98599	23.003	29.989	300	260.574	1	60	1305.12	1145.89	1145.89	374.443	27392.2	120	1458.39	1280.47	1280.47	418.418	30609.2	180	1533.9	1346.76	1346.76	440.082	32194	240	1589.89	1395.93	1395.93	456.147	33369.2	27392.2	30609.2	32194	33369.2	0.944596	32.5264	1.95158
183	c	40	-	16.003	31.991	1.27934	25.0059	9.43618	6.98512	23.003	29.9881	300	260.576	1	60	1481.02	1300.33	1300.33	424.911	31088.1	120	1598.66	1403.62	1403.62	458.664	33557.5	180	1686.33	1480.6	1480.6	483.816	35397.8	240	1784.46	1566.75	1566.75	511.97	37457.7	31088.1	33557.5	35397.8	37457.7	0.996459	34.915	2.0949
187	a	40	-	20.0025	31.993	1.27934	25.0074	9.43677	6.98556	23.003	29.9886	300	260.575	1	60	87.385	76.724	76.7241	25.0712	1834.18	120	86.819	76.2271	76.2271	24.9088	1822.3	180	104.635	91.8695	91.8696	30.0203	2196.26	240	62.216	54.6256	54.6257	17.8501	1305.89	1834.18	1822.3	2196.26	1305.89	0.182198	-2.01819	-0.121092
188	b	40	-	19.9937	32.007	1.27934	25.0184	9.4409	6.98861	23.003	29.9916	300	260.567	1	60	63.912	56.1147	56.1148	18.3364	1340.89	120	120.755	106.023	106.023	34.6446	2533.46	180	61.084	53.6318	53.6318	17.525	1281.55	240	63.347	55.6187	55.6187	18.1743	1329.03	1340.89	2533.46	1281.55	1329.03	0.0745636	-2.14578	-0.128747
189	c	40	-	19.9956	32.004	1.27934	25.016	9.44002	6.98796	23.003	29.991	300	260.569	1	60	91.344	80.2	80.2001	26.2067	1916.6	120	96.434	84.6691	84.6691	27.667	2023.4	180	111.423	97.8294	97.8294	31.9674	2337.9	240	62.498	54.8732	54.8733	17.9307	1311.35	1916.6	2023.4	2337.9	1311.35	0.203503	-2.5021	-0.150126
193	a	48	+	0	31.995	1.27934	25.009	9.43736	6.98599	23.003	29.989	300	260.574	1	60	324.802	285.176	285.176	93.187	6817.05	120	403.308	354.104	354.105	115.711	8464.76	180	533.782	468.661	468.661	153.144	11203.2	240	621.962	546.083	546.083	178.443	13053.9	6817.05	8464.76	11203.2	13053.9	0.991124	35.7485	2.14491
194	b	48	+	0	32.002	1.27934	25.0145	9.43943	6.98752	23.003	29.9905	300	260.57	1	60	314.298	275.954	275.954	90.1726	6595.1	120	394.739	346.581	346.581	113.251	8283.04	180	453.618	398.277	398.277	130.144	9518.53	240	542.627	476.427	476.427	155.681	11386.3	6595.1	8283.04	9518.53	11386.3	0.994538	26.015	1.5609
195	c	48	+	0	32.003	1.27934	25.0153	9.43972	6.98774	23.003	29.9908	300	260.57	1	60	302.688	265.76	265.76	86.8416	6351.27	120	381.194	334.688	334.688	109.365	7998.56	180	471.309	413.809	413.809	135.219	9889.43	240	535.44	470.116	470.117	153.618	11235.1	6351.27	7998.56	9889.43	11235.1	0.996079	27.5705	1.65423
199	a	48	+	5.99906	32.002	1.27934	25.0145	9.43943	6.98752	23.003	29.9905	300	260.57	1	60	1497.96	1315.21	1315.21	429.768	31432.6	120	1684.27	1478.79	1478.79	483.221	35342.1	180	1873.07	1644.56	1644.56	537.388	39303.8	240	2060.21	1808.87	1808.87	591.079	43230.7	31432.6	35342.1	39303.8	43230.7	0.999994	65.5932	3.93559
200	b	48	+	6.00018	31.996	1.27934	25.0098	9.43766	6.98621	23.003	29.9892	300	260.573	1	60	1463.41	1284.87	1284.87	419.857	30713.5	120	1653.87	1452.09	1452.09	474.5	34710.8	180	1882.19	1652.57	1652.57	540.009	39502.9	240	2057.17	1806.2	1806.2	590.211	43175.3	30713.5	34710.8	39502.9	43175.3	0.997648	70.2957	4.21774
201	c	48	+	5.99962	31.999	1.27934	25.0121	9.43854	6.98687	23.003	29.9899	300	260.572	1	60	2496.69	2192.1	2192.1	716.308	52394.7	120	2757.36	2420.97	2420.97	791.095	57865	180	2747.14	2411.99	2411.99	788.161	57650.4	240	2953.91	2593.53	2593.53	847.483	61989.5	52394.7	57865	57650.4	61989.5	0.880071	47.6165	2.85699
205	a	48	+	16.0005	31.996	1.27934	25.0098	9.43766	6.98621	23.003	29.9892	300	260.573	1	60	2134.85	1874.4	1874.4	612.496	44805.5	120	2717.01	2385.53	2385.53	779.519	57023.6	180	2402.99	2109.82	2109.82	689.425	50433	240	2485.91	2182.63	2182.63	713.218	52173.5	44805.5	57023.6	50433	52173.5	0.157697	25.8557	1.55134
206	b	48	+	15.9985	32	1.27934	25.0129	9.43884	6.98708	23.003	29.9901	300	260.571	1	60	1982.26	1740.43	1740.43	568.716	41597.6	120	2336.36	2051.33	2051.33	670.309	49028.5	180	2244.59	1970.75	1970.75	643.979	47102.6	240	2401.88	2108.85	2108.85	689.105	50403.3	41597.6	49028.5	47102.6	50403.3	0.668111	40.8184	2.44911
207	c	48	+	15.997	32.003	1.27934	25.0153	9.43972	6.98774	23.003	29.9908	300	260.57	1	60	2093.94	1838.48	1838.48	600.754	43936.9	120	2213.36	1943.33	1943.33	635.015	46442.6	180	2307.89	2026.33	2026.33	662.138	48426.3	240	2448.32	2149.62	2149.63	702.426	51372.8	43936.9	46442.6	48426.3	51372.8	0.994646	40.4859	2.42915
211	a	48	+	19.9931	32.008	1.27934	25.0192	9.4412	6.98883	23.003	29.9919	300	260.567	1	60	200.686	176.202	176.202	57.5768	4210.29	120	2218.05	1947.45	1947.45	636.359	46533.7	180	254.59	223.53	223.53	73.0418	5341.17	240	269.517	236.636	236.636	77.3244	5654.33	4210.29		5341.17	5654.33	0.984243	8.22267	0.49336
212	b	48	+	20	31.997	1.27934	25.0106	9.43795	6.98643	23.003	29.9895	300	260.573	1	60	231.646	203.385	203.385	66.46	4861.55	120	131.303	115.284	115.284	37.6713	2755.65	180	160.328	140.768	140.768	45.9986	3364.8	240	157.287	138.098	138.098	45.1262	3300.98	4861.55	2755.65	3364.8	3300.98	0.339075	-6.78761	-0.407256
213	c	48	+	19.9937	32.007	1.27934	25.0184	9.4409	6.98861	23.003	29.9916	300	260.567	1	60	233.858	205.327	205.327	67.0939	4906.38	120	264.541	232.267	232.267	75.8968	5550.12	180	281.127	246.83	246.83	80.6554	5898.1	240	307.111	269.643	269.644	88.1102	6443.25	4906.38	5550.12	5898.1	6443.25	0.98828	8.26427	0.495856
217	a	48	-	0	32.009	1.27934	25.0199	9.44149	6.98905	23.003	29.9921	300	260.566	1	60	345.534	303.379	303.379	99.1335	7248.9	120	398.056	349.493	349.493	114.202	8350.75	180	517.196	454.098	454.098	148.383	10850.2	240	625.279	548.995	548.995	179.392	13117.6	7248.9	8350.75	10850.2	13117.6	0.97716	33.5093	2.01056
218	b	48	-	0	32	1.27934	25.0129	9.43884	6.98708	23.003	29.9901	300	260.571	1	60	347.746	305.321	305.321	99.7692	7297.43	120	407.178	357.502	357.502	116.82	8544.61	180	497.017	436.381	436.381	142.595	10429.9	240	571.376	501.668	501.668	163.929	11990.3	7297.43	8544.61	10429.9	11990.3	0.994467	26.6064	1.59639
219	c	48	-	0	32.008	1.27934	25.0192	9.4412	6.98883	23.003	29.9919	300	260.567	1	60	346.364	304.108	304.108	99.3718	7266.55	120	406.625	357.017	357.017	116.661	8530.79	180	491.488	431.526	431.527	141.008	10311.2	240	585.474	514.046	514.046	167.972	12283	7266.55	8530.79	10311.2	12283	0.990874	28.0494	1.68296
223	a	48	-	6	31.997	1.27934	25.0106	9.43795	6.98643	23.003	29.9895	300	260.573	1	60	1760.01	1545.29	1545.29	504.954	36937.4	120	1961.25	1721.98	1721.98	562.69	41160.8	180	2148.12	1886.05	1886.05	616.302	45082.5	240	2353.5	2066.38	2066.38	675.228	49392.9	36937.4	41160.8	45082.5	49392.9	0.999698	68.814	4.12884
224	b	48	-	5.99962	31.999	1.27934	25.0121	9.43854	6.98687	23.003	29.9899	300	260.572	1	60	1267.7	1113.04	1113.04	363.706	26603.4	120	1427.47	1253.32	1253.32	409.546	29956.4	180	1613.51	1416.66	1416.66	462.92	33860.5	240	1794.02	1575.15	1575.15	514.708	37648.5	26603.4	29956.4	33860.5	37648.5	0.998987	61.7323	3.70394
225	c	48	-	5.99756	32.01	1.27934	25.0207	9.44179	6.98927	23.003	29.9923	300	260.566	1	60	1753.1	1539.22	1539.23	502.964	36776.9	120	1916.47	1682.66	1682.66	549.834	40204	180	2132.64	1872.46	1872.46	611.852	44738.8	240	2291.31	2011.77	2011.77	657.374	48067.4	36776.9	40204	44738.8	48067.4	0.996351	64.0107	3.84064
229	a	48	-	16.0015	31.994	1.27934	25.0082	9.43707	6.98577	23.003	29.9888	300	260.574	1	60	2208.93	1939.44	1939.44	633.752	46363.3	120	2370.92	2081.67	2081.67	680.227	49763.3	180	2497.52	2192.83	2192.83	716.55	52420.5	240	2587.64	2271.95	2271.95	742.405	54312	46363.3	49763.3	52420.5	54312	0.984059	44.1722	2.65033
230	b	48	-	16.0005	31.996	1.27934	25.0098	9.43766	6.98621	23.003	29.9892	300	260.573	1	60	1570.38	1378.8	1378.8	450.549	32958.7	120	1728.5	1517.62	1517.62	495.913	36277.2	180	1733.75	1522.24	1522.24	497.42	36387.4	240	1925.04	1690.19	1690.19	552.301	40402.1	32958.7	36277.2	36387.4	40402.1	0.904753	37.4007	2.24404
231	c	48	-	16	31.997	1.27934	25.0106	9.43795	6.98643	23.003	29.9895	300	260.573	1	60	2181.29	1915.17	1915.17	625.819	45778.7	120	2334.71	2049.87	2049.87	669.835	48998.4	180	2455.78	2156.18	2156.18	704.572	51539.4	240	2569.12	2255.68	2255.69	737.088	53918	45778.7	48998.4	51539.4	53918	0.994792	44.9316	2.69589
235	a	48	-	19.9962	32.003	1.27934	25.0153	9.43972	6.98774	23.003	29.9908	300	260.57	1	60	323.42	283.963	283.963	92.7897	6786.29	120	330.331	290.031	290.031	94.7724	6931.3	180	409.113	359.201	359.201	117.375	8584.38	240	392.527	344.639	344.639	112.617	8236.36	6786.29	6931.3	8584.38	8236.36	0.727054	10.0055	0.600327
236	b	48	-	19.9919	32.01	1.27934	25.0207	9.44179	6.98927	23.003	29.9923	300	260.566	1	60	272.834	239.548	239.548	78.2758	5723.55	120	281.68	247.315	247.315	80.8138	5909.12	180	350.51	307.748	307.748	100.561	7353.05	240	341.941	300.224	300.224	98.1026	7173.29	5723.55	5909.12	7353.05	7173.29	0.789027	9.65523	0.579314
237	c	48	-	19.9994	31.998	1.27934	25.0114	9.43825	6.98665	23.003	29.9897	300	260.572	1	60	433.438	380.559	380.559	124.355	9096.26	120	490.935	431.041	431.041	140.851	10302.9	180	535.717	470.36	470.36	153.699	11242.7	240	545.944	479.339	479.339	156.633	11457.3	9096.26	10302.9	11242.7	11457.3	0.926178	13.3718	0.802306

## Sheet: Post-DEA characterisation
																		Column Labels
#	Soil	Rep	Time	Acetylene	Wet soil wgt (g)	DWE	OH added (meq/100 g soil)	Solution pH	EC (mS)	Rate of N2O evolved (ng N2O-N g-1 h-1)	Rate of CO2 evolved (ug CO2-C g-1 h-1)	NO3- remaining	NH4 remaining	DON remaining	DOC remaining			pH					N2O evolved					CO2 evolved					Average of NO3-					Average of NH4					Average of DON					Average of DOC
1	MTT No Till	a	16	+	32.001	25.0031	0	4.73	4.54	80.4148	1.62337	39.43	2.2185	1.0765	51.66		Row Labels	16	24	32	40	48	16	24	32	40	48	16	24	32	40	48	16	24	32	40	48	16	24	32	40	48	16	24	32	40	48	16	24
2	MTT No Till	b	16	+	32.003	25.0047	0	4.77	4.46	78.3102	1.53991	39.785	1.9365	3.0035	41.73		0	4.73833	4.67833	4.69333	4.65833	4.49333	82.8462	122.63	113.868	92.8329	92.5878	1.37949	2.41942	3.43454	1.19852	1.75291	39.3533	37.4042	38.2733	35.055	34.1758	2.04967	2.3595	3.00642	3.49067	4.2075	3.34283	4.61717	6.55192	4.49267	7.11917	41.8833	42.41
3	MTT No Till	c	16	+	31.997	25	0	4.94	4.54	80.8699	1.60739	38.6	1.745	1.39	42.19		6	6.52333	6.63667	6.645	6.605	6.64333	297.455	488.416	425.436	513.318	306.809	4.65525	6.37081	10.7178	4.36436	3.7336	28.8508	27.8392	28.6683	30.0067	31.2275	6.73167	7.98833	9.3075	10.0342	11.935	14.5549	15.4409	11.6239	12.7539	12.609	192.933	201.9
7	MTT No Till	a	16	+	31.997	25	6	6.49	4	480.578	4.91092	30.695	6.01	16.9195	196		16	8.315	8.36667	8.395	8.35333	8.39	23.4399	1543.7	962.622	889.463	342.734	0.462465	2.38269	2.83796	1.87145	2.30758	37.4017	14.84	18.675	21.3833	24.6217	19.3967	26.2833	30.7233	36.8783	41.7083	265.218	268.493	288.685	289.538	297.053	3990.17	3848
8	MTT No Till	b	16	+	32.004	25.0055	6	6.49	4.04	444.785	4.71133	30.16	5.36	12.825	181.5		20	9.02	8.96833	8.96667	8.985	8.83167	0.135798	5.35493	5.46424	4.64185	46.3533	-0.0128321	-0.0794358	-0.0260511	-0.125305	0.422002	48.8017	46.2817	44.7783	40.8883	28.235	25.7983	26.285	26.7867	30.2867	44.575	426.533	395.767	469.168	458.008	484.423	5328.5	4660
9	MTT No Till	c	16	+	32.01	25.0102	6	6.52	4.04	697.719	6.09231	26.145	11.73	10.635	206.9
13	MTT No Till	a	16	+	32	25.0024	16	8.4	4.74	23.8402	0.695661	38.45	19.87	267.28	4059
14	MTT No Till	b	16	+	31.995	24.9985	16	8.4	4.86	41.7851	0.397074	38.29	18.95	289.86	4144
15	MTT No Till	c	16	+	32.001	25.0031	16	8.32	5.06	36.9004	0.319632	38.84	19.25	221.31	4127
19	MTT No Till	a	16	+	32.004	25.0055	20	8.92	5.22	0.142396	-0.01679	49.25	26.23	518.72	6550
20	MTT No Till	b	16	+	32.002	25.0039	20	9.08	5.3	0.232934	-0.00539278	49.35	27.29	458.66	6091
21	MTT No Till	c	16	+	31.995	24.9985	20	8.82	5.18	0.237057	0.00659663	49.08	24.88	396.24	5155
25	MTT No Till	a	16	-	31.997	25	0	4.61	4.52	84.3217	1.13057	39.815	1.81	5.52	38.45
26	MTT No Till	b	16	-	32.006	25.0071	0	4.69	4.56	88.4882	0.970745	39.175	2.339	5.376	48.56
27	MTT No Till	c	16	-	31.993	24.9969	0	4.69	4.62	84.6725	1.50922	39.315	2.249	3.691	28.71
31	MTT No Till	a	16	-	32.001	25.0031	6	6.53	4	45.7288	4.03234	28.87	5.61	17.22	188.9
32	MTT No Till	b	16	-	31.998	25.0008	6	6.58	4.02	55.3174	4.27323	29.465	5.645	13.915	191
33	MTT No Till	c	16	-	32.001	25.0031	6	6.53	4.02	60.5995	4.26322	27.77	6.035	15.815	193.3
37	MTT No Till	a	16	-	31.996	24.9992	16	8.28	5.02	8.72911	0.364677	35.85	19.11	287.24	3919
38	MTT No Till	b	16	-	31.997	25	16	8.31	5.22	17.7893	0.5296	36.93	19.17	294.8	3894
39	MTT No Till	c	16	-	32.004	25.0055	16	8.18	5.08	11.5951	0.503095	36.05	20.03	230.82	3798
43	MTT No Till	a	16	-	32.003	25.0047	20	9.13	5.54	0.11392	-0.00599481	47.89	25.55	397.16	4928
44	MTT No Till	b	16	-	32.007	25.0078	20	9.14	5.24	0.0884803	0.0227845	47.56	24.8	373.04	4603
45	MTT No Till	c	16	-	32	25.0024	20	9.03	5.26	0	-0.0791657	49.68	26.04	415.38	4644
49	MTT No Till	a	24	+	32.004	25.0055	0	4.63	5.16	117.682	2.5413	38.195	2.385	2.675	30.21
50	MTT No Till	b	24	+	32.003	25.0047	0	4.62	5.24	124.843	2.15757	37.525	2.351	4.169	50.56
51	MTT No Till	c	24	+	31.999	25.0016	0	4.85	5.3	121.703	2.81579	36.735	2.3725	5.9375	39.7
55	MTT No Till	a	24	+	31.998	25.0008	6	6.73	4.6	1017.75	6.74864	27.14	9.695	20.6759	295.9
56	MTT No Till	b	24	+	31.999	25.0016	6	6.62	4.6	884.593	6.78632	26.995	8.26	19.695	207.6
57	MTT No Till	c	24	+	32	25.0024	6	6.56	4.66	859.908	6.2901	28.25	7.36	19.19	191.8
61	MTT No Till	a	24	+	31.996	24.9992	16	8.38	5.1	2949.9	1.41396	14.45	24.5	274.45	3780
62	MTT No Till	b	24	+	32.003	25.0047	16	8.44	5.42	3258.62	6.34635	10.49	29.54	276.57	3700
63	MTT No Till	c	24	+	32.005	25.0063	16	8.37	5.38	2993.08	2.0603	10.87	26.44	281.19	3987
67	MTT No Till	a	24	+	31.997	25	20	8.89	5.74	27.7491	0.0671415	46.77	27.34	408.59	4522
68	MTT No Till	b	24	+	32	25.0024	20	8.82	5.5	2.36001	-0.255112	46.11	26.76	451.43	5024
69	MTT No Till	c	24	+	31.997	25	20	9	5.66	1.13739	0.00553007	48.12	27.21	394.67	4781
73	MTT No Till	a	24	-	32.002	25.0039	0	4.65	5.4	113.248	2.47829	37.66	2.3535	2.1515	44.35
74	MTT No Till	b	24	-	31.992	24.9961	0	4.69	5.34	133.823	2.34874	37.085	2.3595	5.8805	47.22
75	MTT No Till	c	24	-	31.999	25.0016	0	4.63	5.44	124.479	2.35768	37.225	2.3355	6.8895	42.42
79	MTT No Till	a	24	-	31.997	25	6	6.68	4.72	60.6674	5.88155	27.935	7.495	12.0372	176.3
80	MTT No Till	b	24	-	31.996	24.9992	6	6.65	4.76	47.1474	6.11555	28.425	7.125	11.0876	178
81	MTT No Till	c	24	-	32.01	25.0102	6	6.58	4.7	60.4322	6.88419	28.29	7.995	9.95954	161.8
85	MTT No Till	a	24	-	31.996	24.9992	16	8.3	5.22	20.9519	1.69042	17.99	27.41	285	4006
86	MTT No Till	b	24	-	31.997	25	16	8.38	5.34	21.4721	1.36968	18.49	24.38	241.83	3832
87	MTT No Till	c	24	-	31.999	25.0016	16	8.33	5.46	18.1503	1.59548	16.75	25.43	251.92	3783
91	MTT No Till	a	24	-	31.994	24.9977	20	8.92	5.52	0.556543	-0.191961	45.21	25.58	410.81	4178
92	MTT No Till	b	24	-	32.009	25.0094	20	9.05	5.54	0.249152	-0.00790063	44.63	25.35	362.72	4573
93	MTT No Till	c	24	-	31.997	25	20	9.13	5.72	0.0773183	-0.100316	46.85	25.47	346.38	4882
97	MTT No Till	a	32	+	31.996	24.9992	0	4.57	5.72	111.388	3.59396	38.75	3.3765	5.8435	47.46
98	MTT No Till	b	32	+	32.007	25.0078	0	4.65	5.76	119.718	4.50068	38.825	2.9695	6.8755	48.29
99	MTT No Till	c	32	+	31.991	24.9953	0	4.61	5.84	113.984	3.42667	38.675	2.7495	4.9955	41.77
103	MTT No Till	a	32	+	31.992	24.9961	6	6.64	5.04	925.095	23.7576	29.37	9.725	7.7609	233.8
104	MTT No Till	b	32	+	31.994	24.9977	6	6.62	5.06	715.356	8.53226	28.975	10.44	8.05225	238.1
105	MTT No Till	c	32	+	32.007	25.0078	6	6.65	5	720.75	8.82016	28.805	9.165	17.3575	241.7
109	MTT No Till	a	32	+	31.995	24.9985	16	8.4	5.6	1978.75	2.65024	14.08	28.25	255.47	4034
110	MTT No Till	b	32	+	31.998	25.0008	16	8.45	5.52	1606.6	3.03745	15.56	28.45	284.09	3941
111	MTT No Till	c	32	+	31.996	24.9992	16	8.41	5.64	2159.13	2.57917	14.41	22.56	239.03	3729
115	MTT No Till	a	32	+	32.005	25.0063	20	9.01	5.6	29.3743	0.0373975	47.61	27.56	490.53	4454
116	MTT No Till	b	32	+	31.997	25	20	9.04	5.44	1.28593	-0.657965	47.43	27.28	432.79	4438
117	MTT No Till	c	32	+	31.996	24.9992	20	9.04	5.52	0.724374	0.134283	47.29	26.71	328.1	4661
121	MTT No Till	a	32	-	31.996	24.9992	0	4.78	5.76	109.368	3.42036	37.375	2.868	7.777	47.63
122	MTT No Till	b	32	-	32.003	25.0047	0	4.79	5.78	112.798	3.28821	38.915	3.134	5.996	42.88
123	MTT No Till	c	32	-	31.994	24.9977	0	4.76	5.8	115.954	2.63689	37.1	2.941	7.824	48.64
127	MTT No Till	a	32	-	31.999	25.0016	6	6.64	4.96	64.9167	6.56384	29.28	8.855	11.996	187.2
128	MTT No Till	b	32	-	32	25.0024	6	6.66	5.06	90.6702	7.43826	29.04	9.67	9.97996	197.7
129	MTT No Till	c	32	-	32.012	25.0117	6	6.66	4.94	35.8287	10.0046	26.54	7.99	14.5966	168.8
133	MTT No Till	a	32	-	32	25.0024	16	8.37	6.04	9.86729	2.95095	20.69	35.19	332.32	3792
134	MTT No Till	b	32	-	32.003	25.0047	16	8.36	5.48	6.93796	3.0408	22.49	33.86	269.85	4637
135	MTT No Till	c	32	-	32.009	25.0094	16	8.38	5.7	14.4458	2.98364	24.82	36.03	351.35	4432
139	MTT No Till	a	32	-	31.994	24.9977	20	8.88	5.42	0.580961	-0.0815339	41.12	27.27	520.61	3428
140	MTT No Till	b	32	-	32.014	25.0133	20	8.93	5.36	0.225726	0.0143829	43.34	26.12	521.64	4569
141	MTT No Till	c	32	-	31.997	25	20	8.9	5.44	0.59413	0.39516	41.88	25.78	521.34	5603
145	MTT No Till	a	40	+	31.996	24.9992	0	4.6	5.64	82.4637	1.75209	35.7	4.1795	5.2505	47.9
146	MTT No Till	b	40	+	32.002	25.0039	0	4.72	5.72	89.58	1.07408	35.545	3.1065	3.2985	46.42
147	MTT No Till	c	40	+	32.001	25.0031	0	4.81	5.8	99.6289	1.70196	35.115	3.681	2.134	46.69
151	MTT No Till	a	40	+	32.002	25.0039	6	6.52	4.98	627.3	4.28265	29.49	10.04	13.0901	200
152	MTT No Till	b	40	+	31.997	25	6	6.57	5.02	658.645	4.32252	28.46	10.735	15.5648	218.5
153	MTT No Till	c	40	+	32	25.0024	6	6.63	4.98	1546.43	4.91971	28.375	10.58	12.9664	204.9
157	MTT No Till	a	40	+	32.006	25.0071	16	8.29	5.54	1839.69	1.86723	21.21	36.82	234.37	4055
158	MTT No Till	b	40	+	31.997	25	16	8.38	5.56	1944.67	1.68141	16.35	31.55	263.7	4102
159	MTT No Till	c	40	+	31.995	24.9985	16	8.38	5.72	1478.29	1.67914	19.35	37.35	332.1	4111
163	MTT No Till	a	40	+	32.01	25.0102	20	9.2	5.6	9.75832	-0.156027	41.11	28.16	463.83	5236
164	MTT No Till	b	40	+	32.006	25.0071	20	8.99	5.58	10.5315	-0.112139	41.34	31.1	471.46	5466
165	MTT No Till	c	40	+	32	25.0024	20	8.8	5.58	4.64577	-0.0931731	40.29	31.86	406.95	5553
169	MTT No Till	a	40	-	32.006	25.0071	0	4.59	5.74	90.4898	0.924415	34.27	3.2885	8.1165	47.77
170	MTT No Till	b	40	-	31.999	25.0016	0	4.61	5.8	97.6782	0.760236	34.665	3.3045	1.8655	46.94
171	MTT No Till	c	40	-	31.996	24.9992	0	4.62	5.78	97.1567	1.06894	35.035	3.384	6.291	46.95
175	MTT No Till	a	40	-	32.013	25.0125	6	6.64	4.84	50.37	4.38553	30.745	10.445	10.8187	212.3
176	MTT No Till	b	40	-	31.993	24.9969	6	6.61	5	142.694	3.17272	32.755	7.835	11.5934	124.3
177	MTT No Till	c	40	-	32.001	25.0031	6	6.66	5.1	54.4728	5.43286	30.215	10.57	12.4901	211.1
181	MTT No Till	a	40	-	32.003	25.0047	16	8.28	5.54	20.6257	2.09587	24.35	38.68	348.87	4095
182	MTT No Till	b	40	-	31.995	24.9985	16	8.41	5.56	15.5583	1.95158	24.78	37.94	292.08	3847
183	MTT No Till	c	40	-	31.991	24.9953	16	8.38	5.62	37.9443	2.0949	22.26	38.93	266.11	3850
187	MTT No Till	a	40	-	31.993	24.9969	20	9	5.58	1.38174	-0.121092	41.35	30.51	367.44	4258
188	MTT No Till	b	40	-	32.007	25.0078	20	8.98	5.4	0.655974	-0.128747	41.09	28.18	504.13	5096
189	MTT No Till	c	40	-	32.004	25.0055	20	8.94	5.46	0.877769	-0.150126	40.15	31.91	534.24	5047
193	MTT No Till	a	48	+	31.995	24.9985	0	4.46	5.72	70.5474	2.14491	34.2	4.286	8.279	51.89
194	MTT No Till	b	48	+	32.002	25.0039	0	4.49	5.68	92.4871	1.5609	34.19	4.1745	9.6905	49.56
195	MTT No Till	c	48	+	32.003	25.0047	0	4.35	5.7	91.4802	1.65423	34.75	4.1885	8.6965	57.13
199	MTT No Till	a	48	+	32.002	25.0039	6	6.63	5.1	660.301	3.93559	28.405	12.96	15.7966	248.9
200	MTT No Till	b	48	+	31.996	24.9992	6	6.61	5.18	668.366	4.21774	29.41	12.895	6.51596	243.9
201	MTT No Till	c	48	+	31.999	25.0016	6	6.6	5.08	359.273	2.85699	33.505	8.795	11.9795	144
205	MTT No Till	a	48	+	31.996	24.9992	16	8.41	5.72	517.233	1.55134	25.44	44.08	276.58	3839
206	MTT No Till	b	48	+	32	25.0024	16	8.38	5.7	715.285	2.44911	24.41	42.44	315.55	4106
207	MTT No Till	c	48	+	32.003	25.0047	16	8.36	5.64	760.219	2.42915	24.3	42.02	336.18	4159
211	MTT No Till	a	48	+	32.008	25.0086	20	8.82	5.86	156.297	0.49336	30.91	45.2	504.59	4962
212	MTT No Till	b	48	+	31.997	25	20	8.88	5.64	38.1311	-0.407256	36.36	37.2	520.94	5230
213	MTT No Till	c	48	+	32.007	25.0078	20	8.88	5.98	0	0.495856	27.44	44.85	491.41	5025
217	MTT No Till	a	48	-	32.009	25.0094	0	4.54	5.64	91.566	2.01056	33.345	4.28	2.33	53.19
218	MTT No Till	b	48	-	32	25.0024	0	4.64	5.76	115.311	1.59639	35.13	3.804	6.046	51.22
219	MTT No Till	c	48	-	32.008	25.0086	0	4.48	5.64	94.1349	1.68296	33.44	4.512	7.673	55.34
223	MTT No Till	a	48	-	31.997	25	6	6.72	5.18	51.9569	4.12884	28.985	13.53	9.79941	247.2
224	MTT No Till	b	48	-	31.999	25.0016	6	6.68	5.1	50.1041	3.70394	37.2	10.985	15.1774	235.2
225	MTT No Till	c	48	-	32.01	25.0102	6	6.62	5.12	50.8539	3.84064	29.86	12.445	16.385	220
229	MTT No Till	a	48	-	31.994	24.9977	16	8.4	5.7	12.0567	2.65033	24.56	39.72	257.12	3967
230	MTT No Till	b	48	-	31.996	24.9992	16	8.37	5.54	38.5668	2.24404	23.57	38.93	316.5	4278
231	MTT No Till	c	48	-	31.997	25	16	8.42	5.68	13.0454	2.69589	25.45	43.06	280.39	3879
235	MTT No Till	a	48	-	32.003	25.0047	20	8.8	5.82	67.3911	0.600327	22.89	47.76	471.45	5163
236	MTT No Till	b	48	-	32.01	25.0102	20	8.86	5.88	5.32152	0.579314	27.11	45.12	434.27	4987
237	MTT No Till	c	48	-	31.998	25.0008	20	8.75	5.78	10.9788	0.802306	24.7	47.32	483.88	5439
[truncated: 8 more columns]

## Sheet: post-DEA dissolved CO2
5		mL unfiltered extract
2		mL 2N HCl
67.35		mL headspace in 50mL Schott bottle
#	Rep	Time	Acetylene	OH added (meq/100 g soil)	Rep1	Rep2	Rep3	Mean	Headspace (mL)	Headspace conc. (ppm)	Headspace CO2 (mg)	Std	Rep1	Rep2	Rep3	Mean
1	a	16	+	0	64.12	64.13	64.06	64.1033	60.35	942.869	0.103437	Lab Air	27.76	27.75	27.81	27.7733
2	b	16	+	0	67.21	67.38	67.2	67.2633	60.35	1023.67	0.112301	357	21.61	21.79	21.6	21.6667
3	c	16	+	0	69.61	69.59	69.52	69.5733	60.35	1082.73	0.11878	10000	630.9	630.3	630.8	630.667
7	a	16	+	6	98.6	98.78	98.6	98.66	60.35	1826.47	0.200371	50000	2882	288.3	2879	2016.43
8	b	16	+	5.99868	95.42	95.27	95.2	95.2967	60.35	1740.47	0.190936
9	c	16	+	5.99756	109.7	109.1	108.8	109.2	60.35	2095.97	0.229936				Intercept	13.9267
13	a	16	+	15.9985	203.3	202.8	202.6	202.9	60.35	4491.84	0.492773				Slope	25.5696
14	b	16	+	16.001	205.5	205.3	205.1	205.3	60.35	4553.21	0.499505
15	c	16	+	15.998	167.9	167.9	167.7	167.833	60.35	3595.2	0.394408
19	a	16	+	19.9956	118.9	118.6	118.1	118.533	60.35	2334.62	0.256117
20	b	16	+	19.9969	135.1	135.4	135.1	135.2	60.35	2760.78	0.302869
21	c	16	+	20.0012	138.9	138.5	138.5	138.633	60.35	2848.57	0.312499
25	a	16	-	0	61.01	60.79	60.43	60.7433	60.35	856.955	0.0940114
26	b	16	-	0	60.66	60.57	60.21	60.48	60.35	850.222	0.0932728
27	c	16	-	0	56.64	56.65	56.44	56.5767	60.35	750.415	0.0823236
31	a	16	-	5.99925	97.18	97.07	96.75	97	60.35	1784.02	0.195714
32	b	16	-	5.99981	84.58	83.77	84.27	84.2067	60.35	1456.9	0.159828
33	c	16	-	5.99925	99.81	99.76	99.8	99.79	60.35	1855.36	0.203541
37	a	16	-	16.0005	260.7	260.2	259.8	260.233	60.35	5957.83	0.653598
38	b	16	-	16	252.5	252.1	252.6	252.4	60.35	5757.53	0.631624
39	c	16	-	15.9965	268.4	268.2	267.5	268.033	60.35	6157.27	0.675477
43	a	16	-	19.9962	137.1	135.9	135.7	136.233	60.35	2787.2	0.305767
44	b	16	-	19.9937	177.5	176	176	176.5	60.35	3816.8	0.418719
45	c	16	-	19.9981	166.5	166.5	166.7	166.567	60.35	3562.81	0.390855
49	a	24	+	0	54.47	55.51	55.6	55.1933	60.35	517.755	0.0567998	Std	Rep1	Rep2	Rep3	Mean
50	b	24	+	0	57.14	58.34	58.44	57.9733	60.35	565.85	0.062076	Lab Air	28.69	27.84	22.66	26.3967
51	c	24	+	0	58	59.45	59.48	58.9767	60.35	583.208	0.0639803	357	21.31	21.12	21.16	21.1967
55	a	24	+	5.99981	85.59	87.76	87.88	87.0767	60.35	1069.35	0.117312	10000	624.3	627.4	629.1	626.933
56	b	24	+	5.99962	86.58	89.18	89.14	88.3	60.35	1090.51	0.119634	50000	2899	2901	2919	2906.33
57	c	24	+	5.99943	80.31	81.98	82	81.43	60.35	971.66	0.106595
61	a	24	+	16.0005	329.1	343.8	344.1	339	60.35	5427.73	0.595444				Intercept	19.5605
62	b	24	+	15.997	372.3	384.1	384.7	380.367	60.35	6143.39	0.673955				Slope	17.3004
63	c	24	+	15.996	337.1	346.2	346.6	343.3	60.35	5502.12	0.603605
67	a	24	+	20	143.1	147	147.2	145.767	60.35	2084.71	0.228701
68	b	24	+	19.9981	142.3	147.4	147.6	145.767	60.35	2084.71	0.228701
69	c	24	+	20	146.9	152	152.3	150.4	60.35	2164.87	0.237495
73	a	24	-	0	62.85	64.7	64.68	64.0767	60.35	671.44	0.0736597
74	b	24	-	0	63.02	64.25	63.8	63.69	60.35	664.751	0.0729259
75	c	24	-	0	60.98	61.85	62.05	61.6267	60.35	629.054	0.0690098
79	a	24	-	6	69.51	69.33	69.41	69.4167	60.35	763.825	0.0837946
80	b	24	-	6.00018	84.34	86.67	86.13	85.7133	60.35	1045.76	0.114725
81	c	24	-	5.99756	85.2	86.92	86.99	86.37	60.35	1057.12	0.115971
85	a	24	-	16.0005	310.6	318.7	319.6	316.3	60.35	5035.01	0.552361
86	b	24	-	16	288.1	290.1	290.8	289.667	60.35	4574.24	0.501813
87	c	24	-	15.999	337.8	344.9	348	343.567	60.35	5506.74	0.604111
91	a	24	-	20.0019	165.3	167.7	168.2	167.067	60.35	2453.21	0.269127
92	b	24	-	19.9925	172.1	174.9	175.2	174.067	60.35	2574.31	0.282413
93	c	24	-	20	160.8	164.3	164.9	163.333	60.35	2388.62	0.262042
97	a	32	+	0	44.6	44.71	44.45	44.5867	60.35	330.815	0.0362918	Std	Rep1	Rep2	Rep3	Mean
98	b	32	+	0	44.83	44.98	44.88	44.8967	60.35	336.235	0.0368864	Lab Air	28.57	25.63	25.09	26.43
99	c	32	+	0	42.59	42.93	42.84	42.7867	60.35	299.345	0.0328393	357	21.74	21.61	21.69	21.68
103	a	32	+	6.00093	57.34	57.48	57.52	57.4467	60.35	555.657	0.0609578	10000	628.6	630.5	628	629.033
104	b	32	+	6.00056	63.23	63.86	64.2	63.7633	60.35	666.097	0.0730735	50000	2871	2882	2884	2879
105	c	32	+	5.99812	65.9	66.68	66.25	66.2767	60.35	710.039	0.0778942
109	a	32	+	16.001	220	217.9	218.7	218.867	60.35	3377.89	0.370569				Intercept	12.7848
110	b	32	+	15.9995	243.4	247.1	247	245.833	60.35	3849.37	0.422292				Slope	17.4838
111	c	32	+	16.0005	404.7	407.7	408.2	406.867	60.35	6664.85	0.731161
115	a	32	+	19.995	95.94	96.45	96.54	96.31	60.35	1235.14	0.135499
116	b	32	+	20	105	106	105.9	105.633	60.35	1398.14	0.153382
117	c	32	+	20.0006	104.7	107.1	107	106.267	60.35	1409.22	0.154597
121	a	32	-	0	47.53	48.04	47.84	47.8033	60.35	387.055	0.0424615
122	b	32	-	0	53.57	54.35	54.42	54.1133	60.35	497.378	0.0545644
123	c	32	-	0	47.34	48.04	47.54	47.64	60.35	384.199	0.0421482
127	a	32	-	5.99962	64.36	65.17	65.32	64.95	60.35	686.844	0.0753496
128	b	32	-	5.99943	70.39	71.9	71.72	71.3367	60.35	798.507	0.0875995
129	c	32	-	5.99718	75.25	76.47	76.28	76	60.35	880.04	0.096544
133	a	32	-	15.9985	309.8	314.3	313.4	312.5	60.35	5014.96	0.550162
134	b	32	-	15.997	299.9	300.9	302	300.933	60.35	4812.73	0.527976
135	c	32	-	15.994	373	373.3	372.9	373.067	60.35	6073.9	0.666331
139	a	32	-	20.0019	130	131.6	131.3	130.967	60.35	1841.07	0.201973
140	b	32	-	19.9894	134	133.9	132.8	133.567	60.35	1886.53	0.206959
141	c	32	-	20	127.4	129.7	129.7	128.933	60.35	1805.52	0.198072
145	a	40	+	0	55.62	55.38	55.17	55.39	60.35	553.421	0.0607125	Std	Rep1	Rep2	Rep3	Mean
146	b	40	+	0	55.42	55.46	55.34	55.4067	60.35	553.858	0.0607604	Lab Air	35.99	35.4	33.41	34.9333
147	c	40	+	0	57.74	57.65	57.51	57.6333	60.35	612.245	0.0671657	357	21.78	21.82	21.84	21.8133
151	a	40	+	5.99906	78.96	78.45	78.32	78.5767	60.35	1161.41	0.127412	10000	642	640.5	639	640.5
152	b	40	+	6	78.36	78.37	78.19	78.3067	60.35	1154.33	0.126635	50000	2969	29.23	2910	1969.41
153	c	40	+	5.99943	80.32	81.16	80.49	80.6567	60.35	1215.96	0.133395
157	a	40	+	15.9955	404.7	406.7	403.8	405.067	60.35	9722.54	1.0666				Intercept	17.0121
158	b	40	+	16	447	447.1	446.7	446.933	60.35	10820.4	1.18704				Slope	26.2217
159	c	40	+	16.001	452.3	452.9	452.1	452.433	60.35	10964.6	1.20286
163	a	40	+	19.9919	155.3	154.9	154.8	155	60.35	3165.36	0.347253
164	b	40	+	19.9944	236.6	236.1	236.1	236.267	60.35	5296.31	0.581027
165	c	40	+	19.9981	198.1	196.9	196.5	197.167	60.35	4271.05	0.468551
169	a	40	-	0	59.2	58.89	58.85	58.98	60.35	647.557	0.0710396
170	b	40	-	0	59.39	59.36	59.25	59.3333	60.35	656.822	0.072056
171	c	40	-	0	59.97	60.13	59.98	60.0267	60.35	675.002	0.0740504
175	a	40	-	5.997	91.11	91.51	91.21	91.2767	60.35	1494.43	0.163945
176	b	40	-	6.00075	95.75	95.7	95.39	95.6133	60.35	1608.15	0.17642
177	c	40	-	5.99925	87.27	87.058	86.92	87.0827	60.35	1384.46	0.15188
181	a	40	-	15.997	596.2	595.5	595	595.567	60.35	14717.8	1.6146
182	b	40	-	16.001	495.6	494.2	492.5	494.1	60.35	12057.1	1.32272
183	c	40	-	16.003	497.6	496.3	492.2	495.367	60.35	12090.4	1.32636
187	a	40	-	20.0025	203.8	203.6	203.1	203.5	60.35	4437.12	0.48677
188	b	40	-	19.9937	204.9	202.5	201.5	202.967	60.35	4423.13	0.485235
189	c	40	-	19.9956	252.6	251	250.4	251.333	60.35	5691.39	0.624368
193	a	48	+	0	50.37	49.99	49.8	50.0533	60.35	673.404	0.0738751	Std	Rep1	Rep2	Rep3	Mean
194	b	48	+	0	47.52	47.35	47.28	47.3833	60.35	602.742	0.0661232	Lab Air	25.42	25.27	25.12	25.27
195	c	48	+	0	46.39	46.1	46	46.1633	60.35	570.455	0.0625812	357	21.81	21.76	21.61	21.7267
199	a	48	+	5.99906	70.36	70.31	70.34	70.3367	60.35	1210.2	0.132764	10000	642.6	637.1	636.9	638.867
200	b	48	+	6.00018	73.62	73.29	73.3	73.4033	60.35	1291.36	0.141667	50000	29.28	2921	2905	1951.76
201	c	48	+	5.99962	82.62	82.72	82.71	82.6833	60.35	1536.95	0.16861
205	a	48	+	16.0005	495	495	494	494.667	60.35	12440.1	1.36473				Intercept	17.5142
206	b	48	+	15.9985	443.9	444.4	439.1	442.467	60.35	11058.6	1.21317				Slope	26.4649
207	c	48	+	15.997	531.9	527.1	526	528.333	60.35	13331.1	1.46247
211	a	48	+	19.9931	397.2	393.6	392.8	394.533	60.35	9790.05	1.07401
212	b	48	+	20	306.4	304.7	305.7	305.6	60.35	7436.43	0.815806
213	c	48	+	19.9937	453.3	451.3	449.5	451.367	60.35	11294.1	1.23901
217	a	48	-	0	52.21	52.13	52.09	52.1433	60.35	728.715	0.079943
218	b	48	-	0	53.26	52.96	52.66	52.96	60.35	750.328	0.082314
219	c	48	-	0	50.24	50.28	50.1	50.2067	60.35	677.462	0.0743203
223	a	48	-	6	82.79	81.64	80.87	81.7667	60.35	1512.7	0.165949
224	b	48	-	5.99962	77.78	78.84	77.78	78.1333	60.35	1416.54	0.1554
225	c	48	-	5.99756	81.7	81.62	80.97	81.43	60.35	1503.79	0.164971
229	a	48	-	16.0015	709.3	712.7	705.3	709.1	60.35	18115	1.98729
230	b	48	-	16.0005	675.7	668.2	664.9	669.6	60.35	17069.7	1.87261
231	c	48	-	16	721.7	716.9	715.3	717.967	60.35	18349.7	2.01303
235	a	48	-	19.9962	588.1	583.1	574	581.733	60.35	14744.3	1.61751
236	b	48	-	19.9919	541.9	536.1	529.6	535.867	60.35	13530.4	1.48434
237	c	48	-	19.9994	650.2	646.2	640	645.467	60.35	16431	1.80254

## Sheet: Dilution Checks
7mL N2 added to each vial
16/24	Analyte	Original	Diluted	Factor		24/40	Analyte	Original	Diluted	Factor		40/48	Analyte	Original	Diluted	Factor		48/32	Analyte	Original	Diluted	Factor
QC 001	N2O	11.825	5.217	2.26663		QC 001	N2O	10.653	4.596	2.31789		QC 001	N2O	10.614	5.294	2.00491		QC 001	N2O	10.449	5.699	1.83348
QC 002	CO2	11367.9	7663.71	1.48333		QC 002	CO2	15181	5872.31	2.58519		QC 002	CO2	11775.4	5751.07	2.04752		QC 002	CO2	11120.1	9224.75
QC 003	N2O	10.977	5.197	2.11218		QC 003	N2O	10.802	4.526	2.38665		QC 003	N2O	10.101	4.733	2.13416		QC 003	N2O	10.211	5.345	1.91038
QC 004	CO2	11520.5	7630.97	1.5097		QC 004	CO2	15252.5	5849.69	2.60741		QC 004	CO2	8813.13	4400.73	2.00265		QC 004	CO2	11022.3	9000.36
QC 005	N2O	11.122	5.044	2.205		QC 005	N2O	10.328	4.692	2.20119		QC 005	N2O	10.282	4.725	2.17608		QC 005	N2O	9.975	5.378	1.85478
QC 006	CO2	11610.8	7622.69	1.52319		QC 006	CO2	15172.4	5859.02	2.58957		QC 006	CO2	8330.68	5790.05	1.43879		QC 006	CO2	11215.5	6904.51
QC 007	N2O	10.67	5.145	2.07386		QC 007	N2O	10.658	4.654	2.29007		QC 007	N2O	9.426	4.669	2.01885		QC 007	N2O	10.209	5.373	1.90006
QC 008	CO2	11123.5	7566.23	1.47015		QC 008	CO2	15225.4	5788.32	2.63037		QC 008	CO2	11491.5	5714.31	2.01101		QC 008	CO2	8622.05	9371.91
QC 009	N2O	10.833	5.192	2.08648		QC 009	N2O	10.16	4.606	2.20582		QC 009	N2O	9.691	4.825	2.0085		QC 009	N2O	10.092	5.398	1.86958
QC 010	CO2	11423.6	7402.89	1.54312		QC 010	CO2	15129.5	5761.73	2.62585		QC 010	CO2	11566.5	4208.33	2.74846		QC 010	CO2	7710.95	9222.47
QC 011	N2O	10.782	5.117	2.10709		QC 011	N2O	10.541	4.582	2.30052		QC 011	N2O	9.52	4.758	2.00084		QC 011	N2O	10.103	5.354	1.887
QC 012	CO2	11545	7401.38	1.55985		QC 012	CO2	15146	5752.12	2.63312		QC 012	CO2	11653.8	5776.51	2.01745		QC 012	CO2	10954.5	9251.26
				1.82838						2.44781						2.05077						1.87588

## Sheet: Sheet1
Pre-DEA
	pH					N2O evolved					CO2 evolved					NO3-					NH4					DON					DOC					EC
	16	24	32	40	48	16	24	32	40	48	16	24	32	40	48	16	24	32	40	48	16	24	32	40	48	16	24	32	40	48	16	24	32	40	48	16	24	32	40	48
0	4.765	4.7625	4.66	4.5875	4.485	162.411	352.775	433.417	533.199	669.557	1011.65	3120.57	5623.09	3807.27	4141.05	5.3675	3.902	4.67413	0.891	0.223095	1.83613	2.52113	2.97075	3.5945	4.9555	3.49512	5.57562	6.12263	7.3445	7.41765	36.665	39.4925	45.6625	55.1575	62.8875	4990	5895	6425	6400	6365
6	6.57	6.675	6.6325	6.66	6.725	83.5072	0.997	0.534917	33.1207	31.8762	1848.89	6144.7	10888.9	8288.61	10440.3	0.236725	0.192337	0.24555	0.285075	0.28095	5.18125	8.2	10.0587	11.8887	14.4138	18.3395	15.8221	16.3977	18.0314	21.4592	226.9	232.925	266.5	264.775	301.775
16	8.2	8.27	8.26	8.36	8.4125	1.07975	12.298	0.059	0.0744167	0.25875	96.1659	626.097	2666.81	2361.15	4024.62	12.97	3.26125	4.15575	5.0075	4.8045	20.9425	27.375	35.45	41.8825	45.1975	338.288	323.364	340.494	367.31	335.398	4846.5	4767.25	4608.5	4542.5	4983.25
20	8.78	8.8825	8.7575	8.76	8.73	0.312167	0.427	0.701417	0.939917	1.38108	67.8018	108.678	154.241	107.063	313.146	18.26	18.4625	18.825	16.4425	7.424	30.4975	30.9875	32.085	35.1725	50.3525	440.592	490.75	542.765	462.76	536.198	5670	5996	5483.25	5582.5	6493.25
Post DEA
	pH					N2O evolved					CO2 evolved					NO3-					NH4					DON					DOC					EC
	16	24	32	40	48	16	24	32	40	48	16	24	32	40	48	16	24	32	40	48	16	24	32	40	48	16	24	32	40	48	16	24	32	40	48	16	24	32	40	48
0	4.73833	4.67833	4.69333	4.65833	4.49333	82.8462	122.63	113.868	92.8329	92.5878	1.37949	2.41942	3.43454	1.19852	1.75291	39.3533	37.4042	38.2733	35.055	34.1758	2.04967	2.3595	3.00642	3.49067	4.2075	3.34283	4.61717	6.55192	4.49267	7.11917	41.8833	42.41	46.1117	47.1117	53.055	4540	5313.33	5776.67	5746.67	5690
6	6.52333	6.63667	6.645	6.605	6.64333	297.455	488.416	425.436	513.318	306.809	4.65525	6.37081	10.7178	4.36436	3.7336	28.8508	27.8392	28.6683	30.0067	31.2275	6.73167	7.98833	9.3075	10.0342	11.935	14.5549	15.4409	11.6239	12.7539	12.609	192.933	201.9	211.217	195.183	223.2
16	8.315	8.36667	8.395	8.35333	8.39	23.4399	1543.7	962.622	889.463	342.734	0.462465	2.38269	2.83796	1.87145	2.30758	37.4017	14.84	18.675	21.3833	24.6217	19.3967	26.2833	30.7233	36.8783	41.7083	265.218	268.493	288.685	289.538	297.053	3990.17	3848	4094.17	4010	4038
20	9.02	8.96833	8.96667	8.985	8.83167	0.135798	5.35493	5.46424	4.64185	46.3533	-0.0128321	-0.0794358	-0.0260511	-0.125305	0.422002	48.8017	46.2817	44.7783	40.8883	28.235	25.7983	26.285	26.7867	30.2867	44.575	426.533	395.767	469.168	458.008	484.423	5328.5	4660	4525.5	5109.33	5134.33
Difference	Pre minus post
	pH					N2O evolved					CO2 evolved					NO3-					NH4					DON					DOC					EC
	16	24	32	40	48	16	24	32	40	48	16	24	32	40	48	16	24	32	40	48	16	24	32	40	48	16	24	32	40	48	16	24	32	40	48	16	24	32	40	48
0	0.0266667	0.0841667	-0.0333333	-0.0708333	-0.00833333	79.5646	230.146	319.549	440.366	576.969	1010.27	3118.15	5619.66	3806.07	4139.29	-33.9858	-33.5022	-33.5992	-34.164	-33.9527	-0.213542	0.161625	-0.0356667	0.103833	0.748	0.152292	0.958458	-0.429292	2.85183	0.298488	-5.21833	-2.9175	-0.449167	8.04583	9.8325	450	581.667	648.333	653.333	675
6	0.0466667	0.0383333	-0.0125	0.055	0.0816667	-213.947	-487.419	-424.901	-480.197	-274.933	1844.24	6138.33	10878.2	8284.25	10436.5	-28.6141	-27.6468	-28.4228	-29.7216	-30.9466	-1.55042	0.211667	0.75125	1.85458	2.47875	3.78462	0.38118	4.77379	5.27749	8.85026	33.9667	31.025	55.2833	69.5917	78.575	0	0	0	0	0
16	-0.115	-0.0966667	-0.135	0.00666667	0.0225	-22.3601	-1531.4	-962.563	-889.388	-342.476	95.7035	623.714	2663.97	2359.28	4022.32	-24.4317	-11.5787	-14.5192	-16.3758	-19.8172	1.54583	1.09167	4.72667	5.00417	3.48917	73.0692	54.8704	51.8092	77.7717	38.3447	856.333	919.25	514.333	532.5	945.25	0	0	0	0	0
20	-0.24	-0.0858333	-0.209167	-0.225	-0.101667	0.176369	-4.92793	-4.76282	-3.70193	-44.9722	67.8146	108.757	154.267	107.188	312.724	-30.5417	-27.8192	-25.9533	-24.4458	-20.811	4.69917	4.7025	5.29833	4.88583	5.7775	14.0592	94.9833	73.5967	4.75167	51.7752	341.5	1336	957.75	473.167	1358.92	0	0	0	0	0
Difference	Post minus pre
	pH					N2O evolved					CO2 evolved					NO3-					NH4					DON					DOC					EC
	16	24	32	40	48	16	24	32	40	48	16	24	32	40	48	16	24	32	40	48	16	24	32	40	48	16	24	32	40	48	16	24	32	40	48	16	24	32	40	48
0	-0.0266667	-0.0841667	0.0333333	0.0708333	0.00833333	-79.5646	-230.146	-319.549	-440.366	-576.969	-1010.27	-3118.15	-5619.66	-3806.07	-4139.29	33.9858	33.5022	33.5992	34.164	33.9527	0.213542	-0.161625	0.0356667	-0.103833	-0.748	-0.152292	-0.958458	0.429292	-2.85183	-0.298488	5.21833	2.9175	0.449167	-8.04583	-9.8325	-450	-581.667	-648.333	-653.333	-675
6	-0.0466667	-0.0383333	0.0125	-0.055	-0.0816667	213.947	487.419	424.901	480.197	274.933	-1844.24	-6138.33	-10878.2	-8284.25	-10436.5	28.6141	27.6468	28.4228	29.7216	30.9466	1.55042	-0.211667	-0.75125	-1.85458	-2.47875	-3.78462	-0.38118	-4.77379	-5.27749	-8.85026	-33.9667	-31.025	-55.2833	-69.5917	-78.575	0	0	0	0	0
16	0.115	0.0966667	0.135	-0.00666667	-0.0225	22.3601	1531.4	962.563	889.388	342.476	-95.7035	-623.714	-2663.97	-2359.28	-4022.32	24.4317	11.5787	14.5192	16.3758	19.8172	-1.54583	-1.09167	-4.72667	-5.00417	-3.48917	-73.0692	-54.8704	-51.8092	-77.7717	-38.3447	-856.333	-919.25	-514.333	-532.5	-945.25	0	0	0	0	0
20	0.24	0.0858333	0.209167	0.225	0.101667	-0.176369	4.92793	4.76282	3.70193	44.9722	-67.8146	-108.757	-154.267	-107.188	-312.724	30.5417	27.8192	25.9533	24.4458	20.811	-4.69917	-4.7025	-5.29833	-4.88583	-5.7775	-14.0592	-94.9833	-73.5967	-4.75167	-51.7752	-341.5	-1336	-957.75	-473.167	-1358.92	0	0	0	0	0
