# Supplementary material for: Rapid increases in soil pH solubilise organic matter, dramatically increase denitrification potential and strongly stimulate microorganisms from the Firmicutes phylum
Source: PeerJ. 2018 Dec 12;6:e6090. doi: 10.7717/peerj.6090 (PMC6295159; doi:10.7717/peerj.6090)
Supplement: Supplemental Information 5 — This file contains raw data of both CO2 measured and that liberated from carbonates via acidification. [file peerj-06-6090-s005.xlsx]

## Sheet: Exptl Setup
Soil moisture wet wt	Soil moisture Dry wt	wet/dry	MC% (sampling)	Wet soil wt	Dry soil wt	Soil water (mL)
14.214	11.057	1.28552	28.552	32.138	25	7.13801
15.417	12.099	1.27424	27.4238	31.8559	25	6.85594
13.717	10.731	1.27826	27.8259	31.9565	25	6.95648
		1.27934		31.997
#	Soil	Rep	Time	Acetylene	Wet soil wgt (g)	DWE	KOH (ml of 1M)	KCl (ml of 0.1M)	Water (ml)	OH added (meq/100 g soil)	Tube+cap (g)	Tube+cap+slurry (g)	Tube+cap+dried slurry (g)
1	MTT No Till	a	16	+	32.001	25.0031	0	10.3	7.70302	0	27.185	70.29	46.95
2	MTT No Till	b	16	+	32.003	25.0047	0	10.3	7.70302	0	28.813	71.02	48.37
3	MTT No Till	c	16	+	31.997	25	0	10.3	7.70302	0	28.682	71.02	47.53
4	MTT No Till	d	16	+	31.997	25	0	10.3	7.70302	0	27.308	64.81	46.27
5	MTT No Till	e	16	+	32.008	25.0086	0	10.3	7.70302	0	27.221	63.86	45.69
6	MTT No Till	f	16	+	31.997	25	0	10.3	7.70302	0
7	MTT No Till	a	16	+	31.997	25	1.5	8.3	8.20302	6	27.591	69.55	45.91
8	MTT No Till	b	16	+	32.004	25.0055	1.5	8.3	8.20302	5.99868	27.486	69.17	45.29
9	MTT No Till	c	16	+	32.01	25.0102	1.5	8.3	8.20302	5.99756	27.047	67.97	44.66
10	MTT No Till	d	16	+	31.999	25.0016	1.5	8.3	8.20302	5.99962	27.061	65.27	46.79
11	MTT No Till	e	16	+	32.003	25.0047	1.5	8.3	8.20302	5.99887	27.124	63.38	45.26
12	MTT No Till	f	16	+	32.008	25.0086	1.5	8.3	8.20302	5.99793
13	MTT No Till	a	16	+	32	25.0024	4	2.9	11.103	15.9985	26.974	67.39	44.35
14	MTT No Till	b	16	+	31.995	24.9985	4	2.9	11.103	16.001	27.597	68.31	44.9
15	MTT No Till	c	16	+	32.001	25.0031	4	2.9	11.103	15.998	27.757	68.37	44.43
16	MTT No Till	d	16	+	31.997	25	4	2.9	11.103	16	27.016	63.18	44.88
17	MTT No Till	e	16	+	31.995	24.9985	4	2.9	11.103	16.001	27.789	64.29	45.92
18	MTT No Till	f	16	+	32	25.0024	4	2.9	11.103	15.9985
19	MTT No Till	a	16	+	32.004	25.0055	5	0	13.003	19.9956	27.927	60.84	40.17
20	MTT No Till	b	16	+	32.002	25.0039	5	0	13.003	19.9969	27.54	62.77	42.09
21	MTT No Till	c	16	+	31.995	24.9985	5	0	13.003	20.0012	27.739	64.51	42.79
22	MTT No Till	d	16	+	32.005	25.0063	5	0	13.003	19.995	27.65	65.24	46.55
23	MTT No Till	e	16	+	31.992	24.9961	5	0	13.003	20.0031	27.035	63.63	45.56
24	MTT No Till	f	16	+	31.995	24.9985	5	0	13.003	20.0012
25	MTT No Till	a	16	-	31.997	25	0	10.3	7.70302	0	27.037	69.53	46.66
26	MTT No Till	b	16	-	32.006	25.0071	0	10.3	7.70302	0	28.014	70.1	47.52
27	MTT No Till	c	16	-	31.993	24.9969	0	10.3	7.70302	0	27.539	69.34	47.07
28	MTT No Till	d	16	-	32.003	25.0047	0	10.3	7.70302	0	27.599	64.84	46.53
29	MTT No Till	e	16	-	32.003	25.0047	0	10.3	7.70302	0	27.638	64.28	46.28
30	MTT No Till	f	16	-	31.994	24.9977	0	10.3	7.70302	0
31	MTT No Till	a	16	-	32.001	25.0031	1.5	8.3	8.20302	5.99925	27.054	64.5	42.8
32	MTT No Till	b	16	-	31.998	25.0008	1.5	8.3	8.20302	5.99981	27.368	67.95	45.2
33	MTT No Till	c	16	-	32.001	25.0031	1.5	8.3	8.20302	5.99925	27.744	67.23	44.86
34	MTT No Till	d	16	-	32	25.0024	1.5	8.3	8.20302	5.99943	27.023	63.33	45.5
35	MTT No Till	e	16	-	32.008	25.0086	1.5	8.3	8.20302	5.99793	27.336
36	MTT No Till	f	16	-	31.997	25	1.5	8.3	8.20302	6		63.48	45.72
37	MTT No Till	a	16	-	31.996	24.9992	4	2.9	11.103	16.0005	27.556	59.98	39.89
38	MTT No Till	b	16	-	31.997	25	4	2.9	11.103	16	28.1	59.95	40.35
39	MTT No Till	c	16	-	32.004	25.0055	4	2.9	11.103	15.9965	27.512	61.17	40.62
40	MTT No Till	d	16	-	32.01	25.0102	4	2.9	11.103	15.9935	27.235	63.46	45.84
41	MTT No Till	e	16	-	31.998	25.0008	4	2.9	11.103	15.9995	27.819	63.17	45.58
42	MTT No Till	f	16	-	31.993	24.9969	4	2.9	11.103	16.002
43	MTT No Till	a	16	-	32.003	25.0047	5	0	13.003	19.9962	27.402	61.03	40.62
44	MTT No Till	b	16	-	32.007	25.0078	5	0	13.003	19.9937	27.116	60.27	39.96
45	MTT No Till	c	16	-	32	25.0024	5	0	13.003	19.9981	27.826	62.46	42.06
46	MTT No Till	d	16	-	31.999	25.0016	5	0	13.003	19.9987	27.769	62.16	45.84
47	MTT No Till	e	16	-	31.998	25.0008	5	0	13.003	19.9994	27.432	62.18	45.89
48	MTT No Till	f	16	-	31.998	25.0008	5	0	13.003	19.9994
49	MTT No Till	a	24	+	32.004	25.0055	0	10.3	7.70302	0	27.08	67.09	45.86
50	MTT No Till	b	24	+	32.003	25.0047	0	10.3	7.70302	0	27.25	70.08	48.04
51	MTT No Till	c	24	+	31.999	25.0016	0	10.3	7.70302	0	27.16	70.19	48.34
52	MTT No Till	d	24	+	32.001	25.0031	0	10.3	7.70302	0	28.54	63.14	46.39
53	MTT No Till	e	24	+	32.003	25.0047	0	10.3	7.70302	0	27.36	62.69	45.51
54	MTT No Till	f	24	+	31.998	25.0008	0	10.3	7.70302	0
55	MTT No Till	a	24	+	31.998	25.0008	1.5	8.3	8.20302	5.99981	27.85	66.44	43.65
56	MTT No Till	b	24	+	31.999	25.0016	1.5	8.3	8.20302	5.99962	27.38	67.11	44.57
57	MTT No Till	c	24	+	32	25.0024	1.5	8.3	8.20302	5.99943	27.06	66.58	44.14
58	MTT No Till	d	24	+	32.006	25.0071	1.5	8.3	8.20302	5.99831	28.56	65.81	48.4
59	MTT No Till	e	24	+	31.994	24.9977	1.5	8.3	8.20302	6.00056	26.87	63.28	45.85
60	MTT No Till	f	24	+	31.997	25	1.5	8.3	8.20302	6
61	MTT No Till	a	24	+	31.996	24.9992	4	2.9	11.103	16.0005	27.91	61.84	42.01
62	MTT No Till	b	24	+	32.003	25.0047	4	2.9	11.103	15.997	27.79	65.1	44.59
63	MTT No Till	c	24	+	32.005	25.0063	4	2.9	11.103	15.996	26.95	64.75	43.87
64	MTT No Till	d	24	+	31.998	25.0008	4	2.9	11.103	15.9995	27.29	63.89	47.14
65	MTT No Till	e	24	+	31.997	25	4	2.9	11.103	16	27.27	63.83	46.7
66	MTT No Till	f	24	+	32.006	25.0071	4	2.9	11.103	15.9955
67	MTT No Till	a	24	+	31.997	25	5	0	13.003	20	27.88	63.01	43.29
68	MTT No Till	b	24	+	32	25.0024	5	0	13.003	19.9981	27.02	64.75	43.97
69	MTT No Till	c	24	+	31.997	25	5	0	13.003	20	27.97	69.33	47.82
70	MTT No Till	d	24	+	31.998	25.0008	5	0	13.003	19.9994	27.34	63.39	47
71	MTT No Till	e	24	+	32.002	25.0039	5	0	13.003	19.9969	27.5	64.53	47.91
72	MTT No Till	f	24	+	31.997	25	5	0	13.003	20
73	MTT No Till	a	24	-	32.002	25.0039	0	10.3	7.70302	0	27.18	69.02	47.88
74	MTT No Till	b	24	-	31.992	24.9961	0	10.3	7.70302	0	27.32	69.6	48.85
75	MTT No Till	c	24	-	31.999	25.0016	0	10.3	7.70302	0	27.21	68.97	49.02
76	MTT No Till	d	24	-	32.008	25.0086	0	10.3	7.70302	0	27.19	62.94	46.95
77	MTT No Till	e	24	-	32.003	25.0047	0	10.3	7.70302	0	27.4	63.36	47.12
78	MTT No Till	f	24	-	31.999	25.0016	0	10.3	7.70302	0
79	MTT No Till	a	24	-	31.997	25	1.5	8.3	8.20302	6	27.12	63.86	43
80	MTT No Till	b	24	-	31.996	24.9992	1.5	8.3	8.20302	6.00018	27.65	65.1	43.75
81	MTT No Till	c	24	-	32.01	25.0102	1.5	8.3	8.20302	5.99756	28.59	63.03	43.44
82	MTT No Till	d	24	-	32.003	25.0047	1.5	8.3	8.20302	5.99887	27.21	64.75	46.83
83	MTT No Till	e	24	-	31.996	24.9992	1.5	8.3	8.20302	6.00018	27.64	64.47	46.43
84	MTT No Till	f	24	-	32.004	25.0055	1.5	8.3	8.20302	5.99868
85	MTT No Till	a	24	-	31.996	24.9992	4	2.9	11.103	16.0005	27.38	61.58	41.7
86	MTT No Till	b	24	-	31.997	25	4	2.9	11.103	16	27.05	60.15	40.15
87	MTT No Till	c	24	-	31.999	25.0016	4	2.9	11.103	15.999	28.72	63.55	43.24
88	MTT No Till	d	24	-	32.009	25.0094	4	2.9	11.103	15.994	28.72	64.23	47.9
89	MTT No Till	e	24	-	32.002	25.0039	4	2.9	11.103	15.9975	27.81	62.94	46.7
90	MTT No Till	f	24	-	31.995	24.9985	4	2.9	11.103	16.001
91	MTT No Till	a	24	-	31.994	24.9977	5	0	13.003	20.0019	28.72	59.64	41.86
92	MTT No Till	b	24	-	32.009	25.0094	5	0	13.003	19.9925	28.69	60.15	41.38
93	MTT No Till	c	24	-	31.997	25	5	0	13.003	20	27.23	59.64	39.76
94	MTT No Till	d	24	-	32.009	25.0094	5	0	13.003	19.9925	27.13	62.45	46.11
95	MTT No Till	e	24	-	32.001	25.0031	5	0	13.003	19.9975	28.48	65.53	47.79
96	MTT No Till	f	24	-	31.995	24.9985	5	0	13.003	20.0012
97	MTT No Till	a	32	+	31.996	24.9992	0	10.3	7.70302	0	27.008	70.01	47.408
98	MTT No Till	b	32	+	32.007	25.0078	0	10.3	7.70302	0	26.843	68.76	47.486
99	MTT No Till	c	32	+	31.991	24.9953	0	10.3	7.70302	0	27.271	70.05	48.954
100	MTT No Till	d	32	+	31.996	24.9992	0	10.3	7.70302	0	28.617	63.83	48.036
101	MTT No Till	e	32	+	32.012	25.0117	0	10.3	7.70302	0	27.241	63.11	46.75
102	MTT No Till	f	32	+	32.005	25.0063	0	10.3	7.70302	0
103	MTT No Till	a	32	+	31.992	24.9961	1.5	8.3	8.20302	6.00093	27.299	68.28	47.882
104	MTT No Till	b	32	+	31.994	24.9977	1.5	8.3	8.20302	6.00056	27.751	68.26	47.514
105	MTT No Till	c	32	+	32.007	25.0078	1.5	8.3	8.20302	5.99812	27.398	69.77	48.806
106	MTT No Till	d	32	+	32.002	25.0039	1.5	8.3	8.20302	5.99906	27.809	63.88	48.259
107	MTT No Till	e	32	+	31.999	25.0016	1.5	8.3	8.20302	5.99962	27.774	63.92	49.153
108	MTT No Till	f	32	+	31.999	25.0016	1.5	8.3	8.20302	5.99962
109	MTT No Till	a	32	+	31.995	24.9985	4	2.9	11.103	16.001	27.733	64.33	43.58
110	MTT No Till	b	32	+	31.998	25.0008	4	2.9	11.103	15.9995	26.89	63.86	45.065
111	MTT No Till	c	32	+	31.996	24.9992	4	2.9	11.103	16.0005	27.493	60	42.411
112	MTT No Till	d	32	+	31.996	24.9992	4	2.9	11.103	16.0005	27.597	60.91	47.342
113	MTT No Till	e	32	+	32.007	25.0078	4	2.9	11.103	15.995	28.734	62.31	48.487
114	MTT No Till	f	32	+	31.992	24.9961	4	2.9	11.103	16.0025
115	MTT No Till	a	32	+	32.005	25.0063	5	0	13.003	19.995	27.118	60.58	42.66
116	MTT No Till	b	32	+	31.997	25	5	0	13.003	20	27.73	61.37	44.028
117	MTT No Till	c	32	+	31.996	24.9992	5	0	13.003	20.0006	27.412	60.26	42.521
118	MTT No Till	d	32	+	31.995	24.9985	5	0	13.003	20.0012	27.244	60.98	47.536
119	MTT No Till	e	32	+	32.007	25.0078	5	0	13.003	19.9937	26.983	60.42	47.507
120	MTT No Till	f	32	+	31.991	24.9953	5	0	13.003	20.0037
121	MTT No Till	a	32	-	31.996	24.9992	0	10.3	7.70302	0	26.979	68.95	47.456
122	MTT No Till	b	32	-	32.003	25.0047	0	10.3	7.70302	0	27.69	69.74	49.328
123	MTT No Till	c	32	-	31.994	24.9977	0	10.3	7.70302	0	27.075	62.43	45.005
124	MTT No Till	d	32	-	32.006	25.0071	0	10.3	7.70302	0	27.641	63.34	48.241
125	MTT No Till	e	32	-	31.995	24.9985	0	10.3	7.70302	0	27.31	62.65	46.874
126	MTT No Till	f	32	-	32.009	25.0094	0	10.3	7.70302	0
127	MTT No Till	a	32	-	31.999	25.0016	1.5	8.3	8.20302	5.99962	27.041	62.43	42.58
128	MTT No Till	b	32	-	32	25.0024	1.5	8.3	8.20302	5.99943	26.979	63.63	43.702
129	MTT No Till	c	32	-	32.012	25.0117	1.5	8.3	8.20302	5.99718	27.638	64.33	44.1
130	MTT No Till	d	32	-	32.004	25.0055	1.5	8.3	8.20302	5.99868	27.493	64.19	48.656
131	MTT No Till	e	32	-	31.999	25.0016	1.5	8.3	8.20302	5.99962	27.063	62.67	47.771
132	MTT No Till	f	32	-	31.995	24.9985	1.5	8.3	8.20302	6.00037
133	MTT No Till	a	32	-	32	25.0024	4	2.9	11.103	15.9985	26.921	60.94	42.502
134	MTT No Till	b	32	-	32.003	25.0047	4	2.9	11.103	15.997	27.067	58.77	39.946
135	MTT No Till	c	32	-	32.009	25.0094	4	2.9	11.103	15.994	27.919	60	42.683
136	MTT No Till	d	32	-	31.998	25.0008	4	2.9	11.103	15.9995	27.034	60.44	45.777
137	MTT No Till	e	32	-	32.006	25.0071	4	2.9	11.103	15.9955	27.633	62.32	47.56
138	MTT No Till	f	32	-	32.002	25.0039	4	2.9	11.103	15.9975
139	MTT No Till	a	32	-	31.994	24.9977	5	0	13.003	20.0019	27.798	56.77	39.72
140	MTT No Till	b	32	-	32.014	25.0133	5	0	13.003	19.9894	27.082	58.95	41.262
141	MTT No Till	c	32	-	31.997	25	5	0	13.003	20	27.673	56.79	39.73
142	MTT No Till	d	32	-	32.002	25.0039	5	0	13.003	19.9969	27.688	61.68	47.477
143	MTT No Till	e	32	-	32	25.0024	5	0	13.003	19.9981	27.122	61.46	46.796
144	MTT No Till	f	32	-	31.992	24.9961	5	0	13.003	20.0031
145	MTT No Till	a	40	+	31.996	24.9992	0	10.3	7.70302	0	27.117	69.54	46.62
146	MTT No Till	b	40	+	32.002	25.0039	0	10.3	7.70302	0	27.353	69.55	46.98
147	MTT No Till	c	40	+	32.001	25.0031	0	10.3	7.70302	0	27.327	69.38	46.82
148	MTT No Till	d	40	+	31.997	25	0	10.3	7.70302	0	27.556	63.03	45.83
149	MTT No Till	e	40	+	32.005	25.0063	0	10.3	7.70302	0	27.382	63.28	45.79
150	MTT No Till	f	40	+	31.995	24.9985	0	10.3	7.70302	0
151	MTT No Till	a	40	+	32.002	25.0039	1.5	8.3	8.20302	5.99906	27.39	65.51	43.27
152	MTT No Till	b	40	+	31.997	25	1.5	8.3	8.20302	6	27.342	65.77	43.22
153	MTT No Till	c	40	+	32	25.0024	1.5	8.3	8.20302	5.99943	28.068	66.21	44.22
154	MTT No Till	d	40	+	31.995	24.9985	1.5	8.3	8.20302	6.00037	27.028	62.44	44.72
155	MTT No Till	e	40	+	32.004	25.0055	1.5	8.3	8.20302	5.99868	28.61	63.07	45.89
156	MTT No Till	f	40	+	31.997	25	1.5	8.3	8.20302	6
157	MTT No Till	a	40	+	32.006	25.0071	4	2.9	11.103	15.9955	27.46	62.51	41.84
158	MTT No Till	b	40	+	31.997	25	4	2.9	11.103	16	26.435	60.81	39.96
159	MTT No Till	c	40	+	31.995	24.9985	4	2.9	11.103	16.001	27.362	66.22	43.69
160	MTT No Till	d	40	+	31.994	24.9977	4	2.9	11.103	16.0015	27.539	61.35	44.73
161	MTT No Till	e	40	+	32.005	25.0063	4	2.9	11.103	15.996	28.073	61.09	44.91
162	MTT No Till	f	40	+	32.001	25.0031	4	2.9	11.103	15.998
163	MTT No Till	a	40	+	32.01	25.0102	5	0	13.003	19.9919	27.35	60.34	40.01
164	MTT No Till	b	40	+	32.006	25.0071	5	0	13.003	19.9944	27.621	60.86	40.39
165	MTT No Till	c	40	+	32	25.0024	5	0	13.003	19.9981	28.685	60.37	41.53
166	MTT No Till	d	40	+	32.001	25.0031	5	0	13.003	19.9975	27.406	60.55	44.19
167	MTT No Till	e	40	+	31.99	24.9946	5	0	13.003	20.0044	27.133	60.16	43.87
168	MTT No Till	f	40	+	32.007	25.0078	5	0	13.003	19.9937
169	MTT No Till	a	40	-	32.006	25.0071	0	10.3	7.70302	0	27.377	68.83	46.84
170	MTT No Till	b	40	-	31.999	25.0016	0	10.3	7.70302	0	27.459	66.28	45.64
171	MTT No Till	c	40	-	31.996	24.9992	0	10.3	7.70302	0	26.9	68.73	46.58
172	MTT No Till	d	40	-	32	25.0024	0	10.3	7.70302	0	27.049	62.2	45.1
173	MTT No Till	e	40	-	32	25.0024	0	10.3	7.70302	0	27.732	63.6	46.12
174	MTT No Till	f	40	-	32.004	25.0055	0	10.3	7.70302	0
175	MTT No Till	a	40	-	32.013	25.0125	1.5	8.3	8.20302	5.997	27.283	66.22	44.39
176	MTT No Till	b	40	-	31.993	24.9969	1.5	8.3	8.20302	6.00075	27.269	69.72	46.61
177	MTT No Till	c	40	-	32.001	25.0031	1.5	8.3	8.20302	5.99925	27.437	65.12	43.42
178	MTT No Till	d	40	-	31.995	24.9985	1.5	8.3	8.20302	6.00037	27.365	63.65	45.9
179	MTT No Till	e	40	-	31.989	24.9938	1.5	8.3	8.20302	6.0015	27.396	63.26	45.58
180	MTT No Till	f	40	-	32.008	25.0086	1.5	8.3	8.20302	5.99793
181	MTT No Till	a	40	-	32.003	25.0047	4	2.9	11.103	15.997	27.527	61.04	41.07
182	MTT No Till	b	40	-	31.995	24.9985	4	2.9	11.103	16.001	27.195	62.63	41.62
183	MTT No Till	c	40	-	31.991	24.9953	4	2.9	11.103	16.003	27.689	61.17	40.76
184	MTT No Till	d	40	-	32.015	25.0141	4	2.9	11.103	15.991	27.244	60.71	44.28
185	MTT No Till	e	40	-	32.008	25.0086	4	2.9	11.103	15.9945	27.112	61.33	44.54
186	MTT No Till	f	40	-	32.009	25.0094	4	2.9	11.103	15.994
187	MTT No Till	a	40	-	31.993	24.9969	5	0	13.003	20.0025	27.476	62.07	41.49
188	MTT No Till	b	40	-	32.007	25.0078	5	0	13.003	19.9937	27.586	59.11	39.31
189	MTT No Till	c	40	-	32.004	25.0055	5	0	13.003	19.9956	27.299	58.73	39.14
190	MTT No Till	d	40	-	32.006	25.0071	5	0	13.003	19.9944	26.96	60.32	43.81
191	MTT No Till	e	40	-	31.997	25	5	0	13.003	20	27.735	61.5	44.76
192	MTT No Till	f	40	-	31.997	25	5	0	13.003	20
193	MTT No Till	a	48	+	31.995	24.9985	0	10.3	7.70302	0	27.39	69.87	47.342
194	MTT No Till	b	48	+	32.002	25.0039	0	10.3	7.70302	0	27.942	69.5	47.331
195	MTT No Till	c	48	+	32.003	25.0047	0	10.3	7.70302	0	28.54	69.99	47.895
196	MTT No Till	d	48	+	31.996	24.9992	0	10.3	7.70302	0	28.145	63.2	46.059
197	MTT No Till	e	48	+	32.002	25.0039	0	10.3	7.70302	0	28.211	60.64	44.76
198	MTT No Till	f	48	+	31.998	25.0008	0	10.3	7.70302	0
199	MTT No Till	a	48	+	32.002	25.0039	1.5	8.3	8.20302	5.99906	28.699	65.09	43.583
200	MTT No Till	b	48	+	31.996	24.9992	1.5	8.3	8.20302	6.00018	26.894	62.91	41.185
201	MTT No Till	c	48	+	31.999	25.0016	1.5	8.3	8.20302	5.99962	28.743	65.04	44.282
202	MTT No Till	d	48	+	31.994	24.9977	1.5	8.3	8.20302	6.00056	27.712	63.31	45.969
203	MTT No Till	e	48	+	31.991	24.9953	1.5	8.3	8.20302	6.00112	27.053	62.72	45.384
204	MTT No Till	f	48	+	32.011	25.011	1.5	8.3	8.20302	5.99737
205	MTT No Till	a	48	+	31.996	24.9992	4	2.9	11.103	16.0005	27.241	59.08	39.477
206	MTT No Till	b	48	+	32	25.0024	4	2.9	11.103	15.9985	27.381	59.81	39.823
207	MTT No Till	c	48	+	32.003	25.0047	4	2.9	11.103	15.997	27.031	57.65	38.435
208	MTT No Till	d	48	+	31.995	24.9985	4	2.9	11.103	16.001	27.311	61.54	44.773
209	MTT No Till	e	48	+	31.996	24.9992	4	2.9	11.103	16.0005	26.323	60.35	43.734
210	MTT No Till	f	48	+	31.995	24.9985	4	2.9	11.103	16.001
211	MTT No Till	a	48	+	32.008	25.0086	5	0	13.003	19.9931	27.052	59.92	40.377
212	MTT No Till	b	48	+	31.997	25	5	0	13.003	20	27.21	58.5	39.094
213	MTT No Till	c	48	+	32.007	25.0078	5	0	13.003	19.9937	27.631	59.61	39.984
214	MTT No Till	d	48	+	31.996	24.9992	5	0	13.003	20.0006	27.125	60.63	44.284
215	MTT No Till	e	48	+	32.003	25.0047	5	0	13.003	19.9962	27.334	61.25	45.118
216	MTT No Till	f	48	+	31.999	25.0016	5	0	13.003	19.9987
217	MTT No Till	a	48	-	32.009	25.0094	0	10.3	7.70302	0	26.994	68.55	46.336
218	MTT No Till	b	48	-	32	25.0024	0	10.3	7.70302	0	27	68.56	46.391
219	MTT No Till	c	48	-	32.008	25.0086	0	10.3	7.70302	0	27.218	69.53	47.018
220	MTT No Till	d	48	-	31.997	25	0	10.3	7.70302	0	27.221	62.69	45.479
221	MTT No Till	e	48	-	31.997	25	0	10.3	7.70302	0	27.266	62.55	45.36
222	MTT No Till	f	48	-	31.998	25.0008	0	10.3	7.70302	0
223	MTT No Till	a	48	-	31.997	25	1.5	8.3	8.20302	6	27.133	63.04	42.288
224	MTT No Till	b	48	-	31.999	25.0016	1.5	8.3	8.20302	5.99962	28.641	56.89	40.178
225	MTT No Till	c	48	-	32.01	25.0102	1.5	8.3	8.20302	5.99756	26.955	59.89	38.992
226	MTT No Till	d	48	-	32.004	25.0055	1.5	8.3	8.20302	5.99868	27.863	62.59	45.579
227	MTT No Till	e	48	-	31.996	24.9992	1.5	8.3	8.20302	6.00018	27.163	62.45	45.406
228	MTT No Till	f	48	-	31.997	25	1.5	8.3	8.20302	6
229	MTT No Till	a	48	-	31.994	24.9977	4	2.9	11.103	16.0015	27.739	57.62	40.404
230	MTT No Till	b	48	-	31.996	24.9992	4	2.9	11.103	16.0005	27.918	58.26	39.134
231	MTT No Till	c	48	-	31.997	25	4	2.9	11.103	16	26.893	56.64	37.745
232	MTT No Till	d	48	-	32.003	25.0047	4	2.9	11.103	15.997	27.11	61.6	44.654
233	MTT No Till	e	48	-	31.995	24.9985	4	2.9	11.103	16.001	27.438	61.31	44.749
234	MTT No Till	f	48	-	32.001	25.0031	4	2.9	11.103	15.998
235	MTT No Till	a	48	-	32.003	25.0047	5	0	13.003	19.9962	27.697	59.04	39.663
236	MTT No Till	b	48	-	32.01	25.0102	5	0	13.003	19.9919	26.977	57.91	38.68
237	MTT No Till	c	48	-	31.998	25.0008	5	0	13.003	19.9994	27.132	57.92	39.185
238	MTT No Till	d	48	-	32.007	25.0078	5	0	13.003	19.9937	28.537	62.19	45.692
239	MTT No Till	e	48	-	31.989	24.9938	5	0	13.003	20.005	26.957	60.29	43.895
240	MTT No Till	f	48	-	31.995	24.9985	5	0	13.003	20.0012

## Sheet: Pre-DEA characterisation
average particle density							2.65
Bunsen absorption coefficient							0.632
Standard atmospheric pressure							101.325
Mass of 1 mole N2O gas							28.0134
Universal gas constant							8.31451
Incubation temperature							293.15
																		pH for CO2 calculations						Column Labels
#	Soil	Rep	Time	Acetylene	Wet soil wgt (g)	DWE	OH added (meq/100 g soil)	Solution pH	EC (mS)	N2O evolved (ppm)	CO2 evolved (ppm)	NO3- (ppm)	NH4 (ppm)	DON (ppm)	DOC (ppm)	V N2O (ul)	N2O-N ng g-1	Time	Acetylene	OH added (meq/100 g soil)	pH for CO2			pH					N2O evolved					CO2 evolved					NO3-					NH4					DON
1	MTT No Till	a	16	+	32.001	25.0031	0			174.361	1097.12					48.7292	1773.3	16	+	0	4.79		Row Labels	16	24	32	40	48	16	24	32	40	48	16	24	32	40	48	16	24	32	40	48	16	24	32	40	48	16
2	MTT No Till	b	16	+	32.003	25.0047	0			162.79	1055.39					45.4954	1655.51	16	+	0	4.79		0	0.0465475	0.0556028	0.0541603	0.0170783	0.109697	7.45501	111.729	23.278	171.912	49.5001	112.332	1044	1145.25	869.536	351.186	1.03328	0.174309	0.633325	0.264706	0.13369	0.137462	0.223237	0.196794	0.288872	0.573652	0.71737
3	MTT No Till	c	16	+	31.997	25	0			170.678	1000.24					47.6999	1736.06	16	+	0	4.79		6	0.0648074	0.01	0.0206155	0.052915	0.0173205	31.8348	1.2717	0.980589	111.411	106.352	149.936	2004.43	1100.97	1345.98	3273.85	0.0569237	0.0184968	0.048688	0.0728388	0.047544	0.19198	0.394081	0.104193	0.227317	0.876274	1.36228
4	MTT No Till	d	16	+	31.997	25	0	4.75	4.96	165.922	1003.38	6.84	1.975	2.56	37.21	46.3707	1687.68	16	+	5.99962	6.52		16	0.0316228	0.0616441	0.0571548	0.0828654	0.0537742	0.296773	2.24741	0.197861	0.111948	0.645557	16.732	107.282	1195.18	213.122	931.011	0.253114	0.250846	0.522424	0.299446	0.438391	0.727066	1.38974	2.95362	2.24887	3.00787	51.2343
5	MTT No Till	e	16	+	32.008	25.0086	0	4.83	5	156.639	925.078	5.22	1.8075	3.6275	41.39	43.7764	1592.71	16	+	5.99887	6.52		20	0.224351	0.15756	0.0236291	0.0778888	0.0432049	0.429041	0.184805	0.415976	0.253443	1.64747	14.1014	55.4128	45.5894	26.1503	135.15	0.534353	0.418121	1.14393	0.324589	1.08239	1.42233	0.716165	2.01748	0.875114	1.00811	37.3004
6	MTT No Till	f	16	+	31.997	25	0			165.906	1091.97					46.3663	1687.52	16	+	5.99793	6.52
7	MTT No Till	a	16	+	31.997	25	6			148.604	1994.48					41.5308	1511.53	16	+	16	8.21		StdDev of N2O-N ng g-1	Column Labels
8	MTT No Till	b	16	+	32.004	25.0055	6			136.786	1791.28					38.228	1391.02	16	+	16.001	8.21		Row Labels	0	6	16	20	Grand Total
9	MTT No Till	c	16	+	32.01	25.0102	6			70.864	2023.34					19.8046	720.503	16	+	15.9985	8.21		16	75.9061	323.795	3.01844	4.36313	709.156
10	MTT No Till	d	16	+	31.999	25.0016	6	6.5	4.44	78.821	1878.45	0.3161	5.175	17.0539	233.8	22.0284	801.681	16	+	19.995	8.85		24	1136.38	12.9349	22.8567	1.87977	1645.09
11	MTT No Till	e	16	+	32.003	25.0047	6	6.54	4.5	115.596	1865.3	0.22475	5.445	18.6152	221.4	32.306	1175.57	16	+	20.0031	8.85		32	236.821	9.97473	2.01261	4.23132	1930.41
12	MTT No Till	f	16	+	32.008	25.0086	6			60.183	1886.74					16.8195	611.943	16	+	20.0012	8.85		40	1748.49	1133.36	1.13846	2.57815	2535.44
13	MTT No Till	a	16	+	32	25.0024	16			1.354	92.308					0.378407	13.771	16	-	0	4.74		48	503.454	1081.7	6.56652	16.7534	2989.33
14	MTT No Till	b	16	+	31.995	24.9985	16			1.166	95.451					0.325866	11.8608	16	-	0	4.74		Grand Total	1983.19	757.428	50.1826	8.74789	2132.58
15	MTT No Till	c	16	+	32.001	25.0031	16			1.152	81.734					0.321953	11.7161	16	-	0	4.74
16	MTT No Till	d	16	+	31.997	25	16	8.23	5.52	1.088	125.744	13.08	20.91	269.21	4967	0.304067	11.0666	16	-	5.99943	6.62
17	MTT No Till	e	16	+	31.995	24.9985	16	8.19	5.34	1.13	85.449	13.21	21.85	329.74	4904	0.315805	11.4946	16	-	5.99793	6.62
18	MTT No Till	f	16	+	32	25.0024	16			1.06	76.304					0.296242	10.7808	16	-	6	6.62
19	MTT No Till	a	16	+	32.004	25.0055	20			0.273	60.3					0.0762962	2.77622	16	-	15.9935	8.19
20	MTT No Till	b	16	+	32.002	25.0039	20			0.295	61.443					0.0824446	3.00014	16	-	15.9995	8.19
21	MTT No Till	c	16	+	31.995	24.9985	20			0.2	60.3					0.0558946	2.03443	16	-	16.002	8.19
22	MTT No Till	d	16	+	32.005	25.0063	20	9.09	5.66	0.214	62.586	18.9	30.05	394.15	6550	0.0598072	2.17617	16	-	19.9987	8.71
23	MTT No Till	e	16	+	31.992	24.9961	20	8.61	5.64	0.138	62.586	17.71	29.15	428.14	6091	0.0385673	1.40389	16	-	19.9994	8.71
24	MTT No Till	f	16	+	31.995	24.9985	20			0.173	60.872					0.0483488	1.75979	16	-	19.9994	8.71
25	MTT No Till	a	16	-	31.997	25	0			160.722	954.228					44.9175	1634.79	24	+	0	4.81
26	MTT No Till	b	16	-	32.006	25.0071	0			164.714	983.092					46.0331	1674.92	24	+	0	4.81
27	MTT No Till	c	16	-	31.993	24.9969	0			159.087	940.224					44.4605	1618.36	24	+	0	4.81
28	MTT No Till	d	16	-	32.003	25.0047	0	4.76	4.98	148.226	876.781	4.965	1.6575	4.3025	30.76	41.4252	1507.4	24	+	5.99831	6.67
29	MTT No Till	e	16	-	32.003	25.0047	0	4.72	5.02	152.54	918.791	4.445	1.9045	3.4905	37.3	42.6308	1551.28	24	+	6.00056	6.67
30	MTT No Till	f	16	-	31.994	24.9977	0			167.345	1293.45					46.7684	1702.32	24	+	6	6.67
31	MTT No Till	a	16	-	32.001	25.0031	6			67.085	1743.56					18.7485	682.272	24	+	15.9995	8.31
32	MTT No Till	b	16	-	31.998	25.0008	6			66.491	1468.06					18.5824	676.295	24	+	16	8.31
33	MTT No Till	c	16	-	32.001	25.0031	6			75.721	1903.31					21.162	770.103	24	+	15.9955	8.31
34	MTT No Till	d	16	-	32	25.0024	6	6.59	4.38	65.472	1847.01	0.22545	4.99	20.1346	216.6	18.2977	665.889	24	+	19.9994	8.97
35	MTT No Till	e	16	-	32.008	25.0086	6	6.65	4.46	51.397	2008.48	0.1806	5.115	17.5544	235.8	14.3641	522.607	24	+	19.9969	8.97
36	MTT No Till	f	16	-	31.997	25	6			65.066	1776.71					18.1842	661.821	24	+	20	8.97
37	MTT No Till	a	16	-	31.996	24.9992	16			1.417	99.738					0.396013	14.4135	24	-	0	4.715
38	MTT No Till	b	16	-	31.997	25	16			0.248	127.745					0.0693093	2.52254	24	-	0	4.715
39	MTT No Till	c	16	-	32.004	25.0055	16			1.318	88.021					0.368346	13.4032	24	-	0	4.715
40	MTT No Till	d	16	-	32.01	25.0102	16	8.16	5.3	0.999	79.448	12.97	20.07	374.16	4760	0.279194	10.1572	24	-	5.99887	6.68
41	MTT No Till	e	16	-	31.998	25.0008	16	8.22	5.32	1.019	95.166	12.62	20.94	380.04	4755	0.284783	10.3645	24	-	6.00018	6.68
42	MTT No Till	f	16	-	31.993	24.9969	16			1.006	106.883					0.28115	10.2338	24	-	5.99868	6.68
43	MTT No Till	a	16	-	32.003	25.0047	20			1.664	93.165					0.465043	16.9223	24	-	15.994	8.23
44	MTT No Till	b	16	-	32.007	25.0078	20			0.156	62.301					0.0435978	1.58626	24	-	15.9975	8.23
45	MTT No Till	c	16	-	32	25.0024	20			0.132	64.015					0.0368905	1.34252	24	-	16.001	8.23
46	MTT No Till	d	16	-	31.999	25.0016	20	8.62	5.94	0.13	60.3	18.48	30.29	478.03	5269	0.0363315	1.32222	24	-	19.9925	8.795
47	MTT No Till	e	16	-	31.998	25.0008	20	8.8	6.06	0.158	102.024	17.95	32.5	462.05	4770	0.0441568	1.60705	24	-	19.9975	8.795
48	MTT No Till	f	16	-	31.998	25.0008	20			0.213	63.729					0.0595278	2.16647	24	-	20.0012	8.795
49	MTT No Till	a	24	+	32.004	25.0055	0			376.588	3789.7					105.246	3829.64	32	+	0	4.63
50	MTT No Till	b	24	+	32.003	25.0047	0			357.095	4496.16					99.7985	3631.52	32	+	0	4.63
51	MTT No Till	c	24	+	31.999	25.0016	0			397.588	2751.67					111.115	4043.83	32	+	0	4.63
52	MTT No Till	d	24	+	32.001	25.0031	0	4.8	5.76	368.238	3197.67	3.942	2.2595	5.5385	41.55	102.913	3745.08	32	+	5.99906	6.635
53	MTT No Till	e	24	+	32.003	25.0047	0	4.82	5.9	368.638	3143.09	3.692	2.6285	5.5695	37.83	103.024	3748.91	32	+	5.99962	6.635
54	MTT No Till	f	24	+	31.998	25.0008	0			392.295	3421.61					109.636	3990.12	32	+	5.99962	6.635
55	MTT No Till	a	24	+	31.998	25.0008	6			4.603	85.437					1.28641	46.8181	32	+	16.0005	8.255
56	MTT No Till	b	24	+	31.999	25.0016	6			0.601	6203.39					0.167963	6.11271	32	+	15.995	8.255
57	MTT No Till	c	24	+	32	25.0024	6			0.639	5674.2					0.178583	6.499	32	+	16.0025	8.255
58	MTT No Till	d	24	+	32.006	25.0071	6	6.67	5.1	0.528	5937.67	0.21575	7.965	14.7392	221.9	0.147562	5.36906	32	+	20.0012	8.75
59	MTT No Till	e	24	+	31.994	24.9977	6	6.67	5.24	0.447	6519.16	0.18615	8.785	20.6739	241.7	0.124924	4.5471	32	+	19.9937	8.75
60	MTT No Till	f	24	+	31.997	25	6			0.406	6414.91					0.113466	4.12964	32	+	20.0037	8.75
61	MTT No Till	a	24	+	31.996	24.9992	16			14.614	612.736					4.08422	148.652	32	-	0	4.69
62	MTT No Till	b	24	+	32.003	25.0047	16			11.233	744.466					3.13932	114.235	32	-	0	4.69
63	MTT No Till	c	24	+	32.005	25.0063	16			13.46	739.197					3.76171	136.875	32	-	0	4.69
64	MTT No Till	d	24	+	31.998	25.0008	16	8.27	5.86	11.448	729.788	3.35	28.38	331.07	4627	3.19941	116.44	32	-	5.99868	6.63
65	MTT No Till	e	24	+	31.997	25	16	8.35	5.9	6.2	735.434	3.045	26.36	328.195	4536	1.73273	63.0635	32	-	5.99962	6.63
66	MTT No Till	f	24	+	32.006	25.0071	16			14.455	611.23					4.03978	146.988	32	-	6.00037	6.63
67	MTT No Till	a	24	+	31.997	25	20			0.459	242.761					0.128278	4.66874	32	-	15.9995	8.265
68	MTT No Till	b	24	+	32	25.0024	20			0.416	96.352					0.116261	4.23096	32	-	15.9955	8.265
69	MTT No Till	c	24	+	31.997	25	20			0.473	77.157					0.132191	4.81114	32	-	15.9975	8.265
70	MTT No Till	d	24	+	31.998	25.0008	20	8.94	5.84	0.429	205.5	18.2	31.23	554.87	4828	0.119894	4.36345	32	-	19.9969	8.765
71	MTT No Till	e	24	+	32.002	25.0039	20	9	5.98	0.44	93.341	19.08	31.88	519.74	3796	0.122968	4.47478	32	-	19.9981	8.765
72	MTT No Till	f	24	+	31.997	25	20			0.39	101.244					0.108995	3.9669	32	-	20.0031	8.765
73	MTT No Till	a	24	-	32.002	25.0039	0			386.636	3303.8					108.054	3932.07	40	+	0	4.58
74	MTT No Till	b	24	-	31.992	24.9961	0			409.218	3177.72					114.365	4163.03	40	+	0	4.58
75	MTT No Till	c	24	-	31.999	25.0016	0			373.689	3277.84					104.436	3800.75	40	+	0	4.58
76	MTT No Till	d	24	-	32.008	25.0086	0	4.71	5.88	1.721	88.071	3.8625	2.768	6.1545	43.67	0.480973	17.4992	40	+	6.00037	6.64
77	MTT No Till	e	24	-	32.003	25.0047	0	4.72	6.04	405.82	3435.16	4.1115	2.4285	5.04	34.92	113.416	4127.04	40	+	5.99868	6.64
78	MTT No Till	f	24	-	31.999	25.0016	0			395.778	3364.4					110.609	4025.42	40	+	6	6.64
79	MTT No Till	a	24	-	31.997	25	6			2.46	6981.35					0.687504	25.022	40	+	16.0015	8.405
80	MTT No Till	b	24	-	31.996	24.9992	6			0.569	6849.62					0.15902	5.78779	40	+	15.996	8.405
81	MTT No Till	c	24	-	32.01	25.0102	6			0.487	6810.1					0.136103	4.95153	40	+	15.998	8.405
82	MTT No Till	d	24	-	32.003	25.0047	6	6.67	5.2	0.372	7250.83	0.1958	7.965	12.3894	220.2	0.103964	3.7831	40	+	19.9975	8.715
83	MTT No Till	e	24	-	31.996	24.9992	6	6.69	5.34	0.387	7971.96	0.17165	8.085	15.4857	247.9	0.108156	3.93651	40	+	20.0044	8.715
84	MTT No Till	f	24	-	32.004	25.0055	6			0.465	7037.81					0.129955	4.72873	40	+	19.9937	8.715
85	MTT No Till	a	24	-	31.996	24.9992	16			12.884	505.469					3.60073	131.054	40	-	0	4.595
86	MTT No Till	b	24	-	31.997	25	16			12.267	464.821					3.4283	124.774	40	-	0	4.595
87	MTT No Till	c	24	-	31.999	25.0016	16			13.261	500.2					3.70609	134.876	40	-	0	4.595
88	MTT No Till	d	24	-	32.009	25.0094	16	8.2	6.18	12.497	546.87	3.074	26.01	291.116	4661	3.49258	127.066	40	-	6.00037	6.68
89	MTT No Till	e	24	-	32.002	25.0039	16	8.26	6.14	11.283	737.315	3.576	28.75	343.074	5245	3.1533	114.748	40	-	6.0015	6.68
90	MTT No Till	f	24	-	31.995	24.9985	16			13.974	585.637					3.90536	142.146	40	-	5.99793	6.68
91	MTT No Till	a	24	-	31.994	24.9977	20			0.822	84.308					0.229727	8.36179	40	-	15.991	8.315
92	MTT No Till	b	24	-	32.009	25.0094	20			0.579	83.555					0.161815	5.88711	40	-	15.9945	8.315
93	MTT No Till	c	24	-	31.997	25	20			0.36	84.308					0.10061	3.66175	40	-	15.994	8.315
94	MTT No Till	d	24	-	32.009	25.0094	20	8.94	6.06	0.37	87.319	18.36	30.56	428.68	8225	0.103405	3.76206	40	-	19.9944	8.805
95	MTT No Till	e	24	-	32.001	25.0031	20	8.65	6.02	0	61.349	18.21	30.28	459.71	7135	0	0	40	-	20	8.805
96	MTT No Till	f	24	-	31.995	24.9985	20			0.386	86.942					0.107877	3.92646	40	-	20	8.805
97	MTT No Till	a	32	+	31.996	24.9992	0			450.591	4930.23					125.928	4583.35	48	+	0	4.41
98	MTT No Till	b	32	+	32.007	25.0078	0			449.594	7157.7					125.65	4571.64	48	+	0	4.41
99	MTT No Till	c	32	+	31.991	24.9953	0			440.856	4794.04					123.207	4485.03	48	+	0	4.41
100	MTT No Till	d	32	+	31.996	24.9992	0	4.62	6.38	451.858	5931.99	5.605	2.9835	6.5465	42.57	126.282	4596.23	48	+	6.00056	6.72
101	MTT No Till	e	32	+	32.012	25.0117	0	4.64	6.48	441.095	4823.29	4.528	2.76	6.452	46.5	123.274	4484.51	48	+	6.00112	6.72
102	MTT No Till	f	32	+	32.005	25.0063	0			456.564	5209.46					127.597	4642.79	48	+	5.99737	6.72
103	MTT No Till	a	32	+	31.992	24.9961	6			2.717	11662.4					0.759328	27.6404	48	+	16.001	8.45
104	MTT No Till	b	32	+	31.994	24.9977	6			0.207	12013.4					0.0578509	2.10571	48	+	16.0005	8.45
105	MTT No Till	c	32	+	32.007	25.0078	6			0.141	11013					0.0394057	1.43374	48	+	16.001	8.45
106	MTT No Till	d	32	+	32.002	25.0039	6	6.61	5.64	0.072	11822.4	0.27615	10.005	17.959	303.5	0.0201221	0.732236	48	+	20.0006	8.74
107	MTT No Till	e	32	+	31.999	25.0016	6	6.66	5.64	0.135	11451.3	0.21095	10.005	18.6137	259.9	0.0377289	1.37307	48	+	19.9962	8.74
108	MTT No Till	f	32	+	31.999	25.0016	6			0.054	11620.9					0.0150915	0.549229	48	+	19.9987	8.74
109	MTT No Till	a	32	+	31.995	24.9985	16			0.021	1670.83					0.00586894	0.213616	48	-	0	4.56
110	MTT No Till	b	32	+	31.998	25.0008	16			0	2481.11					0	0	48	-	0	4.56
111	MTT No Till	c	32	+	31.996	24.9992	16			0.687	5808.15					0.191998	6.98807	48	-	0	4.56
112	MTT No Till	d	32	+	31.996	24.9992	16	8.19	6.2	0	1918.07	3.482	31.28	330.738	4796	0	0	48	-	5.99868	6.73
113	MTT No Till	e	32	+	32.007	25.0078	16	8.32	6.34	0	2434.04	4.278	35.58	334.042	4474	0	0	48	-	6.00018	6.73
114	MTT No Till	f	32	+	31.992	24.9961	16			0	2126.01					0	0	48	-	6	6.73
115	MTT No Till	a	32	+	32.005	25.0063	20			0.608	205.655					0.16992	6.18275	48	-	15.997	8.375
116	MTT No Till	b	32	+	31.997	25	20			1.892	260.496					0.528763	19.2446	48	-	16.001	8.375
117	MTT No Till	c	32	+	31.996	24.9992	20			0.435	138.474					0.121571	4.42476	48	-	15.998	8.375
118	MTT No Till	d	32	+	31.995	24.9985	20	8.76	6.2	0.727	137.56	19.84	31.78	449.08	4256	0.203177	7.39517	48	-	19.9937	8.72
119	MTT No Till	e	32	+	32.007	25.0078	20	8.74	6.1	0.42	164.981	19.79	35.02	520.19	5017	0.117379	4.27071	48	-	20.005	8.72
120	MTT No Till	f	32	+	31.991	24.9953	20			0.392	103.741					0.109553	3.98799	48	-	20.0012	8.72
121	MTT No Till	a	32	-	31.996	24.9992	0			441.198	4815.52					123.303	4487.81
122	MTT No Till	b	32	-	32.003	25.0047	0			373.022	8502.22					104.25	3793.5
123	MTT No Till	c	32	-	31.994	24.9977	0			414.188	5421.51					115.754	4213.32
124	MTT No Till	d	32	-	32.006	25.0071	0	4.64	6.4	432.666	4645.05	4.343	2.9085	6.8435	51.19	120.919	4399.64
125	MTT No Till	e	32	-	31.995	24.9985	0	4.74	6.44	434.249	5796.72	4.2205	3.231	4.6485	42.39	121.361	4417.26
126	MTT No Till	f	32	-	32.009	25.0094	0			415.124	5449.39					116.016	4220.87
127	MTT No Till	a	32	-	31.999	25.0016	6			2.543	10680.8					0.7107	25.8646
128	MTT No Till	b	32	-	32	25.0024	6			0.188	8850.01					0.0525409	1.91207
129	MTT No Till	c	32	-	32.012	25.0117	6			0.149	10569.7					0.0416415	1.51485
130	MTT No Till	d	32	-	32.004	25.0055	6	6.63	5.62	0.064	11282.2	0.2974	10.01	15.8323	250.6	0.0178863	0.650836
131	MTT No Till	e	32	-	31.999	25.0016	6	6.63	5.74	0.074	11099	0.1977	10.215	13.1856	252	0.020681	0.752647
132	MTT No Till	f	32	-	31.995	24.9985	6			0.075	8601.85					0.0209605	0.762913
133	MTT No Till	a	32	-	32	25.0024	16			0	2095.85					0	0
134	MTT No Till	b	32	-	32.003	25.0047	16			0	2078.48					0	0
135	MTT No Till	c	32	-	32.009	25.0094	16			0	2702.3					0	0
136	MTT No Till	d	32	-	31.998	25.0008	16	8.24	6.08	0	2098.14	4.746	38.02	336.934	4509	0	0
137	MTT No Till	e	32	-	32.006	25.0071	16	8.29	6.14	0	2263.11	4.117	36.92	360.263	4655	0	0
138	MTT No Till	f	32	-	32.002	25.0039	16			0	4325.6					0	0
139	MTT No Till	a	32	-	31.994	24.9977	20			0.547	132.533					0.152872	5.56435
140	MTT No Till	b	32	-	32.014	25.0133	20			0.449	107.854					0.125483	4.5646
141	MTT No Till	c	32	-	31.997	25	20			0.549	136.646					0.153431	5.58417
142	MTT No Till	d	32	-	32.002	25.0039	20	8.74	5.96	0.558	149.899	17.88	30.62	590.6	6235	0.155946	5.67483
143	MTT No Till	e	32	-	32	25.0024	20	8.79	6.08	0.963	193.772	17.79	30.92	611.19	6425	0.269133	9.79427
144	MTT No Till	f	32	-	31.992	24.9961	20			0.877	119.28					0.245098	8.92183
145	MTT No Till	a	40	+	31.996	24.9992	0			564.711	3426.95					157.822	5744.16
146	MTT No Till	b	40	+	32.002	25.0039	0			511.239	3327.97					142.878	5199.28
147	MTT No Till	c	40	+	32.001	25.0031	0			599.93	5283.52					167.664	6101.45
148	MTT No Till	d	40	+	31.997	25	0	4.59	6.36	585.654	4223.03	0.903	4.018	7.059	58.4	163.675	5957
149	MTT No Till	e	40	+	32.005	25.0063	0	4.57	6.46	610.761	3677.23	0.9315	3.383	7.1305	54.95	170.691	6210.82
150	MTT No Till	f	40	+	31.995	24.9985	0			672.982	5654.55					188.08	6845.69
151	MTT No Till	a	40	+	32.002	25.0039	6			4.415	7927.97					1.23387	44.9003
152	MTT No Till	b	40	+	31.997	25	6			0.243	8228.02					0.067912	2.47168
153	MTT No Till	c	40	+	32	25.0024	6			0.138	8095.1					0.0385673	1.40354
154	MTT No Till	d	40	+	31.995	24.9985	6	6.61	5.6	0.126	8039.11	0.3152	12.125	19.8655	277.3	0.0352136	1.28169
155	MTT No Till	e	40	+	32.004	25.0055	6	6.67	5.7	0.104	8200.31	0.18005	12.04	17.8149	274.2	0.0290652	1.05761
156	MTT No Till	f	40	+	31.997	25	6			0.077	8073.33					0.0215194	0.783208
157	MTT No Till	a	40	+	32.006	25.0071	16			0.052	2563					0.0145326	0.528771
158	MTT No Till	b	40	+	31.997	25	16			0.049	2317.25					0.0136942	0.498405
159	MTT No Till	c	40	+	31.995	24.9985	16			0.043	2379.75					0.0120173	0.437404
160	MTT No Till	d	40	+	31.994	24.9977	16	8.36	6.3	0.054	2403.22	5.192	42.29	400.118	4634	0.0150915	0.549315
161	MTT No Till	e	40	+	32.005	25.0063	16	8.45	6.24	0	2245.42	4.57	38.59	308.74	4525	0	0
162	MTT No Till	f	40	+	32.001	25.0031	16			0.063	2359.1					0.0176068	0.640727
163	MTT No Till	a	40	+	32.01	25.0102	20			0.647	107.463					0.180819	6.57831
164	MTT No Till	b	40	+	32.006	25.0071	20			0.653	158.65					0.182496	6.64015
165	MTT No Till	c	40	+	32	25.0024	20			1.521	151.58					0.425079	15.4695
166	MTT No Till	d	40	+	32.001	25.0031	20	8.67	6.36	1.151	91.061	16.22	36.3	304.48	6051	0.321674	11.706
167	MTT No Till	e	40	+	31.99	24.9946	20	8.76	6.12	1.086	95.303	16.26	35.43	299.41	6286	0.303508	11.0487
168	MTT No Till	f	40	+	32.007	25.0078	20			1.004	105.767					0.280591	10.209
169	MTT No Till	a	40	-	32.006	25.0071	0			544.664	3240.59					152.219	5538.52
170	MTT No Till	b	40	-	31.999	25.0016	0			562.918	3371.52					157.32	5725.38
171	MTT No Till	c	40	-	31.996	24.9992	0			570.728	3366.43					159.503	5805.37
172	MTT No Till	d	40	-	32	25.0024	0	4.61	6.36	3.0955	2844.39	1.1865	3.532	7.7115	55.29	0.865109	31.483
173	MTT No Till	e	40	-	32	25.0024	0	4.58	6.42	555.193	3150.94	0.543	3.445	7.477	51.99	155.162	5646.64
174	MTT No Till	f	40	-	32.004	25.0055	0			616.507	4120.09					172.297	6269.45
175	MTT No Till	a	40	-	32.013	25.0125	6			2.869	5589.51					0.801808	29.1676
176	MTT No Till	b	40	-	31.993	24.9969	6			386.869	11126.1					108.119	3935.55
177	MTT No Till	c	40	-	32.001	25.0031	6			2.053	8166.65					0.573758	20.8796
178	MTT No Till	d	40	-	31.995	24.9985	6	6.63	5.66	0.336	8063.43	0.2983	11.67	17.988	252.6	0.093903	3.41785
179	MTT No Till	e	40	-	31.989	24.9938	6	6.73	5.74	0.119	7694.1	0.34675	11.72	16.4573	255	0.0332573	1.21072
180	MTT No Till	f	40	-	32.008	25.0086	6			0.099	10259.6					0.0276678	1.00664
181	MTT No Till	a	40	-	32.003	25.0047	16			0.418	2889.07					0.11682	4.25091
182	MTT No Till	b	40	-	31.995	24.9985	16			0.094	2147.29					0.0262705	0.956184
183	MTT No Till	c	40	-	31.991	24.9953	16			0.053	2440.55					0.0148121	0.539193
184	MTT No Till	d	40	-	32.015	25.0141	16	8.38	6.22	0.002	2058.49	5.21	43.28	367.91	4780	0.000558946	0.0203316
185	MTT No Till	e	40	-	32.008	25.0086	16	8.25	6.24	0.001	2284.73	5.058	43.37	392.472	4231	0.000279473	0.010168
186	MTT No Till	f	40	-	32.009	25.0094	16			0.064	2245.99					0.0178863	0.650734
187	MTT No Till	a	40	-	31.993	24.9969	20			0.921	105.484					0.257395	9.36916
188	MTT No Till	b	40	-	32.007	25.0078	20			0.738	70.134					0.206251	7.50425
189	MTT No Till	c	40	-	32.004	25.0055	20			1.129	119.907					0.315525	11.4812
190	MTT No Till	d	40	-	32.006	25.0071	20	8.86	6.1	0.765	77.487	16.37	34.5	631.83	4521	0.213797	7.77904
191	MTT No Till	e	40	-	31.997	25	20	8.75	6	0.835	102.09	16.92	34.46	615.32	5472	0.23336	8.49323
192	MTT No Till	f	40	-	31.997	25	20			0.829	99.828					0.231683	8.43221
193	MTT No Till	a	48	+	31.995	24.9985	0			650.552	3858.1					181.812	6617.53
194	MTT No Till	b	48	+	32.002	25.0039	0			697.173	4048.56					194.841	7090.22
195	MTT No Till	c	48	+	32.003	25.0047	0			670.038	3903.43					187.258	6814.04
196	MTT No Till	d	48	+	31.996	24.9992	0	4.39	6.32	720.384	4955.52	0.31015	4.439	8.28085	63.81	201.328	7327.64
197	MTT No Till	e	48	+	32.002	25.0039	0	4.43	6.4	657.978	3818.02	0.03513	4.548	7.53687	57	183.887	6691.61
198	MTT No Till	f	48	+	31.998	25.0008	0			631.407	3734.54					176.461	6422.18
199	MTT No Till	a	48	+	32.002	25.0039	6			3.537	10274.8					0.988496	35.9711
200	MTT No Till	b	48	+	31.996	24.9992	6			0.244	10483.2					0.0681914	2.48193
201	MTT No Till	c	48	+	31.999	25.0016	6			369.564	20236.4					103.283	3758.8
202	MTT No Till	d	48	+	31.994	24.9977	6	6.7	5.74	1.99	9901.91	0.28595	13.81	20.1661	303.8	0.556152	20.2433
203	MTT No Till	e	48	+	31.991	24.9953	6	6.74	5.86	0.229	9862.1	0.2594	13.64	19.1224	295.9	0.0639993	2.32972
204	MTT No Till	f	48	+	32.011	25.011	6			2.462	8277.07					0.688063	25.0314
205	MTT No Till	a	48	+	31.996	24.9992	16			0.153	4399.62					0.0427594	1.55629
206	MTT No Till	b	48	+	32	25.0024	16			0.093	3958.17					0.025991	0.945864
207	MTT No Till	c	48	+	32.003	25.0047	16			0.106	3924.72					0.0296242	1.07798
208	MTT No Till	d	48	+	31.995	24.9985	16	8.42	6.18	0.058	4250.9	4.898	45.77	352.332	4867	0.0162094	0.589986
209	MTT No Till	e	48	+	31.996	24.9992	16	8.48	6.42	0.036	4392.43	5.258	49	313.342	4997	0.010061	0.366187
210	MTT No Till	f	48	+	31.995	24.9985	16			0.082	2426.2					0.0229168	0.834118
211	MTT No Till	a	48	+	32.008	25.0086	20			2.098	272.281					0.586335	21.3326
212	MTT No Till	b	48	+	31.997	25	20			1.033	131.856					0.288696	10.5072
213	MTT No Till	c	48	+	32.007	25.0078	20			2.932	247.126					0.819415	29.8136
214	MTT No Till	d	48	+	31.996	24.9992	20	8.69	6.38	0.79	246.021	7.15	51.11	575.94	6141	0.220784	8.03577
215	MTT No Till	e	48	+	32.003	25.0047	20	8.79	6.32	5.538	265.647	8.914	50.55	587.636	6494	1.54772	56.3194
216	MTT No Till	f	48	+	31.999	25.0016	20			0.061	474.626					0.0170479	0.620425
217	MTT No Till	a	48	-	32.009	25.0094	0			659.599	3965.91					184.34	6706.63
218	MTT No Till	b	48	-	32	25.0024	0			539.549	4156.36					150.79	5487.53
219	MTT No Till	c	48	-	32.008	25.0086	0			710.31	4610.53					198.513	7222.46
220	MTT No Till	d	48	-	31.997	25	0	4.64	6.28	694.804	4144.75	0.32655	5.67	5.88345	64	194.179	7067.23
221	MTT No Till	e	48	-	31.997	25	0	4.48	6.46	714.155	4202.53	0.22055	5.165	7.96945	66.74	199.587	7264.05
222	MTT No Till	f	48	-	31.998	25.0008	0			688.728	4294.3					192.481	7005.21
223	MTT No Till	a	48	-	31.997	25	6			3.39	10314.9					0.947414	34.4815
224	MTT No Till	b	48	-	31.999	25.0016	6			0.228	7011.86					0.0637199	2.31897
225	MTT No Till	c	48	-	32.01	25.0102	6			0.205	9710.35					0.057292	2.08432
226	MTT No Till	d	48	-	32.004	25.0055	6	6.73	5.7	0.13	10549	0.3447	14.66	23.956	289.2	0.0363315	1.32201
227	MTT No Till	e	48	-	31.996	24.9992	6	6.73	5.64	0.361	10285.9	0.23375	15.545	22.5924	318.2	0.10089	3.67204
228	MTT No Till	f	48	-	31.997	25	6			0.175	8375.48					0.0489078	1.78002
229	MTT No Till	a	48	-	31.994	24.9977	16			0.06	4745.15					0.0167684	0.61035
230	MTT No Till	b	48	-	31.996	24.9992	16			2.306	2630.76					0.644465	23.4563
231	MTT No Till	c	48	-	31.997	25	16			0.073	4603.9					0.0204015	0.742522
232	MTT No Till	d	48	-	32.003	25.0047	16	8.35	6.7	0.045	5281.7	4.857	44.19	363.253	5184	0.0125763	0.457633
233	MTT No Till	e	48	-	31.995	24.9985	16	8.4	6.48	0.045	4888.07	4.205	41.83	312.665	4885	0.0125763	0.457748
234	MTT No Till	f	48	-	32.001	25.0031	16			0.048	2793.85					0.0134147	0.488173
235	MTT No Till	a	48	-	32.003	25.0047	20			0.141	344.982					0.0394057	1.43392
236	MTT No Till	b	48	-	32.01	25.0102	20			2.157	281.403					0.602824	21.9311
237	MTT No Till	c	48	-	31.998	25.0008	20			0.06	566.676					0.0167684	0.610273
238	MTT No Till	d	48	-	32.007	25.0078	20	8.71	6.44	0.093	463.569	6.326	50.87	591.104	6140	0.025991	0.945658
239	MTT No Till	e	48	-	31.989	24.9938	20	8.73	6.36	0.028	348.022	7.306	48.88	390.114	7198	0.00782525	0.284874
240	MTT No Till	f	48	-	31.995	24.9985	20			1.642	115.547					0.458895	16.7027
[truncated: 14 more columns]

## Sheet: pre-DEA dissolv CO2 plus totals
average particle density				2.65
Bunsen absorption coefficient (@ 12°C)				0.759			PV=nRT		R	8.314			5		mL unfiltered extract
Standard atmospheric pressure				101.325			V/n=RT/P		T (20 degrees)	293			2		mL 2N HCl
Mass of 1 mole CO2 gas				44.0096					P	101.33			67.35		mL headspace in 50mL Schott bottle
Universal gas constant				8.31451					V/n	24.0403
Incubation temperature				293.15								calculated differently	Allows for 5ml extract
#	Rep	Time	Acetylene	OH added (meq/100 g soil)	Rep1	Rep2	Rep3	Mean	Headspace (mL)	Headspace conc. (ppm)	Headspace CO2 (mg)	Headspace CO2 (ug)	Headspace CO2-C (ng g-1[or ml...])	Std	Rep1	Rep2	Rep3	Mean	Wet soil wgt (g)	C(CO2) (uL CO2 L-1)	V(CO2) (uL)	CO2-C (ngCO2-C g-1)	Dissolved CO2-C (ng g-1)	Total	T1
4	d	16	+	0	63.5	63.51	63.23	63.4133	60.35	612.013	0.0671403	67.6007	3687.31	Lab Air	28.85	28.81	28.85	28.8367	31.997	1003.38	261.451	4077.07	3687.31	7764.38	7.76438
5	e	16	+	0	59.62	59.56	59.48	59.5533	60.35	545.266	0.0598179	60.2281	3285.17	357	21.67	21.84	21.94	21.8167	32.008	925.078	241.048	3757.6	3285.17	7042.77	7.04277
6	f	16	+	0	65.38	65.12	65.17	65.2233	60.35	643.312	0.0705739	71.0578	3875.88	10000	635.8	635.6	634.7	635.367	31.997	1091.97	284.536	4437.05	3875.88	8312.93	8.31293
10	d	16	+	5.99962	110	110	110	110	60.35	1417.59	0.155515	156.582	8540.82	50000	2920	2914	2898	2910.67	31.999	1878.45	489.467	7632.27	8540.82	16173.1	16.1731
11	e	16	+	5.99887	123.8	123.6	123.6	123.667	60.35	1653.91	0.181441	182.685	9964.65						32.003	1865.3	486.042	7577.91	9964.65	17542.6	17.5426
12	f	16	+	5.99793	119.4	119.6	119.5	119.5	60.35	1581.86	0.173537	174.727	9530.55				Intercept	14.1133	32.008	1886.74	491.627	7663.79	9530.55	17194.3	17.1943
16	d	16	+	16	151.9	151.8	151.8	151.833	60.35	2140.97	0.234873	236.484	12899.1				Slope	17.292	31.997	125.744	32.7651	510.939	12899.1	13410.1	13.4101
17	e	16	+	16.001	176.3	176.3	176.3	176.3	60.35	2564.05	0.281287	283.215	15448.1						31.995	85.449	22.2654	347.229	15448.1	15795.3	15.7953
18	f	16	+	15.9985	156.7	156.8	156.7	156.733	60.35	2225.7	0.244169	245.843	13409.6						32	76.304	19.8825	310.019	13409.6	13719.6	13.7196
22	d	16	+	19.995	138.6	138.5	138.3	138.467	60.35	1909.84	0.209517	210.953	11506.5						32.005	62.586	16.308	254.244	11506.5	11760.8	11.7608
23	e	16	+	20.0031	142.4	142.4	142.4	142.4	60.35	1977.85	0.216978	218.466	11916.3						31.992	62.586	16.308	254.347	11916.3	12170.7	12.1707
24	f	16	+	20.0012	146.4	147.3	147.4	147.033	60.35	2057.97	0.225768	227.316	12399						31.995	60.872	15.8614	247.358	12399	12646.4	12.6464
28	d	16	-	0	72.16	72.17	72.17	72.1667	60.35	763.376	0.0837454	84.3197	4599.25						32.003	876.781	228.463	3561.98	4599.25	8161.23	8.16123
29	e	16	-	0	68.31	68.35	68.34	68.3333	60.35	697.09	0.0764736	76.9979	4199.89						32.003	918.791	239.409	3732.65	4199.89	7932.53	7.93253
30	f	16	-	0	72.73	72.66	72.7	72.6967	60.35	772.541	0.0847508	85.332	4654.47						31.994	1293.45	337.035	5256.2	4654.47	9910.68	9.91068
34	d	16	-	5.99943	128.4	128.6	128.6	128.533	60.35	1738.07	0.190673	191.981	10471.7						32	1847.01	481.276	7504.31	10471.7	17976	17.976
35	e	16	-	5.99793	127.5	127.6	127.6	127.567	60.35	1721.35	0.188839	190.134	10371						32.008	2008.48	523.349	8158.3	10371	18529.3	18.5293
36	f	16	-	6	124.8	124.8	124.7	124.767	60.35	1672.94	0.183528	184.786	10079.2						31.997	1776.71	462.957	7219.35	10079.2	17298.6	17.2986
40	d	16	-	15.9935	178.6	178.7	178.9	178.733	60.35	2606.13	0.285903	287.863	15701.6						32.01	79.448	20.7018	322.692	15701.6	16024.3	16.0243
41	e	16	-	15.9995	186.7	186.8	186.7	186.733	60.35	2744.46	0.301079	303.143	16535.1						31.998	95.166	24.7974	386.678	16535.1	16921.8	16.9218
42	f	16	-	16.002	182.2	182.2	182.1	182.167	60.35	2665.5	0.292416	294.421	16059.3						31.993	106.883	27.8505	434.355	16059.3	16493.7	16.4937
46	d	16	-	19.9987	162.3	162.4	162.1	162.267	60.35	2321.39	0.254665	256.412	13986.1						31.999	60.3	15.7124	245.003	13986.1	14231.1	14.2311
47	e	16	-	19.9994	178.5	178.7	178.5	178.567	60.35	2603.25	0.285586	287.545	15684.3						31.998	102.024	26.5844	414.544	15684.3	16098.8	16.0988
48	f	16	-	19.9994	162.9	162.9	162.9	162.9	60.35	2332.34	0.255867	257.621	14052.1						31.998	63.729	16.6059	258.944	14052.1	14311	14.311
52	d	24	+	0	59.98	61.27	61.32	60.8567	60.35	599.057	0.065719	66.1696	3609.25	Std	Rep1	Rep2	Rep3	Mean	32.001	3197.67	833.216	12991.5	3609.25	16600.8	16.6008
53	e	24	+	0	63.31	64.82	64.91	64.3467	60.35	659.626	0.0723636	72.8598	3974.17	Lab Air	27.61	27.43	27.34	27.46	32.003	3143.09	818.996	12769	3974.17	16743.2	16.7432
54	f	24	+	0	56.11	57.64	58	57.25	60.35	536.464	0.0588523	59.2558	3232.14	357	21.4	21.14	21.21	21.25	31.998	3421.61	891.569	13902.7	3232.14	17134.8	17.1348
58	d	24	+	5.99831	81.12	82.9	83.22	82.4133	60.35	973.171	0.106761	107.493	5863.25	10000	626.5	629	629.5	628.333	32.006	5937.67	1547.18	24119.9	5863.25	29983.1	29.9831
59	e	24	+	6.00056	89.33	92.41	92.63	91.4567	60.35	1130.12	0.123978	124.829	6808.83	50000	2896	2899	2900	2898.33	31.994	6519.16	1698.7	26492	6808.83	33300.8	33.3008
60	f	24	+	6	89.99	91.83	92.82	91.5467	60.35	1131.68	0.12415	125.001	6818.24						31.997	6414.91	1671.53	26065.9	6818.24	32884.1	32.8841
64	d	24	+	15.9995	202.4	211.6	212.2	208.733	60.35	3165.44	0.347262	349.643	19071.4				Intercept	19.4619	31.998	729.788	190.161	2965.27	19071.4	22036.7	22.0367
65	e	24	+	16	240.6	250.1	250.7	247.133	60.35	3831.87	0.420371	423.254	23086.6				Slope	17.3549	31.997	735.434	191.632	2988.31	23086.6	26074.9	26.0749
66	f	24	+	15.9955	157.8	157.3	157.7	157.6	60.35	2278.03	0.249909	251.622	13724.9						32.006	611.23	159.268	2482.93	13724.9	16207.8	16.2078
70	d	24	+	19.9994	131.1	135.3	135.5	133.967	60.35	1867.87	0.204913	206.318	11253.7						31.998	205.5	53.5471	834.987	11253.7	12088.7	12.0887
71	e	24	+	19.9969	140.9	146.1	146.4	144.467	60.35	2050.1	0.224904	226.446	12351.6						32.002	93.341	24.3219	379.216	12351.6	12730.8	12.7308
72	f	24	+	20	134.5	137.9	138.1	136.833	60.35	1917.62	0.210371	211.814	11553.5						31.997	101.244	26.3811	411.387	11553.5	11964.9	11.9649
76	d	24	-	0	66.37	67.58	67.68	67.21	60.35	709.319	0.0778151	78.3487	4273.57						32.008	88.071	22.9487	357.738	4273.57	4631.3	4.6313
77	e	24	-	0	55.51	56.42	56.54	56.1567	60.35	517.489	0.0567707	57.1599	3117.82						32.003	3435.16	895.1	13955.6	3117.82	17073.4	17.0734
78	f	24	-	0	43.72	43.65	43.67	43.68	60.35	300.958	0.0330163	33.2427	1813.24						31.999	3364.4	876.662	13669.8	1813.24	15483	15.483
82	d	24	-	5.99887	89.08	90.65	90.8	90.1767	60.35	1107.9	0.121541	122.375	6674.99						32.003	7250.83	1889.35	29457	6674.99	36132	36.132
83	e	24	-	6.00018	98.98	101.6	101.7	100.76	60.35	1291.58	0.141691	142.663	7781.6						31.996	7971.96	2077.25	32393.7	7781.6	40175.3	40.1753
84	f	24	-	5.99868	76.75	77	77.11	76.9533	60.35	878.413	0.0963655	97.0263	5292.34						32.004	7037.81	1833.84	28590.6	5292.34	33883	33.883
88	d	24	-	15.994	228.9	236.5	236.5	233.967	60.35	3603.36	0.395303	398.014	21709.9						32.009	546.87	142.498	2221.28	21709.9	23931.1	23.9311
89	e	24	-	15.9975	242.2	248.8	250.2	247.067	60.35	3830.71	0.420244	423.126	23079.6						32.002	737.315	192.122	2995.48	23079.6	26075.1	26.0751
90	f	24	-	16.001	225.8	230.7	229.1	228.533	60.35	3509.07	0.384959	387.598	21141.7						31.995	585.637	152.599	2379.78	21141.7	23521.5	23.5215
94	d	24	-	19.9925	146.7	151.9	152.7	150.433	60.35	2153.65	0.236264	237.884	12975.5						32.009	87.319	22.7527	354.672	12975.5	13330.2	13.3302
95	e	24	-	19.9975	132.1	136.7	136.9	135.233	60.35	1889.86	0.207325	208.746	11386.2						32.001	61.349	15.9857	249.25	11386.2	11635.4	11.6354
96	f	24	-	20.0012	112.6	133.2	113.1	119.633	60.35	1619.12	0.177624	178.842	9755.02						31.995	86.942	22.6545	353.296	9755.02	10108.3	10.1083
100	d	32	+	0	66.32	66.37	66.36	66.35	60.35	689.718	0.0756649	76.1837	4155.47	Std	Rep1	Rep2	Rep3	Mean	31.996	5931.99	1545.7	24104.4	4155.47	28259.9	28.2599
101	e	32	+	0	66.26	66.31	66.39	66.32	60.35	689.197	0.0756077	76.1262	4152.34	Lab Air	25.38	25.22	25.14	25.2467	32.012	4823.29	1256.8	19589.4	4152.34	23741.7	23.7417
102	f	32	+	0	58.92	59.56	59.63	59.37	60.35	568.508	0.0623677	62.7953	3425.2	357	21.6	21.56	21.64	21.6	32.005	5209.46	1357.43	21162.4	3425.2	24587.6	24.5876
106	d	32	+	5.99906	95.91	97.05	96.54	96.5	60.35	1213.28	0.133102	134.015	7309.88	10000	629.1	630.4	629.1	629.533	32.002	11822.4	3080.56	48030.8	7309.88	55340.6	55.3406
107	e	32	+	5.99962	98.7	99.77	99.56	99.3433	60.35	1262.66	0.138519	139.468	7607.37	50000	2893	2899	2900	2897.33	31.999	11451.3	2983.87	46527.5	7607.37	54134.9	54.1349
108	f	32	+	5.99962	80.11	80.67	80.95	80.5767	60.35	936.768	0.102767	103.472	5643.92						31.999	11620.9	3028.05	47216.4	5643.92	52860.3	52.8603
112	d	32	+	16.0005	195.8	200.9	200.3	199	60.35	2993.22	0.328369	330.62	18033.8				Intercept	14.3822	31.996	1918.07	499.792	7794	18033.8	25827.8	25.8278
113	e	32	+	15.995	242.6	243.2	243.1	242.967	60.35	3756.72	0.412127	414.953	22633.8				Slope	17.3653	32.007	2434.04	634.237	9887.19	22633.8	32521	32.521
114	f	32	+	16.0025	221.3	221.9	222.5	221.9	60.35	3390.89	0.371994	374.545	20429.7						31.992	2126.01	553.975	8640.03	20429.7	29069.8	29.0698
118	d	32	+	20.0012	100.3	101.3	100.9	100.833	60.35	1288.53	0.141357	142.326	7763.26						31.995	137.56	35.844	558.986	7763.26	8322.24	8.32224
119	e	32	+	19.9937	88.18	88.27	88.48	88.31	60.35	1071.06	0.1175	118.305	6453.02						32.007	164.981	42.9891	670.162	6453.02	7123.18	7.12318
120	f	32	+	20.0037	87.4	87.87	87.62	87.63	60.35	1059.25	0.116204	117.001	6381.87						31.991	103.741	27.0318	421.612	6381.87	6803.48	6.80348
124	d	32	-	0	61.67	61.67	61.68	61.6733	60.35	608.507	0.0667556	67.2134	3666.18						32.006	4645.05	1210.36	18869.1	3666.18	22535.2	22.5352
125	e	32	-	0	66.38	67	66.57	66.65	60.35	694.928	0.0762364	76.7591	4186.86						31.995	5796.72	1510.45	23555.4	4186.86	27742.3	27.7423
126	f	32	-	0	64.07	64.64	64.94	64.55	60.35	658.461	0.0722358	72.7311	3967.15						32.009	5449.39	1419.95	22134.4	3967.15	26101.5	26.1015
130	d	32	-	5.99868	98.83	100.2	999.8	399.61	60.35	6476.87	0.710539	715.411	39022.4						32.004	11282.2	2939.81	45833.3	39022.4	84855.7	84.8557
131	e	32	-	5.99962	75.93	76.45	76.44	76.2733	60.35	862.04	0.0945692	95.2177	5193.69						31.999	11099	2892.05	45095.8	5193.69	50289.5	50.2895
132	f	32	-	6.00037	97.75	97.33	97.44	97.5067	60.35	1230.76	0.13502	135.945	7415.21						31.995	8601.85	2241.38	34954.3	7415.21	42369.5	42.3695
136	d	32	-	15.9995	253.9	258	260.2	257.367	60.35	4006.78	0.43956	442.574	24140.4						31.998	2098.14	546.711	8525.14	24140.4	32665.5	32.6655
137	e	32	-	15.9955	260.6	262.8	263.8	262.4	60.35	4094.18	0.449148	452.228	24667						32.006	2263.11	589.7	9193.19	24667	33860.2	33.8602
138	f	32	-	15.9975	337.5	342.4	342.3	340.733	60.35	5454.46	0.598377	602.48	32862.5						32.002	4325.6	1127.12	17573.6	32862.5	50436.1	50.4361
142	d	32	-	19.9969	111.3	112.6	112.4	112.1	60.35	1484.18	0.162821	163.937	8942.02						32.002	149.899	39.0592	608.993	8942.02	9551.01	9.55101
143	e	32	-	19.9981	105.5	106.9	106.9	106.433	60.35	1385.78	0.152025	153.068	8349.15						32	193.772	50.4912	787.285	8349.15	9136.43	9.13643
144	f	32	-	20.0031	102.6	103.6	103.7	103.3	60.35	1331.37	0.146056	147.058	8021.33						31.992	119.28	31.0808	484.749	8021.33	8506.08	8.50608
148	d	40	+	0	61.03	60.96	60.83	60.94	60.35	608.693	0.0667761	67.2339	3667.31	Std	Rep1	Rep2	Rep3	Mean	31.997	4223.03	1100.39	17159.5	3667.31	20826.8	20.8268
149	e	40	+	0	59.28	59.24	59.18	59.2333	60.35	578.829	0.0634998	63.9353	3487.38	Lab Air	27.55	27.4	27.3	27.4167	32.005	3677.23	958.175	14938	3487.38	18425.4	18.4254
150	f	40	+	0	64.76	64.78	64.73	64.7567	60.35	675.479	0.0741028	74.6109	4069.68	357	21.28	21.13	21.13	21.18	31.995	5654.55	1473.41	22977.7	4069.68	27047.4	27.0474
154	d	40	+	6.00037	108.6	108.3	108.1	108.333	60.35	1438.01	0.157755	158.837	8663.83	10000	632.2	630.9	629.9	631	31.995	8039.11	2094.75	32667.6	8663.83	41331.4	41.3314
155	e	40	+	5.99868	106.8	107.2	106.9	106.967	60.35	1414.09	0.155132	156.195	8519.75	50000	2875	2878	2878	2877	32.004	8200.31	2136.75	33313.2	8519.75	41833	41.833
156	f	40	+	6	104.8	104.8	104.6	104.733	60.35	1375.01	0.150844	151.879	8284.29						31.997	8073.33	2103.67	32804.6	8284.29	41088.9	41.0889
160	d	40	+	16.0015	469	467.7	467.5	468.067	60.35	7732.81	0.848321	854.138	46589.3				Intercept	22.0836	31.994	2403.22	626.207	9765.98	46589.3	56355.3	56.3553
161	e	40	+	15.996	514	513.5	513.7	513.733	60.35	8531.91	0.935985	942.403	51403.8				Slope	17.4985	32.005	2245.42	585.089	9121.59	51403.8	60525.4	60.5254
162	f	40	+	15.998	482.8	481.7	481.5	482	60.35	7976.63	0.875068	881.068	48058.3						32.001	2359.1	614.712	9584.61	48058.3	57642.9	57.6429
166	d	40	+	19.9975	190.1	189.9	189.6	189.867	60.35	2864.72	0.314271	316.426	17259.6						32.001	91.061	23.7278	369.964	17259.6	17629.6	17.6296
167	e	40	+	20.0044	206.1	206.9	207	206.667	60.35	3158.7	0.346522	348.898	19030.8						31.99	95.303	24.8331	387.332	19030.8	19418.1	19.4181
168	f	40	+	19.9937	94.17	93.3	92.86	93.4433	60.35	1177.45	0.129171	130.057	7094.03						32.007	105.767	27.5597	429.631	7094.03	7523.66	7.52366
172	d	40	-	0	57.36	57.3	56.83	57.1633	60.35	542.607	0.0595261	59.9343	3269.14						32	2844.39	741.162	11556.6	3269.14	14825.7	14.8257
173	e	40	-	0	61.79	61.48	61.43	61.5667	60.35	619.659	0.067979	68.4452	3733.37						32	3150.94	821.04	12802.1	3733.37	16535.5	16.5355
174	f	40	-	0	55.49	55.07	54.97	55.1767	60.35	507.843	0.0557124	56.0944	3059.7						32.004	4120.09	1073.57	16737.6	3059.7	19797.3	19.7973
178	d	40	-	6.00037	121.4	121.2	120.8	121.133	60.35	1661.99	0.182327	183.577	10013.3						31.995	8063.43	2101.09	32766.4	10013.3	42779.7	42.7797
179	e	40	-	6.0015	122.2	121.2	121.1	121.5	60.35	1668.4	0.183031	184.286	10051.9						31.989	7694.1	2004.85	31271.4	10051.9	41323.4	41.3234
180	f	40	-	5.99793	139.1	139	138.7	138.933	60.35	1973.46	0.216497	217.981	11889.9						32.008	10259.6	2673.36	41673.9	11889.9	53563.8	53.5638
184	d	40	-	15.991	515.3	510.9	510.7	512.3	60.35	8506.83	0.933234	939.633	51252.7						32.015	2058.49	536.381	8359.61	51252.7	59612.3	59.6123
185	e	40	-	15.9945	539.2	539	536.5	538.233	60.35	8960.63	0.983017	989.757	53986.8						32.008	2284.73	595.332	9280.41	53986.8	63267.2	63.2672
186	f	40	-	15.994	456.1	455.3	454.8	455.4	60.35	7511.17	0.824005	829.655	45253.9						32.009	2245.99	585.236	9122.75	45253.9	54376.7	54.3767
190	d	40	-	19.9944	183.9	184.7	183.6	184.067	60.35	2763.23	0.303137	305.216	16648.1						32.006	77.487	20.1908	314.766	16648.1	16962.9	16.9629
191	e	40	-	20	217.6	217.5	217.6	217.567	60.35	3349.43	0.367446	369.966	20179.9						31.997	102.09	26.6016	414.825	20179.9	20594.8	20.5948
192	f	40	-	20	140.1	139	139	139.367	60.35	1981.04	0.217329	218.819	11935.6						31.997	99.828	26.0122	405.634	11935.6	12341.2	12.3412
196	d	48	+	0	58.25	58.09	58.01	58.1167	60.35	559.289	0.0613562	61.7769	3369.65	Std	Rep1	Rep2	Rep3	Mean	31.996	4955.52	1291.26	20136.5	3369.65	23506.2	23.5062
197	e	48	+	0	59.44	59.48	59.38	59.4333	60.35	582.328	0.0638838	64.3218	3508.46	Lab Air	24.17	23.98	23.98	24.0433	32.002	3818.02	994.861	15511.4	3508.46	19019.9	19.0199
198	f	48	+	0	64.07	63.86	63.68	63.87	60.35	659.964	0.0724007	72.8971	3976.21	357	21.43	21.43	21.42	21.4267	31.998	3734.54	973.108	15174.2	3976.21	19150.4	19.1504
202	d	48	+	6.00056	102.1	101.9	101.8	101.933	60.35	1326.02	0.145469	146.467	7989.1	10000	635.7	636.2	634.8	635.567	31.994	9901.91	2580.14	40238.5	7989.1	48227.6	48.2276
203	e	48	+	6.00112	115.7	114.9	114.8	115.133	60.35	1557	0.170809	171.98	9380.73	50000	2939	2902	2895	2912	31.991	9862.1	2569.77	40080.5	9380.73	49461.2	49.4612
204	f	48	+	5.99737	112.3	112.1	112.1	112.167	60.35	1505.08	0.165114	166.246	9067.96						32.011	8277.07	2156.76	33617.7	9067.96	42685.7	42.6857
208	d	48	+	16.001	390.5	389.2	388.8	389.5	60.35	6358.01	0.6975	702.282	38306.3				Intercept	20.5664	31.995	4250.9	1107.66	17273.9	38306.3	55580.2	55.5802
209	e	48	+	16.0005	582.8	583.8	581	582.533	60.35	9735.81	1.06806	1075.38	58657.2				Slope	17.2821	31.996	4392.43	1144.54	17848.4	58657.2	76505.6	76.5056
210	f	48	+	16.001	484.6	483.8	482.1	483.5	60.35	8002.87	0.877948	883.968	48216.4						31.995	2426.2	632.196	9859.08	48216.4	58075.5	58.0755
214	d	48	+	20.0006	398.9	397.9	396.5	397.767	60.35	6502.67	0.713369	718.26	39177.8						31.996	246.021	64.1057	999.695	39177.8	40177.5	40.1775
215	e	48	+	19.9962	459.9	460.6	459.3	459.933	60.35	7590.49	0.832708	838.417	45731.9						32.003	265.647	69.2196	1079.21	45731.9	46811.1	46.8111
216	f	48	+	19.9987	236.1	232	230.5	232.867	60.35	3617.16	0.396817	399.538	21793						31.999	474.626	123.673	1928.44	21793	23721.4	23.7214
220	d	48	-	0	70.63	70.52	70.37	70.5067	60.35	776.096	0.0851408	85.7246	4675.89						31.997	4144.75	1080	16841.5	4675.89	21517.4	21.5174
221	e	48	-	0	75.15	75.1	74.9	75.05	60.35	855.597	0.0938625	94.5061	5154.88						31.997	4202.53	1095.05	17076.2	5154.88	22231.1	22.2311
222	f	48	-	0	63.98	64.01	63.39	63.7933	60.35	658.622	0.0722535	72.7489	3968.12						31.998	4294.3	1118.97	17448.6	3968.12	21416.7	21.4167
226	d	48	-	5.99868	144.8	144.3	143.6	144.233	60.35	2066.2	0.226671	228.225	12448.6						32.004	10549	2748.76	42854.8	12448.6	55303.4	55.3034
227	e	48	-	6.00018	145.1	146.6	143.7	145.133	60.35	2081.95	0.228399	229.965	12543.5						31.996	10285.9	2680.19	41796.1	12543.5	54339.7	54.3397
228	f	48	-	6	140.1	138.2	139.5	139.267	60.35	1979.29	0.217137	218.626	11925						31.997	8375.48	2182.4	34032.3	11925	45957.3	45.9573
232	d	48	-	15.997	711.7	710	708.1	709.933	60.35	11965.1	1.31262	1321.62	72088.5						32.003	5281.7	1376.25	21457.2	72088.5	93545.8	93.5458
233	e	48	-	16.001	768.3	764.3	762.3	764.967	60.35	12928.1	1.41827	1427.99	77890.5						31.995	4888.07	1273.68	19863.1	77890.5	97753.6	97.7536
234	f	48	-	15.998	670.4	668.6	666.2	668.4	60.35	11238.4	1.23289	1241.35	67709.8						32.001	2793.85	727.994	11350.9	67709.8	79060.7	79.0607
238	d	48	-	19.9937	346.5	340.2	336.3	341	60.35	5509.33	0.604396	608.54	33193.1						32.007	463.569	120.792	1883.04	33193.1	35076.2	35.0762
239	e	48	-	20.005	610.3	605.4	597.7	604.467	60.35	10119.6	1.11016	1117.77	60969.5						31.989	348.022	90.6841	1414.48	60969.5	62384	62.384
240	f	48	-	20.0012	277.3	276.7	274.8	276.267	60.35	4376.59	0.48013	483.422	26368.5						31.995	115.547	30.1081	469.534	26368.5	26838	26.838

## Sheet: Pre DEA CO2
Time	Acetylene	OH added (meq/100 g soil)	Total		StdDev of Total	Column Labels
16	+	0	7764.38		Row Labels	0	6	16	20	Grand Total
16	+	0	7042.77		16	952.912	796.086	1472.5	1640.65	3707.34
16	+	0	8312.93		24	4925.31	3453.57	3663.56	1097.33	9526.05
16	+	6	16173.1		32	2268.04	14576.4	8546.36	1087.27	19504.8
16	+	6	17542.6		40	4256.04	4892.68	3171.76	4923.89	18444.5
16	+	6	17194.3		48	1758.51	4848.36	17467.4	14183	23205.2
16	+	16	13410.1		Grand Total	6731.65	15383.4	24716.6	12835.9	19828.8
16	+	16	15795.3
16	+	16	13719.6
16	+	20	11760.8
16	+	20	12170.7			0	6	16	20
16	+	20	12646.4		16	8187.42	17452.3	15394.1	13536.5
16	-	0	8161.23		24	14611.1	34393	22974.5	11976.4
16	-	0	7932.53		32	25494.7	56641.8	34063.4	8240.4
16	-	0	9910.68		40	19576.4	43653.4	58630	15745
16	-	6	17976		48	21140.3	49329.1	76753.6	39168
16	-	6	18529.3
16	-	6	17298.6			16	24	32	40	48
16	-	16	16024.3		0	8187.42	14611.1	25494.7	19576.4	21140.3
16	-	16	16921.8		6	17452.3	34393	56641.8	43653.4	49329.1
16	-	16	16493.7		16	15394.1	22974.5	34063.4	58630	76753.6
16	-	20	14231.1		20	13536.5	11976.4	8240.4	15745	39168
16	-	20	16098.8
16	-	20	14311
24	+	0	16600.8
24	+	0	16743.2
24	+	0	17134.8
24	+	6	29983.1
24	+	6	33300.8
24	+	6	32884.1
24	+	16	22036.7
24	+	16	26074.9
24	+	16	16207.8
24	+	20	12088.7
24	+	20	12730.8
24	+	20	11964.9
24	-	0	4631.3
24	-	0	17073.4
24	-	0	15483
24	-	6	36132
24	-	6	40175.3
24	-	6	33883
24	-	16	23931.1
24	-	16	26075.1
24	-	16	23521.5
24	-	20	13330.2
24	-	20	11635.4
24	-	20	10108.3
32	+	0	28259.9
32	+	0	23741.7
32	+	0	24587.6
32	+	6	55340.6
32	+	6	54134.9
32	+	6	52860.3
32	+	16	25827.8
32	+	16	32521
32	+	16	29069.8
32	+	20	8322.24
32	+	20	7123.18
32	+	20	6803.48
32	-	0	22535.2
32	-	0	27742.3
32	-	0	26101.5
32	-	6	84855.7
32	-	6	50289.5
32	-	6	42369.5
32	-	16	32665.5
32	-	16	33860.2
32	-	16	50436.1
32	-	20	9551.01
32	-	20	9136.43
32	-	20	8506.08
40	+	0	20826.8
40	+	0	18425.4
40	+	0	27047.4
40	+	6	41331.4
40	+	6	41833
40	+	6	41088.9
40	+	16	56355.3
40	+	16	60525.4
40	+	16	57642.9
40	+	20	17629.6
40	+	20	19418.1
40	+	20	7523.66
40	-	0	14825.7
40	-	0	16535.5
40	-	0	19797.3
40	-	6	42779.7
40	-	6	41323.4
40	-	6	53563.8
40	-	16	59612.3
40	-	16	63267.2
40	-	16	54376.7
40	-	20	16962.9
40	-	20	20594.8
40	-	20	12341.2
48	+	0	23506.2
48	+	0	19019.9
48	+	0	19150.4
48	+	6	48227.6
48	+	6	49461.2
48	+	6	42685.7
48	+	16	55580.2
48	+	16	76505.6
48	+	16	58075.5
48	+	20	40177.5
48	+	20	46811.1
48	+	20	23721.4
48	-	0	21517.4
48	-	0	22231.1
48	-	0	21416.7
48	-	6	55303.4
48	-	6	54339.7
48	-	6	45957.3
48	-	16	93545.8
48	-	16	97753.6
48	-	16	79060.7
48	-	20	35076.2
48	-	20	62384
48	-	20	26838

## Sheet: CO2 - predicted from measured
average particle density				2.65				CO2 in solution is approximately constant from low pH to about pH 6.
Bunsen absorption coefficient (@ 12°C)				0.759				Higher pH increases the concentration of HCO3- in solution, increasing the total CO2 dissolved.
Standard atmospheric pressure				101.325				Ka1	4.45e-07		H2CO3 to HCO3-
Mass of 1 mole CO2 gas				44.0096				Ka2	4.69e-11		HCO3- to (CO3)2-
Universal gas constant				8.31451				Total CO2 = ([CO2aq]/[H+]^2) * ([H+]^2 + [H+]*Ka1 + Ka1*Ka2)
Incubation temperature				293.15				Units of concentration for CO2 do not matter for this formula, as they are carried through the calculations.																																			Accounting for dissolved CO2 via acidification
																					60							120							180							240		Total CO2-C (ng/g soil) evolved
Jar	rep	Time	Acetylene	OH added (meq/100 g soil)	Weight soil wt	wet/dry	Dry soil wt	Vsoil (mL)	Moisture in soil (mL)	Solution added (mL)	Vwater (mL)	Vflask (mL)	Vheadspace (mL)	[H+]	t (mins)	C(CO2) (uL CO2 L-1)	C(CO2aq) (uL CO2 L-1)	Total C(CO2aq, HCO3-aq) (uL CO2 L-1)	V(CO2) (uL)	CO2-C (ngCO2-C g-1)	CO2-C (ngCO2-C g-1)	t (mins)	C(CO2) (uL CO2 L-1)	C(CO2aq) (uL CO2 L-1)	Total C(CO2aq, HCO3-aq) (uL CO2 L-1)	V(CO2) (uL)	CO2-C (ngCO2-C g-1)	CO2-C (ngCO2-C g-1)	t (mins)	C(CO2) (uL CO2 L-1)	C(CO2aq) (uL CO2 L-1)	Total C(CO2aq, HCO3-aq) (uL CO2 L-1)	V(CO2) (uL)	CO2-C (ngCO2-C g-1)	CO2-C (ngCO2-C g-1)	t (mins)	C(CO2) (uL CO2 L-1)	C(CO2aq) (uL CO2 L-1)	Total C(CO2aq, HCO3-aq) (uL CO2 L-1)	V(CO2) (uL)	CO2-C (ngCO2-C g-1)	CO2-C (ngCO2-C g-1)	CO2-C (ngCO2-C g-1)	60	120	180	240	R2	Slope/min
1	a	16	+	0	32.001	1.27934	25.0137	9.43913	6.9873	23.003	29.9903	300	260.571	1.62181e-05	60	197.19	149.667	153.774	55.9936	4095.42	1116.93	120	284.354	215.825	221.747	80.7445	5905.72	1610.65	180	354.942	269.401	276.793	100.789	7371.76	2010.48	240	431.531	327.532	336.519	122.537	8962.43	2444.3	7923.66	1116.93	1610.65	2010.48	2444.3	0.998217	7.30321
2	b	16	+	0	32.003	1.27934	25.0153	9.43972	6.98774	23.003	29.9908	300	260.57	1.62181e-05	60	189.188	143.594	147.534	53.7213	3928.97	1071.54	120	263.777	200.207	205.7	74.9013	5478.01	1494	180	345.225	262.026	269.215	98.0291	7169.48	1955.31	240	406.668	308.661	317.13	115.476	8445.5	2303.32	8281.1	1071.54	1494	1955.31	2303.32	0.997064	6.92776
3	c	16	+	0	31.997	1.27934	25.0106	9.43795	6.98643	23.003	29.9895	300	260.573	1.62181e-05	60	187.473	142.292	146.196	53.2347	3894.12	1062.03	120	268.921	204.111	209.712	76.3626	5585.92	1523.43	180	340.653	258.556	265.65	96.7315	7075.91	1929.79	240	6.859	5.20598	5.34883	1.94768	142.472	38.8561	6559.01	1062.03	1523.43	1929.79		0.998661	7.23135
7	a	16	+	6	31.997	1.27934	25.0106	9.43795	6.98643	23.003	29.9895	300	260.573	3.01995e-07	60	733.604	556.805	1377.4	232.465	17004.8	4637.67	120	995.38	755.493	1868.91	315.416	23072.7	6292.56	180	1228.87	932.709	2307.3	389.403	28484.8	7768.59	240	1435.77	1089.75	2695.78	454.968	33280.9	9076.6	18468	4637.67	6292.56	7768.59	9076.6	0.997258	24.6547
8	b	16	+	5.99868	32.004	1.27934	25.016	9.44002	6.98796	23.003	29.991	300	260.569	3.01995e-07	60	701.31	532.294	1316.77	222.231	16252.6	4432.54	120	934.794	709.509	1755.16	296.217	21663.5	5908.24	180	1162.85	882.602	2183.35	368.483	26948.6	7349.63	240	1373.76	1042.68	2579.34	435.315	31836.3	8682.64	17625.8	4432.54	5908.24	7349.63	8682.64	0.999468	23.6528
9	c	16	+	5.99756	32.01	1.27934	25.0207	9.44179	6.98927	23.003	29.9923	300	260.566	3.01995e-07	60	798.19	605.826	1498.67	252.93	18494.3	5043.9	120	1110.27	842.691	2084.62	351.82	25725.2	7015.95	180	1424.34	1081.07	2674.32	451.343	33002.4	9000.64	240	1661.54	1261.11	3119.68	526.507	38498.3	10499.5	21261.6	5043.9	7015.95	9000.64	10499.5	0.995955	30.5861
13	a	16	+	15.9985	32	1.27934	25.0129	9.43884	6.98708	23.003	29.9901	300	260.571	6.16595e-09	60	62.301	47.2865	3485.93	120.777	8834.04	2409.28	120	102.024	77.4362	5708.56	197.785	14466.6	3945.44	180	128.602	97.6089	7195.68	249.309	18235.3	4973.25	240	4.287	3.25383	239.871	8.31082	607.88	165.785	27085.1	2409.28	3945.44	4973.25	165.785	0.987067	21.3664
14	b	16	+	16.001	31.995	1.27934	25.009	9.43736	6.98599	23.003	29.989	300	260.574	6.16595e-09	60	62.015	47.0694	3469.93	120.219	8794.59	2398.52	120	98.309	74.6165	5500.69	190.577	13941.6	3802.25	180	106.597	80.9071	5964.43	206.644	15116.9	4122.8	240	122.315	92.8371	6843.9	237.114	17346	4730.72	28068.4	2398.52	3802.25	4122.8	4730.72	0.913887	12.1952
15	c	16	+	15.998	32.001	1.27934	25.0137	9.43913	6.9873	23.003	29.9903	300	260.571	6.16595e-09	60	63.444	48.154	3549.89	122.994	8995.88	2453.42	120	90.879	68.9772	5084.96	176.18	12886	3514.35	180	115.456	87.6311	6460.12	223.826	16370.8	4464.76	240	106.025	80.473	5932.43	205.542	15033.5	4100.06	22211.8	2453.42	3514.35	4464.76	4100.06	0.749224	9.8172
19	a	16	+	19.9956	32.004	1.27934	25.016	9.44002	6.98796	23.003	29.991	300	260.569	1.41254e-09	60	65.73	49.8891	16288.6	505.638	36979.3	10085.3	120	63.158	47.9369	15651.2	485.852	35532.3	9690.63	180	62.872	47.7198	15580.3	483.652	35371.4	9646.75	240	63.158	47.9369	15651.2	485.852	35532.3	9690.63	14394.1	10085.3	9690.63	9646.75	9690.63	0.59393	-2.04631
20	b	16	+	19.9969	32.002	1.27934	25.0145	9.43943	6.98752	23.003	29.9905	300	260.57	1.41254e-09	60	65.158	49.4549	16146.8	501.23	36659.3	9997.98	120	63.729	48.3703	15792.7	490.238	35855.3	9778.72	180	62.872	47.7198	15580.3	483.645	35373.1	9647.22	240	64.587	49.0215	16005.3	496.838	36338	9910.37	16969.1	9997.98	9778.72	9647.22	9910.37	0.110029	-0.657244
21	c	16	+	20.0012	31.995	1.27934	25.009	9.43736	6.98599	23.003	29.989	300	260.574	1.41254e-09	60	65.444	49.672	16217.7	503.406	36826.4	10043.6	120	64.301	48.8045	15934.5	494.614	36183.3	9868.16	180	64.015	48.5874	15863.6	492.414	36022.3	9824.27	240	66.587	50.5395	16501	512.198	37469.6	10219	17508.5	10043.6	9868.16	9824.27	10219	0.119177	0.803918
25	a	16	-	0	31.997	1.27934	25.0106	9.43795	6.98643	23.003	29.9895	300	260.573	1.8197e-05	60	136.89	103.9	106.44	38.8619	2842.75	775.294	120	194.332	147.498	151.105	55.1691	4035.62	1100.62	180	243.487	184.807	189.326	69.1238	5056.41	1379.02	240	300.072	227.755	233.324	85.1878	6231.49	1699.5	6722.96	775.294	1100.62	1379.02	1699.5	0.999137	5.085
26	b	16	-	0	32.006	1.27934	25.0176	9.44061	6.9884	23.003	29.9914	300	260.568	1.8197e-05	60	146.892	111.491	114.218	41.7009	3049.56	831.699	120	186.616	141.642	145.105	52.9781	3874.26	1056.62	180	240.343	182.42	186.881	68.2305	4989.66	1360.82	240	283.21	214.956	220.213	80.4	5879.6	1603.53	6594.3	831.699	1056.62	1360.82	1603.53	0.996891	4.36615
27	c	16	-	0	31.993	1.27934	25.0074	9.43677	6.98556	23.003	29.9886	300	260.575	1.8197e-05	60	62.872	47.7198	48.8868	17.8489	1305.81	356.13	120	183.472	139.255	142.661	52.0863	3810.59	1039.25	180	244.058	185.24	189.77	69.2863	5068.92	1382.43	240	282.353	214.306	219.547	80.1579	5864.28	1599.35	5989.15	356.13	1039.25	1382.43	1599.35	0.936097	6.78807
31	a	16	-	5.99925	32.001	1.27934	25.0137	9.43913	6.9873	23.003	29.9903	300	260.571	2.39883e-07	60	633.294	480.67	1372.52	206.18	15080.2	4112.78	120	876.495	665.26	1899.6	285.359	20871.4	5692.19	180	1052.54	798.876	2281.13	342.672	25063.3	6835.45	240	1215.15	922.297	2633.55	395.613	28935.4	7891.49	17064.5	4112.78	5692.19	6835.45	7891.49	0.990514	20.799
32	b	16	-	5.99981	31.998	1.27934	25.0114	9.43825	6.98665	23.003	29.9897	300	260.572	2.39883e-07	60	650.727	493.902	1410.3	211.856	15496.8	4226.39	120	896.5	680.443	1942.96	291.872	21349.7	5822.66	180	1102.26	836.618	2388.9	358.861	26249.9	7159.06	240	1260.87	957.002	2732.65	410.499	30027.1	8189.21	15332	4226.39	5822.66	7159.06	8189.21	0.990909	22.0414
33	c	16	-	5.99925	32.001	1.27934	25.0137	9.43913	6.9873	23.003	29.9903	300	260.571	2.39883e-07	60	654.156	496.504	1417.73	212.972	15577	4248.26	120	904.216	686.3	1959.68	294.384	21531.5	5872.22	180	1109.69	842.257	2405.01	361.28	26424.3	7206.64	240	1262.87	958.521	2736.99	411.151	30071.9	8201.43	17742.4	4248.26	5872.22	7206.64	8201.43	0.988744	21.9899
37	a	16	-	16.0005	31.996	1.27934	25.0098	9.43766	6.98621	23.003	29.9892	300	260.573	6.45654e-09	60	63.729	48.3703	3406.38	118.761	8687.63	2369.35	120	100.595	76.3516	5376.91	187.462	13713.3	3739.98	180	106.311	80.69	5682.43	198.114	14492.5	3952.49	240	119.743	90.8849	6400.39	223.145	16323.5	4451.87	36517.7	2369.35	3739.98	3952.49	4451.87	0.876443	10.7668
38	b	16	-	16	31.997	1.27934	25.0106	9.43795	6.98643	23.003	29.9895	300	260.573	6.45654e-09	60	63.729	48.3703	3406.38	118.762	8687.41	2369.29	120	116.885	88.7157	6247.63	217.82	15933.5	4345.51	180	135.175	102.598	7225.25	251.904	18426.8	5025.49	240	141.748	107.587	7576.58	264.153	19322.8	5269.85	35425.3	2369.29	4345.51	5025.49	5269.85	0.848321	15.6361
39	c	16	-	15.9965	32.004	1.27934	25.016	9.44002	6.98796	23.003	29.991	300	260.569	6.45654e-09	60	62.015	47.0694	3314.77	115.572	8452.26	2305.16	120	119.171	90.4508	6369.81	222.089	16242.3	4429.71	180	122.315	92.8371	6537.86	227.948	16670.8	4546.58	240	140.891	106.936	7530.77	262.567	19202.6	5237.07	37829.1	2305.16	4429.71	4546.58	5237.07	0.824177	14.8543
43	a	16	-	19.9962	32.003	1.27934	25.0153	9.43972	6.98774	23.003	29.9908	300	260.57	1.94984e-09	60	65.73	49.8891	11709.6	368.307	26936.6	7346.35	120	65.158	49.4549	11607.7	365.102	26702.2	7282.42	180	62.301	47.2865	11098.7	349.093	25531.4	6963.11	240	65.73	49.8891	11709.6	368.307	26936.6	7346.35	17134.2	7346.35	7282.42	6963.11	7346.35	0.0504901	-0.53219
44	b	16	-	19.9937	32.007	1.27934	25.0184	9.4409	6.98861	23.003	29.9916	300	260.567	1.94984e-09	60	65.158	49.4549	11607.7	365.112	26699.6	7281.71	120	65.444	49.672	11658.7	366.715	26816.8	7313.67	180	67.73	51.4071	12065.9	379.524	27753.5	7569.14	240	68.016	51.6241	12116.8	381.127	27870.7	7601.1	23349.3	7281.71	7313.67	7569.14	7601.1	0.880543	2.02276
45	c	16	-	19.9981	32	1.27934	25.0129	9.43884	6.98708	23.003	29.9901	300	260.571	1.94984e-09	60	77.447	58.7823	13797	433.953	31740.7	8656.54	120	64.587	49.0215	11506	361.895	26470.1	7219.13	180	63.729	48.3703	11353.1	357.088	26118.5	7123.23	240	65.158	49.4549	11607.7	365.095	26704.2	7282.95	21804.2	8656.54	7219.13	7123.23	7282.95	0.560651	-7.02777
49	a	24	+	0	32.004	1.27934	25.016	9.44002	6.98796	23.003	29.991	300	260.569	1.54882e-05	60	473.854	359.655	369.989	134.568	9841.49	2684.04	120	563.431	427.644	439.931	160.007	11701.9	3191.43	180	722.26	548.195	563.946	205.112	15000.6	4091.09	240	824.634	625.897	643.88	234.185	17126.9	4670.96	7405.22	2684.04	3191.43	4091.09	4670.96	0.988796	11.434
50	b	24	+	0	32.003	1.27934	25.0153	9.43972	6.98774	23.003	29.9908	300	260.57	1.54882e-05	60	432.453	328.232	337.662	122.811	8981.93	2449.62	120	528.805	401.363	412.895	150.173	10983.1	2995.4	180	633.436	480.778	494.591	179.887	13156.3	3588.08	240	740.326	561.907	578.052	210.243	15376.4	4193.55	7256.94	2449.62	2995.4	3588.08	4193.55	0.999441	9.70748
51	c	24	+	0	31.999	1.27934	25.0121	9.43854	6.98687	23.003	29.9899	300	260.572	1.54882e-05	60	447.132	339.373	349.124	126.98	9288.01	2533.09	120	580.744	440.785	453.449	164.924	12063.5	3290.03	180	779.846	591.903	608.909	221.467	16199.3	4417.99	240	828.021	628.468	646.525	235.148	17200	4690.91	7817.88	2533.09	3290.03	4417.99	4690.91	0.95576	12.669
55	a	24	+	5.99981	31.998	1.27934	25.0114	9.43825	6.98665	23.003	29.9897	300	260.572	2.13796e-07	60	2329	1767.71	5447.86	770.252	56342.1	15366	120	2740	2079.66	6409.25	906.178	66284.9	18077.7	180	3026.79	2297.34	7080.11	1001.03	73222.9	19969.9	240	3305.31	2508.73	7731.6	1093.14	79960.7	21807.5	23624.5	15366	18077.7	19969.9	21807.5	0.990309	35.3608
56	b	24	+	5.99962	31.999	1.27934	25.0121	9.43854	6.98687	23.003	29.9899	300	260.572	2.13796e-07	60	2005.69	1522.32	4691.61	663.328	48519.4	13232.6	120	2341.42	1777.14	5476.92	774.359	56640.8	15447.5	180	2639.51	2003.39	6174.19	872.943	63851.8	17414.1	240	2984.26	2265.06	6980.63	986.963	72191.8	19688.7	22082.7	13232.6	15447.5	17414.1	19688.7	0.999282	35.5583
57	c	24	+	5.99943	32	1.27934	25.0129	9.43884	6.98708	23.003	29.9901	300	260.571	2.13796e-07	60	1969.56	1494.9	4607.09	651.378	47643.8	12993.8	120	2304.91	1749.43	5391.52	762.285	55755.9	15206.2	180	2598.11	1971.96	6077.35	859.251	62848.3	17140.5	240	2870.98	2179.07	6715.63	949.496	69449.1	18940.7	20777.2	12993.8	15206.2	17140.5	18940.7	0.99778	32.9583
61	a	24	+	16.0005	31.996	1.27934	25.0098	9.43766	6.98621	23.003	29.9892	300	260.573	4.89779e-09	60	577.733	438.499	40660.9	1369.93	100214	27331	120	625.156	474.493	43998.5	1482.38	108440	29574.4	180	698.173	529.913	49137.5	1655.52	121105	33028.7	240	777.964	590.475	54753.2	1844.72	134946	36803.3	36745.8	27331	29574.4	33028.7	36803.3	0.987828	53.119
62	b	24	+	15.997	32.003	1.27934	25.0153	9.43972	6.98774	23.003	29.9908	300	260.57	4.89779e-09	60	63.607	48.2777	4476.67	150.833	11031.3	3008.55	120	813.343	617.327	57243.1	1928.7	141058	38470.3	180	922.491	700.171	64925	2187.52	159987	43632.9	240	1035.4	785.871	72871.7	2455.27	179570	48973.5	42394.6	3008.55	38470.3	43632.9	48973.5	0.789236	238.429
63	c	24	+	15.996	32.005	1.27934	25.0168	9.44031	6.98818	23.003	29.9912	300	260.568	4.89779e-09	60	658.653	499.918	46356	1561.9	114224	31152.1	120	762.156	578.476	53640.6	1807.34	132174	36047.4	180	864.53	656.178	60845.7	2050.1	149928	40889.4	240	951.848	722.453	66991.1	2257.17	165070	45019.2	38096.5	31152.1	36047.4	40889.4	45019.2	0.998443	77.4056
67	a	24	+	20	31.997	1.27934	25.0106	9.43795	6.98643	23.003	29.9895	300	260.573	1.07152e-09	60	83.931	63.7036	27677.7	851.908	62317.1	16995.6	120	82.049	62.2752	27057.1	832.806	60919.7	16614.5	180	80.168	60.8475	26436.8	813.714	59523.1	16233.6	240	95.222	72.2735	31401.1	966.513	70700.4	19281.9	13055.2	16995.6	16614.5	16233.6	19281.9	0.372938	10.797
68	b	24	+	19.9981	32	1.27934	25.0129	9.43884	6.98708	23.003	29.9901	300	260.571	1.07152e-09	60	134.365	101.983	44309.1	1363.85	99756.1	27206.2	120	82.426	62.5613	27181.4	836.65	61195.2	16689.6	180	117.805	89.414	38848.2	1195.76	87461.5	23853.1	240	82.049	62.2752	27057.1	832.824	60915.3	16613.3	12986.6	27206.2	16689.6	23853.1	16613.3	0.35875	-41.0255
69	c	24	+	20	31.997	1.27934	25.0106	9.43795	6.98643	23.003	29.9895	300	260.573	1.07152e-09	60	81.297	61.7044	26809.1	825.173	60361.4	16462.2	120	80.92	61.4183	26684.7	821.346	60081.5	16385.9	180	83.555	63.4182	27553.7	848.092	62037.9	16919.4	240	81.297	61.7044	26809.1	825.173	60361.4	16462.2	13465.7	16462.2	16385.9	16919.4	16462.2	0.0796945	0.889289
73	a	24	-	0	32.002	1.27934	25.0145	9.43943	6.98752	23.003	29.9905	300	260.57	1.92752e-05	60	359.813	273.098	279.403	102.136	7470.08	2037.29	120	477.994	362.797	371.173	135.683	9923.63	2706.44	180	606.714	460.496	471.127	172.221	12596	3435.27	240	710.593	539.34	551.792	201.708	14752.6	4023.44	7738.7	2037.29	2706.44	3435.27	4023.44	0.998372	11.1454
74	b	24	-	0	31.992	1.27934	25.0067	9.43648	6.98534	23.003	29.9884	300	260.575	1.92752e-05	60	470.843	357.37	365.62	133.654	9778.34	2666.82	120	548.752	416.503	426.118	155.77	11396.3	3108.09	180	710.217	539.055	551.5	201.603	14749.6	4022.62	240	790.008	599.616	613.459	224.253	16406.7	4474.55	8112.53	2666.82	3108.09	4022.62	4474.55	0.978647	10.5628
75	c	24	-	0	31.999	1.27934	25.0121	9.43854	6.98687	23.003	29.9899	300	260.572	1.92752e-05	60	392.181	297.665	304.537	111.324	8142.86	2220.78	120	494.931	375.653	384.325	140.491	10276.3	2802.62	180	616.876	468.209	479.018	175.106	12808.2	3493.15	240	57.961	43.9924	45.008	16.4528	1203.45	328.212	4091.27	2220.78	2802.62	3493.15	328.212	0.22452	-8.31195
79	a	24	-	6	31.997	1.27934	25.0106	9.43795	6.98643	23.003	29.9895	300	260.573	2.0893e-07	60	1992.9	1512.61	4735.04	661.296	48373.8	13192.8	120	2292.11	1739.71	5445.97	760.584	55636.7	15173.6	180	2566.49	1947.97	6097.88	851.629	62296.7	16990	240	2835.6	2152.22	6737.26	940.926	68828.7	18771.5	19342.6	13192.8	15173.6	16990	18771.5	0.999374	30.9203
80	b	24	-	6.00018	31.996	1.27934	25.0098	9.43766	6.98621	23.003	29.9892	300	260.573	2.0893e-07	60	1928.54	1463.76	4582.13	639.939	46813	12767.2	120	2218.72	1684.01	5271.59	736.23	53856.9	14688.2	180	2509.66	1904.83	5962.84	832.77	60919	16614.3	240	2802.85	2127.36	6659.46	930.06	68036	18555.3	20871.5	12767.2	14688.2	16614.3	18555.3	0.999994	32.1505
81	c	24	-	5.99756	32.01	1.27934	25.0207	9.44179	6.98927	23.003	29.9923	300	260.566	2.0893e-07	60	1827.67	1387.2	4342.47	606.469	44345.2	12094.1	120	2265.77	1719.72	5383.37	751.842	54974.9	14993.1	180	2554.07	1938.54	6068.37	847.508	61970	16900.9	240	2825.43	2144.51	6713.12	937.554	68554.2	18696.6	21050.5	12094.1	14993.1	16900.9	18696.6	0.985662	36.1919
85	a	24	-	16.0005	31.996	1.27934	25.0098	9.43766	6.98621	23.003	29.9892	300	260.573	5.88844e-09	60	445.626	338.23	26102.5	898.912	65757.5	17933.9	120	544.989	413.647	31922.7	1099.35	80419.7	21932.6	180	12.42	9.42678	727.5	25.0535	1832.72	499.833	240	691.021	524.485	40476.5	1393.92	101968	27809.6	33927.7	17933.9	21932.6	499.833	27809.6	0.00810378	13.6573
86	b	24	-	16	31.997	1.27934	25.0106	9.43795	6.98643	23.003	29.9895	300	260.573	5.88844e-09	60	455.035	345.372	26653.6	917.897	67144.2	18312	120	500.577	379.938	29321.2	1009.76	73864.3	20144.8	180	579.615	439.928	33950.9	1169.2	85527	23325.5	240	646.233	490.491	37853	1303.58	95357	26006.5	30918.7	18312	20144.8	23325.5	26006.5	0.989938	43.7733
87	c	24	-	15.999	31.999	1.27934	25.0121	9.43854	6.98687	23.003	29.9899	300	260.572	5.88844e-09	60	459.552	348.8	26918.2	927.02	67807.3	18492.9	120	541.601	411.075	31724.2	1092.53	79913.7	21794.6	180	628.92	477.35	36838.9	1268.67	92797.7	25308.5	240	683.87	519.057	40057.6	1379.52	100906	27519.7	36732.3	18492.9	21794.6	25308.5	27519.7	0.991273	50.9904
91	a	24	-	20.0019	31.994	1.27934	25.0082	9.43707	6.98577	23.003	29.9888	300	260.574	1.60325e-09	60	114.041	86.5571	24814.3	773.868	56613.8	15440.1	120	83.179	63.1329	18099	564.442	41292.8	11261.7	180	83.179	63.1329	18099	564.442	41292.8	11261.7	240	83.555	63.4182	18180.8	566.994	41479.5	11312.6	15214.7	15440.1	11261.7	11261.7	11312.6	0.590175	-20.6376
92	b	24	-	19.9925	32.009	1.27934	25.0199	9.44149	6.98905	23.003	29.9921	300	260.566	1.60325e-09	60	80.168	60.8475	17443.9	544.067	39783.6	10850.1	120	101.621	77.1303	22111.8	689.659	50429.6	13753.5	180	86.566	65.7036	18836	587.487	42958.6	11716	240	83.931	63.7036	18262.7	569.605	41650.9	11359.3	15946.1	10850.1	13753.5	11716	11359.3	0.00267131	-0.849494
93	c	24	-	20	31.997	1.27934	25.0106	9.43795	6.98643	23.003	29.9895	300	260.573	1.60325e-09	60	101.997	77.4157	22193.7	692.153	50631	13808.5	120	82.802	62.8467	18017	561.896	41102.7	11209.8	180	92.588	70.2743	20146.3	628.304	45960.4	12534.7	240	82.802	62.8467	18017	561.896	41102.7	11209.8	14821.6	13808.5	11209.8	12534.7	11209.8	0.44933	-10.7851
97	a	32	+	0	31.996	1.27934	25.0098	9.43766	6.98621	23.003	29.9892	300	260.573	2.34423e-05	60	513.223	389.536	396.931	145.636	10653.6	2905.52	120	701.511	532.447	542.554	199.066	14562.1	3971.48	180	904.424	686.458	699.489	256.646	18774.2	5120.24	240	1016.39	771.441	786.085	288.418	21098.5	5754.12	7276.93	2905.52	3971.48	5120.24	5754.12	0.986453	16.1576
98	b	32	+	0	32.007	1.27934	25.0184	9.4409	6.98861	23.003	29.9916	300	260.567	2.34423e-05	60	656.724	498.454	507.916	186.354	13627.5	3716.6	120	887.057	673.276	686.057	251.714	18407.1	5020.13	180	1125.16	853.996	870.208	319.279	23348	6367.63	240	1292.42	980.951	999.572	366.743	26818.8	7314.23	8742.12	3716.6	5020.13	6367.63	7314.23	0.994367	20.234
99	c	32	+	0	31.991	1.27934	25.0059	9.43618	6.98512	23.003	29.9881	300	260.576	2.34423e-05	60	491.743	373.233	380.318	139.541	10209.4	2784.37	120	718.42	545.281	555.632	203.865	14915.5	4067.87	180	837.243	635.467	647.53	237.583	17382.5	4740.68	240	996.283	756.179	770.533	282.714	20684.4	5641.2	6983.65	2784.37	4067.87	4740.68	5641.2	0.983467	15.4055
103	a	32	+	6.00093	31.992	1.27934	25.0067	9.43648	6.98534	23.003	29.9884	300	260.575	2.31739e-07	60	107.397	81.5143	238.075	35.1245	2569.76	700.842	120	2984.74	2265.41	6616.48	976.165	71417.6	19477.5	180	3401.99	2582.11	7541.43	1112.63	81401.4	22200.4	240	3741.09	2839.49	8293.14	1223.53	89515.3	24413.3	22798.8	700.842	19477.5	22200.4	24413.3	0.771754	123.1
104	b	32	+	6.00056	31.994	1.27934	25.0082	9.43707	6.98577	23.003	29.9888	300	260.574	2.31739e-07	60	2723.32	2067	6036.99	890.67	65158.6	17770.5	120	3125.04	2371.9	6927.5	1022.05	74770	20391.8	180	3589.82	2724.67	7957.8	1174.06	85890.4	23424.7	240	3923.43	2977.89	8697.36	1283.17	93872.6	25601.6	24410.9	17770.5	20391.8	23424.7	25601.6	0.996328	44.2101
105	c	32	+	5.99812	32.007	1.27934	25.0184	9.4409	6.98861	23.003	29.9916	300	260.567	2.31739e-07	60	2613.64	1983.75	5793.85	854.797	62508.9	17047.9	120	3058.31	2321.26	6779.58	1000.23	73143.8	19948.3	180	3511.21	2665.01	7783.56	1148.35	83975.5	22902.4	240	3864.02	2932.79	8565.66	1263.74	92413.5	25203.7	24358.1	17047.9	19948.3	22902.4	25203.7	0.996958	45.7025
109	a	32	+	16.001	31.995	1.27934	25.009	9.43736	6.98599	23.003	29.989	300	260.574	5.55904e-09	60	1382.91	1049.63	85781.2	2932.84	214551	58513.9	120	1554.75	1180.05	96440.1	3297.27	241210	65784.6	180	1686.37	1279.95	104604	3576.4	261630	71353.7	240	1759.95	1335.8	109168	3732.45	273046	74467	29501	58513.9	65784.6	71353.7	74467	0.970427	89.0472
110	b	32	+	15.9995	31.998	1.27934	25.0114	9.43825	6.98665	23.003	29.9897	300	260.572	5.55904e-09	60	1745.78	1325.05	108290	3702.47	270827	73862	120	1963.32	1490.16	121783	4163.83	304574	83065.7	180	2098.59	1592.83	130174	4450.72	325560	88789.1	240	2183.14	1657	135419	4630.03	338676	92366.1	34540.5	73862	83065.7	88789.1	92366.1	0.959058	102.06
111	c	32	+	16.0005	31.996	1.27934	25.0098	9.43766	6.98621	23.003	29.9892	300	260.573	5.55904e-09	60	3417.07	2593.55	211958	7246.87	530125	144580	120	3666.59	2782.94	227436	7776.06	568837	155137	180	3716.41	2820.75	230526	7881.71	576565	157245	240	3810.09	2891.86	236338	8080.4	591099	161209	59962.1	144580	155137	157245	161209	0.893099	86.6598
115	a	32	+	19.995	32.005	1.27934	25.0168	9.44031	6.98818	23.003	29.9912	300	260.568	1.77828e-09	60	153.555	116.548	30051	941.277	68837.2	18773.8	120	137.103	104.061	26831.3	840.428	61461.9	16762.3	180	186.46	141.523	36490.6	1142.98	83588.2	22796.8	240	143.044	108.57	27994	876.846	64125.2	17488.7	8184.96	18773.8	16762.3	22796.8	17488.7	0.0109169	3.63197
116	b	32	+	20	31.997	1.27934	25.0106	9.43795	6.98643	23.003	29.9895	300	260.573	1.77828e-09	60	291.116	220.957	56971.9	1784.41	130530	35599.1	120	132.99	100.939	26026.4	815.171	59629.7	16262.7	180	152.641	115.855	29872.1	935.623	68440.8	18665.7	240	180.062	136.667	35238.5	1103.7	80735.8	22018.8	9359.7	35599.1	16262.7	18665.7	22018.8	0.328364	-63.8961
117	c	32	+	20.0006	31.996	1.27934	25.0098	9.43766	6.98621	23.003	29.9892	300	260.573	1.77828e-09	60	123.393	93.6553	24148.2	756.34	55328	15089.5	120	137.103	104.061	26831.3	840.376	61475.4	16766	180	220.279	167.192	43109	1350.21	98770.6	26937.4	240	116.995	88.7992	22896.1	717.123	52459.2	14307.1	9098.58	15089.5	16766	26937.4	14307.1	0.0296581	13.0404
121	a	32	-	0	31.996	1.27934	25.0098	9.43766	6.98621	23.003	29.9892	300	260.573	2.04174e-05	60	445.128	337.852	345.216	126.341	9242.14	2520.58	120	568.064	431.161	440.558	161.234	11794.6	3216.72	180	729.389	553.606	565.672	207.023	15144.2	4130.24	240	934.586	709.351	724.811	265.265	19404.7	5292.19	7190.5	2520.58	3216.72	4130.24	5292.19	0.98741	15.3806
122	b	32	-	0	32.003	1.27934	25.0153	9.43972	6.98774	23.003	29.9908	300	260.57	2.04174e-05	60	669.977	508.513	519.596	190.159	13907.5	3792.95	120	812.107	616.389	629.824	230.499	16857.9	4597.6	180	965.663	732.938	748.913	274.083	20045.4	5466.93	240	1141.15	866.137	885.014	323.892	23688.3	6460.44	8927.67	3792.95	4597.6	5466.93	6460.44	0.997694	14.7863
123	c	32	-	0	31.994	1.27934	25.0082	9.43707	6.98577	23.003	29.9888	300	260.574	2.04174e-05	60	515.051	390.924	399.444	146.188	10694.6	2916.72	120	593.199	450.238	460.051	168.369	12317.3	3359.27	180	736.244	558.809	570.989	208.969	15287.5	4169.33	240	886.143	672.583	687.242	251.515	18400.1	5018.2	6921.76	2916.72	3359.27	4169.33	5018.2	0.981891	11.8575
127	a	32	-	5.99962	31.999	1.27934	25.0121	9.43854	6.98687	23.003	29.9899	300	260.572	2.34423e-07	60	2584.39	1961.56	5685.88	843.938	61730.2	16835.5	120	2907.96	2207.14	6397.74	949.599	69458.8	18943.3	180	3253.91	2469.72	7158.88	1062.57	77722.2	21197	240	3511.67	2665.36	7725.96	1146.74	83878.9	22876.1	22392.1	16835.5	18943.3	21197	22876.1	0.996548	33.9588
128	b	32	-	5.99943	32	1.27934	25.0129	9.43884	6.98708	23.003	29.9901	300	260.571	2.34423e-07	60	2609.07	1980.29	5740.17	851.997	62317.7	16995.7	120	2987.48	2267.5	6572.69	975.566	71355.9	19460.7	180	3359.48	2549.85	7391.14	1097.05	80241.3	21884	240	3666.59	2782.94	8066.81	1197.33	87576.7	23884.5	23869.5	16995.7	19460.7	21884	23884.5	0.99771	38.4828
129	c	32	-	5.99718	32.012	1.27934	25.0223	9.44238	6.98971	23.003	29.9927	300	260.565	2.34423e-07	60	3162.97	2400.69	6958.79	1032.87	75519.2	20596.1	120	3701.33	2809.31	8143.22	1208.67	88373	24101.7	180	4188.96	3179.42	9216.05	1367.91	100016	27277	240	4590.21	3483.97	10098.8	1498.94	109596	29889.8	29152.1	20596.1	24101.7	27277	29889.8	0.99583	51.7606
133	a	32	-	15.9985	32	1.27934	25.0129	9.43884	6.98708	23.003	29.9901	300	260.571	5.4325e-09	60	1650.26	1252.55	104740	3571.18	261207	71238.4	120	1830.33	1389.22	116169	3960.84	289708	79011.3	180	2006.73	1523.11	127365	4342.58	317630	86626.4	240	2060.2	1563.69	130759	4458.29	326093	88934.6	40923.3	71238.4	79011.3	86626.4	88934.6	0.954457	101.173
134	b	32	-	15.997	32.003	1.27934	25.0153	9.43972	6.98774	23.003	29.9908	300	260.57	5.4325e-09	60	1568	1190.11	99519.2	3393.23	248168	67682.2	120	1791.02	1359.39	113674	3875.86	283466	77308.9	180	1914.42	1453.04	121506	4142.88	302995	82635	240	2009.93	1525.54	127568	4349.58	318112	86757.9	39442.6	67682.2	77308.9	82635	86757.9	0.960469	104.255
135	c	32	-	15.994	32.009	1.27934	25.0199	9.44149	6.98905	23.003	29.9921	300	260.566	5.4325e-09	60	1855.92	1408.64	117793	4016.44	293693	80098	120	2064.77	1567.16	131049	4468.43	326743	89111.7	180	2192.74	1664.29	139170	4745.36	346993	94634.4	240	2287.34	1736.09	145174	4950.09	361963	98717.2	48480.4	80098	89111.7	94634.4	98717.2	0.967694	102.3
139	a	32	-	20.0019	31.994	1.27934	25.0082	9.43707	6.98577	23.003	29.9888	300	260.574	1.71791e-09	60	177.32	134.586	35948.9	1124.27	82248.1	22431.3	120	177.777	134.933	36041.6	1127.17	82460.1	22489.1	180	144.415	109.611	29277.9	915.641	66985.4	18268.8	240	175.492	133.198	35578.3	1112.68	81400.2	22200.1	12004.6	22431.3	22489.1	18268.8	22200.1	0.0951964	-8.19015
140	b	32	-	19.9894	32.014	1.27934	25.0239	9.44297	6.99014	23.003	29.9932	300	260.564	1.71791e-09	60	99.628	75.6177	20198.1	631.763	46188.9	12597	120	170.008	129.036	34466.5	1078.06	78818.1	21495.8	180	143.958	109.264	29185.3	912.87	66741	18202.1	240	110.597	83.9431	22421.9	701.32	51274.3	13983.9	11940.7	12597	21495.8	18202.1	13983.9	0.000760814	1.445
141	c	32	-	20	31.997	1.27934	25.0106	9.43795	6.98643	23.003	29.9895	300	260.573	1.71791e-09	60	132.076	100.246	26776.4	837.425	61257.6	16706.6	120	136.646	103.714	27702.9	866.401	63377.2	17284.7	180	183.718	139.442	37246	1164.86	85209.5	23239	240	179.148	135.973	36319.5	1135.88	83089.9	22660.9	11809.3	16706.6	17284.7	23239	22660.9	0.79253	39.695
145	a	40	+	0	31.996	1.27934	25.0098	9.43766	6.98621	23.003	29.9892	300	260.573	2.63027e-05	60	314.755	238.899	242.941	89.3023	6532.67	1781.64	120	377.253	286.335	291.179	107.034	7829.8	2135.4	180	478.212	362.963	369.104	135.678	9925.18	2706.87	240	559.375	424.566	431.749	158.706	11609.7	3166.28	6242.26	1781.64	2135.4	2706.87	3166.28	0.992685	7.87567
146	b	40	+	0	32.002	1.27934	25.0145	9.43943	6.98752	23.003	29.9905	300	260.57	2.63027e-05	60	381.212	289.34	294.235	108.157	7910.43	2157.39	120	357.74	271.525	276.118	101.497	7423.36	2024.55	180	439.469	333.557	339.2	124.685	9119.3	2487.08	240	524.591	398.165	404.901	148.836	10885.6	2968.81	6063.52	2157.39	2024.55	2487.08	2968.81	0.790761	4.828
147	c	40	+	0	32.001	1.27934	25.0137	9.43913	6.9873	23.003	29.9903	300	260.571	2.63027e-05	60	380.081	288.481	293.362	107.836	7887.21	2151.06	120	572.667	434.654	442.008	162.476	11883.6	3240.99	180	565.031	428.859	436.114	160.31	11725.2	3197.78	240	652.982	495.613	503.998	185.263	13550.3	3695.53	7082.73	2151.06	3240.99	3197.78	3695.53	0.82221	7.65035
151	a	40	+	5.99906	32.002	1.27934	25.0145	9.43943	6.98752	23.003	29.9905	300	260.57	2.29087e-07	60	1552	1177.97	3466.63	508.37	37181.5	10140.4	120	1803.41	1368.79	4028.19	590.721	43204.5	11783	180	1956.68	1485.12	4370.55	640.928	46876.6	12784.5	240	2181.22	1655.55	4872.1	714.479	52255.9	14251.6	18334.4	10140.4	11783	12784.5	14251.6	0.992304	22.2252
152	b	40	+	6	31.997	1.27934	25.0106	9.43795	6.98643	23.003	29.9895	300	260.573	2.29087e-07	60	1557.65	1182.26	3479.26	510.223	37322.8	10179	120	1756.74	1333.37	3923.96	575.437	42093.2	11480	180	1960.92	1488.34	4380.03	642.318	46985.5	12814.2	240	2176.13	1651.69	4860.73	712.812	52142.2	14220.6	18267.2	10179	11480	12814.2	14220.6	0.999685	22.432
153	c	40	+	5.99943	32	1.27934	25.0129	9.43884	6.98708	23.003	29.9901	300	260.571	2.29087e-07	60	1565.57	1188.27	3496.95	512.817	37509	10229.7	120	1813.87	1376.73	4051.56	594.148	43457.9	11852.1	180	2034.45	1544.15	4544.27	666.402	48742.8	13293.5	240	65.326	49.5824	145.916	21.3981	1565.12	426.852	7665.55	10229.7	11852.1	13293.5	426.852	0.38504	-46.6122
157	a	40	+	15.9955	32.006	1.27934	25.0176	9.44061	6.9884	23.003	29.9914	300	260.568	3.9355e-09	60	1529.94	1161.22	134029	4418.38	323114	88122	120	1671.34	1268.55	146417	4826.74	352977	96266.4	180	1679.82	1274.99	147160	4851.24	354768	96755	240	1823.77	1384.24	159770	5266.94	385169	105046	68055.1	88122	96266.4	96755	105046	0.916609	85.4345
158	b	40	+	16	31.997	1.27934	25.0106	9.43795	6.98643	23.003	29.9895	300	260.573	3.9355e-09	60	1439.44	1092.54	126102	4156.8	304070	82928.1	120	1531.92	1162.73	134203	4423.85	323604	88255.7	180	1609.41	1221.54	140991	4647.61	339973	92719.8	240	1680.67	1275.63	147234	4853.41	355027	96825.5	73928.2	82928.1	88255.7	92719.8	96825.5	0.996389	76.9271
159	c	40	+	16.001	31.995	1.27934	25.009	9.43736	6.98599	23.003	29.989	300	260.574	3.9355e-09	60	1381.19	1048.32	120998	3988.52	291778	79575.9	120	1595.83	1211.24	139802	4608.35	337122	91942.3	180	1553.41	1179.04	136086	4485.85	328161	89498.4	240	1662.01	1261.46	145599	4799.45	351101	95754.9	74700.7	79575.9	91942.3	89498.4	95754.9	0.741825	76.8221
163	a	40	+	19.9919	32.01	1.27934	25.0207	9.44179	6.98927	23.003	29.9923	300	260.566	1.92752e-09	60	87.102	66.1104	15700.1	493.579	36090.6	9842.89	120	62.781	47.6508	11316.3	355.759	26013.2	7094.52	180	60.519	45.9339	10908.5	342.941	25076	6838.9	240	63.064	47.8656	11367.3	357.363	26130.5	7126.5	19398.7	9842.89	7094.52	6838.9	7126.5	0.586098	-14.008
164	b	40	+	19.9944	32.006	1.27934	25.0176	9.44061	6.9884	23.003	29.9914	300	260.568	1.92752e-09	60	88.516	67.1836	15955	501.578	36680.1	10003.7	120	99.262	75.3399	17892	562.47	41133.1	11218.1	180	128.956	97.8776	23244.3	730.732	53438	14574	240	60.802	46.1487	10959.6	344.536	25195.7	6871.55	32225.7	10003.7	11218.1	14574	6871.55	0.0599842	-10.0674
165	c	40	+	19.9981	32	1.27934	25.0129	9.43884	6.98708	23.003	29.9901	300	260.571	1.92752e-09	60	157.519	119.557	28392.8	892.548	65283.7	17804.7	120	135.178	102.6	24365.8	765.957	56024.5	15279.4	180	213.796	162.271	38536.7	1211.43	88607.7	24165.7	240	116.513	88.4334	21001.5	660.196	48288.8	13169.7	26338.2	17804.7	15279.4	24165.7	13169.7	0.018475	-8.36435
169	a	40	-	0	32.006	1.27934	25.0176	9.44061	6.9884	23.003	29.9914	300	260.568	2.54097e-05	60	365.093	277.106	281.959	103.588	7575.32	2066	120	354.064	268.735	273.441	100.459	7346.48	2003.59	180	421.37	319.82	325.421	119.555	8743.01	2384.46	240	489.524	371.549	378.056	138.893	10157.1	2770.13	6445.45	2066	2003.59	2384.46	2770.13	0.838631	4.15545
170	b	40	-	0	31.999	1.27934	25.0121	9.43854	6.98687	23.003	29.9899	300	260.572	2.54097e-05	60	345.297	262.08	266.67	97.972	7166.2	1954.42	120	307.402	233.318	237.404	87.2199	6379.74	1739.93	180	378.667	287.408	292.442	107.44	7858.75	2143.3	240	442.297	335.703	341.583	125.494	9179.31	2503.45	6256.37	1954.42	1739.93	2143.3	2503.45	0.668161	3.41743
171	c	40	-	0	31.996	1.27934	25.0098	9.43766	6.98621	23.003	29.9892	300	260.573	2.54097e-05	60	293.262	222.586	226.484	83.2083	6086.87	1660.06	120	354.629	269.163	273.877	100.62	7360.59	2007.43	180	409.209	310.59	316.029	116.106	8493.44	2316.39	240	444.842	337.635	343.548	126.217	9233.03	2518.1	6379.36	1660.06	2007.43	2316.39	2518.1	0.986841	4.80515
175	a	40	-	5.997	32.013	1.27934	25.0231	9.44267	6.98992	23.003	29.9929	300	260.564	2.0893e-07	60	1407.77	1068.5	3344.81	467.136	34153.9	9314.7	120	1638.25	1243.43	3892.42	543.615	39745.6	10839.7	180	1792.94	1360.84	4259.96	594.946	43498.5	11863.2	240	2053.12	1558.32	4878.12	681.278	49810.6	13584.7	19671.1	9314.7	10839.7	11863.2	13584.7	0.991546	23.0559
176	b	40	-	6.00075	31.993	1.27934	25.0074	9.43677	6.98556	23.003	29.9886	300	260.575	2.0893e-07	60	2523.41	1915.27	5995.52	837.334	61258.6	16706.9	120	2700.72	2049.85	6416.81	896.172	65563.1	17880.9	180	2795.46	2121.76	6641.91	927.608	67863	18508.1	240	2995.68	2273.72	7117.63	994.047	72723.6	19833.7	25263.8	16706.9	17880.9	18508.1	19833.7	0.983644	16.6795
177	c	40	-	5.99925	32.001	1.27934	25.0137	9.43913	6.9873	23.003	29.9903	300	260.571	2.0893e-07	60	1371.86	1041.24	3259.47	455.218	33295	9080.46	120	1698.77	1289.37	4036.21	563.697	41229.3	11244.3	180	1914.83	1453.35	4549.55	635.39	46473	12674.5	240	2162.84	1641.6	5138.83	717.688	52492.3	14316.1	19583.1	9080.46	11244.3	12674.5	14316.1	0.992372	28.5617
181	a	40	-	15.997	32.003	1.27934	25.0153	9.43972	6.98774	23.003	29.9908	300	260.57	4.84172e-09	60	1389.95	1054.98	98956.4	3329.96	243541	66420.2	120	1577.17	1197.07	112285	3778.47	276343	75366.3	180	1630.9	1237.85	116110	3907.19	285758	77933.9	240	1704.99	1294.09	121385	4084.7	298740	81474.5	97534.4	66420.2	75366.3	77933.9	81474.5	0.919244	79.5511
182	b	40	-	16.001	31.995	1.27934	25.009	9.43736	6.98599	23.003	29.989	300	260.574	4.84172e-09	60	1305.12	990.582	92916.3	3126.55	228721	62378.5	120	1458.39	1106.92	103829	3493.74	255583	69704.4	180	1533.9	1164.23	109204	3674.63	268816	73313.4	240	1589.89	1206.73	113191	3808.77	278629	75989.6	80908.4	62378.5	69704.4	73313.4	75989.6	0.944596	74.0703
183	c	40	-	16.003	31.991	1.27934	25.0059	9.43618	6.98512	23.003	29.9881	300	260.576	4.84172e-09	60	1481.02	1124.09	105439	3547.85	259574	70792.8	120	1598.66	1213.38	113815	3829.67	280193	76416.2	180	1686.33	1279.92	120056	4039.68	295558	80606.8	240	1784.46	1354.4	127043	4274.76	312757	85297.5	82121.3	70792.8	76416.2	80606.8	85297.5	0.996459	79.5074
187	a	40	-	20.0025	31.993	1.27934	25.0074	9.43677	6.98556	23.003	29.9886	300	260.575	1.56675e-09	60	87.385	66.3252	19468.4	606.6	44378.3	12103.2	120	86.819	65.8956	19342.3	602.671	44090.9	12024.8	180	104.635	79.418	23311.5	726.344	53138.7	14492.4	240	62.216	47.2219	13861	431.885	31596.3	8617.17	27056.6	12103.2	12024.8	14492.4	8617.17	0.182198	-13.3174
188	b	40	-	19.9937	32.007	1.27934	25.0184	9.4409	6.98861	23.003	29.9916	300	260.567	1.56675e-09	60	63.912	48.5092	14238.9	443.701	32446.6	8849.06	120	120.755	91.653	26902.9	838.326	61304.4	16719.4	180	61.084	46.3628	13608.8	424.068	31010.9	8457.51	240	63.347	48.0804	14113	439.778	32159.7	8770.84	26978.1	8849.06	16719.4	8457.51	8770.84	0.0745636	-14.1609
189	c	40	-	19.9956	32.004	1.27934	25.016	9.44002	6.98796	23.003	29.991	300	260.569	1.56675e-09	60	91.344	69.3301	20350.4	634.131	46376.5	12648.1	120	96.434	73.1934	21484.4	669.467	48960.8	13352.9	180	111.423	84.5701	24823.8	773.524	56570.9	15428.4	240	62.498	47.436	13923.9	433.875	31731	8653.92	34614.8	12648.1	13352.9	15428.4	8653.92	0.203503	-16.512
193	a	48	+	0	31.995	1.27934	25.009	9.43736	6.98599	23.003	29.989	300	260.574	3.89045e-05	60	324.802	246.525	249.345	92.1124	6738.44	1837.76	120	403.308	306.111	309.612	114.376	8367.15	2281.95	180	533.782	405.141	409.775	151.378	11074	3020.18	240	621.962	472.069	477.469	176.386	12903.4	3519.11	7290.62	1837.76	2281.95	3020.18	3519.11	0.991124	9.63717
194	b	48	+	0	32.002	1.27934	25.0145	9.43943	6.98752	23.003	29.9905	300	260.57	3.89045e-05	60	314.298	238.552	241.281	89.1328	6519.04	1777.92	120	394.739	299.607	303.034	111.945	8187.52	2232.96	180	453.618	344.296	348.234	128.643	9408.76	2566.03	240	542.627	411.854	416.565	153.885	11255	3069.53	6451.79	1777.92	2232.96	2566.03	3069.53	0.994538	7.01317
195	c	48	+	0	32.003	1.27934	25.0153	9.43972	6.98774	23.003	29.9908	300	260.57	3.89045e-05	60	302.688	229.74	232.368	85.8402	6278.03	1712.19	120	381.194	289.326	292.636	108.104	7906.32	2156.27	180	471.309	357.724	361.815	133.66	9775.39	2666.01	240	535.44	406.399	411.047	151.847	11105.5	3028.78	6219.82	1712.19	2156.27	2666.01	3028.78	0.996079	7.43252
199	a	48	+	5.99906	32.002	1.27934	25.0145	9.43943	6.98752	23.003	29.9905	300	260.57	1.90546e-07	60	1497.96	1136.95	3792.84	504.073	36867.2	10054.7	120	1684.27	1278.36	4264.58	566.768	41452.6	11305.3	180	1873.07	1421.66	4742.62	630.3	46099.3	12572.5	240	2060.21	1563.7	5216.46	693.275	50705.1	13828.7	17999.4	10054.7	11305.3	12572.5	13828.7	0.999994	20.982
200	b	48	+	6.00018	31.996	1.27934	25.0098	9.43766	6.98621	23.003	29.9892	300	260.573	1.90546e-07	60	1463.41	1110.73	3705.35	492.445	36023.5	9824.58	120	1653.87	1255.28	4187.59	556.536	40711.8	11103.2	180	1882.19	1428.59	4765.72	633.37	46332.4	12636.1	240	2057.17	1561.4	5208.76	692.251	50639.7	13810.8	18474.7	9824.58	11103.2	12636.1	13810.8	0.997648	22.4861
201	c	48	+	5.99962	31.999	1.27934	25.0121	9.43854	6.98687	23.003	29.9899	300	260.572	1.90546e-07	60	2496.69	1894.99	6321.63	840.152	61453.3	16760	120	2757.36	2092.84	6981.65	927.87	67869.4	18509.8	180	2747.14	2085.08	6955.75	924.428	67617.7	18441.2	240	2953.91	2242.01	7479.29	994.007	72707	19829.2	24614.6	16760	18509.8	18441.2	19829.2	0.880071	15.2316
205	a	48	+	16.0005	31.996	1.27934	25.0098	9.43766	6.98621	23.003	29.9892	300	260.573	3.54813e-09	60	2134.85	1620.35	207528	6779.89	495964	135263	120	2717.01	2062.21	264119	8628.7	631209	172148	180	2402.99	1823.87	233593	7631.43	558257	152252	240	2485.91	1886.81	241655	7894.8	577522	157506	87873.3	135263	172148	152252	157506	0.157697	78.0555
206	b	48	+	15.9985	32	1.27934	25.0129	9.43884	6.98708	23.003	29.9901	300	260.571	3.54813e-09	60	1982.26	1504.54	192695	6295.46	460470	125583	120	2336.36	1773.3	227117	7420.05	542726	148016	180	2244.59	1703.65	218196	7128.59	521408	142202	240	2401.88	1823.03	233486	7628.12	557945	152167	79111.5	125583	148016	142202	152167	0.668111	123.23
207	c	48	+	15.997	32.003	1.27934	25.0153	9.43972	6.98774	23.003	29.9908	300	260.57	3.54813e-09	60	2093.94	1589.3	203551	6650.26	486375	132648	120	2213.36	1679.94	215159	7029.52	514113	140213	180	2307.89	1751.69	224349	7329.78	536073	146202	240	2448.32	1858.27	238000	7775.76	568690	155097	93043	132648	140213	146202	155097	0.994646	122.229
211	a	48	+	19.9931	32.008	1.27934	25.0192	9.4412	6.98883	23.003	29.9919	300	260.567	1.8197e-09	60	200.686	152.321	38361.7	1202.83	87956.9	23988.2	120	2218.05	1683.5	423988	13294.1	972131	265127	180	254.59	193.234	48665.6	1525.91	111582	30431.5	240	269.517	204.563	51519	1615.38	118124	32215.7	60384.5	23988.2	265127	30431.5	32215.7	0.052635	-350.021
212	b	48	+	20	31.997	1.27934	25.0106	9.43795	6.98643	23.003	29.9895	300	260.573	1.8197e-09	60	231.646	175.819	44279.8	1388.29	101553	27696.4	120	131.303	99.659	25099	786.918	57563.1	15699	180	160.328	121.689	30647.2	960.869	70287.6	19169.3	240	157.287	119.381	30065.9	942.644	68954.4	18805.7	45621.3	27696.4	15699	19169.3	18805.7	0.339075	-38.6692
213	c	48	+	19.9937	32.007	1.27934	25.0184	9.4409	6.98861	23.003	29.9916	300	260.567	1.8197e-09	60	233.858	177.498	44702.7	1401.64	102498	27954	120	264.541	200.787	50567.8	1585.54	115946	31621.7	180	281.127	213.375	53738.3	1684.95	123216	33604.3	240	307.111	233.097	58705.2	1840.69	134604	36710.2	69641.9	27954	31621.7	33604.3	36710.2	0.98828	47.0855
217	a	48	-	0	32.009	1.27934	25.0199	9.44149	6.98905	23.003	29.9921	300	260.566	2.75423e-05	60	345.534	262.26	266.498	98.0274	7168.01	1954.91	120	398.056	302.125	307.006	112.928	8257.57	2252.06	180	517.196	392.552	398.894	146.728	10729.1	2926.12	240	625.279	474.587	482.255	177.391	12971.3	3537.61	7639.6	1954.91	2252.06	2926.12	3537.61	0.97716	9.03693
218	b	48	-	0	32	1.27934	25.0129	9.43884	6.98708	23.003	29.9901	300	260.571	2.75423e-05	60	347.746	263.939	268.204	98.656	7216.01	1968	120	407.178	309.048	314.041	115.517	8449.27	2304.35	180	497.017	377.236	383.331	141.004	10313.5	2812.77	240	571.376	433.674	440.681	162.1	11856.5	3233.59	7490.6	1968	2304.35	2812.77	3233.59	0.994467	7.17534
219	c	48	-	0	32.008	1.27934	25.0192	9.4412	6.98883	23.003	29.9919	300	260.567	2.75423e-05	60	346.364	262.89	267.138	98.263	7185.47	1959.67	120	406.625	308.628	313.615	115.359	8435.6	2300.62	180	491.488	373.039	379.067	139.434	10196.1	2780.76	240	585.474	444.375	451.555	166.098	12145.9	3312.52	7124.06	1959.67	2300.62	2780.76	3312.52	0.990874	7.56447
223	a	48	-	6	31.997	1.27934	25.0106	9.43795	6.98643	23.003	29.9895	300	260.573	1.86209e-07	60	1760.01	1335.85	4529.06	594.435	43482.9	11859	120	1961.25	1488.59	5046.91	662.403	48454.8	13214.9	180	2148.12	1630.42	5527.77	725.516	53071.5	14474	240	2353.5	1786.31	6056.29	794.884	58145.7	15857.9	21348.3	11859	13214.9	14474	15857.9	0.999698	22.0932
224	b	48	-	5.99962	31.999	1.27934	25.0121	9.43854	6.98687	23.003	29.9899	300	260.572	1.86209e-07	60	1267.7	962.182	3262.18	428.158	31317.8	8541.22	120	1427.47	1083.45	3673.33	482.121	35265	9617.72	180	1613.51	1224.65	4152.05	544.954	39860.9	10871.2	240	1794.02	1361.66	4616.55	605.919	44320.2	12087.3	17859.9	8541.22	9617.72	10871.2	12087.3	0.998987	19.8196
225	c	48	-	5.99756	32.01	1.27934	25.0207	9.44179	6.98927	23.003	29.9923	300	260.566	1.86209e-07	60	1753.1	1330.61	4511.28	592.102	43294.7	11807.6	120	1916.47	1454.6	4931.67	647.28	47329.3	12908	180	2132.64	1618.67	5487.94	720.289	52667.7	14363.9	240	2291.31	1739.1	5896.24	773.879	56586.2	15432.6	20966.2	11807.6	12908	14363.9	15432.6	0.996351	20.5514
229	a	48	-	16.0015	31.994	1.27934	25.0082	9.43707	6.98577	23.003	29.9888	300	260.574	4.21697e-09	60	2208.93	1676.58	180567	5990.58	438252	119523	120	2370.92	1799.53	193809	6429.89	470391	128288	180	2497.52	1895.62	204158	6773.24	495509	135139	240	2587.64	1964.02	211524	7017.63	513388	140015	122594	119523	128288	135139	140015	0.984059	113.875
230	b	48	-	16.0005	31.996	1.27934	25.0098	9.43766	6.98621	23.003	29.9892	300	260.573	4.21697e-09	60	1570.38	1191.92	128370	4258.91	311549	84967.9	120	1728.5	1311.93	141295	4687.72	342918	93523	180	1733.75	1315.92	141724	4701.97	343960	93807.2	240	1925.04	1461.11	157361	5220.74	381909	104157	112850	84967.9	93523	93807.2	104157	0.904753	96.4195
231	c	48	-	16	31.997	1.27934	25.0106	9.43795	6.98643	23.003	29.9895	300	260.573	4.21697e-09	60	2181.29	1655.6	178308	5915.73	432736	118019	120	2334.71	1772.04	190849	6331.81	463171	126319	180	2455.78	1863.94	200746	6660.16	487191	132870	240	2569.12	1949.96	210010	6967.53	509675	139002	123910	118019	126319	132870	139002	0.994792	115.835
235	a	48	-	19.9962	32.003	1.27934	25.0153	9.43972	6.98774	23.003	29.9908	300	260.57	1.90546e-09	60	323.42	245.476	58984.8	1853.27	135541	36965.8	120	330.331	250.721	60245.2	1892.87	138438	37755.7	180	409.113	310.517	74613.3	2344.31	171454	46760.3	240	392.527	297.928	71588.4	2249.27	164503	44864.5	90872.8	36965.8	37755.7	46760.3	44864.5	0.727054	54.501
236	b	48	-	19.9919	32.01	1.27934	25.0207	9.44179	6.98927	23.003	29.9923	300	260.566	1.90546e-09	60	272.834	207.081	49759	1563.48	114322	31178.7	120	281.68	213.795	51372.3	1614.17	118029	32189.6	180	350.51	266.037	63925.4	2008.6	146869	40055.3	240	341.941	259.533	62362.6	1959.5	143279	39076.1	83296.1	31178.7	32189.6	40055.3	39076.1	0.789027	52.5963
237	c	48	-	19.9994	31.998	1.27934	25.0114	9.43825	6.98665	23.003	29.9897	300	260.572	1.90546e-09	60	433.438	328.979	79049.7	2483.62	181671	49546.6	120	490.935	372.62	89535.9	2813.08	205770	56119.1	180	535.717	406.609	97703.1	3069.68	224540	61238.1	240	545.944	414.371	99568.3	3128.28	228826	62407.2	101833	49546.6	56119.1	61238.1	62407.2	0.926178	72.8349
[truncated: 68 more columns]

## Sheet: post-DEA dissolved CO2
5		mL unfiltered extract					PV=nRT		R	8.314
2		mL 2N HCl					V/n=RT/P		T (20 degrees)	293
67.35		mL headspace in 50mL Schott bottle							P	101.33
									V/n	24.0403
												calculated differently	Allows for 5ml extract
#	Rep	Time	Acetylene	OH added (meq/100 g soil)	Rep1	Rep2	Rep3	Mean	Headspace (mL)	Headspace conc. (ppm)	Headspace CO2 (mg)	Headspace CO2 (ug)	Headspace CO2-C (ng g-1[or ml...])	Std	Rep1	Rep2	Rep3	Mean
1	a	16	+	0	64.12	64.13	64.06	64.1033	60.35	942.869	0.103437	104.146	5680.68	Lab Air	27.76	27.75	27.81	27.7733
2	b	16	+	0	67.21	67.38	67.2	67.2633	60.35	1023.67	0.112301	113.071	6167.49	357	21.61	21.79	21.6	21.6667
3	c	16	+	0	69.61	69.59	69.52	69.5733	60.35	1082.73	0.11878	119.595	6523.35	10000	630.9	630.3	630.8	630.667
7	a	16	+	6	98.6	98.78	98.6	98.66	60.35	1826.47	0.200371	201.745	11004.3	50000	2882	288.3	2879	2016.43
8	b	16	+	5.99868	95.42	95.27	95.2	95.2967	60.35	1740.47	0.190936	192.246	10486.1
9	c	16	+	5.99756	109.7	109.1	108.8	109.2	60.35	2095.97	0.229936	231.513	12628				Intercept	13.9267
13	a	16	+	15.9985	203.3	202.8	202.6	202.9	60.35	4491.84	0.492773	496.152	27062.8				Slope	25.5696
14	b	16	+	16.001	205.5	205.3	205.1	205.3	60.35	4553.21	0.499505	502.93	27432.6
15	c	16	+	15.998	167.9	167.9	167.7	167.833	60.35	3595.2	0.394408	397.112	21660.7
19	a	16	+	19.9956	118.9	118.6	118.1	118.533	60.35	2334.62	0.256117	257.873	14065.8
20	b	16	+	19.9969	135.1	135.4	135.1	135.2	60.35	2760.78	0.302869	304.945	16633.4
21	c	16	+	20.0012	138.9	138.5	138.5	138.633	60.35	2848.57	0.312499	314.642	17162.3
25	a	16	-	0	61.01	60.79	60.43	60.7433	60.35	856.955	0.0940114	94.6561	5163.06
26	b	16	-	0	60.66	60.57	60.21	60.48	60.35	850.222	0.0932728	93.9123	5122.49
27	c	16	-	0	56.64	56.65	56.44	56.5767	60.35	750.415	0.0823236	82.8881	4521.17
31	a	16	-	5.99925	97.18	97.07	96.75	97	60.35	1784.02	0.195714	197.056	10748.5
32	b	16	-	5.99981	84.58	83.77	84.27	84.2067	60.35	1456.9	0.159828	160.924	8777.67
33	c	16	-	5.99925	99.81	99.76	99.8	99.79	60.35	1855.36	0.203541	204.936	11178.3
37	a	16	-	16.0005	260.7	260.2	259.8	260.233	60.35	5957.83	0.653598	658.079	35895.2
38	b	16	-	16	252.5	252.1	252.6	252.4	60.35	5757.53	0.631624	635.956	34688.5
39	c	16	-	15.9965	268.4	268.2	267.5	268.033	60.35	6157.27	0.675477	680.109	37096.9
43	a	16	-	19.9962	137.1	135.9	135.7	136.233	60.35	2787.2	0.305767	307.864	16792.6
44	b	16	-	19.9937	177.5	176	176	176.5	60.35	3816.8	0.418719	421.59	22995.8
45	c	16	-	19.9981	166.5	166.5	166.7	166.567	60.35	3562.81	0.390855	393.535	21465.5
49	a	24	+	0	54.47	55.51	55.6	55.1933	60.35	517.755	0.0567998	57.1893	3119.42	Std	Rep1	Rep2	Rep3	Mean
50	b	24	+	0	57.14	58.34	58.44	57.9733	60.35	565.85	0.062076	62.5017	3409.18	Lab Air	28.69	27.84	22.66	26.3967
51	c	24	+	0	58	59.45	59.48	58.9767	60.35	583.208	0.0639803	64.419	3513.76	357	21.31	21.12	21.16	21.1967
55	a	24	+	5.99981	85.59	87.76	87.88	87.0767	60.35	1069.35	0.117312	118.116	6442.71	10000	624.3	627.4	629.1	626.933
56	b	24	+	5.99962	86.58	89.18	89.14	88.3	60.35	1090.51	0.119634	120.454	6570.23	50000	2899	2901	2919	2906.33
57	c	24	+	5.99943	80.31	81.98	82	81.43	60.35	971.66	0.106595	107.326	5854.14
61	a	24	+	16.0005	329.1	343.8	344.1	339	60.35	5427.73	0.595444	599.527	32701.5				Intercept	19.5605
62	b	24	+	15.997	372.3	384.1	384.7	380.367	60.35	6143.39	0.673955	678.576	37013.2				Slope	17.3004
63	c	24	+	15.996	337.1	346.2	346.6	343.3	60.35	5502.12	0.603605	607.744	33149.7
67	a	24	+	20	143.1	147	147.2	145.767	60.35	2084.71	0.228701	230.269	12560.2
68	b	24	+	19.9981	142.3	147.4	147.6	145.767	60.35	2084.71	0.228701	230.269	12560.2
69	c	24	+	20	146.9	152	152.3	150.4	60.35	2164.87	0.237495	239.124	13043.1
73	a	24	-	0	62.85	64.7	64.68	64.0767	60.35	671.44	0.0736597	74.1648	4045.35
74	b	24	-	0	63.02	64.25	63.8	63.69	60.35	664.751	0.0729259	73.4259	4005.05
75	c	24	-	0	60.98	61.85	62.05	61.6267	60.35	629.054	0.0690098	69.483	3789.98
79	a	24	-	6	69.51	69.33	69.41	69.4167	60.35	763.825	0.0837946	84.3692	4601.96
80	b	24	-	6.00018	84.34	86.67	86.13	85.7133	60.35	1045.76	0.114725	115.511	6300.61
81	c	24	-	5.99756	85.2	86.92	86.99	86.37	60.35	1057.12	0.115971	116.766	6369.06
85	a	24	-	16.0005	310.6	318.7	319.6	316.3	60.35	5035.01	0.552361	556.148	30335.4
86	b	24	-	16	288.1	290.1	290.8	289.667	60.35	4574.24	0.501813	505.254	27559.3
87	c	24	-	15.999	337.8	344.9	348	343.567	60.35	5506.74	0.604111	608.253	33177.5
91	a	24	-	20.0019	165.3	167.7	168.2	167.067	60.35	2453.21	0.269127	270.973	14780.3
92	b	24	-	19.9925	172.1	174.9	175.2	174.067	60.35	2574.31	0.282413	284.349	15510
93	c	24	-	20	160.8	164.3	164.9	163.333	60.35	2388.62	0.262042	263.838	14391.2
97	a	32	+	0	44.6	44.71	44.45	44.5867	60.35	330.815	0.0362918	36.5406	1993.13	Std	Rep1	Rep2	Rep3	Mean
98	b	32	+	0	44.83	44.98	44.88	44.8967	60.35	336.235	0.0368864	37.1393	2025.78	Lab Air	28.57	25.63	25.09	26.43
99	c	32	+	0	42.59	42.93	42.84	42.7867	60.35	299.345	0.0328393	33.0645	1803.52	357	21.74	21.61	21.69	21.68
103	a	32	+	6.00093	57.34	57.48	57.52	57.4467	60.35	555.657	0.0609578	61.3758	3347.77	10000	628.6	630.5	628	629.033
104	b	32	+	6.00056	63.23	63.86	64.2	63.7633	60.35	666.097	0.0730735	73.5746	4013.16	50000	2871	2882	2884	2879
105	c	32	+	5.99812	65.9	66.68	66.25	66.2767	60.35	710.039	0.0778942	78.4283	4277.91
109	a	32	+	16.001	220	217.9	218.7	218.867	60.35	3377.89	0.370569	373.11	20351.4				Intercept	12.7848
110	b	32	+	15.9995	243.4	247.1	247	245.833	60.35	3849.37	0.422292	425.188	23192.1				Slope	17.4838
111	c	32	+	16.0005	404.7	407.7	408.2	406.867	60.35	6664.85	0.731161	736.175	40155
115	a	32	+	19.995	95.94	96.45	96.54	96.31	60.35	1235.14	0.135499	136.429	7441.56
116	b	32	+	20	105	106	105.9	105.633	60.35	1398.14	0.153382	154.434	8423.66
117	c	32	+	20.0006	104.7	107.1	107	106.267	60.35	1409.22	0.154597	155.657	8490.37
121	a	32	-	0	47.53	48.04	47.84	47.8033	60.35	387.055	0.0424615	42.7527	2331.96
122	b	32	-	0	53.57	54.35	54.42	54.1133	60.35	497.378	0.0545644	54.9385	2996.65
123	c	32	-	0	47.34	48.04	47.54	47.64	60.35	384.199	0.0421482	42.4372	2314.76
127	a	32	-	5.99962	64.36	65.17	65.32	64.95	60.35	686.844	0.0753496	75.8662	4138.16
128	b	32	-	5.99943	70.39	71.9	71.72	71.3367	60.35	798.507	0.0875995	88.2002	4810.92
129	c	32	-	5.99718	75.25	76.47	76.28	76	60.35	880.04	0.096544	97.206	5302.14
133	a	32	-	15.9985	309.8	314.3	313.4	312.5	60.35	5014.96	0.550162	553.934	30214.6
134	b	32	-	15.997	299.9	300.9	302	300.933	60.35	4812.73	0.527976	531.597	28996.2
135	c	32	-	15.994	373	373.3	372.9	373.067	60.35	6073.9	0.666331	670.9	36594.6
139	a	32	-	20.0019	130	131.6	131.3	130.967	60.35	1841.07	0.201973	203.357	11092.2
140	b	32	-	19.9894	134	133.9	132.8	133.567	60.35	1886.53	0.206959	208.379	11366.1
141	c	32	-	20	127.4	129.7	129.7	128.933	60.35	1805.52	0.198072	199.431	10878
145	a	40	+	0	55.62	55.38	55.17	55.39	60.35	553.421	0.0607125	61.1288	3334.3	Std	Rep1	Rep2	Rep3	Mean
146	b	40	+	0	55.42	55.46	55.34	55.4067	60.35	553.858	0.0607604	61.1771	3336.93	Lab Air	35.99	35.4	33.41	34.9333
147	c	40	+	0	57.74	57.65	57.51	57.6333	60.35	612.245	0.0671657	67.6263	3688.71	357	21.78	21.82	21.84	21.8133
151	a	40	+	5.99906	78.96	78.45	78.32	78.5767	60.35	1161.41	0.127412	128.286	6997.39	10000	642	640.5	639	640.5
152	b	40	+	6	78.36	78.37	78.19	78.3067	60.35	1154.33	0.126635	127.504	6954.74	50000	2969	29.23	2910	1969.41
153	c	40	+	5.99943	80.32	81.16	80.49	80.6567	60.35	1215.96	0.133395	134.31	7326
157	a	40	+	15.9955	404.7	406.7	403.8	405.067	60.35	9722.54	1.0666	1073.92	58577.2				Intercept	17.0121
158	b	40	+	16	447	447.1	446.7	446.933	60.35	10820.4	1.18704	1195.18	65191.4				Slope	26.2217
159	c	40	+	16.001	452.3	452.9	452.1	452.433	60.35	10964.6	1.20286	1211.11	66060.3
163	a	40	+	19.9919	155.3	154.9	154.8	155	60.35	3165.36	0.347253	349.634	19071
164	b	40	+	19.9944	236.6	236.1	236.1	236.267	60.35	5296.31	0.581027	585.011	31909.7
165	c	40	+	19.9981	198.1	196.9	196.5	197.167	60.35	4271.05	0.468551	471.764	25732.6
169	a	40	-	0	59.2	58.89	58.85	58.98	60.35	647.557	0.0710396	71.5267	3901.46
170	b	40	-	0	59.39	59.36	59.25	59.3333	60.35	656.822	0.072056	72.5501	3957.28
171	c	40	-	0	59.97	60.13	59.98	60.0267	60.35	675.002	0.0740504	74.5582	4066.81
175	a	40	-	5.997	91.11	91.51	91.21	91.2767	60.35	1494.43	0.163945	165.069	9003.77
176	b	40	-	6.00075	95.75	95.7	95.39	95.6133	60.35	1608.15	0.17642	177.63	9688.89
177	c	40	-	5.99925	87.27	87.058	86.92	87.0827	60.35	1384.46	0.15188	152.922	8341.19
181	a	40	-	15.997	596.2	595.5	595	595.567	60.35	14717.8	1.6146	1625.67	88672.9
182	b	40	-	16.001	495.6	494.2	492.5	494.1	60.35	12057.1	1.32272	1331.79	72642.9
183	c	40	-	16.003	497.6	496.3	492.2	495.367	60.35	12090.4	1.32636	1335.46	72843
187	a	40	-	20.0025	203.8	203.6	203.1	203.5	60.35	4437.12	0.48677	490.107	26733.1
188	b	40	-	19.9937	204.9	202.5	201.5	202.967	60.35	4423.13	0.485235	488.563	26648.9
189	c	40	-	19.9956	252.6	251	250.4	251.333	60.35	5691.39	0.624368	628.65	34290
193	a	48	+	0	50.37	49.99	49.8	50.0533	60.35	673.404	0.0738751	74.3816	4057.18	Std	Rep1	Rep2	Rep3	Mean
194	b	48	+	0	47.52	47.35	47.28	47.3833	60.35	602.742	0.0661232	66.5767	3631.45	Lab Air	25.42	25.27	25.12	25.27
195	c	48	+	0	46.39	46.1	46	46.1633	60.35	570.455	0.0625812	63.0103	3436.93	357	21.81	21.76	21.61	21.7267
199	a	48	+	5.99906	70.36	70.31	70.34	70.3367	60.35	1210.2	0.132764	133.674	7291.32	10000	642.6	637.1	636.9	638.867
200	b	48	+	6.00018	73.62	73.29	73.3	73.4033	60.35	1291.36	0.141667	142.639	7780.3	50000	29.28	2921	2905	1951.76
201	c	48	+	5.99962	82.62	82.72	82.71	82.6833	60.35	1536.95	0.16861	169.766	9259.98
205	a	48	+	16.0005	495	495	494	494.667	60.35	12440.1	1.36473	1374.08	74950				Intercept	17.5142
206	b	48	+	15.9985	443.9	444.4	439.1	442.467	60.35	11058.6	1.21317	1221.49	66626.8				Slope	26.4649
207	c	48	+	15.997	531.9	527.1	526	528.333	60.35	13331.1	1.46247	1472.5	80318.1
211	a	48	+	19.9931	397.2	393.6	392.8	394.533	60.35	9790.05	1.07401	1081.37	58983.9
212	b	48	+	20	306.4	304.7	305.7	305.6	60.35	7436.43	0.815806	821.4	44803.7
213	c	48	+	19.9937	453.3	451.3	449.5	451.367	60.35	11294.1	1.23901	1247.51	68045.9
217	a	48	-	0	52.21	52.13	52.09	52.1433	60.35	728.715	0.079943	80.4912	4390.43
218	b	48	-	0	53.26	52.96	52.66	52.96	60.35	750.328	0.082314	82.8785	4520.64
219	c	48	-	0	50.24	50.28	50.1	50.2067	60.35	677.462	0.0743203	74.8299	4081.63
223	a	48	-	6	82.79	81.64	80.87	81.7667	60.35	1512.7	0.165949	167.087	9113.82
224	b	48	-	5.99962	77.78	78.84	77.78	78.1333	60.35	1416.54	0.1554	156.466	8534.49
225	c	48	-	5.99756	81.7	81.62	80.97	81.43	60.35	1503.79	0.164971	166.102	9060.14
229	a	48	-	16.0015	709.3	712.7	705.3	709.1	60.35	18115	1.98729	2000.92	109141
230	b	48	-	16.0005	675.7	668.2	664.9	669.6	60.35	17069.7	1.87261	1885.45	102843
231	c	48	-	16	721.7	716.9	715.3	717.967	60.35	18349.7	2.01303	2026.84	110555
235	a	48	-	19.9962	588.1	583.1	574	581.733	60.35	14744.3	1.61751	1628.6	88832.6
236	b	48	-	19.9919	541.9	536.1	529.6	535.867	60.35	13530.4	1.48434	1494.52	81519.3
237	c	48	-	19.9994	650.2	646.2	640	645.467	60.35	16431	1.80254	1814.9	98994.8

## Sheet: DEA
ASSAY
50ug NO3--N/g soil
=1060ug NO3--N/21.2g soil (DWE)
Add 1060ug NO3--N in 5mL
= concentration of 1060/5 = ug NO3--N/ml
= 212ug NO3--N/mL
=212mg NO3--N/L
=0.212g NO3--N/L
MW (KNO3) = 101.1g/mol
MW (N) = 14.01g/mol
= (101.1g/mol/14.01g/mol) x 0.212g/L
= 1.53g KNO3/L
average particle density							2.65
Bunsen absorption coefficient							0.632
Standard atmospheric pressure							101.325
Mass of 1 mole N2O gas							28.0134
Universal gas constant							8.31451
Incubation temperature							293.15
																														Total N2O-N (ng/g soil) evolved
Jar	Rep	Time	Acetylene	OH added (meq/100 g soil)	Soil weight	wet/dry	Dry soil wt	Vsoil (mL)	Soil moisture in sample (mL)	Solution added (mL)	Vwater (mL)	Vflask (mL)	Vheadspace (mL)	t (mins)	C(N2O) (uL N2O L-1)	V(N2O) (uL)	N2O-N60 (ngN2O-N g-1)	t (mins)	C(N2O) (uL N2O L-1)	V(N2O) (uL)	N2O-N120 (ngN2O-N g-1)	t (mins)	C(N2O) (uL N2O L-1)	V(N2O) (uL)	N2O-N180 (ngN2O-N g-1)	t (mins)	C(N2O) (uL N2O L-1)	V(N2O) (uL)	N2O-N240 (ngN2O-N g-1)	60	120	180	240	R2	Slope/min	Rate of N2O evolved ng N2O-N g-1 h-1
1	a	16	+	0	32.001	1.27934	25.0137	9.43913	6.9873	23.003	29.9903	300	260.571	60	17.783	4.97078	180.891	120	27.936	7.80879	284.169	180	34.756	9.71515	353.543	240	41.861	11.7012	425.816	180.891	284.169	353.543	425.816	0.990563	1.34025	80.4148
2	b	16	+	0	32.003	1.27934	25.0153	9.43972	6.98774	23.003	29.9908	300	260.57	60	17.245	4.82039	175.407	120	27.238	7.61367	277.051	180	34.394	9.61394	349.838	240	40.523	11.3271	412.179	175.407	277.051	349.838	412.179	0.987024	1.30517	78.3102
3	c	16	+	0	31.997	1.27934	25.0106	9.43795	6.98643	23.003	29.9895	300	260.573	60	17.432	4.8727	177.344	120	27.449	7.67271	279.251	180	34.448	9.62911	350.455	240	41.596	11.6272	423.175	177.344	279.251	350.455	423.175	0.991965	1.34783	80.8699
7	a	16	+	6	31.997	1.27934	25.0106	9.43795	6.98643	23.003	29.9895	300	260.573	60	35.313	9.8709	359.255	120	69.016	19.2918	702.132	180	127.511	35.6426	1297.23	240	173.276	48.4351	1762.82	359.255	702.132	1297.23	1762.82	0.990521	8.00963	480.578
8	b	16	+	5.99868	32.004	1.27934	25.016	9.44002	6.98796	23.003	29.991	300	260.569	60	32.449	9.07025	330.043	120	63.49	17.7469	645.766	180	116.446	32.5494	1184.39	240	160.564	44.8814	1633.12	330.043	645.766	1184.39	1633.12	0.990671	7.41308	444.785
9	c	16	+	5.99756	32.01	1.27934	25.0207	9.44179	6.98927	23.003	29.9923	300	260.566	60	41.144	11.5006	418.4	120	112.115	31.3385	1140.11	180	182.448	50.9981	1855.34	240	246.404	68.8751	2505.72	418.4	1140.11	1855.34	2505.72	0.999408	11.6286	697.719
13	a	16	+	15.9985	32	1.27934	25.0129	9.43884	6.98708	23.003	29.9901	300	260.571	60	0.904	0.25269	9.19591	120	2.123	0.593431	21.5961	180	4.19	1.17121	42.6226	240	8.027	2.24375	81.6544	9.19591	21.5961	42.6226	81.6544	0.939901	0.397337	23.8402
14	b	16	+	16.001	31.995	1.27934	25.009	9.43736	6.98599	23.003	29.989	300	260.574	60	1.153	0.322294	11.7308	120	2.907	0.812584	29.5762	180	6.246	1.74592	63.5476	240	13.73	3.8379	139.691	11.7308	29.5762	63.5476	139.691	0.908091	0.696419	41.7851
15	c	16	+	15.998	32.001	1.27934	25.0137	9.43913	6.9873	23.003	29.9903	300	260.571	60	1.122	0.313626	11.4131	120	2.714	0.758629	27.6072	180	5.483	1.53263	55.7738	240	12.291	3.43563	125.026	11.4131	27.6072	55.7738	125.026	0.901228	0.615007	36.9004
19	a	16	+	19.9956	32.004	1.27934	25.016	9.44002	6.98796	23.003	29.991	300	260.569	60	0.007	0.00195666	0.071198	120	0.001	0.000279523	0.0101711	180	0.084	0.02348	0.854376	240	0.026	0.00726761	0.26445	0.071198	0.0101711	0.854376	0.26445	0.227854	0.00237327	0.142396
20	b	16	+	19.9969	32.002	1.27934	25.0145	9.43943	6.98752	23.003	29.9905	300	260.57	60	0	0	0	120	0.029	0.0081062	0.294982	180	0.075	0.0209643	0.762885	240	0.061	0.017051	0.62048	0	0.294982	0.762885	0.62048	0.775582	0.00388224	0.232934
21	c	16	+	20.0012	31.995	1.27934	25.009	9.43736	6.98599	23.003	29.989	300	260.574	60	0.002	0.000559053	0.0203482	120	0	0	0	180	0.035	0.00978343	0.356094	240	0.068	0.0190078	0.69184	0.0203482	0	0.356094	0.69184	0.876548	0.00395095	0.237057
25	a	16	-	0	31.997	1.27934	25.0106	9.43795	6.98643	23.003	29.9895	300	260.573	60	16.762	4.68541	170.528	120	25.133	7.02533	255.69	180	34.511	9.64672	351.096	240	41.264	11.5344	419.798	170.528	255.69	351.096	419.798	0.996189	1.40536	84.3217
26	b	16	-	0	32.006	1.27934	25.0176	9.44061	6.9884	23.003	29.9914	300	260.568	60	16.985	4.74769	172.746	120	27.246	7.61587	277.105	180	36.353	10.1615	369.727	240	42.951	12.0058	436.832	172.746	277.105	369.727	436.832	0.990977	1.4748	88.4882
27	c	16	-	0	31.993	1.27934	25.0074	9.43677	6.98556	23.003	29.9886	300	260.575	60	17.119	4.78523	174.182	120	26.827	7.49888	272.959	180	35.459	9.91176	360.788	240	41.981	11.7348	427.148	174.182	272.959	360.788	427.148	0.992572	1.41121	84.6725
31	a	16	-	5.99925	32.001	1.27934	25.0137	9.43913	6.9873	23.003	29.9903	300	260.571	60	4.528	1.26569	46.0594	120	7.17	2.00419	72.9342	180	9.846	2.7522	100.155	240	18.621	5.20502	189.415	46.0594	72.9342	100.155	189.415	0.899879	0.762147	45.7288
32	b	16	-	5.99981	31.998	1.27934	25.0114	9.43825	6.98665	23.003	29.9897	300	260.572	60	5.358	1.4977	54.5076	120	8.753	2.44669	89.0454	180	12.969	3.62517	131.935	240	22.078	6.17137	224.602	54.5076	89.0454	131.935	224.602	0.942667	0.921957	55.3174
33	c	16	-	5.99925	32.001	1.27934	25.0137	9.43913	6.9873	23.003	29.9903	300	260.571	60	4.597	1.28497	46.7613	120	8.308	2.32229	84.5101	180	12.334	3.44765	125.463	240	23.113	6.46065	235.109	46.7613	84.5101	125.463	235.109	0.924164	1.00999	60.5995
37	a	16	-	16.0005	31.996	1.27934	25.0098	9.43766	6.98621	23.003	29.9892	300	260.573	60	0.753	0.210483	7.66087	120	1.58	0.441652	16.0746	180	2.399	0.670584	24.4069	240	3.34	0.933618	33.9805	7.66087	16.0746	24.4069	33.9805	0.998889	0.145485	8.72911
38	b	16	-	16	31.997	1.27934	25.0106	9.43795	6.98643	23.003	29.9895	300	260.573	60	0.84	0.234802	8.54571	120	2.587	0.723134	26.3187	180	4.296	1.20084	43.7052	240	6.099	1.70483	62.0479	8.54571	26.3187	43.7052	62.0479	0.999892	0.296489	17.7893
39	c	16	-	15.9965	32.004	1.27934	25.016	9.44002	6.98796	23.003	29.991	300	260.569	60	1.13	0.315861	11.4934	120	2.37	0.66247	24.1056	180	3.537	0.988674	35.9753	240	4.541	1.26932	46.1871	11.4934	24.1056	35.9753	46.1871	0.9978	0.193252	11.5951
43	a	16	-	19.9962	32.003	1.27934	25.0153	9.43972	6.98774	23.003	29.9908	300	260.57	60	0	0	0	120	0.004	0.00111809	0.0406859	180	0.005	0.00139762	0.0508574	240	0.037	0.0103424	0.376344	0	0.0406859	0.0508574	0.376344	0.711918	0.00189867	0.11392
44	b	16	-	19.9937	32.007	1.27934	25.0184	9.4409	6.98861	23.003	29.9916	300	260.567	60	0	0	0	120	0	0	0	180	0.006	0.00167713	0.0610209	240	0.027	0.0075471	0.274594	0	0	0.0610209	0.274594	0.768037	0.00147467	0.0884803
45	c	16	-	19.9981	32	1.27934	25.0129	9.43884	6.98708	23.003	29.9901	300	260.571	60	0.461	0.128861	4.68951	120	0	0	0	180	0	0	0	240	0	0	0	4.68951	0	0	0	0.6	-0.0234475
49	a	24	+	0	32.004	1.27934	25.016	9.44002	6.98796	23.003	29.991	300	260.569	60	36.343	10.1587	369.65	120	50.977	14.2493	518.494	180	61.991	17.3279	630.519	240	71.239	19.913	724.582	369.65	518.494	630.519	724.582	0.98903	1.96137	117.682
50	b	24	+	0	32.003	1.27934	25.0153	9.43972	6.98774	23.003	29.9908	300	260.57	60	36.196	10.1176	368.167	120	48.878	13.6626	497.161	180	61.72	17.2522	627.783	240	72.828	20.3572	740.768	368.167	497.161	627.783	740.768	0.998941	2.08071	124.843
51	c	24	+	0	31.999	1.27934	25.0121	9.43854	6.98687	23.003	29.9899	300	260.572	60	36.399	10.1744	370.28	120	50.603	14.1448	514.774	180	61.168	17.098	622.25	240	72.756	20.3371	740.132	370.28	514.774	622.25	740.132	0.996106	2.02839	121.703
55	a	24	+	5.99981	31.998	1.27934	25.0114	9.43825	6.98665	23.003	29.9897	300	260.572	60	84.566	23.6384	860.301	120	212.448	59.3846	2161.26	180	305.484	85.3906	3107.73	240	387.029	108.184	3937.3	860.301	2161.26	3107.73	3937.3	0.988854	16.9624	1017.75
56	b	24	+	5.99962	31.999	1.27934	25.0121	9.43854	6.98687	23.003	29.9899	300	260.572	60	77.922	21.7812	792.685	120	189.706	53.0276	1929.84	180	267.699	74.8286	2723.25	240	341.78	95.5361	3476.86	792.685	1929.84	2723.25	3476.86	0.98953	14.7432	884.593
57	c	24	+	5.99943	32	1.27934	25.0129	9.43884	6.98708	23.003	29.9901	300	260.571	60	74.294	20.767	755.753	120	179.151	50.0771	1822.41	180	255.229	71.3428	2596.31	240	330.711	92.4419	3364.15	755.753	1822.41	2596.31	3364.15	0.992901	14.3318	859.908
61	a	24	+	16.0005	31.996	1.27934	25.0098	9.43766	6.98621	23.003	29.9892	300	260.573	60	155.985	43.6019	1586.96	120	370.943	103.688	3773.9	180	300.362	83.9591	7486.76	240	22.227	6.21303	554.026	1586.96	3773.9	7486.76		0.978188	49.165	2949.9
62	b	24	+	15.997	32.003	1.27934	25.0153	9.43972	6.98774	23.003	29.9908	300	260.57	60	0	0	0	120	389.726	108.938	3964.09	180	303.769	84.9106	7569.96	240	420.597	117.567	10481.3		3964.09	7569.96	10481.3	0.996229	54.3103	3258.62
63	c	24	+	15.996	32.005	1.27934	25.0168	9.44031	6.98818	23.003	29.9912	300	260.568	60	155.396	43.4367	1580.5	120	383.482	107.192	3900.32	180	300.754	84.0676	7494.33	240	415.733	116.207	10359.4	1580.5	3900.32	7494.33	10359.4	0.993899	49.8847	2993.08
67	a	24	+	20	31.997	1.27934	25.0106	9.43795	6.98643	23.003	29.9895	300	260.573	60	0.233	0.0651295	2.37042	120	2.16	0.603776	21.9747	180	5.616	1.56982	57.1342	240	8.173	2.28457	83.1477	2.37042	21.9747	57.1342	83.1477	0.98952	0.462486	27.7491
68	b	24	+	19.9981	32	1.27934	25.0129	9.43884	6.98708	23.003	29.9901	300	260.571	60	0.105	0.0293501	1.06811	120	0.188	0.0525507	1.91242	180	0.564	0.157652	5.73727	240	0.753	0.210482	7.65987	1.06811	1.91242	5.73727	7.65987	0.949448	0.0393335	2.36001
69	c	24	+	20	31.997	1.27934	25.0106	9.43795	6.98643	23.003	29.9895	300	260.573	60	0.081	0.0226416	0.82405	120	0.162	0.0452832	1.6481	180	0.434	0.121314	4.41528	240	0.363	0.101468	3.69297	0.82405	1.6481	4.41528	3.69297	0.757254	0.0189565	1.13739
73	a	24	-	0	32.002	1.27934	25.0145	9.43943	6.98752	23.003	29.9905	300	260.57	60	34.695	9.69809	352.911	120	48.239	13.484	490.678	180	60.961	17.0401	620.083	240	67.566	18.8863	687.268	352.911	490.678	620.083	687.268	0.978776	1.88746	113.248
74	b	24	-	0	31.992	1.27934	25.0067	9.43648	6.98534	23.003	29.9884	300	260.575	60	34.339	9.59871	349.403	120	51.981	14.5301	528.913	180	65.082	18.1922	662.217	240	73.812	20.6325	751.046	349.403	528.913	662.217	751.046	0.977556	2.23039	133.823
75	c	24	-	0	31.999	1.27934	25.0121	9.43854	6.98687	23.003	29.9899	300	260.572	60	33.975	9.49687	345.621	120	48.125	13.4521	489.566	180	58.448	16.3377	594.58	240	0.025	0.00698813	0.25432	345.621	489.566	594.58		0.991915	2.07466	124.479
79	a	24	-	6	31.997	1.27934	25.0106	9.43795	6.98643	23.003	29.9895	300	260.573	60	10.085	2.81902	102.599	120	15.792	4.41427	160.659	180	21.503	6.01065	218.76	240	28.059	7.84322	285.457	102.599	160.659	218.76	285.457	0.998789	1.01112	60.6674
80	b	24	-	6.00018	31.996	1.27934	25.0098	9.43766	6.98621	23.003	29.9892	300	260.573	60	8.644	2.41623	87.9423	120	13.465	3.76382	136.99	180	17.936	5.01358	182.477	240	22.601	6.31757	229.938	87.9423	136.99	182.477	229.938	0.999806	0.78579	47.1474
81	c	24	-	5.99756	32.01	1.27934	25.0207	9.44179	6.98927	23.003	29.9923	300	260.566	60	8.978	2.50954	91.2986	120	15.553	4.34739	158.161	180	21.064	5.88783	214.203	240	26.95	7.53309	274.059	91.2986	158.161	214.203	274.059	0.998743	1.0072	60.4322
85	a	24	-	16.0005	31.996	1.27934	25.0098	9.43766	6.98621	23.003	29.9892	300	260.573	60	9.138	2.55431	92.9681	120	12.05	3.36829	122.594	180	13.867	3.87619	141.08	240	15.397	4.30387	156.646	92.9681	122.594	141.08	156.646	0.976509	0.349198	20.9519
86	b	24	-	16	31.997	1.27934	25.0106	9.43795	6.98643	23.003	29.9895	300	260.573	60	9.666	2.7019	98.3367	120	13.359	3.73419	135.907	180	14.638	4.0917	148.919	240	16.275	4.54928	165.573	98.3367	135.907	148.919	165.573	0.939235	0.357868	21.4721
87	c	24	-	15.999	31.999	1.27934	25.0121	9.43854	6.98687	23.003	29.9899	300	260.572	60	8.753	2.44668	89.0425	120	11.538	3.22516	117.374	180	12.949	3.61957	131.728	240	14.23	3.97764	144.759	89.0425	117.374	131.728	144.759	0.961178	0.302505	18.1503
91	a	24	-	20.0019	31.994	1.27934	25.0082	9.43707	6.98577	23.003	29.9888	300	260.574	60	0.055	0.015374	0.559595	120	0.116	0.0324251	1.18024	180	0.18	0.0503149	1.8314	240	0.216	0.0603778	2.19768	0.559595	1.18024	1.8314	2.19768	0.986528	0.00927571	0.556543
92	b	24	-	19.9925	32.009	1.27934	25.0199	9.44149	6.98905	23.003	29.9921	300	260.566	60	0.008	0.00223617	0.0813559	120	0.046	0.012858	0.467796	180	0.036	0.0100628	0.366101	240	0.093	0.0259955	0.945762	0.0813559	0.467796	0.366101	0.945762	0.799747	0.00415254	0.249152
93	c	24	-	20	31.997	1.27934	25.0106	9.43795	6.98643	23.003	29.9895	300	260.573	60	0.019	0.00531099	0.193296	120	0.01	0.00279526	0.101735	180	0.026	0.00726767	0.26451	240	0.039	0.0109015	0.396765	0.193296	0.101735	0.26451	0.396765	0.643207	0.00128864	0.0773183
97	a	32	+	0	31.996	1.27934	25.0098	9.43766	6.98621	23.003	29.9892	300	260.573	60	36.227	10.1264	368.566	120	48.159	13.4617	489.96	180	58.227	16.276	592.389	240	69.366	19.3896	705.715	368.566	489.96	592.389	705.715	0.99902	1.85646	111.388
98	b	32	+	0	32.007	1.27934	25.0184	9.4409	6.98861	23.003	29.9916	300	260.567	60	37.664	10.5279	383.048	120	50.643	14.1558	515.047	180	61.744	17.2588	627.945	240	73.202	20.4616	744.475	383.048	515.047	627.945	744.475	0.998806	1.9953	119.718
99	c	32	+	0	31.991	1.27934	25.0059	9.43618	6.98512	23.003	29.9881	300	260.576	60	35.616	9.95568	362.409	120	47.691	13.331	485.277	180	58.574	16.3731	596.017	240	69.328	19.3791	705.444	362.409	485.277	596.017	705.444	0.999215	1.89974	113.984
103	a	32	+	6.00093	31.992	1.27934	25.0067	9.43648	6.98534	23.003	29.9884	300	260.575	60	0.652	0.182252	6.63418	120	151.055	42.2241	1537	180	215.468	60.2293	2192.41	240	282.239	78.8936	2871.82	6.63418	1537	2192.41	2871.82	0.950796	15.4183	925.095
104	b	32	+	6.00056	31.994	1.27934	25.0082	9.43707	6.98577	23.003	29.9888	300	260.574	60	70.607	19.7366	718.388	120	150.687	42.1211	1533.16	180	218.842	61.1723	2226.6	240	282.252	78.8971	2871.76	718.388	1533.16	2226.6	2871.76	0.997093	11.9226	715.356
105	c	32	+	5.99812	32.007	1.27934	25.0184	9.4409	6.98861	23.003	29.9916	300	260.567	60	69.542	19.4385	707.252	120	147.885	41.3371	1504.01	180	225.092	62.9182	2289.22	240	280.037	78.2766	2848.02	707.252	1504.01	2289.22	2848.02	0.993701	12.0125	720.75
109	a	32	+	16.001	31.995	1.27934	25.009	9.43736	6.98599	23.003	29.989	300	260.574	60	129.168	36.1059	1314.17	120	323.753	90.4976	3293.9	180	280.055	78.2828	5356.71	240	377.596	105.548	7222.41	1314.17	3293.9	5356.71	7222.41	0.999634	32.9792	1978.75
110	b	32	+	15.9995	31.998	1.27934	25.0114	9.43825	6.98665	23.003	29.9897	300	260.572	60	130.782	36.5569	1330.46	120	309.735	86.5788	3150.97	180	266.079	74.3759	5088.89	240	315.8	88.2742	6039.83	1330.46	3150.97	5088.89	6039.83	0.980995	26.7767	1606.6
111	c	32	+	16.0005	31.996	1.27934	25.0098	9.43766	6.98621	23.003	29.9892	300	260.573	60	184.592	51.5983	1878	120	393.925	110.112	4007.71	180	323.958	90.5548	6196.26	240	24.265	6.78271	464.11	1878	4007.71	6196.26		0.999938	35.9855	2159.13
115	a	32	+	19.995	32.005	1.27934	25.0168	9.44031	6.98818	23.003	29.9912	300	260.568	60	0.878	0.245421	8.92997	120	3.046	0.851427	30.9803	180	5.458	1.52564	55.5123	240	9.701	2.71165	98.667	8.92997	30.9803	55.5123	98.667	0.971979	0.489572	29.3743
116	b	32	+	20	31.997	1.27934	25.0106	9.43795	6.98643	23.003	29.9895	300	260.573	60	0.073	0.0204054	0.742663	120	0.172	0.0480785	1.74984	180	0.302	0.0844168	3.07239	240	0.451	0.126066	4.58823	0.742663	1.74984	3.07239	4.58823	0.992148	0.0214321	1.28593
117	c	32	+	20.0006	31.996	1.27934	25.0098	9.43766	6.98621	23.003	29.9892	300	260.573	60	0.025	0.00698816	0.254345	120	0.093	0.0259959	0.946163	180	0.169	0.0472399	1.71937	240	0.237	0.0662477	2.41119	0.254345	0.946163	1.71937	2.41119	0.999495	0.0120729	0.724374
121	a	32	-	0	31.996	1.27934	25.0098	9.43766	6.98621	23.003	29.9892	300	260.573	60	36.561	10.2198	371.964	120	48.95	13.6828	498.007	180	59.925	16.7506	609.665	240	68.736	19.2135	699.306	371.964	498.007	609.665	699.306	0.994443	1.8228	109.368
122	b	32	-	0	32.003	1.27934	25.0153	9.43972	6.98774	23.003	29.9908	300	260.57	60	34.079	9.52589	346.634	120	47.631	13.314	484.477	180	59.413	16.6073	604.318	240	67.117	18.7608	682.679	346.634	484.477	604.318	682.679	0.985865	1.87996	112.798
123	c	32	-	0	31.994	1.27934	25.0082	9.43707	6.98577	23.003	29.9888	300	260.574	60	36.362	10.1642	369.964	120	49.683	13.8877	505.497	180	61.181	17.1017	622.483	240	70.518	19.7117	717.482	369.964	505.497	622.483	717.482	0.993918	1.93257	115.954
127	a	32	-	5.99962	31.999	1.27934	25.0121	9.43854	6.98687	23.003	29.9899	300	260.572	60	8.895	2.48638	90.487	120	14.049	3.92705	142.918	180	20.002	5.59106	203.476	240	28.182	7.87758	286.69	90.487	142.918	203.476	286.69	0.988393	1.08194	64.9167
128	b	32	-	5.99943	32	1.27934	25.0129	9.43884	6.98708	23.003	29.9901	300	260.571	60	7.608	2.12662	77.3921	120	14.855	4.15234	151.112	180	22.175	6.19846	225.574	240	34.879	9.74955	354.805	77.3921	151.112	225.574	354.805	0.978194	1.51117	90.6702
129	c	32	-	5.99718	32.012	1.27934	25.0223	9.44238	6.98971	23.003	29.9927	300	260.565	60	10.235	2.86089	104.074	120	14.709	4.11146	149.568	180	17.898	5.00285	181.996	240	20.917	5.84673	212.694	104.074	149.568	181.996	212.694	0.990562	0.597145	35.8287
133	a	32	-	15.9985	32	1.27934	25.0129	9.43884	6.98708	23.003	29.9901	300	260.571	60	4.564	1.27575	46.4271	120	8.29	2.31726	84.3297	180	8.24	2.30328	83.8211	240	7.814	2.18421	79.4876	46.4271	84.3297	83.8211	79.4876	0.490447	0.164455	9.86729
134	b	32	-	15.997	32.003	1.27934	25.0153	9.43972	6.98774	23.003	29.9908	300	260.57	60	4.651	1.30006	47.3075	120	7.354	2.05562	74.801	180	7.347	2.05366	74.7298	240	6.927	1.93626	70.4578	47.3075	74.801	74.7298	70.4578	0.462633	0.115633	6.93796
135	c	32	-	15.994	32.009	1.27934	25.0199	9.44149	6.98905	23.003	29.9921	300	260.566	60	4.522	1.264	45.9864	120	8.73	2.44022	88.7796	180	9.99	2.79242	101.593	240	8.837	2.47013	89.8677	45.9864	88.7796	101.593	89.8677	0.583573	0.240763	14.4458
139	a	32	-	20.0019	31.994	1.27934	25.0082	9.43707	6.98577	23.003	29.9888	300	260.574	60	0.045	0.0125787	0.457851	120	0.101	0.0282322	1.02762	180	0.174	0.0486377	1.77036	240	0.211	0.0589802	2.14681	0.457851	1.02762	1.77036	2.14681	0.986046	0.00968269	0.580961
140	b	32	-	19.9894	32.014	1.27934	25.0239	9.44297	6.99014	23.003	29.9932	300	260.564	60	0	0	0	120	0.038	0.0106217	0.386377	180	0.059	0.0164917	0.599902	240	0.067	0.0187278	0.681244	0	0.386377	0.599902	0.681244	0.916059	0.0037621	0.225726
141	c	32	-	20	31.997	1.27934	25.0106	9.43795	6.98643	23.003	29.9895	300	260.573	60	0.052	0.0145353	0.52902	120	0.116	0.032425	1.18012	180	0.169	0.0472399	1.71931	240	0.229	0.0640114	2.32972	0.52902	1.18012	1.71931	2.32972	0.998817	0.00990217	0.59413
145	a	40	+	0	31.996	1.27934	25.0098	9.43766	6.98621	23.003	29.9892	300	260.573	60	36.362	10.1641	369.939	120	45.316	12.667	461.036	180	53.186	14.8669	541.103	240	60.757	16.9832	618.129	369.939	461.036	541.103	618.129	0.998453	1.37439	82.4637
146	b	40	+	0	32.002	1.27934	25.0145	9.43943	6.98752	23.003	29.9905	300	260.57	60	32.137	8.98306	326.891	120	44.513	12.4425	452.777	180	50.779	14.194	516.514	240	59.404	16.6048	604.246	326.891	452.777	516.514	604.246	0.982011	1.493	89.58
147	c	40	+	0	32.001	1.27934	25.0137	9.43913	6.9873	23.003	29.9903	300	260.571	60	38.158	10.6661	388.148	120	48.644	13.5972	494.813	180	56.08	15.6757	570.453	240	68.327	19.0991	695.031	388.148	494.813	570.453	695.031	0.992006	1.66048	99.6289
151	a	40	+	5.99906	32.002	1.27934	25.0145	9.43943	6.98752	23.003	29.9905	300	260.57	60	58.752	16.4226	597.614	120	129.029	36.0667	1312.46	180	185.748	51.921	1889.39	240	245.414	68.5991	2496.3	597.614	1312.46	1889.39	2496.3	0.997808	10.455	627.3
152	b	40	+	6	31.997	1.27934	25.0106	9.43795	6.98643	23.003	29.9895	300	260.573	60	59.126	16.5273	601.516	120	137.139	38.3339	1395.18	180	195.303	54.5923	1986.91	240	255.543	71.4309	2599.76	601.516	1395.18	1986.91	2599.76	0.995109	10.9774	658.645
153	c	40	+	5.99943	32	1.27934	25.0129	9.43884	6.98708	23.003	29.9901	300	260.571	60	59.117	16.5247	601.366	120	139.541	39.0052	1419.48	180	205.307	57.3884	2088.48	240	265.332	74.1669	5533.12	601.366	1419.48	2088.48	5533.12	0.847453	25.7738	1546.43
157	a	40	+	15.9955	32.006	1.27934	25.0176	9.44061	6.9884	23.003	29.9914	300	260.568	60	56.816	15.8814	577.846	120	188.954	52.8169	1921.75	180	306.907	85.7874	3121.39	240	302.658	84.5997	6310.26	577.846	1921.75	3121.39	6310.26	0.940083	30.6615	1839.69
158	b	40	+	16	31.997	1.27934	25.0106	9.43795	6.98643	23.003	29.9895	300	260.573	60	30.447	8.51073	309.751	120	164.833	46.0751	1676.92	180	357.316	99.8791	3635.14	240	294.369	82.2838	6139.24	309.751	1676.92	3635.14	6139.24	0.983192	32.4111	1944.67
159	c	40	+	16.001	31.995	1.27934	25.009	9.43736	6.98599	23.003	29.989	300	260.574	60	26.85	7.50529	273.175	120	156.082	43.6291	1588	180	317.448	88.7352	3229.76	240	7.656	2.14006	77.8931	273.175	1588	3229.76		0.995941	24.6382	1478.29
163	a	40	+	19.9919	32.01	1.27934	25.0207	9.44179	6.98927	23.003	29.9923	300	260.566	60	0.166	0.0464005	1.68808	120	0.912	0.254923	9.27427	180	1.061	0.296572	10.7895	240	3.315	0.926612	33.7107	1.68808	9.27427	10.7895	33.7107	0.831419	0.162639	9.75832
164	b	40	+	19.9944	32.006	1.27934	25.0176	9.44061	6.9884	23.003	29.9914	300	260.568	60	0.517	0.144513	5.25814	120	1.12	0.313065	11.3909	180	2.034	0.568549	20.6868	240	3.664	1.02417	37.2646	5.25814	11.3909	20.6868	37.2646	0.951735	0.175525	10.5315
165	c	40	+	19.9981	32	1.27934	25.0129	9.43884	6.98708	23.003	29.9901	300	260.571	60	0.513	0.143396	5.21848	120	0.907	0.253529	9.22643	180	1.337	0.373725	13.6006	240	1.892	0.528861	19.2463	5.21848	9.22643	13.6006	19.2463	0.99345	0.0774294	4.64577
169	a	40	-	0	32.006	1.27934	25.0176	9.44061	6.9884	23.003	29.9914	300	260.568	60	34.649	9.68518	352.397	120	44.485	12.4346	452.434	180	51.606	14.425	524.858	240	61.933	17.3117	629.888	352.397	452.434	524.858	629.888	0.99544	1.50816	90.4898
170	b	40	-	0	31.999	1.27934	25.0121	9.43854	6.98687	23.003	29.9899	300	260.572	60	29.198	8.16158	297.025	120	40.238	11.2475	409.333	180	49.65	13.8784	505.079	240	58.067	16.2312	590.704	297.025	409.333	505.079	590.704	0.99624	1.62797	97.6782
171	c	40	-	0	31.996	1.27934	25.0098	9.43766	6.98621	23.003	29.9892	300	260.573	60	29.577	8.26755	300.91	120	40.48	11.3152	411.835	180	45.791	12.7998	465.868	240	59.639	16.6707	606.755	300.91	411.835	465.868	606.755	0.974047	1.61928	97.1567
175	a	40	-	5.997	32.013	1.27934	25.0231	9.44267	6.98992	23.003	29.9929	300	260.564	60	6.732	1.88173	68.452	120	12.094	3.38051	122.974	180	15.878	4.43822	161.45	240	21.983	6.14469	223.527	68.452	122.974	161.45	223.527	0.992733	0.8395	50.37
176	b	40	-	6.00075	31.993	1.27934	25.0074	9.43677	6.98556	23.003	29.9886	300	260.575	60	43.867	12.262	446.337	120	60.788	16.9919	618.505	180	72.955	20.3929	742.302	240	86.559	24.1956	880.719	446.337	618.505	742.302	880.719	0.995277	2.37824	142.694
177	c	40	-	5.99925	32.001	1.27934	25.0137	9.43913	6.9873	23.003	29.9903	300	260.571	60	6.519	1.82222	66.3121	120	12.772	3.57009	129.919	180	17.255	4.82319	175.52	240	22.875	6.39412	232.688	66.3121	129.919	175.52	232.688	0.996368	0.90788	54.4728
181	a	40	-	15.997	32.003	1.27934	25.0153	9.43972	6.98774	23.003	29.9908	300	260.57	60	2.478	0.69266	25.2049	120	5.031	1.40628	51.1727	180	7.801	2.18056	79.3476	240	8.314	2.32396	84.5656	25.2049	51.1727	79.3476	84.5656	0.938537	0.343762	20.6257
182	b	40	-	16.001	31.995	1.27934	25.009	9.43736	6.98599	23.003	29.989	300	260.574	60	2.974	0.831312	30.2578	120	5.457	1.52538	55.5202	180	7.516	2.10092	76.4687	240	7.385	2.0643	75.1359	30.2578	55.5202	76.4687	75.1359	0.862487	0.259305	15.5583
183	c	40	-	16.003	31.991	1.27934	25.0059	9.43618	6.98512	23.003	29.9881	300	260.576	60	3.744	1.04655	38.0969	120	7.791	2.1778	79.2769	180	12.531	3.50277	127.509	240	14.594	4.07943	148.501	38.0969	79.2769	127.509	148.501	0.978166	0.632404	37.9443
187	a	40	-	20.0025	31.993	1.27934	25.0074	9.43677	6.98556	23.003	29.9886	300	260.575	60	0.009	0.00251575	0.0915731	120	0.287	0.0802244	2.92016	180	0.4	0.111811	4.06991	240	0.424	0.11852	4.31411	0.0915731	2.92016	4.06991	4.31411	0.848859	0.0230289	1.38174
188	b	40	-	19.9937	32.007	1.27934	25.0184	9.4409	6.98861	23.003	29.9916	300	260.567	60	0.001	0.000279522	0.0101701	120	0.163	0.0455621	1.65773	180	0.184	0.0514321	1.87131	240	0.209	0.0584201	2.12556	0.0101701	1.65773	1.87131	2.12556	0.78363	0.0109329	0.655974
189	c	40	-	19.9956	32.004	1.27934	25.016	9.44002	6.98796	23.003	29.991	300	260.569	60	0.222	0.0620542	2.25799	120	0.346	0.0967151	3.51921	180	0.432	0.120754	4.39393	240	0.481	0.134451	4.89232	2.25799	3.51921	4.39393	4.89232	0.96361	0.0146295	0.877769
193	a	48	+	0	31.995	1.27934	25.009	9.43736	6.98599	23.003	29.989	300	260.574	60	28.177	7.87622	286.676	120	35.735	9.98889	363.572	180	41.934	11.7217	426.642	240	49.224	13.7594	500.811	286.676	363.572	426.642	500.811	0.998679	1.17579	70.5474
194	b	48	+	0	32.002	1.27934	25.0145	9.43943	6.98752	23.003	29.9905	300	260.57	60	27.848	7.78419	283.264	120	37.969	10.6132	386.213	180	47.519	13.2827	483.354	240	54.973	15.3663	559.175	283.264	386.213	483.354	559.175	0.995438	1.54145	92.4871
195	c	48	+	0	32.003	1.27934	25.0153	9.43972	6.98774	23.003	29.9908	300	260.57	60	28.005	7.82806	284.852	120	37.095	10.3689	377.311	180	45.958	12.8463	467.46	240	55.03	15.3822	559.736	284.852	377.311	467.46	559.736	0.999976	1.52467	91.4802
199	a	48	+	5.99906	32.002	1.27934	25.0145	9.43943	6.98752	23.003	29.9905	300	260.57	60	59.486	16.6278	605.08	120	128.626	35.9541	1308.36	180	191.481	53.5235	1947.71	240	254.917	71.2554	2592.97	605.08	1308.36	1947.71	2592.97	0.999502	11.005	660.301
200	b	48	+	6.00018	31.996	1.27934	25.0098	9.43766	6.98621	23.003	29.9892	300	260.573	60	58.86	16.4529	598.829	120	128.58	35.9415	1308.15	180	194.892	54.4774	1982.79	240	255.739	71.4858	2601.84	598.829	1308.15	1982.79	2601.84	0.999079	11.1394	668.366
201	c	48	+	5.99962	31.999	1.27934	25.0121	9.43854	6.98687	23.003	29.9899	300	260.572	60	75.767	21.1788	770.762	120	127.119	35.533	1293.16	180	151.003	42.2091	1536.12	240	185.529	51.86	1887.35	770.762	1293.16	1536.12	1887.35	0.977523	5.98788	359.273
205	a	48	+	16.0005	31.996	1.27934	25.0098	9.43766	6.98621	23.003	29.9892	300	260.573	60	13.365	3.73587	135.973	120	125.247	35.0098	1274.24	180	87.842	24.5541	893.686	240	172.685	48.27	1756.86	135.973		893.686	1756.86	0.949055	8.62056	517.233
206	b	48	+	15.9985	32	1.27934	25.0129	9.43884	6.98708	23.003	29.9901	300	260.571	60	16.771	4.68791	170.602	120	42.943	12.0036	436.836	180	119.983	33.5382	1220.52	240	225.477	63.0264	2293.66	170.602	436.836	1220.52	2293.66	0.939281	11.9214	715.285
207	c	48	+	15.997	32.003	1.27934	25.0153	9.43972	6.98774	23.003	29.9908	300	260.57	60	18.312	5.11864	186.26	120	55.005	15.3752	559.482	180	130.246	36.4068	1324.79	240	242.366	67.747	2465.22	186.26	559.482	1324.79	2465.22	0.95154	12.6703	760.219
211	a	48	+	19.9931	32.008	1.27934	25.0192	9.4412	6.98883	23.003	29.9919	300	260.567	60	5.754	1.60837	58.5171	120	56.64	15.8321	576.018	180	32.132	8.98159	326.776	240	52.95	14.8007	538.492	58.5171		326.776	538.492	0.985138	2.60495	156.297
212	b	48	+	20	31.997	1.27934	25.0106	9.43795	6.98643	23.003	29.9895	300	260.573	60	1.325	0.370372	13.4798	120	3.802	1.06276	38.6795	180	6.813	1.90441	69.3118	240	12.815	3.58212	130.373	13.4798	38.6795	69.3118	130.373	0.953723	0.635519	38.1311
213	c	48	+	19.9937	32.007	1.27934	25.0184	9.4409	6.98861	23.003	29.9916	300	260.567	60	16.571	4.63196	168.529	120	42.465	11.8699	431.875	180	71.35	19.9439	725.64	240	116.924	32.6829	1189.13	168.529	431.875	725.64	1189.13	0.980861	5.59263
217	a	48	-	0	32.009	1.27934	25.0199	9.44149	6.98905	23.003	29.9921	300	260.566	60	29.093	8.13212	295.861	120	39.777	11.1185	404.512	180	47.605	13.3066	484.118	240	56.497	15.7921	574.545	295.861	404.512	484.118	574.545	0.996139	1.5261	91.566
218	b	48	-	0	32	1.27934	25.0129	9.43884	6.98708	23.003	29.9901	300	260.571	60	39.499	11.041	401.802	120	52.23	14.5996	531.308	180	63.127	17.6456	642.157	240	73.652	20.5876	749.222	401.802	531.308	642.157	749.222	0.997944	1.92185	115.311
219	c	48	-	0	32.008	1.27934	25.0192	9.4412	6.98883	23.003	29.9919	300	260.567	60	28.695	8.02088	291.823	120	38.437	10.744	390.897	180	47.336	13.2314	481.398	240	56.583	15.8162	575.439	291.823	390.897	481.398	575.439	0.999692	1.56891	94.1349
223	a	48	-	6	31.997	1.27934	25.0106	9.43795	6.98643	23.003	29.9895	300	260.573	60	6.593	1.84291	67.0736	120	11.545	3.22713	117.453	180	16.671	4.65998	169.602	240	21.908	6.12385	222.88	67.0736	117.453	169.602	222.88	0.999843	0.865948	51.9569
224	b	48	-	5.99962	31.999	1.27934	25.0121	9.43854	6.98687	23.003	29.9899	300	260.572	60	6.586	1.84095	66.998	120	11.287	3.155	114.82	180	15.681	4.38323	159.52	240	21.539	6.02069	219.112	66.998	114.82	159.52	219.112	0.995964	0.835068	50.1041
225	c	48	-	5.99756	32.01	1.27934	25.0207	9.44179	6.98927	23.003	29.9923	300	260.566	60	7.059	1.97314	71.784	120	11.923	3.33273	121.247	180	17.021	4.75773	173.089	240	22.029	6.15757	224.016	71.784	121.247	173.089	224.016	0.999917	0.847565	50.8539
229	a	48	-	16.0015	31.994	1.27934	25.0082	9.43707	6.98577	23.003	29.9888	300	260.574	60	0.858	0.239834	8.72968	120	1.556	0.434944	15.8315	180	2.696	0.753605	27.4303	240	4.428	1.23775	45.0525	8.72968	15.8315	27.4303	45.0525	0.963178	0.200946	12.0567
230	b	48	-	16.0005	31.996	1.27934	25.0098	9.43766	6.98621	23.003	29.9892	300	260.573	60	2.195	0.61356	22.3315	120	5.669	1.58463	57.6752	180	9.437	2.63789	96.0101	240	13.575	3.79457	138.109	22.3315	57.6752	96.0101	138.109	0.998464	0.64278	38.5668
231	c	48	-	16	31.997	1.27934	25.0106	9.43795	6.98643	23.003	29.9895	300	260.573	60	0.83	0.232007	8.44397	120	1.567	0.438017	15.9418	180	2.696	0.753602	27.4277	240	4.728	1.3216	48.1001	8.44397	15.9418	27.4277	48.1001	0.950044	0.217424	13.0454
235	a	48	-	19.9962	32.003	1.27934	25.0153	9.43972	6.98774	23.003	29.9908	300	260.57	60	1.32	0.368971	13.4263	120	3.008	0.840807	30.5958	180	9.701	2.71166	98.6734	240	21.174	5.91863	215.371	13.4263	30.5958	98.6734	215.371	0.901657	1.12318	67.3911
236	b	48	-	19.9919	32.01	1.27934	25.0207	9.44179	6.98927	23.003	29.9923	300	260.566	60	1.364	0.381267	13.8707	120	1.969	0.550377	20.0231	180	2.342	0.654638	23.8162	240	2.984	0.834091	30.3447	13.8707	20.0231	23.8162	30.3447	0.990672	0.088692	5.32152
237	c	48	-	19.9994	31.998	1.27934	25.0114	9.43825	6.98665	23.003	29.9897	300	260.572	60	0.768	0.214676	7.81296	120	1.529	0.427395	15.5547	180	2.799	0.782392	28.4746	240	3.942	1.10189	40.1025	7.81296	15.5547	28.4746	40.1025	0.990356	0.182981	10.9788

## Sheet: Post-DEA characterisation
																		Column Labels
#	Soil	Rep	Time	Acetylene	Wet soil wgt (g)	DWE	OH added (meq/100 g soil)	Solution pH	EC (mS)	Rate of N2O evolved (ng N2O-N g-1 h-1)	Rate of CO2 evolved (ug CO2-C g-1 h-1)	NO3- remaining	NH4 remaining	DON remaining	DOC remaining			StdDev pH					StdDev N2O					CO2 evolved					StdDev of NO3-					StdDev of NH4					StdDev of DON					StdDev of DOC
1	MTT No Till	a	16	+	32.001	25.0031	0	4.73	4.54	80.4148	0.438193	39.43	2.2185	1.0765	51.66		Row Labels	16	24	32	40	48	16	24	32	40	48	16	24	32	40	48	16	24	32	40	48	16	24	32	40	48	16	24	32	40	48	16	24
2	MTT No Till	b	16	+	32.003	25.0047	0	4.77	4.46	78.3102	0.415665	39.785	1.9365	3.0035	41.73		0	0.112146	0.0877306	0.095219	0.0879583	0.0954289	3.68072	7.02808	3.63681	6.51076	14.1901	1.37949	2.41942	3.43454	1.19852	1.75291	0.448583	0.50739	0.810967	0.5345	0.703224	0.251006	0.0173407	0.220928	0.386059	0.23169	1.90053	1.9264	1.1364	2.48322	2.63968	8.06974	7.06408
3	MTT No Till	c	16	+	31.997	25	0	4.94	4.54	80.8699	0.433881	38.6	1.745	1.39	42.19		-	0.046188	0.0305505	0.0152753	0.0152753	0.080829	2.31093	10.3021	3.29391	4.00817	13.0311	1.18854	2.36511	3.0764	0.906447	1.74137	0.336452	0.299847	0.978217	0.382568	1.00427	0.283038	0.01249	0.137437	0.0511477	0.36094	1.01696	2.49574	1.04209	3.21436	2.73872	9.92557	2.41529
7	MTT No Till	a	16	+	31.997	25	6	6.49	4	480.578	1.47928	30.695	6.01	16.9195	196		+	0.111505	0.13	0.04	0.105357	0.0737111	1.36557	3.58928	4.26235	8.62428	12.3865	1.57044	2.47373	3.79267	1.4906	1.76446	0.60816	0.730821	0.075	0.303081	0.320468	0.238187	0.0171974	0.318114	0.536948	0.0607378	1.034	1.63317	0.9415	1.57475	0.725106	5.60502	10.1827
8	MTT No Till	b	16	+	32.004	25.0055	6	6.49	4.04	444.785	1.41917	30.16	5.36	12.825	181.5		6	0.0332666	0.063456	0.0151658	0.051672	0.0467618	280.552	476.657	403.673	576.827	301.593	4.65525	6.37081	10.7178	4.36436	3.7336	1.67225	0.620624	1.06274	1.64093	3.43588	2.46211	0.934889	0.842513	1.10285	1.76286	2.57097	4.90184	3.80084	1.62608	3.90975	8.4301	48.5903
9	MTT No Till	c	16	+	32.01	25.0102	6	6.52	4.04	697.719	1.83516	26.145	11.73	10.635	206.9		-	0.0288675	0.051316	0.011547	0.0251661	0.0503322	7.53854	7.73878	27.4377	52.1594	0.931994	4.13748	6.21547	7.90268	4.2765	3.84274	0.859947	0.253097	1.51741	1.33994	4.5116	0.23592	0.436616	0.840124	1.54423	1.2771	1.65867	1.04013	2.3145	0.83643	3.50597	2.20076	8.903
13	MTT No Till	a	16	+	32	25.0024	16	8.4	4.74	23.8402	1.28198	38.45	19.87	267.28	4059		+	0.0173205	0.0862168	0.0152753	0.0550757	0.0152753	136.874	84.9034	119.566	521.844	176.173	5.17303	6.52615	13.5329	4.45221	3.62446	2.48693	0.686555	0.289871	0.620665	2.70151	3.50518	1.17767	0.639068	0.36484	2.38612	3.18996	0.755554	5.45845	1.4658	4.66458	12.7424	56.1001
14	MTT No Till	b	16	+	31.995	24.9985	16	8.4	4.86	41.7851	0.731714	38.29	18.95	289.86	4144		16	0.0824015	0.0480278	0.0327109	0.0542832	0.0236643	13.465	1672.26	1058.2	959.873	361.69	0.462465	2.38269	2.83796	1.87145	2.30758	1.29723	3.51365	4.59092	3.18138	0.723033	0.442659	1.97134	5.21298	2.72762	1.98781	31.8832	17.4356	44.2168	43.8138	30.142	140.262	122.714
15	MTT No Till	c	16	+	32.001	25.0031	16	8.32	5.06	36.9004	0.589032	38.84	19.25	221.31	4127		-	0.0680686	0.0404145	0.01	0.0680686	0.0251661	4.63086	1.78671	3.78396	11.7384	15.0283	0.459997	1.53256	2.95458	2.02198	2.49862	0.574572	0.895842	2.07066	1.34805	0.940443	0.514717	1.5386	1.09418	0.514814	2.19228	34.9614	22.5822	42.6358	42.3256	29.9205	63.8775	117.194
19	MTT No Till	a	16	+	32.004	25.0055	20	8.92	5.22	0.142396	-0.122778	49.25	26.23	518.72	6550		+	0.046188	0.0378594	0.0264575	0.0519615	0.0251661	9.27767	167.173	281.756	244.656	129.284	0.464933	3.23282	2.72134	1.72092	2.11654	0.282902	2.18489	0.776938	2.45218	0.628835	0.469184	2.54215	3.34435	3.2066	1.08855	34.9337	3.44641	22.8027	50.1497	30.2666	44.9778	148.109
20	MTT No Till	b	16	+	32.002	25.0039	20	9.08	5.3	0.232934	-0.0394346	49.35	27.29	458.66	6091		20	0.126649	0.113387	0.0720185	0.128647	0.0515429	0.0904335	11.0019	11.7186	4.50667	59.4666	-0.0128321	-0.0794358	-0.0260511	-0.125305	0.422002	0.862958	1.25275	3.00701	0.531052	4.81942	0.935038	0.919755	0.712563	1.71946	3.81663	53.4732	37.4739	77.2028	61.5839	29.9096	807.324	301.781
21	MTT No Till	c	16	+	31.995	24.9985	20	8.82	5.18	0.237057	0.0482351	49.08	24.88	396.24	5155		-	0.0608276	0.105987	0.0251661	0.0305505	0.0550757	0.0597967	0.242787	0.209001	0.371911	34.3195	-0.0205334	-0.0988146	0.107976	-0.131663	0.652431	1.14072	1.1514	1.12824	0.631295	2.1171	0.624526	0.115036	0.780833	1.88422	1.4144	21.2384	33.4935	0.529748	88.8941	25.8135	176.994	352.874
25	MTT No Till	a	16	-	31.997	25	0	4.61	4.52	84.3217	0.3051	39.815	1.81	5.52	38.45		+	0.131149	0.0907377	0.0173205	0.200083	0.034641	0.0535022	15.0238	16.3814	3.19839	81.4922	-0.00513074	-0.0600569	-0.160078	-0.118948	0.191573	0.136504	1.02455	0.160416	0.551936	4.49648	1.2079	0.304357	0.433167	1.95411	4.52115	61.2438	29.5825	82.3381	35.2493	14.7933	710.962	251.042
26	MTT No Till	b	16	-	32.006	25.0071	0	4.69	4.56	88.4882	0.261969	39.175	2.339	5.376	48.56
27	MTT No Till	c	16	-	31.993	24.9969	0	4.69	4.62	84.6725	0.407284	39.315	2.249	3.691	28.71
31	MTT No Till	a	16	-	32.001	25.0031	6	6.53	4	45.7288	1.24794	28.87	5.61	17.22	188.9
32	MTT No Till	b	16	-	31.998	25.0008	6	6.58	4.02	55.3174	1.32249	29.465	5.645	13.915	191
33	MTT No Till	c	16	-	32.001	25.0031	6	6.53	4.02	60.5995	1.31939	27.77	6.035	15.815	193.3
37	MTT No Till	a	16	-	31.996	24.9992	16	8.28	5.02	8.72911	0.646007	35.85	19.11	287.24	3919
38	MTT No Till	b	16	-	31.997	25	16	8.31	5.22	17.7893	0.938166	36.93	19.17	294.8	3894
39	MTT No Till	c	16	-	32.004	25.0055	16	8.18	5.08	11.5951	0.891258	36.05	20.03	230.82	3798
43	MTT No Till	a	16	-	32.003	25.0047	20	9.13	5.54	0.11392	-0.0319314	47.89	25.55	397.16	4928
44	MTT No Till	b	16	-	32.007	25.0078	20	9.14	5.24	0.0884803	0.121366	47.56	24.8	373.04	4603
45	MTT No Till	c	16	-	32	25.0024	20	9.03	5.26	0	-0.421666	49.68	26.04	415.38	4644
49	MTT No Till	a	24	+	32.004	25.0055	0	4.63	5.16	117.682	0.686041	38.195	2.385	2.675	30.21
50	MTT No Till	b	24	+	32.003	25.0047	0	4.62	5.24	124.843	0.582449	37.525	2.351	4.169	50.56
51	MTT No Till	c	24	+	31.999	25.0016	0	4.85	5.3	121.703	0.760139	36.735	2.3725	5.9375	39.7
55	MTT No Till	a	24	+	31.998	25.0008	6	6.73	4.6	1017.75	2.12165	27.14	9.695	20.6759	295.9
56	MTT No Till	b	24	+	31.999	25.0016	6	6.62	4.6	884.593	2.1335	26.995	8.26	19.695	207.6
57	MTT No Till	c	24	+	32	25.0024	6	6.56	4.66	859.908	1.9775	28.25	7.36	19.19	191.8
61	MTT No Till	a	24	+	31.996	24.9992	16	8.38	5.1	2949.9	3.18714	14.45	24.5	274.45	3780
62	MTT No Till	b	24	+	32.003	25.0047	16	8.44	5.42	3258.62	14.3058	10.49	29.54	276.57	3700
63	MTT No Till	c	24	+	32.005	25.0063	16	8.37	5.38	2993.08	4.64434	10.87	26.44	281.19	3987
67	MTT No Till	a	24	+	31.997	25	20	8.89	5.74	27.7491	0.647821	46.77	27.34	408.59	4522
68	MTT No Till	b	24	+	32	25.0024	20	8.82	5.5	2.36001	-2.46153	46.11	26.76	451.43	5024
69	MTT No Till	c	24	+	31.997	25	20	9	5.66	1.13739	0.0533573	48.12	27.21	394.67	4781
73	MTT No Till	a	24	-	32.002	25.0039	0	4.65	5.4	113.248	0.668727	37.66	2.3535	2.1515	44.35
74	MTT No Till	b	24	-	31.992	24.9961	0	4.69	5.34	133.823	0.633771	37.085	2.3595	5.8805	47.22
75	MTT No Till	c	24	-	31.999	25.0016	0	4.63	5.44	124.479	-0.498717	37.225	2.3355	6.8895	42.42
79	MTT No Till	a	24	-	31.997	25	6	6.68	4.72	60.6674	1.85522	27.935	7.495	12.0372	176.3
80	MTT No Till	b	24	-	31.996	24.9992	6	6.65	4.76	47.1474	1.92903	28.425	7.125	11.0876	178
81	MTT No Till	c	24	-	32.01	25.0102	6	6.58	4.7	60.4322	2.17152	28.29	7.995	9.95954	161.8
85	MTT No Till	a	24	-	31.996	24.9992	16	8.3	5.22	20.9519	0.819436	17.99	27.41	285	4006
86	MTT No Till	b	24	-	31.997	25	16	8.38	5.34	21.4721	2.6264	18.49	24.38	241.83	3832
87	MTT No Till	c	24	-	31.999	25.0016	16	8.33	5.46	18.1503	3.05942	16.75	25.43	251.92	3783
91	MTT No Till	a	24	-	31.994	24.9977	20	8.92	5.52	0.556543	-1.23826	45.21	25.58	410.81	4178
92	MTT No Till	b	24	-	32.009	25.0094	20	9.05	5.54	0.249152	-0.0509696	44.63	25.35	362.72	4573
93	MTT No Till	c	24	-	31.997	25	20	9.13	5.72	0.0773183	-0.647108	46.85	25.47	346.38	4882
97	MTT No Till	a	32	+	31.996	24.9992	0	4.57	5.72	111.388	0.969455	38.75	3.3765	5.8435	47.46
98	MTT No Till	b	32	+	32.007	25.0078	0	4.65	5.76	119.718	1.21404	38.825	2.9695	6.8755	48.29
99	MTT No Till	c	32	+	31.991	24.9953	0	4.61	5.84	113.984	0.92433	38.675	2.7495	4.9955	41.77
103	MTT No Till	a	32	+	31.992	24.9961	6	6.64	5.04	925.095	7.38602	29.37	9.725	7.7609	233.8
104	MTT No Till	b	32	+	31.994	24.9977	6	6.62	5.06	715.356	2.65261	28.975	10.44	8.05225	238.1
105	MTT No Till	c	32	+	32.007	25.0078	6	6.65	5	720.75	2.74215	28.805	9.165	17.3575	241.7
109	MTT No Till	a	32	+	31.995	24.9985	16	8.4	5.6	1978.75	5.34283	14.08	28.25	255.47	4034
110	MTT No Till	b	32	+	31.998	25.0008	16	8.45	5.52	1606.6	6.12357	15.56	28.45	284.09	3941
111	MTT No Till	c	32	+	31.996	24.9992	16	8.41	5.64	2159.13	5.19959	14.41	22.56	239.03	3729
115	MTT No Till	a	32	+	32.005	25.0063	20	9.01	5.6	29.3743	0.217918	47.61	27.56	490.53	4454
116	MTT No Till	b	32	+	31.997	25	20	9.04	5.44	1.28593	-3.83376	47.43	27.28	432.79	4438
117	MTT No Till	c	32	+	31.996	24.9992	20	9.04	5.52	0.724374	0.782422	47.29	26.71	328.1	4661
121	MTT No Till	a	32	-	31.996	24.9992	0	4.78	5.76	109.368	0.922834	37.375	2.868	7.777	47.63
122	MTT No Till	b	32	-	32.003	25.0047	0	4.79	5.78	112.798	0.88718	38.915	3.134	5.996	42.88
123	MTT No Till	c	32	-	31.994	24.9977	0	4.76	5.8	115.954	0.711451	37.1	2.941	7.824	48.64
127	MTT No Till	a	32	-	31.999	25.0016	6	6.64	4.96	64.9167	2.03753	29.28	8.855	11.996	187.2
128	MTT No Till	b	32	-	32	25.0024	6	6.66	5.06	90.6702	2.30897	29.04	9.67	9.97996	197.7
129	MTT No Till	c	32	-	32.012	25.0117	6	6.66	4.94	35.8287	3.10564	26.54	7.99	14.5966	168.8
133	MTT No Till	a	32	-	32	25.0024	16	8.37	6.04	9.86729	6.07036	20.69	35.19	332.32	3792
134	MTT No Till	b	32	-	32.003	25.0047	16	8.36	5.48	6.93796	6.25533	22.49	33.86	269.85	4637
135	MTT No Till	c	32	-	32.009	25.0094	16	8.38	5.7	14.4458	6.13802	24.82	36.03	351.35	4432
139	MTT No Till	a	32	-	31.994	24.9977	20	8.88	5.42	0.580961	-0.491409	41.12	27.27	520.61	3428
140	MTT No Till	b	32	-	32.014	25.0133	20	8.93	5.36	0.225726	0.0867	43.34	26.12	521.64	4569
141	MTT No Till	c	32	-	31.997	25	20	8.9	5.44	0.59413	2.3817	41.88	25.78	521.34	5603
145	MTT No Till	a	40	+	31.996	24.9992	0	4.6	5.64	82.4637	0.47254	35.7	4.1795	5.2505	47.9
146	MTT No Till	b	40	+	32.002	25.0039	0	4.72	5.72	89.58	0.28968	35.545	3.1065	3.2985	46.42
147	MTT No Till	c	40	+	32.001	25.0031	0	4.81	5.8	99.6289	0.459021	35.115	3.681	2.134	46.69
151	MTT No Till	a	40	+	32.002	25.0039	6	6.52	4.98	627.3	1.33351	29.49	10.04	13.0901	200
152	MTT No Till	b	40	+	31.997	25	6	6.57	5.02	658.645	1.34592	28.46	10.735	15.5648	218.5
153	MTT No Till	c	40	+	32	25.0024	6	6.63	4.98	1546.43	-2.79673	28.375	10.58	12.9664	204.9
157	MTT No Till	a	40	+	32.006	25.0071	16	8.29	5.54	1839.69	5.12607	21.21	36.82	234.37	4055
158	MTT No Till	b	40	+	31.997	25	16	8.38	5.56	1944.67	4.61563	16.35	31.55	263.7	4102
159	MTT No Till	c	40	+	31.995	24.9985	16	8.38	5.72	1478.29	4.60933	19.35	37.35	332.1	4111
163	MTT No Till	a	40	+	32.01	25.0102	20	9.2	5.6	9.75832	-0.84048	41.11	28.16	463.83	5236
164	MTT No Till	b	40	+	32.006	25.0071	20	8.99	5.58	10.5315	-0.604044	41.34	31.1	471.46	5466
165	MTT No Till	c	40	+	32	25.0024	20	8.8	5.58	4.64577	-0.501861	40.29	31.86	406.95	5553
169	MTT No Till	a	40	-	32.006	25.0071	0	4.59	5.74	90.4898	0.249327	34.27	3.2885	8.1165	47.77
170	MTT No Till	b	40	-	31.999	25.0016	0	4.61	5.8	97.6782	0.205046	34.665	3.3045	1.8655	46.94
171	MTT No Till	c	40	-	31.996	24.9992	0	4.62	5.78	97.1567	0.288309	35.035	3.384	6.291	46.95
175	MTT No Till	a	40	-	32.013	25.0125	6	6.64	4.84	50.37	1.38336	30.745	10.445	10.8187	212.3
176	MTT No Till	b	40	-	31.993	24.9969	6	6.61	5	142.694	1.00077	32.755	7.835	11.5934	124.3
177	MTT No Till	c	40	-	32.001	25.0031	6	6.66	5.1	54.4728	1.7137	30.215	10.57	12.4901	211.1
181	MTT No Till	a	40	-	32.003	25.0047	16	8.28	5.54	20.6257	4.77307	24.35	38.68	348.87	4095
182	MTT No Till	b	40	-	31.995	24.9985	16	8.41	5.56	15.5583	4.44422	24.78	37.94	292.08	3847
183	MTT No Till	c	40	-	31.991	24.9953	16	8.38	5.62	37.9443	4.77045	22.26	38.93	266.11	3850
187	MTT No Till	a	40	-	31.993	24.9969	20	9	5.58	1.38174	-0.799044	41.35	30.51	367.44	4258
188	MTT No Till	b	40	-	32.007	25.0078	20	8.98	5.4	0.655974	-0.849655	41.09	28.18	504.13	5096
189	MTT No Till	c	40	-	32.004	25.0055	20	8.94	5.46	0.877769	-0.990718	40.15	31.91	534.24	5047
193	MTT No Till	a	48	+	31.995	24.9985	0	4.46	5.72	70.5474	0.57823	34.2	4.286	8.279	51.89
194	MTT No Till	b	48	+	32.002	25.0039	0	4.49	5.68	92.4871	0.42079	34.19	4.1745	9.6905	49.56
195	MTT No Till	c	48	+	32.003	25.0047	0	4.35	5.7	91.4802	0.445951	34.75	4.1885	8.6965	57.13
199	MTT No Till	a	48	+	32.002	25.0039	6	6.63	5.1	660.301	1.25892	28.405	12.96	15.7966	248.9
200	MTT No Till	b	48	+	31.996	24.9992	6	6.61	5.18	668.366	1.34917	29.41	12.895	6.51596	243.9
201	MTT No Till	c	48	+	31.999	25.0016	6	6.6	5.08	359.273	0.913894	33.505	8.795	11.9795	144
205	MTT No Till	a	48	+	31.996	24.9992	16	8.41	5.72	517.233	4.68333	25.44	44.08	276.58	3839
206	MTT No Till	b	48	+	32	25.0024	16	8.38	5.7	715.285	7.39381	24.41	42.44	315.55	4106
207	MTT No Till	c	48	+	32.003	25.0047	16	8.36	5.64	760.219	7.33374	24.3	42.02	336.18	4159
211	MTT No Till	a	48	+	32.008	25.0086	20	8.82	5.86	156.297	-21.0013	30.91	45.2	504.59	4962
212	MTT No Till	b	48	+	31.997	25	20	8.88	5.64	38.1311	-2.32015	36.36	37.2	520.94	5230
213	MTT No Till	c	48	+	32.007	25.0078	20	8.88	5.98	0	2.82513	27.44	44.85	491.41	5025
217	MTT No Till	a	48	-	32.009	25.0094	0	4.54	5.64	91.566	0.542216	33.345	4.28	2.33	53.19
218	MTT No Till	b	48	-	32	25.0024	0	4.64	5.76	115.311	0.43052	35.13	3.804	6.046	51.22
219	MTT No Till	c	48	-	32.008	25.0086	0	4.48	5.64	94.1349	0.453868	33.44	4.512	7.673	55.34
223	MTT No Till	a	48	-	31.997	25	6	6.72	5.18	51.9569	1.32559	28.985	13.53	9.79941	247.2
224	MTT No Till	b	48	-	31.999	25.0016	6	6.68	5.1	50.1041	1.18918	37.2	10.985	15.1774	235.2
225	MTT No Till	c	48	-	32.01	25.0102	6	6.62	5.12	50.8539	1.23308	29.86	12.445	16.385	220
229	MTT No Till	a	48	-	31.994	24.9977	16	8.4	5.7	12.0567	6.83248	24.56	39.72	257.12	3967
230	MTT No Till	b	48	-	31.996	24.9992	16	8.37	5.54	38.5668	5.78517	23.57	38.93	316.5	4278
231	MTT No Till	c	48	-	31.997	25	16	8.42	5.68	13.0454	6.9501	25.45	43.06	280.39	3879
235	MTT No Till	a	48	-	32.003	25.0047	20	8.8	5.82	67.3911	3.27006	22.89	47.76	471.45	5163
236	MTT No Till	b	48	-	32.01	25.0102	20	8.86	5.88	5.32152	3.15578	27.11	45.12	434.27	4987
237	MTT No Till	c	48	-	31.998	25.0008	20	8.75	5.78	10.9788	4.3701	24.7	47.32	483.88	5439
[truncated: 3 more columns]

## Sheet: DEA summary
									Average of Rate of N2O evolved	Column Labels						Average of N2O-N240	Column Labels
Jar	Rep	Time	Acetylene	OH added (meq/100 g soil)	pH	Rate of N2O evolved ng N2O-N g-1 h-1	N2O-N240 (ngN2O-N g-1)		Row Labels	16	24	32	40	48		Row Labels	16	24	32	40	48	Grand Total
1	a	16	+	0	4.73	80.4148	425.816		+							-
2	b	16	+	0	4.77	78.3102	412.179		0	79.8649	121.409	115.03	90.5575	84.8382		0	427.926	479.523	699.822	609.116	633.069	569.891
3	c	16	+	0	4.94	80.8699	423.175		6	541.027	920.749	787.067	944.123	562.647		6	216.375	263.151	284.73	445.645	222.003	286.381
7	a	16	+	6	6.49	480.578	1762.82		16	34.1753	3067.2	1914.83	1754.22	664.246		16	47.4052	155.659	79.9377	102.734	77.0873	92.5647
8	b	16	+	6	6.49	444.785	1633.12		20	0.204129	10.4155	10.4615	8.31187	64.8094		20	0.216979	1.18007	1.71926	3.77733	95.2727	20.4333
9	c	16	+	6	6.52	697.719	2505.72		-							+
13	a	16	+	16	8.4	23.8402	81.6544		0	85.8275	123.85	112.707	95.1082	100.337		0	420.39	735.161	718.545	639.135	539.907	610.628
14	b	16	+	16	8.4	41.7851	139.691		6	53.8819	56.0823	63.8052	82.5124	50.9716		6	1967.22	3592.77	2863.86	3543.06	2360.72	2865.52
15	c	16	+	16	8.32	36.9004	125.026		16	12.7045	20.1914	10.417	24.7094	21.223		16	115.457	7131.59	4575.45	4175.8	2171.91	3634.04
19	a	16	+	20	8.92	0.142396	0.26445		20	0.0674669	0.294338	0.466939	0.971827	27.8971		20	0.52559	31.5002	35.2221	30.0739	619.333	143.331
20	b	16	+	20	9.08	0.232934	0.62048									Grand Total	399.439	1548.82	1157.41	1193.67	839.913	1027.85
21	c	16	+	20	8.82	0.237057	0.69184
25	a	16	-	0	4.61	84.3217	419.798
26	b	16	-	0	4.69	88.4882	436.832
27	c	16	-	0	4.69	84.6725	427.148
31	a	16	-	6	6.53	45.7288	189.415
32	b	16	-	6	6.58	55.3174	224.602
33	c	16	-	6	6.53	60.5995	235.109
37	a	16	-	16	8.28	8.72911	33.9805
38	b	16	-	16	8.31	17.7893	62.0479
39	c	16	-	16	8.18	11.5951	46.1871
43	a	16	-	20	9.13	0.11392	0.376344
44	b	16	-	20	9.14	0.0884803	0.274594
45	c	16	-	20	9.03	0	0
49	a	24	+	0	4.63	117.682	724.582
50	b	24	+	0	4.62	124.843	740.768
51	c	24	+	0	4.85	121.703	740.132
55	a	24	+	6	6.73	1017.75	3937.3
56	b	24	+	6	6.62	884.593	3476.86
57	c	24	+	6	6.56	859.908	3364.15
61	a	24	+	16	8.38	2949.9	554.026
62	b	24	+	16	8.44	3258.62	10481.3
63	c	24	+	16	8.37	2993.08	10359.4
67	a	24	+	20	8.89	27.7491	83.1477
68	b	24	+	20	8.82	2.36001	7.65987
69	c	24	+	20	9	1.13739	3.69297
73	a	24	-	0	4.65	113.248	687.268
74	b	24	-	0	4.69	133.823	751.046
75	c	24	-	0	4.63	124.479	0.25432
79	a	24	-	6	6.68	60.6674	285.457
80	b	24	-	6	6.65	47.1474	229.938
81	c	24	-	6	6.58	60.4322	274.059
85	a	24	-	16	8.3	20.9519	156.646
86	b	24	-	16	8.38	21.4721	165.573
87	c	24	-	16	8.33	18.1503	144.759
91	a	24	-	20	8.92	0.556543	2.19768
92	b	24	-	20	9.05	0.249152	0.945762
93	c	24	-	20	9.13	0.0773183	0.396765
97	a	32	+	0	4.57	111.388	705.715
98	b	32	+	0	4.65	119.718	744.475
99	c	32	+	0	4.61	113.984	705.444
103	a	32	+	6	6.64	925.095	2871.82
104	b	32	+	6	6.62	715.356	2871.76
105	c	32	+	6	6.65	720.75	2848.02
109	a	32	+	16	8.4	1978.75	7222.41
110	b	32	+	16	8.45	1606.6	6039.83				(N2O +N2)					N2O					N2O/(N2O+N2)
111	c	32	+	16	8.41	2159.13	464.11				16	24	32	40	48	16	24	32	40	48	16	24	32	40	48
115	a	32	+	20	9.01	29.3743	98.667			0	79.8649	121.409	115.03	90.5575	84.8382	85.8275	123.85	112.707	95.1082	100.337	1	1	0.979802	1	1
116	b	32	+	20	9.04	1.28593	4.58823			6	541.027	920.749	787.067	944.123	562.647	53.8819	56.0823	63.8052	82.5124	50.9716	0.0995919	0.0609095	0.081067	0.0873957	0.0905926
117	c	32	+	20	9.04	0.724374	2.41119			16	34.1753	3067.2	1914.83	1754.22	664.246	12.7045	20.1914	10.417	24.7094	21.223	0.371746	0.00658302	0.00544018	0.0140857	0.0319505
121	a	32	-	0	4.78	109.368	699.306			20	0.204129	10.4155	10.4615	8.31187	64.8094	0.0674669	0.294338	0.466939	0.971827	27.8971	0.330511	0.0282596	0.0446339	0.11692	0.430449
122	b	32	-	0	4.79	112.798	682.679
123	c	32	-	0	4.76	115.954	717.482
127	a	32	-	6	6.64	64.9167	286.69
128	b	32	-	6	6.66	90.6702	354.805
129	c	32	-	6	6.66	35.8287	212.694
133	a	32	-	16	8.37	9.86729	79.4876
134	b	32	-	16	8.36	6.93796	70.4578
135	c	32	-	16	8.38	14.4458	89.8677
139	a	32	-	20	8.88	0.580961	2.14681
140	b	32	-	20	8.93	0.225726	0.681244
141	c	32	-	20	8.9	0.59413	2.32972
145	a	40	+	0	4.6	82.4637	618.129
146	b	40	+	0	4.72	89.58	604.246
147	c	40	+	0	4.81	99.6289	695.031
151	a	40	+	6	6.52	627.3	2496.3
152	b	40	+	6	6.57	658.645	2599.76
153	c	40	+	6	6.63	1546.43	5533.12
157	a	40	+	16	8.29	1839.69	6310.26
158	b	40	+	16	8.38	1944.67	6139.24
159	c	40	+	16	8.38	1478.29	77.8931
163	a	40	+	20	9.2	9.75832	33.7107
164	b	40	+	20	8.99	10.5315	37.2646
165	c	40	+	20	8.8	4.64577	19.2463
169	a	40	-	0	4.59	90.4898	629.888
170	b	40	-	0	4.61	97.6782	590.704
171	c	40	-	0	4.62	97.1567	606.755
175	a	40	-	6	6.64	50.37	223.527
176	b	40	-	6	6.61	142.694	880.719
177	c	40	-	6	6.66	54.4728	232.688
181	a	40	-	16	8.28	20.6257	84.5656
182	b	40	-	16	8.41	15.5583	75.1359
183	c	40	-	16	8.38	37.9443	148.501
187	a	40	-	20	9	1.38174	4.31411
188	b	40	-	20	8.98	0.655974	2.12556
189	c	40	-	20	8.94	0.877769	4.89232
193	a	48	+	0	4.46	70.5474	500.811
194	b	48	+	0	4.49	92.4871	559.175
195	c	48	+	0	4.35	91.4802	559.736
199	a	48	+	6	6.63	660.301	2592.97
200	b	48	+	6	6.61	668.366	2601.84
201	c	48	+	6	6.6	359.273	1887.35
205	a	48	+	16	8.41	517.233	1756.86
206	b	48	+	16	8.38	715.285	2293.66
207	c	48	+	16	8.36	760.219	2465.22
211	a	48	+	20	8.82	156.297	538.492
212	b	48	+	20	8.88	38.1311	130.373
213	c	48	+	20	8.88	0	1189.13
217	a	48	-	0	4.54	91.566	574.545
218	b	48	-	0	4.64	115.311	749.222
219	c	48	-	0	4.48	94.1349	575.439
223	a	48	-	6	6.72	51.9569	222.88
224	b	48	-	6	6.68	50.1041	219.112
225	c	48	-	6	6.62	50.8539	224.016
229	a	48	-	16	8.4	12.0567	45.0525
230	b	48	-	16	8.37	38.5668	138.109
231	c	48	-	16	8.42	13.0454	48.1001
235	a	48	-	20	8.8	67.3911	215.371
236	b	48	-	20	8.86	5.32152	30.3447
237	c	48	-	20	8.75	10.9788	40.1025

## Sheet: Dilution Checks
7mL N2 added to each vial
16/24	Analyte	Original	Diluted	Factor		24/40	Analyte	Original	Diluted	Factor		40/48	Analyte	Original	Diluted	Factor		48/32	Analyte	Original	Diluted	Factor
QC 001	N2O	11.825	5.217	2.26663		QC 001	N2O	10.653	4.596	2.31789		QC 001	N2O	10.614	5.294	2.00491		QC 001	N2O	10.449	5.699	1.83348
QC 002	CO2	11367.9	7663.71	1.48333		QC 002	CO2	15181	5872.31	2.58519		QC 002	CO2	11775.4	5751.07	2.04752		QC 002	CO2	11120.1	9224.75
QC 003	N2O	10.977	5.197	2.11218		QC 003	N2O	10.802	4.526	2.38665		QC 003	N2O	10.101	4.733	2.13416		QC 003	N2O	10.211	5.345	1.91038
QC 004	CO2	11520.5	7630.97	1.5097		QC 004	CO2	15252.5	5849.69	2.60741		QC 004	CO2	8813.13	4400.73	2.00265		QC 004	CO2	11022.3	9000.36
QC 005	N2O	11.122	5.044	2.205		QC 005	N2O	10.328	4.692	2.20119		QC 005	N2O	10.282	4.725	2.17608		QC 005	N2O	9.975	5.378	1.85478
QC 006	CO2	11610.8	7622.69	1.52319		QC 006	CO2	15172.4	5859.02	2.58957		QC 006	CO2	8330.68	5790.05	1.43879		QC 006	CO2	11215.5	6904.51
QC 007	N2O	10.67	5.145	2.07386		QC 007	N2O	10.658	4.654	2.29007		QC 007	N2O	9.426	4.669	2.01885		QC 007	N2O	10.209	5.373	1.90006
QC 008	CO2	11123.5	7566.23	1.47015		QC 008	CO2	15225.4	5788.32	2.63037		QC 008	CO2	11491.5	5714.31	2.01101		QC 008	CO2	8622.05	9371.91
QC 009	N2O	10.833	5.192	2.08648		QC 009	N2O	10.16	4.606	2.20582		QC 009	N2O	9.691	4.825	2.0085		QC 009	N2O	10.092	5.398	1.86958
QC 010	CO2	11423.6	7402.89	1.54312		QC 010	CO2	15129.5	5761.73	2.62585		QC 010	CO2	11566.5	4208.33	2.74846		QC 010	CO2	7710.95	9222.47
QC 011	N2O	10.782	5.117	2.10709		QC 011	N2O	10.541	4.582	2.30052		QC 011	N2O	9.52	4.758	2.00084		QC 011	N2O	10.103	5.354	1.887
QC 012	CO2	11545	7401.38	1.55985		QC 012	CO2	15146	5752.12	2.63312		QC 012	CO2	11653.8	5776.51	2.01745		QC 012	CO2	10954.5	9251.26
				1.82838						2.44781						2.05077						1.87588

[truncated: 1 more sheets: Workings]
