# Supplementary material for: Rapid increases in soil pH solubilise organic matter, dramatically increase denitrification potential and strongly stimulate microorganisms from the Firmicutes phylum
Source: PeerJ. 2018 Dec 12;6:e6090. doi: 10.7717/peerj.6090 (PMC6295159; doi:10.7717/peerj.6090)
Supplement: Supplemental Information 6 — This file contains data from experiments 3 and 4 summarized into one file with averages and standard deviations calculated and exploratory graphs. [file peerj-06-6090-s006.xlsx]

## Sheet: Pre-DEA characterisation
AVERAGES	pH					STDEV	pH					SEM	pH
	16	24	32	40	48		16	24	32	40	48		16	24	32	40	48
0	4.765	4.7625	4.66	4.5875	4.485	4.652	0.0465475	0.0556028	0.0541603	0.0170783	0.109697		0.0268742	0.0321023	0.0312694	0.00986013	0.0633333
6	6.57	6.675	6.6325	6.66	6.725	6.6525	0.0648074	0.01	0.0206155	0.052915	0.0173205		0.0374166	0.0057735	0.0119024	0.0305505	0.01
16	8.2	8.27	8.26	8.36	8.4125	8.3005	0.0316228	0.0616441	0.0571548	0.0828654	0.0537742		0.0182574	0.0355903	0.0329983	0.0478423	0.0310466
20	8.78	8.8825	8.7575	8.76	8.73	8.782	0.224351	0.15756	0.0236291	0.0778888	0.0432049		0.129529	0.090967	0.0136423	0.0449691	0.0249444
	N2O evolved (ppm)						N2O evolved						N2O evolved
	16	24	32	40	48		16	24	32	40	48		16	24	32	40	48
0	162.411	352.775	433.417	533.199	669.557		7.45501	111.729	23.278	171.912	49.5001		4.30415	64.507	13.4396	99.2535	28.5789
6	83.5072	0.997	0.534917	33.1207	31.8762		31.8348	1.2717	0.980589	111.411	106.352		18.3798	0.734215	0.566143	64.3231	61.4025
16	1.07975	12.298	0.059	0.0744167	0.25875		0.296773	2.24741	0.197861	0.111948	0.645557		0.171342	1.29755	0.114235	0.064633	0.372712
20	0.312167	0.427	0.701417	0.939917	1.38108		0.429041	0.184805	0.415976	0.253443	1.64747		0.247707	0.106697	0.240164	0.146326	0.951165
	N2O evolved (ng g-1)
	16	24	32	40	48		16	24	32	40	48		16	24	32	40	48
0	1651.82	3587.91	4408	5422.94	6809.69		75.9061	1136.38	236.821	1748.49	503.454		43.8244	656.091	136.729	1009.49	290.669
6	849.269	10.1404	5.44102	336.927	324.21		323.795	12.9349	9.97473	1133.36	1081.7		186.943	7.46799	5.75891	654.347	624.519
16	10.9821	125.076	0.60014	0.756845	2.63193		3.01844	22.8567	2.01261	1.13846	6.56652		1.7427	13.1963	1.16198	0.657291	3.79118
20	3.17479	4.34293	7.13417	9.55922	14.0448		4.36313	1.87977	4.23132	2.57815	16.7534		2.51905	1.08528	2.44295	1.4885	9.6726
	CO2 evolved (ppm)						CO2 evolved						CO2 evolved
	16	24	32	40	48		16	24	32	40	48		16	24	32	40	48
0	1011.65	3120.57	5623.09	3807.27	4141.05		112.332	1044	1145.25	869.536	351.186		64.8548	602.751	661.213	502.027	202.757
6	1848.89	6144.7	10888.9	8288.61	10440.3		149.936	2004.43	1100.97	1345.98	3273.85		86.5656	1157.26	635.646	777.102	1890.16
16	96.1659	626.097	2666.81	2361.15	4024.62		16.732	107.282	1195.18	213.122	931.011		9.66024	61.9392	690.038	123.046	537.52
20	67.8018	108.678	154.241	107.063	313.146		14.1014	55.4128	45.5894	26.1503	135.15		8.14143	31.9926	26.3211	15.0979	78.0287
	CO2 (headspace + dissolved) CO2-C ng g-1
	16	24	32	40	48		16	24	32	40	48		16	24	32	40	48
0	8187.42	14611.1	25494.7	19576.4	21140.3		952.912	4925.31	2268.04	4256.04	1758.51		550.164	2843.63	1309.45	2457.23	1015.28
6	17452.3	34393	56641.8	43653.4	49329.1		796.086	3453.57	14576.4	4892.68	4848.36		459.621	1993.92	8415.67	2824.79	2799.2
16	15394.1	22974.5	34063.4	58630	76753.6		1472.5	3663.56	8546.36	3171.76	17467.4		850.147	2115.16	4934.24	1831.22	10084.8
20	13536.5	11976.4	8240.4	15745	39168		1640.65	1097.33	1087.27	4923.89	14183		947.228	633.543	627.735	2842.81	8188.56
		6423.67	10883.6	-5918.35	1563.91
		16940.7	22248.7	-12988.4	5675.78
		7580.39	11088.9	24566.6	18123.6
		-1560.08	-3735.98	7504.64	23423
	NO3-						NO3-						NO3-
	16	24	32	40	48		16	24	32	40	48		16	24	32	40	48
0	5.3675	3.902	4.67413	0.891	0.223095	73.1625	1.03328	0.174309	0.633325	0.264706	0.13369		0.596567	0.100637	0.36565	0.152828	0.0771858
6	0.236725	0.192337	0.24555	0.285075	0.28095	98.8164	0.0569237	0.0184968	0.048688	0.0728388	0.047544		0.0328649	0.0106791	0.02811	0.0420535	0.0274496
16	12.97	3.26125	4.15575	5.0075	4.8045	35.15	0.253114	0.250846	0.522424	0.299446	0.438391		0.146135	0.144826	0.301622	0.172885	0.253105
20	18.26	18.4625	18.825	16.4425	7.424	8.7	0.534353	0.418121	1.14393	0.324589	1.08239		0.308509	0.241402	0.660446	0.187402	0.624918
	NH4						NH4						NH4
	16	24	32	40	48		16	24	32	40	48		16	24	32	40	48
0	1.83613	2.52113	2.97075	3.5945	4.9555		0.137462	0.223237	0.196794	0.288872	0.573652		0.0793639	0.128886	0.113619	0.16678	0.331198
6	5.18125	8.2	10.0587	11.8887	14.4138		0.19198	0.394081	0.104193	0.227317	0.876274		0.11084	0.227523	0.060156	0.131241	0.505917
16	20.9425	27.375	35.45	41.8825	45.1975		0.727066	1.38974	2.95362	2.24887	3.00787		0.419772	0.802365	1.70527	1.29839	1.7366
20	30.4975	30.9875	32.085	35.1725	50.3525		1.42233	0.716165	2.01748	0.875114	1.00811		0.821183	0.413478	1.16479	0.505247	0.582034
	DOC						DOC						DOC
27	16	24	32	40	48		16	24	32	40	48		16	24	32	40	48
0	36.665	39.4925	45.6625	55.1575	62.8875	2.32917	4.39298	3.88829	4.14437	2.62091	4.14701		2.53629	2.24491	2.39275	1.51318	2.39428
6	226.9	232.925	266.5	264.775	301.775	8.4037	9.3659	13.961	25.0041	12.7735	12.4703		5.4074	8.06038	14.4361	7.37479	7.19975
16	4846.5	4767.25	4608.5	4542.5	4983.25	179.5	105.958	322.842	147.545	232.463	145.667		61.1746	186.393	85.1854	134.213	84.101
20	5670	5996	5483.25	5582.5	6493.25	210	800.509	2038.79	1028.84	786.002	498.511		462.174	1177.1	594.003	453.798	287.815
Fold changes	154.643	151.826	120.082	101.21	103.252	126.203
	DON						DON						DON
2.4	16	24	32	40	48		16	24	32	40	48		16	24	32	40	48
0	3.49512	5.57562	6.12263	7.3445	7.41765	3.09069	0.71737	0.455853	0.996805	0.30526	1.06733		0.414174	0.263187	0.575506	0.176242	0.616223
6	18.3395	15.8221	16.3977	18.0314	21.4592	8.94135	1.36228	3.49326	2.44854	1.40125	2.20989		0.786511	2.01683	1.41367	0.809011	1.27588
16	338.288	323.364	340.494	367.31	335.398	139.749	51.2343	22.4435	13.4201	41.3936	26.2419		29.5802	12.9578	7.74808	23.8986	15.1508
20	440.592	490.75	542.765	462.76	536.198	223.416	37.3004	57.0613	73.6131	185.827	97.6055		21.5354	32.9443	42.5006	107.287	56.3526
Fold changes	126.059	88.017	88.6491	63.0077	72.2868	87.6039
	EC						EC						EC
	16	24	32	40	48		16	24	32	40	48		16	24	32	40	48
0	4.99	5.895	6.425	6.4	6.365	1.375	0.0258199	0.114746	0.0443471	0.0489898	0.0806226		0.0149071	0.0662487	0.0256038	0.0282843	0.0465475
6	4.445	5.22	5.66	5.675	5.735	1.29	0.05	0.0993311	0.0541603	0.0597216	0.0929157		0.0288675	0.0573488	0.0312694	0.0344803	0.0536449
16	5.37	6.02	6.19	6.25	6.445	1.075	0.101325	0.163299	0.111355	0.034641	0.213776		0.0584998	0.0942809	0.064291	0.02	0.123423
20	5.825	5.975	6.085	6.145	6.375	0.55	0.208087	0.0957427	0.0984886	0.152643	0.05		0.120139	0.0552771	0.0568624	0.0881287	0.0288675
						6.23
Fold change	1	1.07712	1.2454	1.50436	1.71519
	1	1.02655	1.17453	1.16692	1.32999
	1	0.983648	0.950892	0.937274	1.02822
	1	1.0575	0.967063	0.984568	1.14519
	CO2	DOC	DON	NO3
0	8187.42	36.665	3.49512	5.3675	9.53259	11.4903	6.83093
6	17452.3	226.9	18.3395	0.236725	8.08265	13.3722	958.496
16	15394.1	4846.5	338.288	12.97	6.98004	15.3266	373.67
20	13536.5	5670	440.592	18.26	7.77059	13.869	310.515
0	14611.1	39.4925	5.57562	3.902	14.1182	8.08306	10.1211
6	34393	232.925	15.8221	0.192337	6.79277	15.7215	1211.02
16	22974.5	4767.25	323.364	3.26125	6.78302	15.7427	1461.79
20	11976.4	5996	490.75	18.4625	8.18462	13.218	324.766
0	25494.7	45.6625	6.12263	4.67413	13.4084	8.45799	9.76921
6	56641.8	266.5	16.3977	0.24555	6.15297	17.2523	1085.32
16	34063.4	4608.5	340.494	4.15575	7.3884	14.5347	1108.95
20	8240.4	5483.25	542.765	18.825	9.8986	11.1024	291.275
0	19576.4	55.1575	7.3445	0.891	13.3155	8.51004	61.9052
6	43653.4	264.775	18.0314	0.285075	6.81009	15.6841	928.791
16	58630	4542.5	367.31	5.0075	8.08608	13.3669	907.139
20	15745	5582.5	462.76	16.4425	8.28948	13.0635	339.516
0	21140.3	62.8875	7.41765	0.223095	11.7951	9.47808	281.887
6	49329.1	301.775	21.4592	0.28095	7.111	15.0627	1074.12
16	76753.6	4983.25	335.398	4.8045	6.73051	15.8577	1037.2
20	39168	6493.25	536.198	7.424	8.25778	13.1098	874.63
	CO2	DOC	DON	DOC Error	DON error
0	8187.42	36.665	3.49512	2.53629	0.414174	511.714	36.665
0	14611.1	39.4925	5.57562	2.24491	0.263187	1090.77	226.9
0	25494.7	45.6625	6.12263	2.39275	0.575506	962.133	4846.5
0	19576.4	55.1575	7.3445	1.51318	0.176242	846.029	5670
0	21140.3	62.8875	7.41765	2.39428	0.616223	608.795	39.4925
6	17452.3	226.9	18.3395	5.4074	0.786511	1433.04	232.925
6	34393	232.925	15.8221	8.06038	2.01683	957.272	4767.25
6	56641.8	266.5	16.3977	14.4361	1.41367	499.016	5996
6	43653.4	264.775	18.0314	7.37479	0.809011	796.71	45.6625
6	49329.1	301.775	21.4592	7.19975	1.27588	1770.05	266.5
16	15394.1	4846.5	338.288	61.1746	29.5802	1064.48	4608.5
16	22974.5	4767.25	323.364	186.393	12.9578	257.513	5483.25
16	34063.4	4608.5	340.494	85.1854	7.74808	489.409	55.1575
16	58630	4542.5	367.31	134.213	23.8986	1091.33	264.775
16	76753.6	4983.25	335.398	84.101	15.1508	1465.75	4542.5
20	13536.5	5670	440.592	462.174	21.5354	393.626	5582.5
20	11976.4	5996	490.75	1177.1	32.9443	440.422	62.8875
20	8240.4	5483.25	542.765	594.003	42.5006	1027.69	301.775
20	15745	5582.5	462.76	453.798	107.287	1599.03	4983.25
20	39168	6493.25	536.198	287.815	56.3526	816.001	6493.25
		16	24	32	40	48
	0	8187.42	14611.1	25494.7	19576.4	21140.3
	6	17452.3	34393	56641.8	43653.4	49329.1
	16	15394.1	22974.5	34063.4	58630	76753.6
	20	13536.5	11976.4	8240.4	15745	39168
		16	24	32	40	48
	0	511.714	608.795	796.71	489.409	440.422
	6	1090.77	1433.04	1770.05	1091.33	1027.69
	16	962.133	957.272	1064.48	1465.75	1599.03
	20	846.029	499.016	257.513	393.626	816.001
	CO2	DOC	DON	NO3
0	8187.42	36.665	3.49512	5.3675	10.4903
6	17452.3	226.9	18.3395	0.236725	12.3722
16	15394.1	4846.5	338.288	12.97	14.3266
20	13536.5	5670	440.592
0	14611.1	39.4925	5.57562	3.902	7.08306
6	34393	232.925	15.8221	0.192337	14.7215
16	22974.5	4767.25	323.364	3.26125	14.7427
20	11976.4	5996	490.75
0	25494.7	45.6625	6.12263	4.67413	7.45799
6	56641.8	266.5	16.3977	0.24555	16.2523
16	34063.4	4608.5	340.494	4.15575	13.5347
20	8240.4	5483.25	542.765
0	19576.4	55.1575	7.3445	0.891	7.51004
6	43653.4	264.775	18.0314	0.285075	14.6841
16	58630	4542.5	367.31	5.0075	12.3669
20	15745	5582.5	462.76
0	21140.3	62.8875	7.41765	0.223095	8.47808
6	49329.1	301.775	21.4592	0.28095	14.0627
16	76753.6	4983.25	335.398	4.8045	14.8577
20	39168	6493.25	536.198

## Sheet: DEA CO2
		Measured CO2-C @240 hours (ngCO2-C g-1)						SEM
Acetylene	OH added	16	24	32	40	48		16	24	32	40	48
+	0	7587.92	7493.35	7667.57	6462.84	6654.07		524.703	167.817	543.906	314.212	325.24
	6	19118.5	22161.5	23855.9	18300.8	20362.9		1098.81	822.901	528.788	27.4474	2130.27
	16	25788.4	39079	41334.6	72228	86675.9		1810.73	1703.07	9426.72	2098.35	4065.97
	20	16290.5	13169.2	8881.08	25987.5	58549.2		960.935	149.587	356.127	3706.99	6994.59
-	0	6435.47	7925.61	7679.98	6360.39	7418.09		226.228	152.613	628.651	55.4	153.176
	6	16713	20421.5	25137.9	21506	20058.1		717.687	541.944	2051.92	1879.08	1104.63
	16	36590.7	33859.6	42948.8	86854.7	119785		694.861	1678.58	2798.64	5351.33	3488.01
	20	20762.6	15327.5	11918.2	29549.8	92000.5		1868.2	329.464	57.4819	2532.59	5380.71
		Predicted CO2-C (ngCO2-C g-1)						SEM
	OH added	16	24	32	40	48		16	24	32	40	48
+	0	2373.81	4518.47	6236.52	3276.88	3205.81		57.5547	162.562	539.841	216.952	157.094
	6	9419.6	20145.6	25072.9	14236.1	15822.9		551.821	858.529	349.224	12.6677	2003.15
	16	4415.39	43598.7	109347	99208.8	154923		257.466	3584.3	26440.6	2934.9	1543.8
	20	9940	17452.5	17938.2	9055.91	29243.9		153.242	915.773	2237.52	2058.2	5377.93
-	0	1634.12	4248.99	5590.28	2597.23	3361.24		32.708	184.164	442.212	86.5552	91.0816
	6	8094.04	18674.4	25550.1	15911.5	14459.3		101.339	63.3841	2189.29	1972.44	1192.32
	16	4986.26	27111.9	91469.9	80920.5	127725		267.363	559.024	3677.71	2701.18	11787.4
	20	7410.14	11293.9	19614.9	8680.64	48782.6		97.2223	44.1631	2818.66	46.3273	7014.25
		Rate of CO2 evolved (measured) ug C h-1						SEM
	OH added	16	24	32	40	48		16	24	32	40	48
+	0	1.45746	1.1208	1.27379	0.800997	0.999392		0.0301912	0.0765628	0.0917152	0.105742	0.0996812
	6	3.20234	2.28686	2.58969	1.72223	1.52594		0.259621	0.0648275	0.0493635	0.00546071	0.201541
	16	2.45003	3.55616	2.11352	3.48032	3.6188		1.35745	0.305373	0.102758	0.0823165	0.527919
	20	-0.05575	-0.48064	0.299785	-2.04143	-0.134519		0.0767287	0.730722	0.1615	0.542203	4.48582
-	0	1.26981	1.21764	1.15372	0.607653	1.04811		0.133054	0.0560038	0.0865732	0.0644109	0.0617136
	6	2.67627	2.17547	2.44364	1.87403	1.73895		0.109772	0.153961	0.306311	0.315394	0.0328364
	16	6.0145	2.73527	2.88384	5.01287	6.14863		0.359725	0.911053	0.066892	0.352813	0.0857241
	20	-0.321359	-0.864178	0.349829	-3.02836	6.82712		0.487923	0.460119	0.456341	0.468179	0.154797
		Rate of CO2 evolved (predicted) ug C h-1						SEM
	OH added	16	24	32	40	48		16	24	32	40	48
+	0	0.429246	0.67621	1.03594	0.40708	0.481657		0.00690358	0.0515298	0.0899962	0.0588299	0.0488298
	6	1.57787	2.07755	2.69738	1.33972	1.17399		0.129811	0.0501419	0.0365554	0.00506504	0.132633
	16	0.660373	3.91574	5.55533	4.78367	6.47029		0.0582496	0.594898	0.287113	0.171207	0.893651
	20	-0.0379927	-0.586783	0.50017	-0.648795	0.25249		0.0493726	0.952951	0.230458	0.100279	2.10055
-	0	0.324784	0.651249	0.840488	0.247561	0.475535		0.0430881	0.0142707	0.0653344	0.0240521	0.034015
	6	1.29661	1.98526	2.48405	1.36594	1.24928		0.0243499	0.0955364	0.320522	0.20599	0.0402039
	16	0.825144	2.16842	6.15457	4.66258	6.52258		0.0905861	0.685978	0.054031	0.109182	0.370266
	20	-0.110744	-0.645445	0.658998	-0.879806	3.59864		0.161637	0.342742	0.87737	0.0573484	0.387134
Average
Pre-incubation	16	16	16	16	16	16	16	16	24	24	24	24	24	24	24	24	32	32	32	32	32	32	32	32	40	40	40	40	40	40	40	40	48	48	48	48	48	48	48	48
Acetylene	+	+	+	+	-	-	-	-	+	+	+	+	-	-	-	-	+	+	+	+	-	-	-	-	+	+	+	+	-	-	-	-	+	+	+	+	-	-	-	-
pH	4.79	6.52	8.21	8.85	4.74	6.62	8.19	8.71	4.81	6.67	8.31	8.97	4.715	6.68	8.23	8.795	4.63	6.635	8.255	8.75	4.69	6.63	8.265	8.765	4.58	6.64	8.405	8.715	4.595	6.68	8.315	8.805	4.41	6.72	8.45	8.74	4.56	6.73	8.375	8.72
OH added	0	6	16	20	0	6	16	20	0	6	16	20	0	6	16	20	0	6	16	20	0	6	16	20	0	6	16	20	0	6	16	20	0	6	16	20	0	6	16	20
Measured CO2-C @240 hours (ngCO2-C g-1)	7587.92	19118.5	25788.4	16290.5	6435.47	16713	36590.7	20762.6	7493.35	22161.5	39079	13169.2	7925.61	20421.5	33859.6	15327.5	7667.57	23855.9	41334.6	8881.08	7679.98	25137.9	42948.8	11918.2	6462.84	18300.8	72228	25987.5	6360.39	21506	86854.7	29549.8	6654.07	20362.9	86675.9	58549.2	7418.09	20058.1	119785	92000.5
SEM	524.703	1098.81	1810.73	960.935	226.228	717.687	694.861	1868.2	167.817	822.901	1703.07	149.587	152.613	541.944	1678.58	329.464	543.906	528.788	9426.72	356.127	628.651	2051.92	2798.64	57.4819	314.212	27.4474	2098.35	3706.99	55.4	1879.08	5351.33	2532.59	325.24	2130.27	4065.97	6994.59	153.176	1104.63	3488.01	5380.71
Predicted CO2-C (ngCO2-C g-1)	2373.81	9419.6	4415.39	9940	1634.12	8094.04	4986.26	7410.14	4518.47	20145.6	43598.7	17452.5	4248.99	18674.4	27111.9	11293.9	6236.52	25072.9	109347	17938.2	5590.28	25550.1	91469.9	19614.9	3276.88	14236.1	99208.8	9055.91	2597.23	15911.5	80920.5	8680.64	3205.81	15822.9	154923	29243.9	3361.24	14459.3	127725	48782.6
SEM	57.5547	551.821	257.466	153.242	32.708	101.339	267.363	97.2223	162.562	858.529	3584.3	915.773	184.164	63.3841	559.024	44.1631	539.841	349.224	26440.6	2237.52	442.212	2189.29	3677.71	2818.66	216.952	12.6677	2934.9	2058.2	86.5552	1972.44	2701.18	46.3273	157.094	2003.15	1543.8	5377.93	91.0816	1192.32	11787.4	7014.25
Rate of CO2 evolved (measured) ug C h-1	1.45746	3.20234	2.45003	-0.05575	1.26981	2.67627	6.0145	-0.321359	1.1208	2.28686	3.55616	-0.48064	1.21764	2.17547	2.73527	-0.864178	1.27379	2.58969	2.11352	0.299785	1.15372	2.44364	2.88384	0.349829	0.800997	1.72223	3.48032	-2.04143	0.607653	1.87403	5.01287	-3.02836	0.999392	1.52594	3.6188	-0.134519	1.04811	1.73895	6.14863	6.82712
SEM	0.0301912	0.259621	1.35745	0.0767287	0.133054	0.109772	0.359725	0.487923	0.0765628	0.0648275	0.305373	0.730722	0.0560038	0.153961	0.911053	0.460119	0.0917152	0.0493635	0.102758	0.1615	0.0865732	0.306311	0.066892	0.456341	0.105742	0.00546071	0.0823165	0.542203	0.0644109	0.315394	0.352813	0.468179	0.0996812	0.201541	0.527919	4.48582	0.0617136	0.0328364	0.0857241	0.154797
Rate of CO2 evolved (predicted) ug C h-1	0.429246	1.57787	0.660373	-0.0379927	0.324784	1.29661	0.825144	-0.110744	0.67621	2.07755	3.91574	-0.586783	0.651249	1.98526	2.16842	-0.645445	1.03594	2.69738	5.55533	0.50017	0.840488	2.48405	6.15457	0.658998	0.40708	1.33972	4.78367	-0.648795	0.247561	1.36594	4.66258	-0.879806	0.481657	1.17399	6.47029	0.25249	0.475535	1.24928	6.52258	3.59864
SEM	0.00690358	0.129811	0.0582496	0.0493726	0.0430881	0.0243499	0.0905861	0.161637	0.0515298	0.0501419	0.594898	0.952951	0.0142707	0.0955364	0.685978	0.342742	0.0899962	0.0365554	0.287113	0.230458	0.0653344	0.320522	0.054031	0.87737	0.0588299	0.00506504	0.171207	0.100279	0.0240521	0.20599	0.109182	0.0573484	0.0488298	0.132633	0.893651	2.10055	0.034015	0.0402039	0.370266	0.387134
		Measured CO2-C @240 hours (ngCO2-C g-1)						SEM						STDEV
Acetylene	OH added	16	24	32	40	48		16	24	32	40	48		16	24	32	40	48
+	0	7587.92	7493.35	7667.57	6462.84	6654.07		524.703	167.817	543.906	314.212	325.24		908.812	290.668	942.073	544.23	563.332
	6	19118.5	22161.5	23855.9	18300.8	20362.9		1098.81	822.901	528.788	27.4474	2130.27		1903.19	1425.31	915.888	47.5402	3689.74
	16	25788.4	39079	41334.6	72228	86675.9		1810.73	1703.07	9426.72	2098.35	4065.97		3136.27	2949.8	16327.6	3634.45	7042.46
	20	16290.5	13169.2	8881.08	25987.5	58549.2		960.935	149.587	356.127	3706.99	6994.59		1664.39	259.092	616.831	6420.7	12115
-	0	6435.47	7925.61	7679.98	6360.39	7418.09		226.228	152.613	628.651	55.4	153.176		391.838	264.334	1088.86	95.9556	265.309
	6	16713	20421.5	25137.9	21506	20058.1		717.687	541.944	2051.92	1879.08	1104.63		1243.07	938.674	3554.03	3254.66	1913.28
	16	36590.7	33859.6	42948.8	86854.7	119785		694.861	1678.58	2798.64	5351.33	3488.01		1203.54	2907.39	4847.39	9268.77	6041.4
	20	20762.6	15327.5	11918.2	29549.8	92000.5		1868.2	329.464	57.4819	2532.59	5380.71		3235.82	570.649	99.5616	4386.57	9319.67
	0 upper	2272.39	12.3262	1616.91	727.798	-59.3816
	0 lower	32.5196	-876.862	-1641.73	-522.909	-1468.64
	6 upper	4977.85	3671.17	2871.15	478.232	5008.06		Red OK - no diff
	6 lower	-166.839	-191.308	-5435.18	-6888.55	-4398.53
	16 upper	-7000.92	9906.25	17659.2	-3360.57	-22609
	16 lower	-14603.7	532.547	-20887.6	-25892.8	-43608.8
	20 upper	-354.35	-1449.11	-2330.08	5237.15	-16154.8
	20 lower	-8589.69	-2867.5	-3744.17	-12361.8	-50747.8

## Sheet: DEA N2O
	Average of Rate of N2O evolved	Column Labels					StdDev N2O					SEM
	Row Labels	16	24	32	40	48	16	24	32	40	48	16	24	32	40	48
With acet	0	79.8649	121.409	115.03	90.5575	84.8382	1.36557	3.58928	4.26235	8.62428	12.3865	0.78841	2.07227	2.46087	4.97923	7.15133		30.1222	26.2469	6.31567
(N2O+N2)	6	541.027	920.749	787.067	944.123	562.647	136.874	84.9034	119.566	521.844	176.173	79.0242	49.019	69.0317	301.287	101.714		38.8925	28.5135	40.4054
	16	34.1753	3067.2	1914.83	1754.22	664.246	9.27767	167.173	281.756	244.656	129.284	5.35647	96.5172	162.672	141.252	74.6419		78.3436	65.3104	62.1343
	20	0.204129	10.4155	10.4615	8.31187	64.8094	0.0535022	15.0238	16.3814	3.19839	81.4922	0.0308895	8.67399	9.45778	1.84659	47.0496		-522.239	-519.501	-679.721
Without acet	0	85.8275	123.85	112.707	95.1082	100.337	2.31093	10.3021	3.29391	4.00817	13.0311	1.33422	5.94793	1.90174	2.31412	7.52349		18.9849	10.9748	-5.49803
N2O	6	53.8819	56.0823	63.8052	82.5124	50.9716	7.53854	7.73878	27.4377	52.1594	0.931994	4.35238	4.46799	15.8411	30.1143	0.538087		9.11288	20.1137	38.2255
	16	12.7045	20.1914	10.417	24.7094	21.223	4.63086	1.78671	3.78396	11.7384	15.0283	2.67363	1.03156	2.18467	6.77718	8.67661		-5.10885	-103.734	14.1097
	20	0.0674669	0.294338	0.466939	0.971827	27.8971	0.0597967	0.242787	0.209001	0.371911	34.3195	0.0345236	0.140173	0.120667	0.214723	19.8144		-9377.94	-5874.47	-2770.59
N2O/(N2O+N2)	0	1.07466	1.0201	0.979802	1.05025	1.18269
	6	0.0995919	0.0609095	0.081067	0.0873957	0.0905926
	16	0.371746	0.00658302	0.00544018	0.0140857	0.0319505
	20	0.330511	0.0282596	0.0446339	0.11692	0.430449
% Full denit	0	-7.46581	-2.01038	2.01976	-5.02517	-18.269
	6	90.0408	93.9091	91.8933	91.2604	90.9407
	16	62.8254	99.3417	99.456	98.5914	96.8049
	20	66.9489	97.174	95.5366	88.308	56.9551
				N	proportion of N
		N2O	44.013	28	0.636176
		NO3	62.0049	14	0.225789
ng N2O produced in 4 hours per gram soil
With acet	0	420.39	735.161	718.545	639.135	539.907
(N2O+N2)	6	1967.22	3592.77	2863.86	3543.06	2360.72
	16	115.457	7131.59	4575.45	4175.8	2171.91
	20	0.52559	31.5002	35.2221	30.0739	619.333
Without acet	0	427.926	479.523	699.822	609.116	633.069
N2O	6	216.375	263.151	284.73	445.645	222.003
	16	47.4052	155.659	79.9377	102.734	77.0873
	20	0.216979	1.18007	1.71926	3.77733	95.2727
ug NO3 consumed in 4 hours per gram soil
	Consumption	16	24	32	40	48
	0	16.0958	16.417	15.9241	15.4377	15.8431
	6	21.2367	22.7307	21.1956	21.5101	19.8409
	16	24.4433	41.3246	39.4724	36.0375	30.0878
	20	19.0333	21.4625	21.3817	25.5292	25.854
% of NO3 consumed in N2O produced
		7.47923	12.8235	12.9216	11.8558	9.75881
		26.5267	45.2621	38.6924	47.1687	34.0721
		1.35263	49.4192	33.1939	33.182	20.6714
		0.0079077	0.420291	0.471728	0.337342	6.85984

## Sheet: DEA Other factors
	pH						Average of NO3-						Average of NH4						Average of DON						Average of DOC
Average																																NH4 Before
+	16	24	32	40	48		16	24	32	40	48		16	24	32	40	48		16	24	32	40	48		16	24	32	40	48			16	24	32	40	48
0	4.81333	4.7	4.61	4.71	4.43333	0	39.2717	37.485	38.75	35.4533	34.38	0	1.96667	2.3695	3.03183	3.65567	4.21633	0	1.82333	4.2605	5.90483	3.561	8.88867	0	45.1933	40.1567	45.84	47.0033	52.86		0	1.83613	2.52113	2.97075	3.5945	4.9555
6	6.5	6.63667	6.63667	6.57333	6.61333	6	29	27.4617	29.05	28.775	30.44	6	7.7	8.43833	9.77667	10.4517	11.55	6	13.4598	19.8536	11.0569	13.8738	11.4307	6	194.8	231.767	237.867	207.8	212.267		6	5.18125	8.2	10.0587	11.8887	14.4138
16	8.37333	8.39667	8.42	8.35	8.38333	16	38.5267	11.9367	14.6833	18.97	24.7167	16	19.3567	26.8267	26.42	35.24	42.8467	16	259.483	277.403	259.53	276.723	309.437	16	4110	3822.33	3901.33	4089.33	4034.67		16	20.9425	27.375	35.45	41.8825	45.1975
20	8.94	8.90333	9.03	8.99667	8.86	20	49.2267	47	47.4433	40.9133	31.57	20	26.1333	27.1033	27.1833	30.3733	42.4167	20	457.873	418.23	417.14	447.413	505.647	20	5932	4775.67	4517.67	5418.33	5072.33		20	30.4975	30.9875	32.085	35.1725	50.3525
-																																NH4 after
0	4.66333	4.65667	4.77667	4.60667	4.55333	0	39.435	37.3233	37.7967	34.6567	33.9717	0	2.13267	2.3495	2.981	3.32567	4.19867	0	4.86233	4.97383	7.199	5.42433	5.34967	0	38.5733	44.6633	46.3833	47.22	53.25		0	1.96667	2.3695	3.03183	3.65567	4.21633
6	6.54667	6.63667	6.65333	6.63667	6.67333	6	28.7017	28.2167	28.2867	31.2383	32.015	6	5.76333	7.53833	8.83833	9.61667	12.32	6	15.65	11.0281	12.1909	11.6341	13.7873	6	191.067	172.033	184.567	182.567	234.133		6	7.7	8.43833	9.77667	10.4517	11.55
16	8.25667	8.33667	8.37	8.35667	8.39667	16	36.2767	17.7433	22.6667	23.7967	24.5267	16	19.4367	25.74	35.0267	38.5167	40.57	16	270.953	259.583	317.84	302.353	284.67	16	3870.33	3873.67	4287	3930.67	4041.33		16	19.3567	26.8267	26.42	35.24	42.8467
20	9.1	9.03333	8.90333	8.97333	8.80333	20	48.3767	45.5633	42.1133	40.8633	24.9	20	25.4633	25.4667	26.39	30.2	46.7333	20	395.193	373.303	521.197	468.603	463.2	20	4725	4544.33	4533.33	4800.33	5196.33		20	26.1333	27.1033	27.1833	30.3733	42.4167
Stdev
+																																16	24	32	40	48
0	0.111505	0.13	0.04	0.105357	0.0737111		0.60816	0.730821	0.075	0.303081	0.320468		0.238187	0.0171974	0.318114	0.536948	0.0607378		1.034	1.63317	0.9415	1.57475	0.725106		5.60502	10.1827	3.54907	0.788184	3.8771			0.137462	0.223237	0.196794	0.288872	0.573652
6	0.0173205	0.0862168	0.0152753	0.0550757	0.0152753		2.48693	0.686555	0.289871	0.620665	2.70151		3.50518	1.17767	0.639068	0.36484	2.38612		3.18996	0.755554	5.45845	1.4658	4.66458		12.7424	56.1001	3.95517	9.58488	59.1735			0.19198	0.394081	0.104193	0.227317	0.876274
16	0.046188	0.0378594	0.0264575	0.0519615	0.0251661		0.282902	2.18489	0.776938	2.45218	0.628835		0.469184	2.54215	3.34435	3.2066	1.08855		34.9337	3.44641	22.8027	50.1497	30.2666		44.9778	148.109	156.321	30.0721	171.512			0.727066	1.38974	2.95362	2.24887	3.00787
20	0.131149	0.0907377	0.0173205	0.200083	0.034641		0.136504	1.02455	0.160416	0.551936	4.49648		1.2079	0.304357	0.433167	1.95411	4.52115		61.2438	29.5825	82.3381	35.2493	14.7933		710.962	251.042	124.388	163.787	140.13			1.42233	0.716165	2.01748	0.875114	1.00811
-
0	0.046188	0.0305505	0.0152753	0.0152753	0.080829		0.336452	0.299847	0.978217	0.382568	1.00427		0.283038	0.01249	0.137437	0.0511477	0.36094		1.01696	2.49574	1.04209	3.21436	2.73872		9.92557	2.41529	3.07572	0.47634	2.06066			0.238187	0.0171974	0.318114	0.536948	0.0607378
6	0.0288675	0.051316	0.011547	0.0251661	0.0503322		0.859947	0.253097	1.51741	1.33994	4.5116		0.23592	0.436616	0.840124	1.54423	1.2771		1.65867	1.04013	2.3145	0.83643	3.50597		2.20076	8.903	14.6289	50.464	13.6313			3.50518	1.17767	0.639068	0.36484	2.38612
16	0.0680686	0.0404145	0.01	0.0680686	0.0251661		0.574572	0.895842	2.07066	1.34805	0.940443		0.514717	1.5386	1.09418	0.514814	2.19228		34.9614	22.5822	42.6358	42.3256	29.9205		63.8775	117.194	440.766	142.325	209.629			0.469184	2.54215	3.34435	3.2066	1.08855
20	0.0608276	0.105987	0.0251661	0.0305505	0.0550757		1.14072	1.1514	1.12824	0.631295	2.1171		0.624526	0.115036	0.780833	1.88422	1.4144		21.2384	33.4935	0.529748	88.8941	25.8135		176.994	352.874	1087.94	470.313	227.836			1.2079	0.304357	0.433167	1.95411	4.52115
SEM
+
0	0.0643774	0.0750555	0.023094	0.0608276	0.0425572		0.351121	0.42194	0.0433013	0.174984	0.185023		0.137517	0.00992891	0.183663	0.310007	0.035067		0.596983	0.942913	0.543575	0.90918	0.41864		3.23606	5.87897	2.04906	0.455058	2.23844
6	0.01	0.0497773	0.00881917	0.031798	0.00881917		1.43583	0.396383	0.167357	0.358341	1.55972		2.02372	0.679929	0.368966	0.210641	1.37763		1.84172	0.436219	3.15144	0.846281	2.6931		7.35686	32.3894	2.28352	5.53384	34.1638
16	0.0266667	0.0218581	0.0152753	0.03	0.0145297		0.163333	1.26145	0.448566	1.41577	0.363058		0.270883	1.46771	1.93086	1.85133	0.628473		20.169	1.98979	13.1652	28.9539	17.4745		25.9679	85.5109	90.2521	17.3622	99.0224
20	0.0757188	0.0523874	0.01	0.115518	0.02		0.0788106	0.591523	0.0926163	0.31866	2.59604		0.697384	0.175721	0.250089	1.1282	2.61029		35.3591	17.0794	47.5379	20.3512	8.54093		410.474	144.939	71.8153	94.5627	80.9039
-
0	0.0266667	0.0176383	0.00881917	0.00881917	0.0466667		0.194251	0.173117	0.564774	0.220876	0.579816		0.163412	0.0072111	0.0793494	0.0295301	0.208389		0.58714	1.44091	0.601653	1.85581	1.5812		5.73053	1.39447	1.77577	0.275015	1.18972
6	0.0166667	0.0296273	0.00666667	0.0145297	0.0290593		0.49649	0.146126	0.876077	0.773613	2.60478		0.136209	0.25208	0.485046	0.891564	0.737332		0.957632	0.600518	1.33628	0.482913	2.02417		1.27061	5.14015	8.44597	29.1354	7.87006
16	0.0392994	0.0233333	0.0057735	0.0392994	0.0145297		0.331729	0.517215	1.1955	0.778296	0.542965		0.297172	0.888313	0.631726	0.297228	1.26571		20.185	13.0379	24.6158	24.4367	17.2746		36.8797	67.6617	254.477	82.1712	121.029
20	0.0351188	0.0611919	0.0145297	0.0176383	0.031798		0.658593	0.664764	0.651392	0.364478	1.22231		0.360571	0.0664162	0.450814	1.08786	0.816605		12.262	19.3375	0.30585	51.3231	14.9034		102.188	203.732	628.122	271.535	131.541
	pH						Average of NO3-						Average of NH4						Average of DON						Average of DOC
	16	24	32	40	48		16	24	32	40	48		16	24	32	40	48		16	24	32	40	48		16	24	32	40	48
0	0.286576	0.19445	-0.118214	0.223802	0.003789		0.62316	1.05557	2.06354	1.34897	1.60123		0.252608	0.0440516	0.442973	0.940365	0.431851		-1.39783	2.66181	0.295078	2.18711	6.74493		19.519	7.33584	4.77111	0.825477	4.57854			0.180658	0.404989	0.36221	0.628798	1.39194
0	0.0134236	-0.107783	-0.215119	-0.0171354	-0.243789		-0.949827	-0.732237	-0.156872	0.244358	-0.784564		-0.584608	-0.00405163	-0.341306	-0.280365	-0.396517		-4.68017	-4.08847	-2.88341	-5.91377	0.333066		-6.27899	-16.3492	-5.85778	-1.25881	-5.35854			-0.441742	-0.101739	-0.484377	-0.751132	0.0863901
6	-0.00857111	0.113537	0.00500195	0.00518884	-0.000478501		3.27606	0.0730211	2.51149	-0.792284	4.37565		5.91213	2.3213	2.13282	2.63057	2.29257		1.87841	10.2803	5.57517	4.14945	4.2466		18.3662	124.011	70.4485	83.3596	46.8482			1.45368	1.16696	1.01481	1.92352	5.74022
6	-0.0847622	-0.113537	-0.0383353	-0.131856	-0.119521		-2.67939	-1.58302	-0.984828	-4.13438	-7.52565		-2.03879	-0.5213	-0.25615	-0.960573	-3.83257		-6.25878	7.37075	-7.84313	0.329922	-8.95981		-10.8996	-4.54437	36.1515	-32.893	-90.5815			-6.49118	-1.64363	-0.450639	0.950649	-0.0127197
16	0.209752	0.122666	0.0820067	0.0902383	0.0269408		2.97473	-3.13448	-5.48065	-1.6601	1.4702		0.708127	4.44924	-4.62477	0.398413	5.04645		44.4578	43.6701	-3.59616	48.6301	72.9272		328.072	162.39	143.547	323.278	299.831			2.56502	3.82685	14.0791	11.0745	5.9706
16	0.023581	-0.00266553	0.0179933	-0.103572	-0.0536075		1.52527	-8.47886	-10.486	-7.99323	-1.0902		-0.868127	-2.27591	-12.5886	-6.95175	-0.49312		-67.3978	-8.03009	-113.024	-99.8901	-23.3939		151.261	-265.056	-914.88	-5.94481	-313.164			0.606645	-2.73018	3.98088	2.21045	-1.26893
20	0.00359446	0.0278851	0.161238	0.252373	0.130294		2.15005	3.18075	6.61957	0.998909	12.294		2.20876	2.00486	1.80378	3.24515	1.04402		136.033	95.4948	-10.8804	87.0231	76.1141		2036.09	721.389	1223.47	1181.56	178.682			6.47578	4.76473	7.23669	7.22206	13.1776
20	-0.323594	-0.287885	0.0920955	-0.205706	-0.0169603		-0.450051	-0.307415	4.04043	-0.898909	1.04597		-0.868763	1.26847	-0.217118	-2.89848	-9.67735		-10.6728	-5.6415	-197.233	-129.403	8.77918		377.915	-258.722	-1254.81	54.441	-426.682			2.25256	3.0036	2.56664	2.37627	2.69402
																																Red higher before

## Sheet: DOC T-test
DOC
	DOC	Average					DOC	Stdev					DOC	SEM
	16	24	32	40	48		16	24	32	40	48		16	24	32	40	48
0	36.665	39.4925	45.6625	55.1575	62.8875		4.39298	3.88829	4.14437	2.62091	4.14701		2.53629	2.24491	2.39275	1.51318	2.39428
6	226.9	232.925	266.5	264.775	301.775		9.3659	13.961	25.0041	12.7735	12.4703		5.4074	8.06038	14.4361	7.37479	7.19975
16	4846.5	4767.25	4608.5	4542.5	4983.25		105.958	322.842	147.545	232.463	145.667		61.1746	186.393	85.1854	134.213	84.101
20	5670	5996	5483.25	5582.5	6493.25		800.509	2038.79	1028.84	786.002	498.511		462.174	1177.1	594.003	453.798	287.815
	154.643	151.826	120.082	101.21	103.252
with acet	45.1933	40.1567	45.84	47.0033	52.86		5.60502	10.1827	3.54907	0.788184	3.8771		3.23606	5.87897	2.04906	0.455058	2.23844
	194.8	231.767	237.867	207.8	212.267		12.7424	56.1001	3.95517	9.58488	59.1735		7.35686	32.3894	2.28352	5.53384	34.1638
	4110	3822.33	3901.33	4089.33	4034.67		44.9778	148.109	156.321	30.0721	171.512		25.9679	85.5109	90.2521	17.3622	99.0224
	5932	4775.67	4517.67	5418.33	5072.33		710.962	251.042	124.388	163.787	140.13		410.474	144.939	71.8153	94.5627	80.9039
No acet	38.5733	44.6633	46.3833	47.22	53.25		9.92557	2.41529	3.07572	0.47634	2.06066		5.73053	1.39447	1.77577	0.275015	1.18972
	191.067	172.033	184.567	182.567	234.133		2.20076	8.903	14.6289	50.464	13.6313		1.27061	5.14015	8.44597	29.1354	7.87006
	3870.33	3873.67	4287	3930.67	4041.33		63.8775	117.194	440.766	142.325	209.629		36.8797	67.6617	254.477	82.1712	121.029
	4725	4544.33	4533.33	4800.33	5196.33		176.994	352.874	1087.94	470.313	227.836		102.188	203.732	628.122	271.535	131.541
With Aceylene (No N2O reduction							No acetelyne(with N2O reduction
0	-0.469695	11.6701	5.99694	11.2512	16.4518		0	10.3744	0.00896602	5.11938	10.9519	14.8777		Red ranges include zero so not statistically different DOC means between before or after DEA
0	-16.587	-12.9985	-6.35194	5.05712	3.60324		0	-14.1911	-10.3506	-6.56105	4.92308	4.3973
6	49.9955	66.5778	57.28	75.0465	157.94		6	46.7205	79.629	114.715	141.115	88.548
6	14.2045	-64.2612	-0.0133032	38.9035	21.0764		6	24.9462	42.1544	49.1517	23.302	46.7353
16	866.758	1346.86	950.412	718.415	1203.22		16	1116.17	1282.24	847.478	920.277	1230.78
16	606.242	542.976	463.921	187.918	693.946		16	836.161	504.928	-204.478	303.389	653.05
20	949.549	3544.86	2138.31	1072.72	2006.9		20	1872.74	3793.08	2644.35	1818.68	1917.16
20	-1473.55	-1104.2	-207.14	-744.384	834.935		20	17.2614	-889.742	-744.521	-254.346	676.674
Decline (ppm)
0	-8.52833	-0.664167	-0.1775	8.15417	10.0275			-1.90833	-5.17083	-0.720833	7.9375	9.6375
6	32.1	1.15833	28.6333	56.975	89.5083			35.8333	60.8917	81.9333	82.2083	67.6417
16	736.5	944.917	707.167	453.167	948.583			976.167	893.583	321.5	611.833	941.917
20	-262	1220.33	965.583	164.167	1420.92			945	1451.67	949.917	782.167	1296.92
% decline
0	-23.2601	-1.68175	-0.388722	14.7834	15.9451			-5.20478	-13.0932	-1.57861	14.3906	15.325
6	14.1472	0.497299	10.7442	21.5183	29.6606			15.7926	26.1422	30.7442	31.0484	22.4146
16	15.1965	19.821	15.3448	9.97615	19.0354			20.1417	18.7442	6.97624	13.4691	18.9017
20	-4.62081	20.3525	17.6097	2.94074	21.883			16.6667	24.2106	17.324	14.011	19.9733

## Sheet: Sheet1
After DEA	16	24	32	40	48
0	39.2717	37.485	38.75	35.4533	34.38
6	29	27.4617	29.05	28.775	30.44
16	38.5267	11.9367	14.6833	18.97	24.7167
20	49.2267	47	47.4433	40.9133	31.57
	NO3-	Before DEA
	16	24	32	40	48
0	5.3675	3.902	4.67413	0.891	0.223095
6	0.236725	0.192337	0.24555	0.285075	0.28095
16	12.97	3.26125	4.15575	5.0075	4.8045
20	18.26	18.4625	18.825	16.4425	7.424
Consumption	16	24	32	40	48
0	16.0958	16.417	15.9241	15.4377	15.8431
6	21.2367	22.7307	21.1956	21.5101	19.8409
16	24.4433	41.3246	39.4724	36.0375	30.0878
20	19.0333	21.4625	21.3817	25.5292	25.854
