# Supplementary material for: Rapid increases in soil pH solubilise organic matter, dramatically increase denitrification potential and strongly stimulate microorganisms from the Firmicutes phylum
Source: PeerJ. 2018 Dec 12;6:e6090. doi: 10.7717/peerj.6090 (PMC6295159; doi:10.7717/peerj.6090)
Supplement: Supplemental Information 7 — Data represents raw sequence counts which were then standardised by total in PRIMER 7 prior to analysis. [file peerj-06-6090-s007.xlsx]

## Sheet: fungi
OTU	6_S49	12_S50	18_S51	24_S52	30_S53	35_S54	42_S55	48_S56	54_S57	60_S58	66_S59	72_S60	78_S61	84_S62	90_S63	96_S64	150_S65	156_S66	162_S67	168_S68	174_S69	180_S70	186_S71	192_S72	216_S73	204_S74	228_S75	222_S76	234_S77	198_S78	210_S79	240_S80	102_S81	108_S82	114_S83	120_S84	126_S85	132_S86	138_S87	144_S88	90_S89	180_S90
OTU_1;size=3109461;	1821	3272	11500	1375	2954	5116	4165	3996	5793	7848	8282	5732	2234	2136	16205	3878	6435	9813	12654	8513	11228	12648	11718	4681	13588	6141	4759	2147	17474	8549	7174	5739	13672	19843	10959	6574	3294	2476	13221	3765	8889	4298
OTU_2;size=132835;	0	0	0	0	0	0	2	2	0	10	0	0	0	0	0	0	0	0	4	1	0	0	0	0	0	0	0	1	0	0	2	1	0	0	0	0	12	4	9	1	14	9
OTU_3;size=99875;	6788	6475	15218	926	8707	11983	6880	9106	18814	31049	13458	4676	9500	8424	18888	5226	23305	22260	21417	12977	37974	28622	12155	5217	13091	16463	8851	8445	17449	17584	8493	5241	24299	34341	14830	7821	9116	4885	14396	7517	10190	10984
OTU_4;size=90630;	1101	1824	5969	81	1935	3151	2873	3720	4634	7760	4736	2414	1215	2062	9606	2079	5056	5416	8667	5661	8314	9644	5545	2643	8259	4990	2532	1491	7862	4330	3119	3390	8571	11592	7632	5259	2080	1464	7624	3739	5397	3462
OTU_5;size=67738;	1489	1593	5434	171	1768	5124	2283	2698	4463	6053	4306	1800	1661	1316	5596	1450	3590	3721	9220	5096	6670	5827	4550	2313	6648	2417	1893	1302	7659	3606	2666	2331	7440	7107	6952	2423	2021	1729	6420	1224	2870	2323
OTU_6;size=57255;	988	1748	4714	342	1591	2819	2528	3298	3812	8229	3703	1562	1184	1767	5614	1187	3244	3896	4761	3241	5978	4926	2864	1319	4390	3459	1553	1173	5850	2641	2006	1820	6499	8245	4566	2584	1355	1272	4828	2280	2505	1525
OTU_7;size=53263;	1420	1273	3342	522	2031	3040	1443	2117	4013	5320	2240	1667	1670	1400	3794	1417	5480	4621	2673	1812	7593	6449	2043	1508	2228	3070	1663	1487	2687	4410	1430	1446	6878	7086	2790	1952	1712	980	3272	1402	2136	1951
OTU_8;size=47478;	5752	2483	7461	505	5698	4994	3269	4269	7048	8595	4336	2396	2606	2015	6834	1886	9144	8551	7168	4385	14977	15268	4113	2193	4019	4242	3491	2916	5961	6940	2150	2318	11549	13215	5308	3546	3422	2204	5366	2424	3432	4643
OTU_9;size=39042;	796	980	3148	95	979	1931	1637	2066	2189	4723	2567	1342	871	1270	6082	1241	2812	3076	4221	2819	4141	5164	2870	1546	3314	3082	1505	942	4388	2488	1713	1632	4165	8145	4553	2843	1636	1195	4393	1878	3306	1884
OTU_10;size=34302;	634	855	3350	36	999	1525	1423	1636	1914	4149	2434	1167	803	843	3132	1035	2832	2829	3208	2201	3304	5186	2443	1000	2736	2332	1262	620	3459	1797	1056	923	3754	5460	2700	1913	769	719	2725	1010	1562	1780
OTU_11;size=32599;	392	539	3389	40	533	1223	980	1083	1564	1741	1348	900	381	491	2989	730	1996	1673	2167	1697	2474	4284	1949	1000	3428	1467	1099	465	2771	1460	1039	1125	3322	4024	2638	1551	901	767	2487	1149	1651	1404
OTU_12;size=30346;	459	786	1879	35	681	1327	1048	1343	1742	3148	1647	627	683	808	2522	668	1552	2206	2353	1722	2644	4541	1828	745	2318	1831	800	684	1894	1253	1014	767	2561	4754	1816	1160	870	783	2228	930	1485	1510
OTU_13;size=26165;	1344	1229	5288	431	1587	3003	2478	2764	4065	6683	5560	2006	1735	1591	7313	1974	5929	5278	7708	5404	7310	7446	6039	2797	5188	3936	2324	1236	8674	3993	3133	3076	6563	10685	5730	3108	2131	1311	5443	2269	3918	2558
OTU_14;size=24250;	0	0	7	0	1	8	0	0	0	0	0	0	0	0	0	0	0	0	0	0	0	0	10	0	11	5	0	0	0	0	0	0	0	0	0	0	3	0	2	1	4	0
OTU_15;size=23924;	746	538	2210	174	1121	852	907	1782	2224	2232	1282	1371	858	541	2070	934	1879	1634	1654	863	3795	2577	901	1298	1710	1026	638	712	1327	1955	444	1048	3048	3347	1822	1177	784	413	1450	797	1042	871
OTU_16;size=23232;	690	820	3337	57	929	1763	1418	1569	1617	4772	2535	525	716	1224	1321	432	1081	1471	2266	1453	1973	2687	1840	635	1757	1779	602	397	2675	962	799	660	1926	2902	2722	1006	459	476	2161	713	1113	1192
OTU_17;size=22818;	482	668	2415	47	1035	4566	493	978	1297	1131	1231	454	455	189	2354	282	1324	947	2264	1380	1718	1549	1077	1040	2215	459	684	407	3663	1071	796	733	2080	2239	2410	687	672	517	1592	552	1212	592
OTU_18;size=21075;	599	288	3151	33	542	1613	838	835	1741	1923	1778	945	769	709	2442	575	1222	746	3398	1912	3870	1759	1503	1263	2292	654	183	496	2873	1528	775	924	2977	1959	2452	1478	643	396	1977	794	1573	768
OTU_19;size=20603;	447	208	1168	57	724	621	1614	532	5742	1053	645	377	296	73	1764	571	397	202	3276	2093	3160	374	684	515	2949	243	635	2576	4908	494	483	1135	1375	753	3843	611	370	339	2050	353	850	61
OTU_20;size=19552;	1149	1433	3112	56	1208	3329	1027	715	3661	1606	2453	972	924	111	1878	711	4198	1653	2679	1508	8316	2006	962	1654	2778	414	1310	520	2568	1288	785	1127	4684	2531	4598	1531	2005	1144	3288	603	1277	1197
OTU_21;size=16886;	430	640	2015	129	621	1074	1017	1054	1441	2516	1393	283	546	708	2001	319	1220	1654	1696	1830	1928	2096	1223	357	1371	1329	609	381	2291	833	745	404	1796	1720	1726	491	461	151	1771	393	888	412
OTU_22;size=16338;	398	558	1955	47	697	1004	873	1239	1462	2195	1568	540	474	519	2517	516	1504	1732	1844	1179	2103	2152	1029	887	2066	1565	637	497	1488	1122	1106	837	2178	3877	2201	1272	638	540	1559	690	1058	677
OTU_23;size=15886;	7	3	63	5	32	9	7	11	32	15	15	5	11	0	10	0	34	0	33	9	77	0	0	2	45	0	6	168	8	17	27	3	67	2	23230	2042	12	4	49	3	7	15
OTU_24;size=15455;	216	278	1959	33	465	623	564	742	801	1537	1729	932	408	370	2097	500	909	613	967	578	1720	1178	444	1029	2618	477	188	406	588	757	225	984	2024	1879	1874	1248	356	168	1236	844	1286	435
OTU_25;size=15143;	753	292	2497	20	966	2548	538	500	1972	745	1382	536	1089	19	1631	241	1231	959	1626	1024	2818	1156	372	559	1087	154	446	285	677	626	354	449	1336	1790	1817	449	670	290	685	99	1064	586
OTU_26;size=15005;	73	101	1019	64	544	112	249	1173	286	98	1019	781	286	2688	18944	420	729	1470	812	470	886	4138	304	1685	3108	152	55	107	199	4539	1161	648	789	1816	2216	1326	1107	442	2730	532	11047	1564
OTU_27;size=14833;	265	279	1557	36	648	1067	508	522	943	1559	872	423	383	197	1931	311	1310	1203	1255	725	2784	1795	995	438	1110	512	404	307	1204	940	546	398	1566	836	1463	379	444	87	1236	380	994	537
OTU_28;size=14748;	283	337	1176	105	412	799	569	654	801	1995	991	516	362	487	1915	424	1248	1700	1562	1157	1809	2503	992	513	1303	1319	646	287	1503	877	589	548	1678	4171	1603	999	512	573	1324	488	801	830
OTU_29;size=14110;	400	518	1624	124	502	925	829	877	1300	2672	1343	231	504	631	1704	244	1029	1465	1997	1425	1860	1915	1392	294	1136	1107	522	405	1930	855	704	414	1842	1643	2008	528	526	116	1536	432	954	739
OTU_30;size=13796;	612	707	2182	139	733	1250	1010	1010	1734	3926	1822	358	776	1019	2143	334	1521	1935	2682	1657	2552	2828	1404	552	1524	1507	688	460	2264	1012	877	537	2292	2348	2407	721	754	203	2115	497	966	1012
OTU_31;size=12832;	385	564	2257	25	599	3540	820	640	1260	1672	3150	2894	445	255	3197	477	1012	715	2847	1474	2468	2130	1176	3509	1340	407	683	277	3499	917	497	797	4574	1280	2198	1987	892	499	2925	329	1607	765
OTU_32;size=12638;	647	330	1278	138	1320	1138	722	910	3071	973	2450	725	2607	81	690	209	2035	790	723	547	3385	1653	372	1073	2691	506	629	2186	1806	3253	331	1745	5313	2513	1060	1779	3908	1679	1851	586	310	471
OTU_33;size=12522;	175	295	961	30	598	601	423	524	3926	1164	838	325	796	211	849	154	632	637	1027	626	633	1670	283	275	818	676	318	386	2366	624	291	537	728	1800	1208	456	770	274	1006	503	478	582
OTU_34;size=12241;	355	241	1437	80	305	571	589	613	787	1500	731	213	274	468	1616	241	560	751	1210	1057	1053	945	901	401	733	834	326	154	1184	369	508	297	1020	1832	1026	489	184	208	962	320	436	245
OTU_35;size=12190;	92	61	418	24	128	380	95	122	4488	628	266	82	2496	38	127	621	606	159	213	155	1931	4175	115	2121	376	126	59	828	159	193	126	239	1846	287	253	1646	1920	444	136	38	89	1674
OTU_36;size=10817;	344	272	526	13	319	367	226	403	1304	1294	772	180	305	162	834	173	814	553	316	403	1051	719	624	352	759	402	499	213	517	582	237	488	1887	1372	680	406	799	267	1215	198	412	221
OTU_37;size=10574;	153	206	1027	52	260	772	453	533	661	837	880	344	292	210	1393	316	708	853	799	749	1162	1050	595	498	768	601	245	201	1032	647	442	633	1338	1627	1154	806	303	169	762	863	773	350
OTU_38;size=8899;	217	291	905	12	261	428	396	423	585	1409	613	189	218	357	916	131	565	693	769	521	1139	894	496	245	494	855	341	154	643	499	322	156	856	1474	664	357	265	189	700	271	375	361
OTU_39;size=8670;	260	328	1296	38	195	338	454	921	416	927	1463	148	291	196	500	186	203	384	368	233	565	1022	1084	193	192	601	183	100	705	199	221	201	410	1737	718	355	146	96	526	213	304	321
OTU_40;size=8556;	107	173	885	16	114	294	431	479	720	851	538	140	150	165	512	101	294	1081	2030	1528	392	1486	309	199	328	319	244	118	644	429	238	146	556	480	1040	238	98	343	558	211	252	404
OTU_41;size=7723;	125	145	860	22	200	487	317	604	668	996	528	622	237	314	961	348	894	316	351	203	1465	921	91	691	1791	248	100	357	270	710	94	782	1583	935	876	805	429	144	403	688	705	452
OTU_42;size=7594;	174	283	821	86	198	185	753	434	584	773	603	188	155	142	826	251	500	297	223	87	1115	473	348	185	604	423	476	421	461	428	45	280	889	1244	274	295	293	131	347	364	469	168
OTU_43;size=7192;	180	62	413	71	189	188	216	340	413	596	237	415	276	75	616	227	609	286	134	55	2356	797	78	388	556	258	254	536	106	419	27	323	2046	931	167	487	307	200	156	539	313	275
OTU_44;size=7137;	84	124	354	11	119	363	307	280	270	529	280	168	101	90	449	171	521	523	468	391	720	837	256	137	459	529	245	153	626	362	237	286	629	1071	442	363	212	200	397	179	333	226
OTU_45;size=7062;	216	163	700	39	265	392	311	462	546	583	404	237	221	171	357	232	531	709	536	413	1139	741	425	291	552	335	251	175	485	509	207	216	1127	885	355	318	300	126	395	144	242	286
OTU_46;size=6978;	93	143	308	21	114	315	202	207	391	531	307	246	197	606	693	150	587	866	336	157	959	980	319	149	276	491	224	121	546	778	303	166	473	887	318	337	167	211	654	293	383	418
OTU_47;size=6654;	93	59	287	18	147	283	193	217	226	413	384	260	147	319	675	148	335	541	708	413	871	1112	259	243	463	237	108	95	622	234	180	435	1118	1020	749	420	343	166	1029	285	406	365
OTU_48;size=6497;	231	328	1020	19	231	651	512	578	733	1778	760	207	272	429	1144	250	700	743	1062	770	1107	1457	876	356	596	793	383	251	991	616	434	351	1206	1734	1113	554	323	299	1049	406	642	626
OTU_49;size=6469;	15	7	67	16	32	21	11	63	7876	118	5	10	7	3	9	41	48	57	371	228	124	99	15	437	52	4	2218	5	94	2	3	27	1261	6	1278	122	6	45	18	18	13	19
OTU_50;size=6218;	137	137	576	24	180	411	262	298	1327	619	531	144	137	91	702	103	183	686	462	344	385	546	239	301	189	243	200	42	388	230	241	367	514	562	423	214	121	141	661	357	339	179
OTU_51;size=6203;	0	0	0	0	0	0	0	0	0	0	0	0	0	0	0	0	0	0	0	0	0	0	0	0	0	0	0	0	0	0	0	0	0	0	0	0	2	0	0	0	1	0
OTU_52;size=6154;	49	151	353	23	167	287	236	350	266	440	327	174	118	68	919	161	411	380	855	411	649	451	475	317	531	258	222	86	527	344	234	219	415	748	446	385	215	135	594	212	364	130
OTU_53;size=5934;	104	158	630	19	203	426	238	401	376	838	421	274	167	253	654	165	384	337	904	546	595	920	321	231	800	536	269	130	665	235	193	239	832	1299	606	403	157	192	617	283	315	320
OTU_54;size=5192;	2	1	1	1	12	6	3	3	241	15	23	0	11	5	0	0	0	23	7	0	14	22	0	11	6	0	4	1	0	12	0	0	0	0	7873	650	146	0	0	0	0	3
OTU_55;size=5073;	0	0	0	0	0	0	0	0	0	1	0	0	0	0	0	0	0	0	0	0	0	0	0	0	0	0	0	0	0	0	0	0	10	1	0	0	2	1	4	0	0	4
OTU_56;size=5015;	93	147	438	40	185	220	174	181	396	543	277	208	137	105	244	76	214	226	333	317	207	516	96	152	146	236	183	66	770	243	80	203	505	628	758	134	136	233	147	117	115	113
OTU_57;size=4869;	134	203	761	6	141	377	285	368	362	1024	553	181	134	260	549	170	324	635	662	316	561	1051	315	233	656	503	284	121	650	312	260	217	494	1084	629	553	132	130	575	250	408	403
OTU_58;size=4850;	64	11	536	6	131	211	91	106	187	119	186	356	369	20	310	160	162	571	167	66	371	30	37	168	809	86	28	90	1053	793	46	492	2437	197	411	181	197	569	170	148	106	18
OTU_59;size=4813;	67	74	130	6	48	373	338	259	409	138	240	178	84	109	1396	126	22	138	191	99	82	598	87	142	360	86	6	28	170	58	45	365	589	1384	354	378	110	58	591	102	526	126
OTU_60;size=4704;	98	160	388	24	131	333	115	116	259	345	353	219	137	61	415	91	309	393	525	257	662	485	238	229	759	106	242	98	280	229	151	227	633	586	378	204	272	166	418	117	195	156
OTU_61;size=4612;	276	54	370	38	85	648	135	676	1308	196	144	168	203	39	221	37	518	42	147	142	487	66	300	188	514	59	32	168	498	324	58	324	946	344	1651	425	694	106	407	392	75	44
OTU_62;size=4531;	98	209	502	17	166	245	232	301	363	771	300	112	122	167	516	80	177	336	438	240	502	538	296	202	324	244	109	100	378	266	157	93	387	825	330	156	87	75	353	117	165	213
OTU_63;size=4521;	213	52	622	6	71	101	14	120	893	44	102	320	44	6	44	68	362	124	2693	1738	428	333	215	466	302	28	93	33	207	238	35	124	60	43	120	1186	906	321	440	55	31	128
OTU_64;size=4333;	108	154	744	48	187	369	210	271	397	874	520	232	171	184	717	193	556	421	896	419	1044	981	281	188	412	395	167	127	479	505	247	231	578	955	445	353	208	104	582	219	424	287
OTU_65;size=4182;	145	190	608	2	131	236	163	172	302	552	405	103	64	94	326	27	164	216	304	263	464	396	207	101	190	225	93	57	490	108	75	133	366	508	598	217	83	90	427	98	213	172
OTU_66;size=4161;	149	130	394	45	151	375	190	314	778	868	421	96	220	409	297	105	287	374	846	528	606	520	257	124	478	488	306	185	425	473	152	79	809	534	246	175	109	82	834	108	112	149
OTU_67;size=3973;	0	0	0	0	0	0	0	0	0	6	0	0	0	0	0	0	1	0	0	0	0	0	0	10	0	0	0	1	0	0	1	0	0	0	0	0	0	1	0	0	7	0
OTU_68;size=3885;	135	49	790	27	72	1927	244	87	331	256	152	377	60	3	473	109	1046	330	95	46	861	228	96	329	339	3	329	64	470	153	194	1623	927	812	384	403	45	952	420	62	245	62
OTU_69;size=3879;	0	0	0	0	0	0	0	0	0	0	0	0	0	0	0	0	0	0	0	0	0	0	0	0	0	0	0	0	0	0	0	0	0	0	0	0	0	0	1	0	0	4
OTU_70;size=3826;	0	0	0	0	0	0	0	0	0	0	0	0	0	0	0	0	0	0	0	0	1	0	0	0	0	0	0	0	0	0	0	0	0	0	0	0	0	0	2	0	0	0
OTU_71;size=3781;	129	527	720	19	218	497	147	114	3248	67	331	85	93	10	114	45	626	216	375	176	1141	325	92	1049	606	55	28	91	121	160	26	38	1133	211	300	212	242	41	120	21	71	103
OTU_72;size=3674;	150	216	620	13	269	949	70	81	446	486	489	127	133	1	655	38	136	180	355	144	543	229	462	99	363	28	43	24	271	189	106	149	245	261	618	117	79	71	347	39	454	195
OTU_73;size=3645;	763	31	333	2	70	42	29	144	134	89	122	55	22	8	205	28	137	84	283	151	99	80	1184	37	220	24	70	19	92	57	57	152	429	1607	526	88	14	30	177	48	43	39
OTU_74;size=3572;	37	30	263	5	111	145	254	150	571	149	246	50	33	21	174	85	270	294	403	325	326	152	105	502	497	22	109	1289	446	778	69	152	170	160	1128	166	176	188	474	39	116	47
OTU_75;size=3411;	84	103	356	3	81	110	128	225	267	627	257	72	92	119	242	66	149	159	220	174	245	366	194	133	177	198	67	65	375	143	94	99	274	515	242	129	66	48	429	98	80	100
OTU_78;size=3252;	112	278	1096	17	305	636	203	242	907	277	339	229	155	58	842	126	308	292	951	645	1795	363	444	230	506	32	171	1025	1003	419	310	254	738	533	690	356	221	896	540	142	529	147
OTU_79;size=3142;	0	0	0	0	0	0	0	0	0	0	0	0	0	0	0	0	0	0	0	0	0	0	0	0	0	0	0	0	0	0	0	0	0	0	0	0	0	0	3	1	1	0
OTU_80;size=3074;	56	63	256	12	90	237	161	149	170	276	234	67	49	114	315	63	161	324	214	269	117	245	104	40	241	135	76	79	197	125	88	103	290	295	185	112	61	42	162	92	156	50
OTU_81;size=3035;	67	69	318	8	110	184	137	247	269	350	302	395	97	78	186	53	188	138	157	86	472	355	115	321	195	119	54	61	308	2131	59	888	426	245	226	201	106	28	1141	366	97	102
OTU_82;size=2917;	61	30	1012	108	208	718	148	263	1299	203	959	557	122	24	1425	933	387	79	455	326	2046	81	47	932	1597	17	178	88	181	138	30	302	527	170	770	270	158	25	353	215	1009	31
OTU_83;size=2846;	49	50	224	8	61	119	89	96	141	283	78	61	78	61	343	54	240	201	160	100	353	408	65	67	198	186	108	65	256	174	123	117	291	503	297	275	105	157	458	97	167	107
OTU_84;size=2830;	61	95	384	9	91	112	50	56	1556	50	73	46	86	9	206	14	355	253	219	219	684	186	96	100	181	11	92	57	311	208	42	62	329	72	271	57	91	29	161	20	120	85
OTU_85;size=2800;	49	57	546	9	216	141	193	211	689	117	134	72	195	17	216	8	114	91	232	128	297	38	77	169	151	55	117	658	180	1814	88	136	152	608	215	215	228	94	146	83	144	12
OTU_86;size=2778;	50	44	275	17	54	96	156	117	118	302	287	129	42	65	322	46	151	189	93	147	370	237	122	58	204	135	47	41	174	120	77	69	411	410	162	158	62	50	160	81	222	81
OTU_87;size=2744;	14	41	219	3	215	123	41	25	321	25	427	36	69	3	52	16	20	859	1060	572	341	12	5	145	28	0	16	1289	159	15	145	105	114	546	486	233	181	48	375	7	18	2
OTU_88;size=2635;	7	61	29	0	5	24	6	3	9	4	80	6	16	3	51	8	13	19	47	7	27	10	34	583	80	3	27	11	166	21	20	4	42	5	2972	384	0	11	23	13	27	0
OTU_89;size=2633;	6	9	48	4	88	2054	22	29	66	57	41	2	82	1	43	100	122	43	100	35	111	9	54	637	87	27	32	18	22	82	39	69	30	221	37	27	340	86	550	25	15	13
OTU_92;size=2474;	20	31	338	6	19	22	35	10	4468	51	37	42	29	6	115	8	733	48	99	38	20	92	56	23	34	4	17	13	112	100	21	133	43	33	268	36	15	32	61	3	54	18
OTU_93;size=2471;	97	86	344	7	86	192	123	147	225	554	187	40	84	124	205	49	191	228	249	256	323	310	195	42	221	235	125	64	307	141	85	133	335	443	229	155	65	42	289	111	132	142
OTU_94;size=2450;	35	30	152	4	55	95	44	73	62	122	138	88	93	25	218	46	86	77	199	104	284	175	128	90	201	97	46	34	443	99	51	90	109	355	702	174	83	47	167	107	148	42
OTU_95;size=2421;	0	0	0	0	0	0	0	0	0	0	0	0	0	0	0	0	0	0	0	0	0	0	0	0	0	0	0	0	0	0	0	0	0	0	0	0	0	0	2	0	0	2
OTU_96;size=2387;	19	45	177	9	35	106	98	88	83	270	166	40	20	71	161	58	66	114	132	118	147	209	109	58	229	116	29	13	319	50	65	31	223	874	182	107	42	27	204	66	102	37
OTU_98;size=2283;	62	28	108	1	181	166	92	23	278	232	0	9	32	6	451	22	354	99	1	0	474	435	286	3	10	0	0	48	62	132	5	14	904	410	0	2	0	0	16	0	275	162
OTU_99;size=2269;	42	12	32	8	52	36	178	31	43	28	37	1	19	23	522	0	13	16	26	4	419	46	6	9	47	17	17	2	67	16	20	7	562	1730	19	179	1	103	333	50	204	9
OTU_100;size=2225;	76	46	168	2	111	102	56	40	317	42	243	128	43	15	87	28	290	70	153	72	242	196	67	267	133	98	359	140	199	69	33	29	886	167	16	214	59	43	48	95	3	47
OTU_101;size=2066;	15	64	143	4	36	86	69	89	84	175	100	15	28	24	206	35	171	134	82	114	199	168	218	105	244	82	43	26	150	118	81	52	228	124	274	140	88	42	257	63	120	67
OTU_102;size=2054;	3	0	0	0	5253	1	4	0	2	0	2	0	0	0	0	0	0	0	0	0	0	0	0	0	0	0	0	0	0	0	0	0	3	0	0	0	0	0	0	0	0	0
OTU_103;size=2054;	28	58	175	2	48	116	85	125	138	272	148	42	50	64	138	31	151	131	183	107	195	167	129	89	152	141	60	61	201	79	43	43	124	306	142	80	41	42	252	77	123	60
OTU_104;size=2027;	0	0	0	0	0	0	0	0	1	0	0	0	0	0	0	0	0	0	0	0	0	0	0	0	0	0	0	0	0	0	0	0	0	0	0	0	0	0	1	0	0	0
OTU_105;size=1960;	45	108	288	3	118	125	112	104	199	398	139	46	102	95	105	23	182	195	197	62	341	489	85	64	161	228	75	63	167	133	44	35	205	330	176	134	61	36	135	55	68	134
OTU_106;size=1951;	19	20	87	43	58	109	33	48	221	135	37	202	8	10	327	74	261	24	321	125	380	33	17	83	31	31	1	38	32	3828	19	59	179	387	30	52	39	5	18	170	159	10
OTU_107;size=1949;	10	1	125	8	10	67	70	106	230	48	165	115	352	32	352	145	153	101	501	300	136	490	197	75	215	54	10	13	156	22	348	74	207	722	129	103	26	64	271	69	199	209
OTU_108;size=1847;	34	29	147	2	42	52	88	87	72	176	166	80	25	22	369	58	156	174	163	47	184	65	107	83	138	67	22	18	246	160	76	23	175	310	137	54	31	37	120	92	150	49
OTU_109;size=1836;	25	45	138	9	45	56	53	106	108	140	99	29	41	121	297	33	172	159	122	88	205	275	122	46	147	87	65	60	146	83	58	24	157	280	142	34	48	20	142	35	64	66
OTU_110;size=1822;	300	147	308	3	303	379	19	22	347	55	303	52	86	3	55	24	38	156	246	194	261	134	114	37	112	74	64	40	151	369	19	39	130	60	201	57	61	23	150	43	37	68
OTU_111;size=1800;	0	0	0	0	0	0	0	0	0	0	0	0	0	0	0	2	0	0	0	0	0	0	0	0	27	0	0	2	0	0	1	0	0	0	0	0	1	0	0	0	0	1
OTU_113;size=1784;	35	66	228	15	60	127	92	104	139	333	200	37	55	72	245	23	101	171	255	161	152	242	169	37	119	193	59	65	217	90	98	32	224	209	236	55	46	18	309	40	174	64
OTU_115;size=1705;	28	36	222	25	55	51	114	100	85	168	146	85	82	43	244	93	60	81	253	87	258	182	65	81	99	125	54	46	169	133	48	80	127	125	68	41	33	9	67	70	127	52
OTU_116;size=1705;	8	78	176	13	127	10	61	104	265	204	141	259	94	7	15	12	51	60	61	13	72	106	99	38	145	36	620	41	539	42	20	78	128	158	30	29	91	15	48	45	12	27
OTU_117;size=1692;	53	28	135	8	50	201	88	80	189	279	548	99	79	21	218	51	44	177	92	122	280	180	190	190	328	40	95	220	204	398	81	123	212	106	113	106	205	88	227	90	127	41
OTU_118;size=1667;	18	19	283	4	58	287	211	82	674	70	171	50	30	5	156	127	42	176	233	143	120	96	168	50	233	4	42	9	832	88	31	87	180	106	168	193	31	53	558	51	81	48
OTU_119;size=1667;	44	26	154	14	44	61	91	70	133	80	55	62	62	29	178	73	123	104	194	142	138	87	89	96	142	163	60	60	151	84	83	54	385	292	135	59	46	32	31	57	107	46
OTU_120;size=1662;	26	193	273	3	37	194	32	88	376	198	353	84	62	4	90	4	387	75	327	210	725	123	0	24	78	10	143	40	343	146	45	240	268	205	365	83	161	25	415	52	115	20
OTU_121;size=1652;	31	58	272	3	64	111	55	62	85	305	197	44	54	88	147	23	90	104	168	86	156	101	114	34	81	121	38	17	157	40	16	16	166	244	151	62	28	17	50	21	50	98
OTU_122;size=1639;	21	54	826	3	33	72	47	66	83	230	107	44	34	34	138	40	127	160	96	73	148	115	89	57	54	50	58	44	226	95	32	35	104	294	136	58	36	16	92	55	37	23
OTU_123;size=1636;	63	5	169	6	25	47	20	93	174	177	46	45	28	26	116	19	111	18	42	23	276	195	13	82	364	23	10	71	36	180	6	55	1061	78	55	93	66	147	77	36	85	88
OTU_124;size=1622;	14	26	42	1	11	36	19	53	20	262	182	43	13	12	131	24	129	17	29	35	365	16	43	58	27	134	19	48	252	43	41	107	42	202	38	369	1012	111	43	52	57	9
OTU_125;size=1607;	26	26	99	5	42	57	56	64	100	160	91	16	26	27	197	43	99	72	114	120	228	152	135	39	155	95	36	45	182	68	68	59	186	199	148	63	40	15	92	44	96	71
OTU_126;size=1583;	4205	0	0	0	1	1	0	0	1	0	1	0	0	0	0	0	0	0	0	0	0	0	0	0	0	0	0	0	0	0	0	0	3	0	0	0	0	0	0	0	0	0
OTU_127;size=1570;	0	0	0	0	0	0	0	0	0	0	0	0	0	0	0	0	0	0	0	0	0	0	0	0	0	0	0	0	0	0	0	0	0	0	0	0	1	0	2	2	0	2
OTU_128;size=1560;	45	46	124	9	90	101	111	77	186	324	142	185	86	146	499	141	469	354	303	164	627	624	178	154	331	61	77	144	177	327	63	94	594	596	223	174	141	47	157	99	319	186
OTU_129;size=1554;	8	8	84	1	13	34	9	33	2062	70	49	32	27	12	99	4	12	44	147	77	228	31	24	16	23	13	174	131	141	41	20	29	36	13	8	27	28	91	85	2	27	18
OTU_130;size=1538;	12	54	78	3	27	100	79	83	52	85	181	27	20	15	143	33	20	33	115	162	116	114	399	34	178	13	13	41	387	93	41	40	84	166	60	51	19	22	112	14	78	55
OTU_131;size=1529;	26	49	163	8	27	56	68	72	133	122	74	30	32	30	94	56	84	95	160	93	66	193	48	39	109	54	56	19	139	68	47	30	146	149	48	106	48	44	171	50	15	24
OTU_132;size=1528;	6	13	46	1	10	17	26	32	30	69	20	46	11	25	22	7	12	66	43	11	74	204	40	33	41	25	20	17	17	28	19	44	2612	56	23	13	12	22	14	23	31	31
OTU_133;size=1526;	15	7	101	21	27	18	33	75	88	96	40	125	23	16	91	30	55	73	223	101	232	41	35	120	187	54	30	46	59	237	22	16	120	177	204	32	31	8	61	62	25	24
OTU_134;size=1516;	27	54	148	1	69	91	57	36	88	136	150	40	29	47	58	68	17	54	98	94	170	71	76	49	108	54	28	21	586	54	35	40	260	221	90	47	84	15	136	20	32	31
OTU_137;size=1463;	0	516	0	5	1	0	8	22	1963	0	0	229	7	0	18	5	92	0	0	0	211	0	0	52	41	0	0	23	0	14	0	0	96	0	0	40	3	0	0	53	14	0
OTU_138;size=1443;	44	5	35	0	16	421	65	118	39	10	515	1	46	11	485	115	17	214	596	392	489	827	9	7	11	48	19	14	0	9	37	0	684	106	2	18	24	8	82	0	296	340
OTU_139;size=1430;	17	145	261	8	24	353	124	44	77	407	192	19	25	109	227	17	78	211	227	147	132	291	65	37	34	124	69	38	159	44	58	27	107	271	196	38	19	17	282	19	214	77
OTU_140;size=1416;	17	36	131	1	27	80	48	85	66	186	93	27	33	35	152	20	50	162	154	91	80	110	37	52	136	88	45	25	196	56	40	80	108	254	116	56	38	29	134	43	49	51
OTU_141;size=1412;	35	41	275	6	60	150	116	165	176	233	123	221	77	89	417	122	175	169	110	55	594	290	73	245	530	125	15	115	42	216	38	203	377	362	263	276	126	41	143	291	176	97
OTU_142;size=1372;	44	112	168	0	51	89	62	94	368	209	117	28	246	19	127	24	109	123	343	270	168	281	90	69	166	69	56	51	232	263	53	123	391	533	73	36	149	44	443	41	99	91
OTU_143;size=1366;	58	73	251	18	55	117	121	102	172	322	160	45	59	80	300	39	186	210	225	180	242	392	141	79	142	171	83	41	257	128	91	45	228	283	302	97	71	22	217	62	117	107
OTU_144;size=1355;	26	34	130	0	54	67	47	35	90	190	123	25	29	38	92	24	118	112	218	85	167	102	44	42	98	43	68	26	39	96	33	7	136	185	158	94	32	17	134	41	51	46
OTU_145;size=1328;	61	65	240	3	115	126	106	130	186	444	204	30	51	81	184	42	147	184	173	87	166	166	121	27	116	192	63	44	207	85	51	55	183	323	231	55	62	49	185	34	52	90
OTU_146;size=1307;	6	24	145	5	29	56	33	95	36	52	71	53	28	38	202	29	48	111	136	70	43	102	76	98	157	82	30	20	22	47	30	2	45	186	102	46	18	65	133	80	61	41
OTU_147;size=1303;	29	15	97	4	63	106	46	60	51	136	229	44	59	14	93	34	91	61	138	70	158	284	92	80	121	25	116	13	127	98	77	141	924	35	198	68	60	14	232	31	156	78
OTU_148;size=1293;	43	40	139	3	48	66	61	59	95	222	109	30	29	45	154	21	91	86	61	76	65	133	78	25	69	64	40	31	111	63	41	19	145	229	113	36	28	30	74	18	34	26
OTU_149;size=1292;	12	19	97	0	22	94	17	27	41	94	86	31	26	50	131	30	93	116	56	30	86	189	57	33	125	38	23	22	125	38	21	24	140	232	190	93	40	37	191	46	67	36
OTU_150;size=1278;	37	24	90	14	16	54	34	56	68	119	92	55	32	18	149	13	38	46	145	154	135	239	86	50	109	51	40	18	134	60	32	34	128	228	66	97	47	24	183	56	46	58
OTU_151;size=1220;	83	125	354	14	80	54	33	16	297	46	180	93	23	1	172	37	12	267	129	6	82	93	15	108	481	19	50	40	188	115	20	174	156	344	372	68	103	145	105	120	47	45
OTU_152;size=1215;	13	19	41	24	51	125	85	42	133	205	203	103	9	0	76	43	244	46	286	218	121	56	0	0	196	5	9	4	284	107	49	29	7	189	224	110	51	23	215	104	42	11
OTU_153;size=1203;	61	129	376	21	349	797	54	321	577	61	356	263	89	0	554	91	553	505	100	49	1446	367	1	318	468	2	97	67	35	42	25	198	1940	77	307	64	70	75	108	14	345	152
OTU_154;size=1195;	17	133	90	4	42	131	94	97	75	239	129	38	18	42	80	33	114	145	137	108	43	160	128	41	101	67	66	21	111	37	43	38	178	154	165	126	13	7	71	23	81	56
OTU_155;size=1176;	23	55	123	2	50	66	60	68	119	215	98	21	38	58	113	9	133	70	111	51	79	76	129	9	100	91	38	31	161	106	50	9	166	239	99	49	35	20	225	20	65	36
OTU_156;size=1172;	0	0	0	0	0	0	0	0	0	0	0	0	0	0	0	0	0	0	0	0	0	0	0	0	0	0	0	0	0	0	0	7	3030	0	0	0	0	0	0	0	0	0
OTU_157;size=1162;	14	26	81	1	33	72	37	32	69	145	43	25	28	41	93	36	98	62	106	59	113	175	43	6	46	101	41	28	118	45	55	32	121	228	126	50	38	21	74	15	48	64
OTU_158;size=1155;	25	29	116	12	65	109	38	97	177	234	43	90	53	70	208	85	151	79	140	59	302	274	246	113	378	42	93	55	135	176	57	51	413	146	186	88	62	34	79	59	101	61
OTU_160;size=1080;	29	27	81	2	39	68	28	53	42	145	49	11	16	20	41	38	18	67	84	70	59	117	127	10	36	20	31	9	127	67	38	60	79	223	52	56	21	24	96	47	15	26
OTU_161;size=1070;	11	15	1197	2	87	13	25	14	99	76	30	12	16	5	103	22	22	30	169	160	159	0	15	15	85	0	4	0	81	81	5	59	27	34	112	43	7	31	24	41	49	0
OTU_162;size=1068;	17	42	112	17	31	48	48	59	69	123	61	21	28	19	187	16	25	100	97	124	133	83	58	38	175	42	16	19	257	40	38	8	118	57	111	27	7	3	183	24	64	21
OTU_163;size=1053;	0	12	43	1	24	64	12	51	83	24	133	8	2	0	143	11	14	75	88	68	70	10	10	23	50	2	28	2	211	46	14	29	76	60	414	63	41	1	179	1	95	11
OTU_164;size=1049;	59	86	106	2	47	111	48	48	106	188	118	35	33	89	149	31	64	43	30	12	246	53	0	20	31	86	25	40	66	97	31	47	59	39	34	27	42	4	64	11	25	90
OTU_165;size=1012;	38	39	103	5	70	94	47	55	119	237	114	20	81	57	197	17	191	215	67	57	276	286	41	30	91	116	63	55	178	108	51	22	165	256	85	48	83	45	27	27	85	38
OTU_166;size=1006;	30	30	64	2	27	39	29	26	66	266	49	25	36	34	50	30	68	67	11	3	110	67	18	37	34	86	25	40	53	72	37	55	148	282	74	39	44	34	96	19	36	46
OTU_167;size=995;	20	39	176	9	50	65	36	63	58	166	72	8	23	54	78	16	29	88	71	10	38	114	63	72	81	61	6	28	88	97	14	57	98	163	85	56	39	13	114	73	35	23
OTU_168;size=988;	84	114	253	20	116	220	179	85	700	251	266	64	106	18	220	17	70	110	233	172	140	70	183	92	109	92	204	17	206	107	116	102	167	135	367	55	38	67	180	90	117	73
OTU_169;size=987;	15	25	84	15	14	24	38	61	72	137	42	69	17	34	105	23	44	65	70	51	61	80	47	23	133	67	27	14	106	21	76	55	54	210	132	83	11	11	135	44	53	25
OTU_170;size=967;	9	21	89	6	33	48	28	45	39	112	42	22	19	25	53	27	44	100	69	92	77	181	35	18	35	62	7	24	60	25	32	17	83	150	49	27	11	16	77	28	42	12
OTU_171;size=962;	12	0	45	1	5	23	67	28	29	3	24	25	7	0	197	27	39	39	92	39	97	65	52	18	113	38	48	16	167	11	9	28	186	62	88	81	40	0	184	16	109	0
OTU_172;size=954;	28	30	90	13	57	49	49	80	102	104	86	32	33	32	140	31	93	183	187	72	228	131	181	47	66	48	31	26	92	137	51	35	153	156	103	47	41	20	141	63	84	68
OTU_173;size=953;	27	25	121	0	16	63	43	58	55	102	41	18	15	52	39	35	38	92	73	43	8	75	71	18	57	69	31	15	56	29	50	49	99	191	40	56	37	13	62	17	43	36
OTU_174;size=950;	16	26	103	3	31	37	67	66	93	100	59	29	27	59	183	37	66	84	206	81	231	267	98	70	106	70	31	37	156	73	64	72	169	228	157	67	42	21	187	61	80	90
OTU_175;size=947;	8	25	99	2	28	65	50	63	67	207	88	36	38	35	73	26	46	100	107	85	73	136	27	59	35	80	46	44	78	15	32	49	74	177	144	73	35	11	118	46	117	51
OTU_176;size=943;	0	0	0	0	0	0	0	0	0	0	0	0	0	0	0	0	0	0	0	0	0	0	0	0	0	0	0	0	0	0	0	0	0	0	0	0	0	0	2	1	0	1
OTU_178;size=927;	0	1	1	0	5	4	2	0	3	94	2	32	0	2	0	0	2	619	0	0	34	26	0	8	26	0	0	462	53	0	24	0	566	0	13	1	2	0	48	0	0	11
OTU_179;size=919;	15	43	193	4	43	80	117	140	80	274	84	56	37	60	211	51	75	87	248	188	133	203	80	115	101	178	30	45	157	33	113	84	93	236	141	106	27	37	140	51	100	88
OTU_180;size=906;	13	0	20	5	20	0	42	20	54	9	4	53	97	0	6	10	141	6	0	0	131	0	0	1748	4	0	10	43	27	23	0	2	76	433	3	2	20	1	12	10	6	0
OTU_181;size=875;	38	0	23	6	35	6	45	106	74	289	71	99	13	2	93	38	649	3	52	11	258	35	6	172	594	1	2	463	14	99	30	182	312	0	69	36	53	103	29	88	14	5
OTU_182;size=864;	11	35	76	4	21	26	44	46	47	142	50	16	25	31	99	37	52	21	84	52	67	116	47	46	40	67	35	24	32	38	5	12	81	133	124	66	21	21	100	18	48	46
OTU_183;size=863;	8	10	53	3	12	47	13	37	51	133	28	2	18	24	45	31	4	74	21	70	29	335	25	6	43	38	13	10	32	10	81	4	24	46	37	18	29	8	80	36	58	138
OTU_184;size=861;	32	19	127	2	20	35	40	164	90	130	61	307	70	37	236	255	126	10	76	35	202	72	28	274	1075	0	6	25	32	110	7	253	106	42	146	261	36	12	80	159	115	49
OTU_185;size=859;	182	5	30	0	13	5	0	4	11	145	28	1	9	8	34	19	16	25	22	27	33	555	6	6	373	31	6	6	9	9	2	1	78	81	82	37	95	11	10	1	11	168
OTU_186;size=848;	16	31	107	1	31	33	51	46	50	101	82	12	12	27	62	21	151	25	14	32	131	63	35	18	32	62	16	8	29	13	7	27	72	99	59	55	17	15	62	43	12	16
OTU_187;size=843;	30	27	35	4	32	138	48	45	133	45	25	9	27	19	127	22	39	21	21	13	425	14	49	21	83	72	18	10	85	45	39	28	77	46	70	73	19	14	22	44	27	5
OTU_188;size=829;	61	5	16	5	12	35	2	16	24	159	95	25	37	0	259	34	0	36	46	52	26	0	30	38	60	0	372	17	162	8	16	58	169	1599	70	73	5	0	52	14	213	3
OTU_189;size=818;	6	12	112	1	29	23	38	55	71	113	50	10	32	14	59	16	19	35	60	26	182	37	28	110	175	8	6	14	59	59	2	23	58	81	134	43	50	20	31	22	20	12
OTU_192;size=777;	17	29	82	4	15	32	27	10	28	111	38	3	32	29	27	25	37	120	112	47	75	72	38	8	72	52	11	16	75	22	4	22	40	110	35	54	20	30	122	49	19	66
OTU_193;size=775;	11	16	111	0	10	87	29	42	60	137	79	26	14	30	33	6	19	43	44	18	14	19	15	6	74	50	19	9	127	19	14	1	15	173	55	50	9	7	127	22	23	24
OTU_194;size=772;	17	8	108	1	25	33	23	30	66	44	48	12	24	11	166	16	79	64	141	71	100	45	46	70	101	51	20	6	167	42	33	53	131	166	160	27	23	15	69	3	128	35
OTU_195;size=771;	4	25	143	3	15	39	42	60	72	59	84	32	24	16	80	51	96	25	105	129	75	100	60	63	80	22	16	45	74	59	20	24	1190	82	34	21	9	12	49	143	15	23
OTU_196;size=760;	17	25	90	4	33	72	41	77	41	123	97	34	21	24	94	39	9	67	141	66	73	124	60	22	97	88	55	31	54	49	13	40	105	203	165	52	10	44	78	29	153	39
OTU_197;size=759;	10	37	111	2	34	28	14	5	77	148	105	18	24	17	22	8	59	45	123	28	86	83	48	7	48	54	17	11	33	32	3	1	147	179	102	33	11	6	20	1	16	43
OTU_198;size=750;	27	22	115	1	13	39	37	45	75	118	117	19	16	21	71	48	25	62	117	91	37	82	39	32	40	42	21	19	183	42	57	52	233	151	70	50	27	19	89	30	43	29
OTU_199;size=750;	14	47	425	1	111	51	62	54	52	198	63	35	20	12	17	7	23	42	23	34	69	70	26	46	29	56	25	15	78	38	14	11	98	122	73	47	10	14	122	28	63	37
OTU_200;size=718;	3	0	4	0	2	53	4	4	7	58	45	6	8	0	18	24	54	28	20	3	53	58	6	860	12	12	601	21	8	13	25	954	187	4	5	0	1548	4	550	0	29	21
OTU_202;size=709;	0	0	0	0	0	0	0	104	0	7	0	12	0	0	0	0	0	0	0	0	0	0	0	0	2	0	0	0	0	0	0	1156	0	0	209	24	0	0	0	0	0	0
OTU_203;size=692;	45	55	120	20	90	223	91	121	274	209	79	177	90	68	247	96	298	150	154	154	457	273	278	129	415	98	131	80	331	284	70	140	537	170	298	146	92	31	223	130	198	79
OTU_204;size=687;	29	19	129	5	23	40	26	32	63	78	40	167	25	22	132	29	18	87	33	53	91	49	8	19	101	48	22	21	34	135	25	62	160	485	93	61	106	28	108	108	31	35
OTU_205;size=687;	7	33	75	1	25	12	2	1	28	110	93	12	21	14	39	18	21	20	68	37	22	57	25	1	41	62	7	3	21	13	0	0	102	295	126	59	26	3	0	0	7	16
OTU_206;size=679;	5	6	16	0	4	13	7	11	16	52	2	2	5	0	57	3	9	24	19	24	40	31	0	2	21	23	11	6	81	40	31	19	80	218	101	67	34	50	199	37	25	10
OTU_207;size=679;	10	26	90	3	32	83	61	58	91	64	63	16	32	30	72	41	99	76	126	82	80	121	1	77	135	109	25	28	83	138	65	13	96	108	23	76	43	14	172	25	89	51
OTU_208;size=678;	8	12	54	0	8	33	32	23	53	68	49	43	5	13	64	11	65	72	29	36	129	64	10	18	61	37	26	19	48	23	12	7	52	125	37	75	9	13	30	49	32	21
OTU_209;size=669;	3	9	19	1	23	21	19	32	27	84	41	15	6	15	64	29	69	19	73	21	41	85	0	35	153	30	18	12	76	35	36	26	45	125	42	43	23	6	46	27	33	34
OTU_210;size=665;	28	26	52	7	42	306	40	36	112	124	52	14	71	56	186	24	245	212	112	87	254	366	41	55	72	80	150	46	801	109	78	30	73	20	120	64	21	8	160	26	80	96
OTU_211;size=663;	4	0	28	7	0	136	7	36	92	387	56	2	1	0	86	5	42	77	166	123	54	0	124	114	2	0	8	14	36	34	3	45	58	0	313	31	14	0	68	6	43	0
OTU_213;size=644;	5	9	79	2	15	19	58	29	60	31	20	26	34	25	27	8	55	7	67	44	55	105	9	26	51	32	8	32	12	29	4	18	113	22	19	34	9	7	101	23	39	3
OTU_215;size=634;	3	4	2	0	3	11	4	2	3	4	18	5	0	4	7	1	6	13	68	5	11	45	46	11	7	14	18	13	78	43	17	19	156	235	52	40	38	27	159	171	7	13
OTU_217;size=623;	0	5	378	0	0	50	2	0	2	6	2	0	2	49	0	3	1	0	6	0	0	1225	0	0	0	0	0	3	0	5	1	7	0	0	0	0	0	0	0	1	0	325
OTU_218;size=615;	23	33	105	0	35	27	19	36	43	117	27	31	6	65	13	14	82	73	20	14	37	35	62	12	58	12	1	7	103	7	32	12	70	68	45	30	35	15	26	38	39	9
OTU_219;size=612;	5	9	43	3	22	44	34	25	27	78	50	22	32	25	0	20	46	18	291	153	155	59	0	31	49	45	8	12	21	25	8	44	124	242	86	38	19	10	65	33	44	23
OTU_220;size=609;	0	2	18	0	4	1	4	8	6	15	0	5	1	5	0	7	49	18	0	0	81	25	6	37	49	47	115	32	57	58	34	62	115	99	95	36	59	45	39	21	8	18
OTU_221;size=609;	6	18	61	1	19	41	31	36	29	113	62	33	23	22	64	13	40	37	111	30	126	36	26	24	32	20	23	14	29	42	17	13	49	156	54	12	20	11	5	16	19	12
OTU_222;size=606;	5	7	38	1	8	19	14	18	30	55	32	17	6	6	95	20	62	38	219	54	36	45	18	21	44	37	8	1	110	19	13	46	16	86	30	12	11	7	57	13	52	32
OTU_223;size=600;	13	5	136	1	24	28	35	47	31	156	85	90	16	55	164	56	50	65	38	19	136	90	30	194	245	37	50	10	36	53	14	99	117	82	116	153	25	3	47	88	105	31
OTU_224;size=598;	10	45	168	12	11	148	65	39	9	8	83	35	7	0	92	7	32	0	5	0	46	9	0	16	32	0	6	9	22	62	28	30	32	0	26	33	23	0	64	46	19	0
OTU_225;size=570;	8	31	49	3	18	43	13	20	54	38	25	70	0	11	95	12	58	16	30	7	55	114	18	23	19	0	16	8	77	51	30	106	102	11	41	4	15	453	12	6	20	43
OTU_226;size=563;	7	13	125	8	118	31	4	12	18	14	11	123	14	4	75	12	164	31	10	14	73	22	34	59	95	35	27	11	31	172	20	38	95	173	45	32	30	44	16	14	62	9
OTU_227;size=560;	10	0	0	8	12	0	3	56	577	0	9	21	7	0	64	46	0	1	13	21	0	0	0	99	22	0	0	471	224	64	79	306	15	207	6	17	541	3	795	82	33	0
OTU_228;size=558;	9	19	61	4	6	28	6	31	28	131	11	11	27	1	21	0	18	22	0	14	89	30	0	12	38	0	16	22	26	89	6	55	566	41	203	26	42	2	705	56	0	19
OTU_232;size=553;	8	6	30	0	13	62	19	16	11	23	12	11	4	11	30	7	18	25	73	93	65	80	10	0	55	58	3	6	51	36	34	6	34	63	118	16	9	11	30	4	25	25
OTU_233;size=552;	4	4	116	2	23	50	9	21	48	35	30	13	51	1	65	1	7	15	38	28	117	20	40	6	4	17	10	7	44	98	3	32	99	47	33	36	6	18	73	13	32	0
OTU_234;size=538;	8	13	90	1	12	34	41	65	69	156	37	40	21	37	45	5	32	109	8	28	131	37	71	13	55	35	22	32	51	66	30	17	78	114	96	35	3	18	92	8	16	53
OTU_235;size=538;	11	9	9	4	13	23	30	14	49	27	13	19	9	35	79	10	16	6	150	63	18	64	26	31	38	14	22	5	0	70	0	13	15	84	20	7	0	0	75	12	89	5
OTU_236;size=527;	13	31	86	4	25	52	34	32	80	132	61	29	39	42	39	9	69	91	125	45	55	148	70	20	54	67	29	26	90	35	31	6	79	94	91	44	19	17	72	17	46	50
OTU_237;size=524;	10	13	43	3	22	33	20	37	26	56	28	7	23	11	76	15	35	23	3	91	52	7	41	11	22	35	14	15	62	31	9	23	24	30	17	25	5	13	0	41	74	15
OTU_239;size=522;	16	9	58	3	21	77	34	32	41	72	74	10	58	28	200	37	143	105	200	72	258	108	34	94	157	28	34	24	36	62	15	81	206	62	149	70	62	16	31	48	108	25
OTU_240;size=522;	8	2	40	2	155	231	15	6	398	8	18	300	5	0	0	5	143	7	58	6	124	0	27	17	80	0	1964	15	16	125	3	37	58	9	64	60	3	268	18	141	24	0
OTU_241;size=511;	6	5	28	1	34	71	21	15	12	49	31	36	7	6	93	25	45	16	42	33	119	75	30	27	55	23	12	17	49	30	23	33	724	46	41	21	20	13	61	26	34	18
OTU_242;size=507;	2	8	26	0	3	6	7	27	15	7	8	10	4	4	22	2	26	33	3	14	36	37	16	5	36	10	11	2	43	15	12	22	109	76	109	51	32	27	154	32	39	12
OTU_243;size=506;	5	24	36	2	13	21	18	40	34	71	21	2	13	19	89	1	13	32	83	17	43	63	25	0	40	38	22	18	71	31	5	13	11	113	73	23	12	8	8	13	29	7
OTU_244;size=505;	5	12	51	4	13	37	25	59	33	127	72	12	27	25	45	11	30	91	141	70	82	62	61	30	109	43	17	18	93	52	26	20	89	138	41	62	19	11	106	40	50	22
OTU_245;size=504;	2	5	43	6	8	22	7	35	56	52	22	13	5	18	16	7	23	6	10	1	32	18	34	0	69	61	13	16	19	27	16	14	67	118	72	5	15	8	48	1	19	36
OTU_247;size=495;	7	16	88	1	19	63	16	46	62	60	31	19	22	10	86	45	23	58	20	40	154	7	134	44	22	22	20	3	84	45	8	57	117	110	74	39	40	47	55	20	7	4
OTU_249;size=492;	15	2	4	0	16	46	20	16	16	13	63	7	0	2	31	1	48	11	0	7	9	11	24	39	17	2	1	14	43	11	3	95	139	0	164	13	4	71	156	4	5	0
OTU_250;size=486;	12	13	65	3	17	46	20	34	20	93	41	0	4	8	19	0	29	16	6	5	74	98	44	11	3	27	7	10	43	21	8	9	37	80	53	44	9	19	35	15	11	13
OTU_251;size=485;	2	6	38	2	7	26	11	20	14	41	18	6	3	2	56	1	18	19	43	38	69	45	39	13	19	6	12	20	35	29	21	9	95	123	2	29	10	12	15	9	12	8
OTU_253;size=478;	8	28	40	1	5	17	19	47	28	31	59	20	5	6	116	21	16	28	12	5	73	9	24	30	60	40	21	7	80	3	11	12	37	105	12	30	8	8	52	8	31	8
OTU_254;size=470;	6	3	7	0	1	5	0	2	938	13	1	0	0	0	0	4	1	2	9	2	13	8	14	1	22	7	2	0	9	4	2	0	11	32	12	4	2	0	9	0	0	0
OTU_255;size=470;	7	5	24	0	67	133	0	14	25	59	139	0	14	8	70	21	64	66	0	0	167	7	0	0	0	63	0	0	0	0	29	0	20	0	0	35	4	0	46	15	13	0
OTU_256;size=464;	5	5	34	1	3	11	12	15	33	33	65	57	3	4	36	0	0	26	39	63	45	25	17	6	43	5	1	4	0	23	14	22	22	43	87	61	1	36	58	52	4	1
OTU_258;size=458;	6	5	42	1	12	15	23	34	31	55	19	12	3	14	35	13	39	2	37	0	64	15	13	37	31	19	4	6	14	19	3	36	81	70	91	45	12	5	9	43	58	0
OTU_259;size=453;	2	0	20	0	2	0	14	4	21	14	0	13	9	10	22	0	16	6	17	14	95	6	31	5	6	51	21	45	69	67	18	83	120	261	147	39	26	36	89	68	17	18
OTU_260;size=450;	7	44	249	4	4	101	149	15	15	120	200	18	6	23	266	4	15	95	74	82	45	144	42	6	31	52	14	6	72	11	37	15	39	47	41	20	8	8	23	14	141	30
OTU_261;size=439;	2	1	66	0	97	6	7	3	33	24	13	13	9	3	20	14	78	45	57	46	12	26	4	4	11	0	7	24	45	27	1	8	45	117	30	5	18	5	150	5	13	1
OTU_262;size=439;	6	7	29	0	0	27	17	2	25	51	58	0	4	5	114	31	5	24	15	1	55	47	34	9	17	15	5	2	97	22	4	6	68	19	50	27	14	13	76	21	49	8
OTU_265;size=420;	3	8	48	0	6	26	13	16	31	71	38	5	7	12	26	7	25	5	18	0	33	94	15	14	15	38	2	11	43	41	1	2	32	37	23	1	7	8	22	1	9	28
OTU_266;size=407;	3	18	22	9	14	31	12	20	18	50	8	7	12	37	33	7	13	21	34	36	19	17	21	25	76	23	14	3	14	10	13	22	22	231	25	42	7	7	32	10	45	19
OTU_267;size=405;	10	29	22	2	18	0	13	4	50	2	21	91	58	0	7	2	29	23	0	0	29	83	13	45	12	0	0	6	72	77	5	19	141	0	12	3	72	0	53	7	18	11
OTU_269;size=401;	10	12	21	2	27	29	25	30	19	37	14	11	24	9	78	30	95	147	40	40	127	36	14	39	29	14	12	7	134	60	17	37	107	84	105	43	44	11	95	24	57	13
OTU_270;size=399;	10	8	24	2	13	11	21	7	32	30	17	9	10	4	45	20	30	13	82	20	42	49	5	19	30	22	7	20	20	33	6	13	21	16	26	11	6	7	60	36	30	24
OTU_271;size=399;	5	14	49	1	11	17	6	21	16	27	36	1	5	16	92	13	19	13	30	25	19	26	6	24	33	47	10	5	24	13	2	5	26	27	9	14	21	12	35	26	37	5
OTU_272;size=394;	11	8	30	0	14	17	24	26	18	34	18	11	4	10	59	34	40	18	1	12	18	11	23	10	15	31	3	7	162	12	13	17	23	45	9	42	3	5	33	13	6	17
OTU_276;size=385;	6	15	32	1	17	25	14	20	24	84	35	0	18	14	33	7	46	12	12	12	39	43	25	9	35	22	3	21	32	5	9	3	64	75	26	4	6	4	34	8	7	13
OTU_277;size=385;	10	5	47	2	12	43	11	25	29	36	18	31	116	1	46	11	40	24	26	4	126	65	17	22	87	52	40	18	16	45	3	15	89	20	42	48	79	0	45	13	26	7
OTU_278;size=384;	17	4	40	4	12	36	13	19	49	62	22	18	14	8	85	11	22	36	47	54	152	103	23	35	63	28	12	22	38	19	38	24	100	149	67	45	20	9	70	46	67	49
OTU_280;size=378;	9	83	232	12	20	204	117	34	35	270	154	25	33	62	252	13	62	168	143	83	83	235	38	34	47	81	37	20	179	34	33	17	109	260	115	28	20	16	177	21	154	71
OTU_283;size=373;	25	29	154	4	5	109	42	28	158	180	3	26	8	0	0	6	87	59	32	22	13	0	0	67	69	0	10	2	80	7	1	207	147	0	33	3	7	0	0	4	0	0
OTU_284;size=372;	21	28	67	9	17	64	8	18	49	83	42	33	44	20	87	35	56	75	132	42	143	141	47	2	118	37	57	21	415	69	45	40	293	218	88	36	80	36	42	23	80	37
OTU_285;size=371;	7	10	29	1	13	19	19	6	42	25	23	7	18	9	28	7	52	25	26	19	75	25	41	9	28	46	20	16	48	25	44	17	37	32	34	16	5	0	63	10	17	14
OTU_286;size=370;	0	1	6	1	2	4	2	0	0	6	2	2	2	6	20	4	46	4	17	46	81	0	39	19	45	2	22	13	48	41	35	30	38	85	83	36	16	18	64	23	4	7
OTU_287;size=366;	10	6	0	0	4	2	12	0	120	28	28	4	19	0	10	0	22	13	130	125	0	78	0	0	0	103	0	10	345	6	0	1	105	371	0	16	125	0	13	3	10	24
OTU_288;size=364;	13	13	84	2	20	169	22	16	47	54	197	23	12	4	49	3	62	10	25	20	69	58	31	10	83	32	11	22	98	81	50	41	62	25	0	23	11	137	336	4	66	1
OTU_290;size=363;	8	20	8	1	4	36	0	2	133	0	5	0	50	0	62	3	72	45	9	10	53	1	11	0	1	0	0	25	5	8	1	88	33	0	42	9	7	58	2	1	33	9
OTU_292;size=355;	1	4	15	2	4	11	6	7	12	23	12	4	5	8	35	2	21	14	38	32	10	33	14	1	24	17	1	2	25	11	1	15	11	65	15	14	5	3	28	6	33	13
OTU_293;size=355;	3	2	2	11	82	2	0	15	9	12	0	4	21	0	1	4	0	0	0	0	0	0	11	7	3	0	187	0	18	13	0	12	212	4	3	238	0	12	3	0	0	0
OTU_294;size=353;	4	8	25	0	7	11	8	17	29	23	25	7	2	3	26	1	10	15	13	9	25	2	9	8	21	2	14	13	54	39	18	14	85	64	4	20	13	19	84	6	0	1
OTU_296;size=348;	5	7	26	0	7	47	26	14	19	53	38	4	13	41	0	11	36	39	0	6	28	158	96	0	7	26	27	0	24	17	61	13	63	0	76	11	0	0	31	23	0	56
OTU_297;size=347;	0	0	12	0	26	5	19	36	11	34	10	10	11	0	16	29	33	0	33	0	58	20	17	29	79	6	0	14	16	16	0	28	40	29	13	1	32	3	23	36	4	0
OTU_298;size=346;	4	5	12	5	10	9	22	9	22	13	36	14	7	10	7	7	45	10	39	12	125	77	17	6	107	0	16	39	17	36	13	14	105	68	31	17	8	6	30	19	10	38
OTU_300;size=338;	12	0	88	4	25	5	7	34	52	7	2	30	21	0	44	27	43	0	28	16	457	0	0	38	89	5	6	25	4	35	1	5	52	5	18	189	6	0	0	16	10	0
OTU_301;size=337;	6	2	0	0	1	2	16	7	131	6	1	91	12	4	0	6	5	9	0	0	18	0	0	11	0	0	0	0	0	3	0	3	0	17	98	10	0	0	340	0	0	0
OTU_302;size=336;	15	17	149	4	3	99	42	20	203	178	1	14	9	0	6	5	63	78	6	5	8	0	0	73	66	0	10	4	96	3	8	178	116	0	8	1	15	0	5	1	0	1
OTU_303;size=335;	2	0	5	0	17	231	0	2	13	9	132	8	72	7	269	6	0	0	0	6	0	95	0	26	31	0	17	3	0	20	28	112	1	485	7	6	161	0	6	12	121	41
OTU_304;size=334;	2	6	30	1	5	9	19	22	42	47	22	9	12	22	150	7	54	38	75	28	30	46	45	12	30	44	36	15	0	21	32	17	15	49	37	73	52	16	54	35	86	23
OTU_306;size=329;	4	1	15	4	9	9	6	14	14	56	86	19	25	23	1	4	19	27	71	49	21	46	67	9	0	7	11	13	63	8	1	5	37	61	0	25	32	17	135	0	17	17
OTU_308;size=325;	7	1	38	0	9	2	15	21	11	31	29	32	4	20	70	17	18	23	3	7	25	20	5	41	72	4	16	1	3	6	5	31	26	38	32	49	4	2	23	14	17	11
OTU_309;size=324;	0	3	78	12	2	0	3	7	31	5	1	28	0	2	38	10	134	0	29	13	27	1	0	29	16	0	11	5	0	50	0	15	81	20	14	10	12	5	54	5	10	2
OTU_310;size=322;	0	2	17	0	6	5	5	6	8	51	9	0	5	5	0	7	29	10	8	11	35	41	18	29	83	42	28	19	81	35	61	77	110	77	39	6	14	20	64	50	0	11
OTU_311;size=316;	2	2	41	15	5	0	5	11	10	103	409	36	8	3	10	8	32	0	16	6	36	8	0	23	58	1	0	9	11	9	0	10	48	22	26	25	11	2	7	11	2	0
OTU_313;size=316;	14	16	28	6	4	16	9	13	48	23	14	5	11	6	27	3	55	43	21	22	75	20	0	5	17	11	6	26	18	45	0	18	386	20	36	7	12	5	52	7	2	5
OTU_314;size=315;	4	9	6	0	2	1	2	4	26	36	2	1	2	11	38	4	0	12	73	15	18	11	36	16	22	1	2	7	27	3	4	0	55	20	164	24	16	16	90	5	3	10
OTU_315;size=315;	6	13	25	0	8	16	18	12	21	63	34	7	10	13	6	9	11	17	35	35	41	70	23	7	8	17	2	6	36	14	7	16	34	50	31	20	14	8	56	5	7	12
OTU_316;size=313;	7	2	15	4	16	6	6	17	48	7	2	15	24	1	59	24	67	38	14	7	160	9	0	35	106	7	5	30	5	63	0	3	65	0	0	32	24	3	26	21	7	7
OTU_318;size=310;	8	5	41	0	2	0	34	5	5	35	0	7	3	5	7	13	59	0	42	14	0	9	42	0	24	8	0	13	75	13	34	22	39	9	0	68	0	0	11	34	19	0
OTU_319;size=307;	5	13	43	0	8	23	22	24	35	55	23	5	8	19	19	1	12	22	13	24	20	48	59	32	15	54	19	0	14	31	16	4	33	128	24	22	8	8	32	16	50	11
OTU_320;size=304;	0	1	3	0	4	703	1	2	2	1	7	4	3	0	16	4	18	0	2	3	23	0	638	12	4	4	0	2	3	7	0	31	21	7	6	70	5	0	0	2	7	0
OTU_321;size=303;	3	0	11	0	4	8	9	8	8	28	7	1	3	5	0	1	10	5	0	36	26	0	26	13	27	12	2	9	13	2	3	6	84	106	63	34	23	6	71	35	10	5
OTU_322;size=302;	0	17	85	0	11	55	16	35	73	65	49	39	23	26	21	19	20	30	87	10	94	17	117	60	0	54	0	25	109	14	25	16	140	178	71	40	21	6	32	3	12	5
OTU_325;size=295;	0	4	11	1	3	9	0	9	6	21	6	1	4	5	19	2	43	0	34	11	46	30	11	8	66	0	2	4	19	34	15	4	27	4	4	21	13	0	24	7	21	15
OTU_326;size=295;	13	27	0	0	6	0	11	2	1	0	1	2	26	0	42	3	6	0	63	6	74	4	19	10	10	1	2	38	0	413	0	8	9	0	0	36	2	9	0	0	2	5
OTU_327;size=294;	1	4	9	0	11	9	0	0	43	5	5	6	7	0	0	2	6	8	6	0	24	5	7	4	1	1	0	3	0	0	5	6	10	3	18	0	2	6	398	0	0	9
OTU_328;size=293;	5	6	12	0	14	17	17	17	13	92	32	13	8	30	40	2	39	33	79	7	45	89	29	14	23	50	15	15	50	49	6	9	66	90	63	51	2	18	89	27	69	27
OTU_330;size=292;	5	7	20	1	13	19	8	6	29	52	24	7	14	7	55	0	0	33	31	12	3	30	40	13	6	28	12	1	7	11	10	27	24	89	16	27	0	0	7	14	63	17
OTU_331;size=291;	5	3	2	1	4	11	0	2	25	0	3	4	3	0	32	0	2	0	15	7	86	0	4	0	19	0	9	52	4	7	7	0	17	4	304	32	0	0	12	3	16	0
OTU_332;size=285;	29	4	31	6	23	13	9	13	38	96	21	64	67	15	44	7	20	312	14	5	67	315	795	16	12	208	4	8	11	25	8	6	23	18	13	18	3	1	7	5	25	51
OTU_333;size=284;	0	0	0	36	4	0	1	0	0	0	0	0	0	0	0	0	389	0	0	0	0	0	0	0	0	0	170	18	0	0	0	0	0	8	0	0	0	57	0	0	0	0
OTU_334;size=281;	0	5	20	0	1	0	7	10	9	26	0	1	3	10	9	5	22	8	33	9	13	12	16	0	0	8	21	6	19	29	31	35	48	57	0	31	21	7	111	35	5	0
OTU_336;size=281;	433	5	67	10	21	5	8	120	16	24	5	110	3	3	44	19	49	0	21	15	221	0	9	55	231	0	0	11	18	68	2	39	70	7	19	82	19	0	19	43	17	0
OTU_337;size=278;	10	1	13	0	5	65	1	36	115	13	8	4	5	6	249	20	6	6	5	9	110	7	0	13	29	6	34	19	4	74	30	8	35	43	1	11	7	21	0	7	140	0
OTU_338;size=278;	11	4	23	2	14	13	15	35	16	47	22	3	14	6	10	5	5	50	16	0	8	43	18	1	46	33	8	3	28	10	4	12	30	80	16	10	4	2	23	10	12	1
OTU_339;size=278;	0	0	7	0	2	7	3	4	47	5	0	0	29	9	8	0	0	1	82	55	0	0	34	0	51	13	0	0	13	2	11	0	12	0	0	0	1	145	0	9	10	0
OTU_340;size=277;	12	31	49	0	17	37	14	17	49	118	40	13	22	34	31	10	26	52	54	46	76	114	33	8	29	57	20	9	50	24	23	15	53	108	69	23	11	8	50	18	20	39
OTU_342;size=273;	0	0	0	0	0	0	0	0	624	0	0	0	0	2	1	0	0	0	11	0	0	0	5	2	0	2	0	0	0	0	0	0	0	0	0	0	0	0	0	0	0	0
OTU_343;size=272;	12	0	25	0	1	13	7	4	2	41	19	6	15	7	32	0	34	38	61	21	16	29	0	10	0	37	7	12	108	17	26	2	29	82	41	25	11	2	0	30	8	8
OTU_344;size=270;	10	5	8	1	13	19	15	18	16	34	19	0	1	2	11	6	15	16	73	8	0	32	11	0	29	34	53	11	7	13	0	2	24	4	0	8	8	5	34	11	6	12
OTU_345;size=269;	12	0	17	15	12	10	3	13	24	7	18	108	34	0	105	30	86	0	82	29	115	62	0	92	40	0	0	15	23	116	1	13	123	0	12	36	21	0	8	38	23	23
OTU_346;size=269;	1	2	10	3	3	14	6	12	10	16	19	1	1	3	34	2	20	35	22	22	21	37	39	5	7	16	4	3	37	11	9	0	19	15	32	5	2	4	21	5	15	7
OTU_347;size=268;	10	10	25	1	4	21	4	27	14	20	32	0	2	7	0	12	4	29	31	2	0	10	8	10	10	9	4	5	27	4	6	12	12	53	18	7	13	2	11	11	14	19
OTU_349;size=267;	29	15	11	10	30	92	4	16	13	62	7	17	38	8	11	43	244	0	25	22	67	0	0	52	208	7	0	12	0	85	0	11	548	202	174	33	44	0	0	19	11	0
OTU_351;size=261;	2	24	16	1	1	406	7	6	7	42	1	7	3	1	0	0	0	8	0	12	14	0	0	0	26	0	2	4	0	4	0	1	11	0	16	2	0	0	0	0	8	0
OTU_352;size=260;	9	11	10	1	9	13	10	18	15	29	24	7	2	11	16	7	32	11	4	39	42	26	3	16	21	16	9	12	18	30	0	6	21	34	7	16	9	2	0	12	0	7
OTU_353;size=260;	2	3	89	1	3	32	0	0	14	0	0	0	0	0	0	12	0	0	0	63	0	0	0	0	8	0	0	7	0	0	0	6	0	251	12	0	16	35	31	0	0	0
OTU_354;size=258;	3	3	15	0	9	13	13	4	19	19	15	4	3	3	41	4	24	9	8	9	11	31	6	4	5	15	7	5	29	23	14	11	43	23	50	9	6	2	42	15	5	0
OTU_356;size=253;	1	5	10	0	7	15	8	15	12	55	14	7	5	10	47	21	38	21	0	19	39	74	48	11	26	22	12	0	34	11	9	12	29	38	19	8	3	3	38	15	16	10
OTU_357;size=252;	2	3	9	1	3	4	9	7	12	10	47	0	3	11	67	5	35	11	63	20	54	4	5	16	22	30	1	4	33	1	0	16	53	0	17	5	18	0	0	7	32	0
OTU_358;size=249;	12	3	13	2	3	54	18	28	26	0	10	24	475	3	14	8	15	2	0	5	43	29	3	16	294	0	0	3	14	37	13	13	27	0	1	6	27	0	1	10	5	7
OTU_359;size=249;	1	3	10	0	1	5	5	4	5	31	13	8	0	4	13	9	18	13	22	0	9	11	7	5	27	7	10	3	73	8	15	8	23	74	17	12	12	6	79	11	16	15
OTU_360;size=248;	4	4	27	2	12	15	3	12	7	10	23	35	25	7	41	15	12	20	42	8	37	61	43	12	574	10	3	47	9	10	10	13	39	13	6	27	6	0	23	21	19	39
OTU_362;size=246;	6	7	13	0	3	20	11	26	17	14	11	12	6	3	0	10	10	13	60	6	50	34	6	11	10	20	0	7	14	26	5	14	29	37	19	23	7	1	13	12	34	2
OTU_363;size=242;	1	3	17	1	5	9	3	7	12	13	5	5	2	6	12	4	0	12	18	10	71	34	9	4	2	15	4	0	27	30	11	7	45	22	36	14	5	3	35	14	7	0
OTU_364;size=240;	7	22	47	0	17	1	8	13	25	82	40	8	15	2	48	8	12	4	18	21	19	37	2	3	84	38	2	3	10	13	32	0	102	101	72	14	12	9	10	7	39	28
OTU_366;size=239;	56	5	9	0	1	6	3	2	8	0	0	0	4	0	0	9	6	141	21	15	15	9	3	1	11	12	0	0	21	2	7	2	27	1	0	0	106	25	11	3	0	0
OTU_367;size=238;	2	0	8	1	0	13	5	11	8	21	19	6	0	4	41	3	10	2	20	13	2	32	19	3	18	12	1	4	12	30	5	27	35	3	78	17	2	3	3	23	17	4
OTU_368;size=238;	4	4	0	0	75	19	12	8	342	63	12	62	7	14	0	0	34	16	0	11	80	14	0	32	0	0	18	1	0	23	0	0	11	18	123	22	1	3	451	4	0	0
OTU_369;size=236;	3	7	10	0	3	23	12	12	11	48	3	7	6	1	5	0	21	0	30	0	39	24	0	6	13	13	17	3	41	0	5	7	9	40	0	10	22	0	99	0	0	12
OTU_370;size=235;	7	10	20	0	9	24	17	16	34	39	15	5	3	11	18	5	17	38	14	34	22	14	39	2	12	2	9	13	27	23	2	14	32	26	26	10	10	5	36	8	26	18
OTU_372;size=232;	2	10	44	2	7	20	25	38	21	38	44	40	15	19	122	33	19	22	29	17	44	38	22	52	158	19	8	11	18	36	3	63	42	46	65	96	30	3	70	65	45	19
OTU_373;size=229;	1	3	21	1	5	16	6	1	18	7	7	7	8	5	27	3	16	4	14	12	61	63	30	2	8	15	7	6	5	14	20	10	30	22	15	16	13	3	19	21	13	6
OTU_374;size=226;	0	0	0	0	0	0	0	0	0	0	0	0	0	0	0	0	0	2	1	1	0	0	0	0	0	0	0	0	3	0	0	0	0	1	0	0	0	0	0	0	0	0
OTU_375;size=224;	2	14	32	0	4	31	10	3	33	33	20	0	18	6	42	7	13	33	34	18	127	37	67	28	91	7	8	4	26	19	6	23	216	50	0	4	56	10	71	9	5	21
OTU_377;size=223;	3	11	42	3	2	9	37	11	18	34	15	1	4	1	0	0	0	13	27	11	10	23	10	4	2	11	7	4	68	7	2	11	22	35	27	17	3	10	8	4	1	0
OTU_378;size=223;	5	0	78	2	31	3	60	25	13	2	17	52	53	0	113	25	186	19	30	45	172	3	5	36	95	3	43	7	137	12	0	28	14	28	16	29	11	3	100	18	54	0
OTU_379;size=222;	6	11	36	1	12	23	16	17	29	50	10	18	6	11	62	18	18	56	103	30	6	30	15	18	12	17	23	6	11	15	6	12	30	72	0	20	16	20	72	31	20	22
OTU_380;size=221;	5	0	6	4	0	7	5	3	9	13	18	8	3	0	40	2	8	13	29	1	36	14	34	6	18	10	6	6	11	8	11	4	8	10	13	10	6	3	25	5	25	21
OTU_381;size=217;	7	18	27	2	15	9	39	25	21	56	22	9	4	10	0	5	5	25	10	5	30	46	9	0	8	22	3	6	38	13	16	8	32	18	45	30	2	14	13	10	1	7
OTU_384;size=212;	5	8	16	1	6	5	10	14	16	10	4	34	24	3	0	0	0	0	0	0	0	0	4	0	53	0	17	9	75	4	0	20	40	20	98	4	0	0	0	0	0	0
OTU_385;size=210;	1	1	100	0	19	2	50	4	14	1	27	6	0	0	43	0	0	0	6	0	0	0	0	20	16	5	0	0	0	3	0	4	8	9	0	5	4	13	7	0	32	2
OTU_386;size=207;	0	3	22	0	1	6	6	1	6	26	7	2	3	1	26	5	4	0	13	3	52	0	13	11	6	1	0	4	13	21	1	7	18	10	45	3	5	3	45	6	15	7
OTU_387;size=204;	5	9	16	2	11	5	11	28	9	26	51	0	1	4	13	6	6	36	25	25	0	23	10	7	0	4	7	11	25	12	8	8	11	67	34	27	4	1	70	1	16	11
OTU_388;size=203;	2	2	32	0	4	17	11	10	10	26	54	0	6	9	0	1	0	3	28	9	16	19	20	5	25	7	2	1	5	13	5	5	21	36	22	5	10	2	40	5	0	2
OTU_389;size=202;	11	2	15	0	31	70	0	0	1	8	0	33	2	1	0	7	6	6	0	0	0	35	24	9	23	7	4	0	6	7	10	9	0	310	0	10	1	0	89	6	0	4
OTU_391;size=197;	1	6	12	0	4	9	0	2	7	9	12	5	8	5	30	5	2	0	3	19	27	17	5	0	23	12	7	9	15	9	0	11	56	25	0	4	17	0	0	10	9	1
OTU_392;size=197;	0	0	6	0	0	0	0	1	0	0	0	0	0	0	0	0	0	0	0	0	445	0	0	0	1	0	0	0	0	1	0	0	0	38	0	0	62	0	0	0	0	8
OTU_393;size=196;	0	0	30	0	0	24	0	0	0	0	0	0	0	0	30	0	0	0	0	0	0	0	0	0	355	0	0	0	0	0	0	0	0	1	0	0	0	0	0	0	15	0
OTU_395;size=196;	4	0	18	0	2	32	1	0	38	4	12	0	4	1	0	0	39	0	0	2	0	0	0	10	2	2	3	0	20	1	74	0	38	23	0	0	2	16	150	0	0	0
OTU_396;size=195;	4	8	32	1	11	11	11	13	15	30	23	0	0	1	12	6	17	15	20	4	14	37	8	2	10	41	26	3	20	14	4	5	49	29	62	14	0	0	37	7	16	3
OTU_397;size=194;	6	8	33	0	4	19	4	9	27	31	26	4	10	1	0	2	32	24	24	31	6	34	18	7	11	19	1	5	24	6	0	9	46	49	22	2	4	6	11	0	10	7
OTU_398;size=194;	2	0	34	2	5	13	14	21	19	28	11	15	14	5	91	10	22	15	49	28	102	9	38	16	42	13	12	11	24	12	1	28	61	29	18	30	12	4	57	46	39	8
OTU_399;size=192;	6	0	87	0	4	27	10	89	3	14	4	14	0	0	7	1	8	12	0	9	13	0	0	2	1	1	11	45	52	3	0	13	19	1	0	0	1	0	0	4	6	0
OTU_400;size=191;	0	0	0	0	0	0	0	0	0	0	0	0	0	0	0	0	0	0	0	0	0	0	0	0	0	0	0	0	0	0	0	0	0	0	0	0	0	0	0	422	0	0
OTU_402;size=191;	9	6	41	3	11	22	36	30	22	59	34	56	14	24	115	21	35	28	17	11	129	158	14	48	125	38	18	23	23	67	9	50	78	68	55	50	28	11	44	69	61	44
OTU_403;size=187;	6	1	13	1	1	0	5	4	13	59	5	0	5	3	0	0	13	2	109	73	72	7	17	0	0	0	4	0	8	0	9	12	3	0	0	0	3	0	0	43	0	5
OTU_404;size=184;	6	4	12	0	4	7	12	17	29	47	18	5	3	3	17	2	9	5	0	0	0	6	0	11	0	2	0	1	29	7	4	3	1	26	34	23	3	9	2	0	5	13
OTU_405;size=183;	0	4	9	0	2	6	4	3	6	45	9	1	3	4	18	1	9	15	6	17	33	34	10	2	19	7	6	5	27	8	7	1	11	12	5	3	3	2	8	4	3	11
OTU_406;size=181;	2	0	0	2	2	0	7	17	6	5	5	43	3	0	8	1	181	0	12	11	31	4	0	13	99	9	0	2	1	0	3	30	0	18	0	4	12	1	19	3	0	13
OTU_407;size=181;	5	8	19	0	3	2	10	4	9	22	11	9	5	0	16	2	9	14	13	29	13	12	4	2	34	7	7	3	17	8	2	4	16	5	14	0	5	3	27	4	12	3
OTU_408;size=175;	1	11	7	0	2	5	3	10	15	22	15	0	2	8	6	0	6	0	5	6	13	32	22	0	12	28	2	5	27	3	10	12	9	79	17	2	1	0	6	12	0	1
OTU_409;size=173;	3	4	29	0	1	3	17	4	8	4	2	6	0	2	36	2	1	14	15	12	0	9	1	0	12	0	7	7	28	9	7	4	48	47	14	26	14	26	0	13	0	0
OTU_410;size=172;	2	4	3	0	1	3	5	5	5	15	20	0	5	0	7	20	16	0	16	9	4	6	16	1	174	0	0	3	0	239	0	18	30	26	0	0	3	0	32	7	9	0
OTU_411;size=172;	2	2	7	1	2	5	9	5	2	7	5	0	2	3	0	2	4	5	0	20	104	11	2	3	99	8	6	15	85	12	20	17	75	40	29	25	15	7	28	4	0	0
OTU_412;size=172;	120	6	50	0	0	52	0	15	9	0	72	147	3	0	0	1	9	11	0	0	18	0	0	8	11	0	0	1	0	6	4	135	5	55	0	0	0	0	0	0	0	0
OTU_413;size=169;	5	11	21	0	6	15	6	23	6	20	24	0	4	10	22	2	12	6	67	20	36	51	0	6	5	14	7	2	20	19	18	0	21	23	32	10	10	7	4	8	16	42
OTU_414;size=169;	10	1	28	0	8	19	11	3	65	9	14	14	6	5	6	20	7	10	9	5	28	79	0	10	0	1	11	2	3	0	0	1	108	2	13	2	5	4	37	16	8	42
OTU_415;size=168;	4	2	13	1	4	10	4	12	15	13	3	5	8	8	14	1	15	19	29	32	19	21	19	14	13	15	0	8	28	18	17	10	33	47	23	16	3	4	13	13	23	12
OTU_416;size=166;	6	18	33	3	6	27	21	7	23	31	9	3	6	3	37	4	26	20	47	40	32	14	32	9	18	7	13	2	18	9	5	3	34	24	31	15	16	1	4	6	23	8
OTU_417;size=164;	0	0	7	0	2	0	9	2	8	5	7	0	2	0	10	3	14	5	7	4	44	6	1	5	5	2	9	0	13	6	5	2	61	75	18	5	16	1	26	10	12	1
OTU_418;size=163;	5	7	21	6	24	48	19	54	56	39	48	59	19	6	192	24	75	64	19	12	86	115	67	203	163	1	71	54	79	65	25	63	86	21	138	85	31	19	58	36	89	15
OTU_419;size=163;	1	18	27	0	4	7	4	5	3	14	3	14	1	2	39	6	0	0	0	0	0	0	0	13	9	0	5	5	69	0	7	0	11	11	1	0	3	0	0	20	0	0
OTU_420;size=158;	5	8	134	0	25	33	9	37	36	61	14	19	5	4	0	25	10	2	0	5	37	0	0	18	1	21	0	8	16	2	0	24	208	26	0	7	28	8	10	1	0	0
OTU_421;size=157;	2	2	20	2	11	12	3	5	29	20	19	5	7	18	8	12	14	37	0	6	28	72	12	15	15	12	4	4	18	26	2	7	23	9	0	3	5	0	0	7	2	22
OTU_422;size=157;	0	0	0	0	0	0	0	0	0	0	0	0	0	0	0	0	0	0	0	0	0	0	0	0	0	0	0	0	0	0	0	0	0	0	0	0	0	0	0	1	1	0
OTU_423;size=157;	2	0	10	0	1	10	12	5	8	42	11	0	4	14	32	0	25	31	15	18	22	0	11	2	6	2	0	0	2	17	3	3	10	1	11	6	3	2	27	10	12	2
OTU_424;size=155;	0	0	0	1	13	2	3	9	0	0	3	7	3	3	48	0	13	0	0	0	13	0	0	0	39	0	0	0	0	4	0	0	12	0	22	0	0	85	68	17	45	0
OTU_425;size=154;	1	6	20	11	5	21	7	15	36	6	1	10	2	5	26	5	12	0	3	0	1	47	8	30	18	30	4	9	26	1	0	2	3	13	8	13	5	7	8	19	9	2
OTU_426;size=150;	5	9	8	0	6	10	4	18	19	51	34	3	4	12	15	5	34	15	65	3	8	16	17	6	35	22	11	6	16	7	16	1	24	30	26	16	5	1	30	14	8	18
OTU_427;size=149;	5	7	44	0	3	11	4	4	3	22	3	0	2	3	0	0	8	30	54	14	0	17	0	3	4	19	14	0	23	3	6	9	92	31	17	17	9	9	42	20	20	0
OTU_428;size=149;	1	7	12	1	7	10	0	1	21	44	13	0	3	6	15	0	15	3	16	17	12	24	0	0	4	19	9	0	3	8	0	1	15	32	24	3	3	9	3	0	7	3
OTU_429;size=146;	0	0	0	0	0	0	0	0	0	0	0	0	0	0	0	0	0	0	358	173	0	0	0	0	0	0	0	0	0	0	0	0	0	0	0	0	0	0	0	0	0	0
OTU_430;size=146;	5	1	15	1	2	3	8	15	5	29	17	4	9	4	20	4	17	0	53	9	12	7	53	8	24	45	0	8	38	6	0	9	0	25	20	0	2	10	0	0	12	3
OTU_431;size=146;	3	2	8	0	3	7	10	4	13	14	7	6	2	5	20	0	7	18	13	11	34	14	0	6	23	14	5	0	62	8	14	4	17	0	0	0	10	8	25	0	15	5
OTU_432;size=143;	2	3	7	0	7	6	10	2	10	31	13	3	3	1	19	2	7	10	11	7	3	8	17	2	20	3	4	1	28	6	5	4	19	9	7	5	1	3	30	15	7	8
OTU_433;size=142;	4	15	22	0	0	20	18	44	19	73	25	14	12	7	41	0	16	25	25	13	39	54	17	13	23	32	1	10	39	6	9	3	24	83	32	10	9	3	62	8	16	35
OTU_434;size=141;	9	7	25	3	23	11	27	31	23	61	17	2	9	6	1	9	6	7	9	2	29	27	18	6	52	47	8	15	26	28	8	8	0	40	55	11	5	1	29	23	18	3
OTU_436;size=139;	9	6	5	1	2	4	1	0	19	16	57	3	0	15	5	24	23	13	74	62	0	32	18	3	5	9	2	0	0	20	28	10	9	60	2	18	15	2	8	8	13	9
OTU_437;size=137;	1	0	0	0	0	0	6	4	168	3	2	0	8	0	1	0	0	23	0	8	0	0	0	0	0	2	25	0	0	3	0	0	0	0	0	4	0	0	89	0	0	0
OTU_439;size=136;	1	2	8	2	7	0	3	3	14	0	0	8	6	0	9	27	55	0	0	4	43	32	0	17	28	0	0	5	11	15	0	1	43	0	33	8	8	0	0	10	8	0
OTU_441;size=135;	6	2	7	0	6	10	6	3	21	6	0	10	0	3	0	2	0	8	0	3	17	0	4	13	0	4	7	2	0	9	0	4	5	31	6	2	2	67	55	1	10	0
OTU_442;size=134;	1	2	3	0	1	3	10	3	6	12	13	14	1	8	17	0	3	0	0	6	11	20	0	11	33	10	1	11	0	9	0	9	10	11	3	6	7	2	14	8	17	6
OTU_443;size=133;	5	16	23	1	10	7	15	11	25	52	45	0	4	18	35	7	19	19	35	48	0	8	0	0	5	3	14	5	1	17	21	11	7	34	0	4	7	10	19	15	5	2
OTU_444;size=132;	1	0	13	0	0	5	0	0	2	0	7	2	0	0	15	0	0	0	16	8	0	26	0	6	9	0	0	0	0	9	0	12	49	8	27	17	2	0	38	0	0	0
OTU_446;size=132;	0	3	1	0	0	3	0	6	5	0	0	3	2	1	28	12	8	0	50	0	27	77	14	9	25	0	0	5	17	1	0	0	0	0	0	0	0	0	0	6	0	6
OTU_447;size=131;	22	3	2	1	22	0	8	8	136	27	18	0	43	0	45	3	9	0	147	142	9	130	0	14	0	24	1	7	818	9	0	0	167	158	0	43	157	10	25	17	1	22
OTU_448;size=131;	2	5	19	0	0	9	7	1	9	13	8	20	15	4	13	6	3	5	27	12	21	53	0	0	0	7	5	0	18	8	1	2	4	19	33	28	8	8	6	0	0	9
OTU_449;size=129;	2	1	38	0	2	19	4	2	2	39	10	2	12	6	7	4	0	18	0	15	13	14	3	2	0	0	3	0	10	0	11	2	5	13	30	8	7	0	12	0	0	16
OTU_450;size=129;	1	3	3	0	1	0	4	0	0	10	0	3	3	0	0	0	0	0	21	0	0	0	3	52	0	4	4	0	0	141	1	0	2	97	0	0	0	0	0	5	0	0
OTU_451;size=129;	1	3	13	2	0	5	0	4	16	0	20	4	1	0	0	2	0	2	39	18	7	15	12	0	5	3	7	2	28	2	9	13	25	32	2	2	0	0	11	8	0	0
OTU_452;size=129;	52	3	3	0	8	1	5	3	83	0	1	0	0	0	0	20	0	0	5	2	0	0	20	0	6	4	0	1	7	2	5	5	0	0	25	4	0	15	0	6	0	0
OTU_453;size=128;	5	4	1	1	1	2	13	2	6	27	9	0	0	3	0	0	0	13	0	6	0	0	19	0	10	0	0	6	0	8	1	3	9	8	29	9	0	3	22	4	10	10
OTU_454;size=127;	5	8	20	0	4	4	3	13	8	10	18	4	4	5	21	1	11	20	0	0	39	22	11	0	0	6	12	0	0	3	0	1	0	7	0	0	6	1	12	9	12	2
OTU_455;size=126;	0	0	19	1	9	0	1	0	0	0	0	0	1	1	58	0	0	0	0	0	0	7	0	0	0	0	0	0	88	0	0	23	0	0	17	0	0	0	0	0	27	0
OTU_456;size=126;	2	0	12	2	1	4	4	0	13	1	0	14	14	1	6	9	20	0	0	2	67	0	0	0	4	0	5	6	0	23	0	23	45	25	10	23	5	2	11	15	1	0
OTU_457;size=126;	1	7	16	6	5	62	20	13	41	65	31	30	5	8	89	11	42	111	30	2	24	178	147	23	72	3	76	16	125	91	17	13	17	11	17	12	9	18	27	47	28	35
OTU_459;size=125;	8	3	18	1	4	15	9	7	31	36	7	20	7	5	48	16	28	31	26	24	96	103	4	20	17	41	12	7	67	59	1	1	42	28	3	12	8	0	12	19	20	17
OTU_460;size=124;	0	0	0	0	0	0	0	0	0	0	0	0	0	0	0	3	2	379	0	0	17	0	0	11	0	0	0	0	0	0	7	24	10	0	0	0	1	0	0	0	0	0
OTU_462;size=123;	565	574	2532	129	819	1105	956	908	1338	2432	1888	827	801	665	2561	414	3187	2382	2790	1737	5995	3258	1149	658	925	1817	755	746	1525	1672	754	748	3341	4205	2240	745	1009	566	1556	709	1461	1144
OTU_463;size=123;	4	2	19	10	6	3	13	48	7	16	2	3	6	13	52	1	0	0	0	0	23	14	0	19	59	0	5	0	4	9	6	0	52	7	9	7	21	2	0	3	0	6
OTU_465;size=123;	0	1	0	0	8	228	4	6	2	0	0	91	0	0	7	14	31	0	0	0	327	0	0	0	13	0	0	0	7	0	0	1	253	0	0	4	0	0	0	7	0	0
OTU_466;size=122;	9	0	2	1	4	5	4	1	32	7	11	10	8	0	0	4	19	0	6	0	8	2	0	7	0	0	3	1	36	0	0	13	8	22	13	12	37	0	0	0	9	10
OTU_467;size=122;	1	1	14	2	2	2	2	0	6	14	14	3	3	3	2	0	5	4	11	15	4	10	3	1	7	19	1	0	0	1	0	0	16	53	55	10	5	3	1	0	0	0
OTU_468;size=122;	0	0	16	2	9	0	0	13	0	10	5	17	5	0	33	18	12	9	32	22	4	38	4	21	0	22	4	2	23	0	12	0	0	24	1	8	0	0	0	10	0	30
OTU_469;size=121;	0	0	3	0	2	3	4	1	7	12	6	6	0	2	2	0	19	10	0	1	0	12	2	15	1	57	7	0	6	0	2	1	20	19	34	4	3	3	33	2	1	0
OTU_470;size=121;	5	1	3	1	2	4	5	2	2	25	7	2	5	6	9	4	17	12	15	9	16	12	10	2	5	2	1	2	20	3	4	2	7	6	12	1	0	0	9	1	4	6
OTU_471;size=120;	0	5	2	0	1	2	0	0	17	14	4	2	0	0	17	0	41	1	46	27	2	3	4	1	24	0	0	0	0	2	0	0	0	3	27	5	1	0	7	1	7	1
OTU_473;size=120;	14	8	33	1	8	19	0	9	10	44	23	6	0	4	20	0	13	3	0	0	28	16	0	33	16	20	12	3	6	10	8	13	27	27	63	4	2	8	42	6	16	2
OTU_474;size=120;	0	0	0	0	0	0	0	0	15	0	0	0	0	0	0	0	0	0	0	0	272	0	0	0	0	0	0	0	0	0	0	0	0	0	0	1	0	0	3	0	0	0
OTU_475;size=120;	88	4	11	0	5	0	9	6	6	0	0	6	31	0	6	11	4	0	0	0	37	0	0	7	4	0	0	0	0	3	0	0	17	9	0	0	9	0	0	37	0	0
OTU_476;size=119;	0	0	0	0	1	0	6	4	0	6	0	0	0	0	12	0	0	0	0	26	0	0	0	0	0	11	1	3	1	1	0	0	4	42	30	4	14	2	28	9	0	0
OTU_477;size=119;	1	2	2	0	5	0	1	0	2	20	2	2	2	4	0	4	0	3	55	9	19	0	4	0	5	0	12	5	37	42	4	8	19	40	27	12	0	10	0	0	0	0
OTU_478;size=118;	1	0	1	0	0	0	3	8	7	2	34	30	2	1	0	0	1	10	0	0	80	0	0	0	0	1	0	7	1	0	1	0	0	0	59	4	15	0	4	6	0	0
OTU_479;size=118;	1	3	0	1	3	3	15	0	6	2	24	3	2	0	0	17	28	7	13	1	1	2	6	4	0	0	2	7	17	28	2	1	44	0	4	1	6	0	22	0	0	0
OTU_481;size=116;	0	1	9	2	1	11	1	4	0	4	2	0	0	1	0	7	19	0	90	29	0	0	0	6	3	21	1	0	8	0	0	0	0	0	0	3	1	0	16	9	0	5
OTU_482;size=116;	10	8	21	0	6	13	8	14	34	33	21	8	9	9	62	3	7	37	13	12	73	38	24	7	5	26	13	5	21	9	0	8	34	83	33	12	9	8	24	15	11	7
OTU_484;size=115;	0	0	0	0	0	0	12	0	1	1	0	10	3	0	0	0	0	0	0	0	0	0	0	0	0	2	0	1	198	2	1	30	0	0	1	2	0	0	0	0	0	0
OTU_485;size=115;	0	1	11	0	9	5	5	6	0	6	6	0	1	1	19	0	10	24	0	0	27	0	0	0	0	0	1	4	9	0	2	8	9	29	0	11	0	0	31	0	0	5
OTU_486;size=114;	0	0	1	0	0	1	3	23	2	4	2	9	1	8	104	2	12	3	0	0	0	0	0	2	0	0	0	0	40	4	0	5	8	9	0	10	4	0	0	33	36	0
OTU_487;size=114;	5	9	8	2	5	17	6	19	9	19	1	3	10	5	13	3	19	14	13	13	11	0	4	4	12	5	5	4	14	2	6	4	19	3	4	1	6	0	6	5	23	3
OTU_488;size=113;	7	0	48	0	291	4	4	0	0	0	0	1	0	0	2	0	0	0	0	0	0	0	0	0	0	0	0	0	0	2	0	0	21	0	0	0	1	0	0	6	0	0
OTU_489;size=112;	1	4	12	1	3	4	2	3	11	23	8	1	1	0	11	2	11	7	5	8	30	15	0	1	7	4	3	11	27	7	3	0	19	3	38	2	3	2	18	3	15	4
OTU_490;size=112;	12	18	19	0	6	8	14	7	8	4	15	20	6	0	5	5	10	8	55	20	37	6	19	13	16	117	2	8	43	14	4	9	53	0	42	16	22	18	57	0	26	5
OTU_492;size=111;	0	3	5	0	0	0	7	15	9	8	9	0	0	2	16	8	8	12	0	0	0	35	10	0	13	0	0	0	0	0	8	50	7	0	0	0	6	0	0	0	11	0
OTU_493;size=108;	0	0	0	0	0	0	0	0	0	0	0	0	0	0	0	0	0	0	0	0	0	0	0	0	0	0	3	0	0	0	0	0	318	0	0	95	2	0	0	0	0	0
OTU_494;size=108;	0	29	2	1	1	0	0	2	0	1	3	0	47	0	0	0	0	0	10	6	0	0	0	0	113	0	227	0	0	0	0	2	84	0	0	0	0	0	0	0	0	0
OTU_495;size=106;	6	0	1	0	1	2	4	6	0	4	0	0	25	0	0	0	10	0	0	0	36	0	0	0	0	0	0	5	1	11	0	9	0	0	49	5	21	0	0	0	0	0
OTU_496;size=106;	4	3	15	0	2	0	7	10	8	8	12	3	5	0	16	0	0	11	14	15	17	12	13	4	13	10	1	0	37	8	2	7	9	1	38	10	0	2	29	2	14	3
OTU_497;size=103;	0	5	10	0	7	4	2	12	7	5	18	0	1	11	42	12	28	18	0	8	6	0	13	3	10	15	13	1	0	17	29	5	8	28	27	4	3	2	0	4	3	2
OTU_498;size=103;	1	1	7	2	6	4	2	4	13	9	10	0	1	2	9	3	5	0	15	0	8	3	0	10	7	2	0	1	0	17	0	3	55	4	25	4	3	3	0	14	6	1
OTU_501;size=102;	0	5	0	0	1	9	0	0	0	0	2	0	0	0	0	1	0	0	0	0	20	0	0	0	4	0	0	0	0	23	0	0	134	0	0	0	0	0	0	0	12	0
OTU_502;size=102;	0	0	2	0	6	0	1	0	9	0	3	2	0	2	14	0	25	0	0	5	0	0	5	28	31	0	0	0	0	4	0	0	0	24	0	0	0	0	36	0	6	0
OTU_503;size=101;	16	6	4	0	10	12	3	10	10	20	5	43	55	8	11	1	7	145	0	6	27	244	0	1	3	0	0	0	12	2	1	2	8	0	0	5	0	0	15	0	7	66
OTU_505;size=100;	1	1	7	0	2	1	1	3	1	29	4	0	0	3	10	0	4	3	15	8	0	23	17	0	5	2	1	0	2	0	0	6	22	0	0	7	1	1	0	3	0	24
OTU_507;size=100;	4	5	6	0	7	6	2	5	2	13	19	8	6	0	3	3	14	3	0	6	7	7	0	8	1	1	0	2	5	8	0	11	5	19	45	13	14	2	6	5	0	2
OTU_508;size=100;	10	0	0	0	4	1	2	13	0	9	0	10	1	2	8	1	14	0	0	0	0	13	0	3	4	0	0	1	0	138	0	0	0	32	0	8	2	2	4	0	0	10
OTU_509;size=100;	1	1	10	0	0	0	1	2	3	8	0	5	2	1	7	0	5	0	0	0	0	0	0	0	13	0	2	0	19	0	10	0	25	0	55	1	0	0	17	0	0	0
OTU_510;size=99;	3	1	1	0	2	0	8	16	12	23	0	0	12	9	0	0	3	15	0	0	29	34	45	0	3	19	3	7	0	27	5	9	33	17	0	0	5	13	0	9	0	3
OTU_511;size=99;	4	7	36	2	1	12	1	0	9	6	3	19	2	0	0	0	18	12	9	17	13	0	0	0	18	0	0	9	13	4	1	3	12	3	22	14	30	0	67	26	0	0
OTU_512;size=99;	0	0	4	0	7	4	6	1	4	2	1	10	0	0	38	0	9	3	8	14	18	2	0	0	3	0	3	5	8	4	9	2	4	9	19	2	1	0	17	1	11	0
OTU_513;size=98;	11	10	25	1	10	2	13	8	18	37	8	4	5	2	3	5	11	15	15	1	4	0	10	10	0	16	2	4	0	5	0	0	3	20	2	1	14	4	10	4	2	11
OTU_514;size=98;	0	5	2	0	5	1	2	1	2	15	9	0	8	6	6	3	7	12	10	8	1	11	4	1	7	3	1	5	18	0	3	1	2	12	7	0	0	0	12	2	8	1
OTU_515;size=97;	0	11	0	0	42	1	2	22	3	48	17	0	5	25	26	0	0	0	0	21	0	7	0	20	0	0	0	1	4	0	4	35	31	0	0	28	105	14	4	10	33	3
OTU_516;size=97;	0	0	0	0	0	57	5	16	7	33	2	18	10	1	0	0	0	0	0	0	0	0	0	18	5	0	1	1	0	0	0	0	15	17	0	0	24	0	0	2	0	0
OTU_517;size=96;	2	0	0	0	0	0	0	1	2	0	0	3	5	0	0	0	0	3	0	0	0	0	0	0	0	0	7	3	0	0	0	0	0	182	0	1	0	0	9	0	0	0
OTU_518;size=96;	1	2	3	0	2	0	8	20	7	4	3	6	2	2	0	0	0	6	20	0	13	9	1	13	16	7	5	2	32	0	0	5	0	0	0	8	0	4	0	0	0	0
OTU_519;size=95;	1	2	25	0	3	10	1	4	10	26	10	0	5	10	5	0	18	19	0	6	13	0	0	0	7	6	0	4	1	8	3	4	6	3	4	0	1	2	0	0	17	3
OTU_520;size=94;	2	4	6	0	1	6	4	9	7	17	14	0	4	4	0	0	15	4	17	3	15	20	0	3	4	8	0	0	5	19	1	0	13	2	0	1	5	3	0	0	0	5
OTU_521;size=94;	1	3	2	0	8	0	0	4	4	5	3	4	11	0	0	2	5	0	0	0	0	26	0	3	3	0	3	8	0	0	0	1	5	126	7	24	1	0	29	0	0	14
OTU_522;size=94;	5	0	0	0	0	5	0	2	0	17	0	6	0	1	0	4	0	0	0	0	0	0	0	0	0	0	1	0	2	0	0	0	109	16	0	3	1	0	10	0	4	0
OTU_523;size=93;	0	0	0	0	0	0	0	0	0	0	0	174	0	0	0	0	0	0	0	0	0	0	0	0	0	0	0	0	0	0	0	13	0	0	0	0	0	0	0	0	0	0
OTU_524;size=93;	0	0	5	0	0	0	0	0	0	0	0	0	1	0	0	0	0	0	0	0	6	0	0	25	0	0	0	1	0	0	0	0	0	176	0	0	10	0	5	0	0	0
OTU_525;size=91;	2	23	11	1	4	9	3	4	13	4	1	1	3	16	34	0	22	33	26	3	13	23	80	6	22	17	7	1	31	13	7	23	28	26	97	17	8	5	47	30	40	19
OTU_526;size=91;	0	0	12	0	1	4	0	5	2	3	3	0	0	1	13	0	53	3	10	0	45	0	1	0	1	2	0	2	0	2	7	2	4	5	0	9	4	0	0	6	0	3
OTU_528;size=90;	0	0	3	0	1	4	2	0	14	19	0	6	3	0	9	0	1	4	6	7	11	29	7	3	1	27	3	2	3	5	1	0	14	13	6	10	1	0	0	0	7	2
OTU_529;size=89;	0	1	13	3	4	4	4	5	0	0	17	5	4	1	13	8	9	0	0	0	19	0	4	10	26	20	0	5	30	0	9	3	22	0	19	3	4	0	116	19	4	0
OTU_530;size=89;	1	0	11	0	3	46	4	5	0	28	3	21	12	13	14	2	6	0	35	8	0	9	0	7	0	0	8	0	0	16	0	9	24	0	0	0	3	5	18	3	0	1
OTU_532;size=88;	0	1	20	1	1	5	16	14	7	21	27	0	9	10	0	9	0	0	0	2	0	39	13	0	25	40	19	2	0	7	1	0	20	0	23	35	5	3	0	7	0	4
OTU_533;size=88;	0	0	0	0	0	0	1	57	0	0	2	0	3	0	0	0	0	0	0	0	0	27	0	0	0	0	0	2	0	1	1	333	0	0	2	9	1	3	0	1	0	0
OTU_534;size=87;	2	2	22	1	2	6	2	11	4	6	4	1	6	0	12	0	0	0	0	18	0	7	0	1	11	9	0	1	8	5	2	1	8	11	17	6	1	0	16	2	15	0
OTU_535;size=87;	47	3	2	0	0	0	10	2	2	9	0	49	0	0	11	0	0	0	0	0	1	0	0	5	0	7	4	8	7	0	3	0	16	0	0	0	0	0	11	9	0	0
OTU_536;size=87;	1	2	2	0	9	6	11	2	2	39	3	5	2	5	23	0	16	50	37	25	3	17	11	0	5	3	7	2	39	32	16	4	20	40	15	4	4	0	10	3	13	9
OTU_537;size=86;	0	2	2	0	3	5	0	11	3	7	5	0	8	3	21	0	0	0	10	0	0	37	0	0	0	6	7	0	0	8	3	6	20	0	24	11	3	0	0	0	0	0
OTU_539;size=85;	2	0	3	0	0	4	0	0	0	6	0	0	0	1	0	0	0	0	19	0	3	0	0	8	4	6	3	0	11	0	6	0	6	18	0	10	23	3	52	10	13	9
OTU_540;size=85;	0	1	4	0	3	2	0	13	7	4	3	3	4	8	47	0	0	14	10	0	9	14	5	0	0	0	0	1	10	2	6	0	0	9	9	3	8	0	0	2	0	0
OTU_541;size=85;	0	1	0	0	1	0	0	0	0	3	4	4	1	0	11	0	3	0	20	9	0	0	5	0	0	0	0	0	0	8	0	0	16	37	4	12	0	1	17	25	0	0
OTU_542;size=84;	0	3	26	1	2	0	5	19	13	7	6	30	4	0	57	22	18	1	10	7	51	10	18	43	23	1	0	17	14	35	0	34	44	4	9	25	12	1	27	29	24	3
OTU_543;size=84;	2	0	0	1	3	2	1	2	1	4	2	6	2	0	28	0	0	0	22	3	0	0	0	10	10	0	0	2	0	4	4	0	6	16	0	10	2	5	25	0	4	0
OTU_544;size=83;	0	0	32	0	8	2	0	4	8	5	8	12	6	0	22	0	5	3	10	5	0	0	0	0	0	0	1	4	5	12	0	34	32	10	21	2	2	0	18	0	0	2
OTU_545;size=82;	4	2	5	0	3	6	3	0	4	17	1	2	2	7	0	1	8	16	2	20	60	4	7	2	4	1	2	2	19	29	0	1	17	0	0	15	1	2	0	0	0	0
OTU_547;size=81;	2	0	0	0	0	19	7	5	0	0	12	5	6	13	14	8	2	0	8	0	7	5	17	17	7	0	4	3	30	1	4	3	27	15	37	2	1	2	41	10	18	3
OTU_548;size=81;	0	0	0	0	0	0	1	2	0	0	0	0	0	0	15	0	0	11	0	0	0	0	3	0	13	0	0	3	0	20	10	0	19	26	0	25	1	0	25	8	0	0
OTU_549;size=81;	2	10	17	1	9	11	7	5	20	22	8	7	10	4	33	5	9	0	18	41	63	9	35	0	16	36	12	2	26	13	0	28	24	47	11	9	7	6	37	0	41	13
OTU_551;size=80;	1	0	4	0	0	2	0	1	0	9	7	0	2	3	6	3	1	1	10	0	0	1	22	0	6	0	0	0	4	4	0	0	0	37	11	9	1	0	2	0	2	0
OTU_552;size=80;	1	2	8	0	4	4	4	4	2	19	7	5	2	4	9	0	6	14	9	4	13	27	11	5	14	10	4	2	18	2	13	4	15	11	23	4	1	1	7	1	8	7
OTU_553;size=80;	0	1	0	0	1	3	1	1	5	4	0	7	1	4	2	0	24	4	0	0	42	8	1	0	1	2	0	5	0	23	0	0	41	1	0	2	3	1	1	6	0	3
OTU_554;size=80;	1	5	4	0	6	0	9	3	7	24	2	8	0	11	45	8	12	0	0	0	40	0	0	1	10	11	8	2	0	4	3	0	0	0	27	9	2	1	0	5	12	4
OTU_555;size=80;	20	0	54	0	89	0	0	6	6	0	0	0	31	0	3	2	0	13	0	0	0	13	0	0	1	5	0	0	82	0	158	0	0	4	0	0	0	0	0	0	0	10
OTU_556;size=79;	0	0	0	1	0	3	0	0	4	0	0	0	1	0	8	0	1	0	0	0	0	7	0	5	0	0	0	2	8	0	0	7	0	57	0	68	2	0	0	0	11	0
OTU_557;size=78;	10	0	9	0	20	31	1	8	18	24	46	0	3	0	1	0	23	15	0	11	8	42	71	0	8	0	0	0	23	9	2	0	40	56	11	22	1	0	4	1	0	17
OTU_558;size=78;	0	2	10	1	0	0	0	3	4	12	0	0	13	3	0	0	0	26	0	0	17	0	9	0	0	7	0	3	21	0	0	2	7	23	23	2	0	0	0	0	0	0
OTU_559;size=78;	0	2	0	2	0	0	5	0	3	0	6	3	0	0	0	0	3	8	0	22	0	10	0	0	13	15	0	0	31	9	4	8	27	15	10	15	12	4	14	13	2	0
OTU_560;size=78;	1	0	6	0	0	3	2	1	7	4	5	0	6	3	4	0	14	1	9	7	31	7	8	3	2	6	0	4	3	10	3	2	27	5	5	7	3	0	6	2	2	4
OTU_561;size=77;	0	0	3	0	2	12	4	2	5	0	2	0	8	2	35	0	6	2	0	0	7	0	0	0	0	0	0	0	0	3	5	0	5	10	18	1	11	1	8	0	12	1
OTU_562;size=76;	1	3	6	0	2	6	3	7	3	17	4	1	4	7	3	4	4	17	4	0	41	19	3	0	8	8	0	1	0	6	1	0	4	2	18	6	1	2	0	0	0	9
OTU_563;size=76;	0	0	2	0	3	11	2	3	2	11	0	2	1	2	0	10	18	0	27	0	19	4	15	11	0	0	0	0	0	0	0	0	10	0	0	0	1	0	0	0	0	3
OTU_564;size=75;	1	1	4	0	8	19	6	1	5	7	0	0	1	3	0	0	11	6	0	5	6	0	0	0	0	18	0	0	5	0	3	0	14	21	0	3	9	0	0	7	0	5
OTU_565;size=74;	0	2	15	2	2	0	0	2	0	0	1	0	0	0	0	9	5	0	0	0	0	45	2	8	0	0	0	0	21	6	0	0	0	47	0	5	0	0	0	9	0	10
OTU_566;size=73;	0	0	7	1	2	10	6	3	0	0	0	0	0	0	0	0	0	0	0	0	0	48	0	0	0	0	0	0	0	0	0	0	0	46	0	0	11	0	0	0	0	41
OTU_567;size=72;	4	15	23	0	1	3	7	5	7	13	19	0	2	0	0	7	0	0	3	0	18	0	11	7	5	5	6	0	0	0	8	2	6	5	7	0	0	0	0	6	11	1
OTU_569;size=71;	0	0	0	0	0	0	0	0	5	0	0	0	2	0	0	0	0	17	0	0	201	0	0	0	0	0	0	0	0	0	0	0	0	0	0	0	0	0	0	0	0	0
OTU_570;size=70;	2	3	5	0	1	20	0	0	8	0	28	0	0	0	0	0	0	4	0	0	0	9	0	0	0	0	2	1	0	0	4	0	0	17	15	0	0	11	0	0	4	7
OTU_571;size=70;	0	1	2	0	2	0	0	3	1	0	0	0	0	0	0	0	0	6	0	0	0	0	13	2	8	0	3	0	20	0	0	3	5	16	48	3	13	2	5	0	0	0
OTU_572;size=70;	0	1	0	0	0	0	66	0	4	0	0	0	0	0	0	0	3	0	0	0	0	0	15	0	0	0	0	0	23	8	0	5	0	0	0	0	0	6	12	0	0	0
OTU_573;size=70;	0	0	4	0	4	0	1	1	0	6	0	0	1	3	0	0	0	11	14	0	0	9	0	0	13	13	4	1	0	4	0	0	0	0	21	4	0	2	5	0	27	14
OTU_574;size=70;	0	3	6	0	0	0	0	1	0	3	8	1	0	1	0	0	4	0	15	6	14	34	0	0	6	0	0	0	0	0	1	0	14	29	20	2	0	2	0	6	0	5
OTU_575;size=69;	1	0	7	0	0	0	1	2	17	4	3	10	3	0	30	2	23	0	8	3	25	0	0	6	10	0	0	6	0	17	0	0	12	18	0	2	7	0	0	2	7	0
OTU_576;size=69;	0	3	11	0	1	4	7	2	2	0	10	4	0	3	13	2	0	2	9	0	16	31	6	1	0	10	1	0	0	11	6	0	7	44	10	24	0	1	13	4	0	0
OTU_577;size=69;	0	0	0	0	1	1	0	1	0	0	0	0	12	0	0	0	16	0	0	0	0	0	0	0	0	0	3	0	0	0	0	122	6	0	0	0	0	0	0	0	0	0
OTU_578;size=68;	2	0	16	0	2	5	1	5	6	8	2	8	1	2	6	6	0	4	0	0	6	0	6	1	0	10	1	0	0	0	8	7	10	21	6	8	0	0	0	9	4	5
OTU_580;size=68;	21	7	14	0	13	8	5	8	22	82	12	0	0	2	0	0	0	0	32	11	75	14	0	0	9	27	6	3	41	0	4	0	0	4	0	4	12	0	6	6	0	6
OTU_581;size=67;	3	3	16	0	2	3	0	6	3	12	3	1	5	1	0	8	16	0	7	7	9	0	0	0	11	3	0	0	0	0	0	0	0	8	0	0	0	7	3	0	16	6
OTU_584;size=67;	0	3	8	1	1	28	2	9	5	15	1	11	3	0	19	7	13	3	6	5	6	10	0	5	15	0	6	2	1	6	2	14	8	2	7	10	4	0	3	9	3	2
OTU_585;size=66;	2	0	6	0	0	0	0	0	0	0	0	0	0	0	68	0	0	0	0	0	0	0	0	0	0	0	0	0	0	0	0	0	0	0	0	0	0	0	0	0	66	0
OTU_586;size=66;	0	0	0	0	4	0	0	3	0	28	12	12	8	0	0	1	0	37	0	0	40	19	0	0	0	0	0	7	0	0	1	0	58	0	0	0	0	0	54	0	0	11
OTU_588;size=66;	3	0	3	0	0	3	3	1	2	0	2	10	4	1	16	5	7	4	4	0	22	28	0	0	7	0	4	0	0	7	10	15	26	0	2	0	0	9	0	3	18	12
OTU_589;size=65;	0	9	3	0	0	0	1	0	2	8	1	0	11	5	16	1	10	1	2	2	12	22	5	3	8	10	0	2	1	8	3	5	0	29	4	12	6	0	4	0	6	4
OTU_590;size=65;	1	3	13	0	0	9	0	0	0	11	0	0	0	2	0	0	16	0	0	0	0	11	8	0	0	0	0	0	0	0	0	0	9	62	0	4	0	0	0	0	0	0
OTU_591;size=64;	3	0	2	0	0	7	2	0	9	12	4	0	0	3	4	0	1	6	3	1	4	8	2	0	4	0	1	1	8	10	3	0	4	0	5	1	1	0	9	2	0	0
OTU_592;size=64;	5	2	0	0	6	5	1	0	2	0	0	0	1	0	0	0	0	3	0	8	0	3	0	0	0	0	0	2	17	0	0	0	67	0	11	1	1	0	0	1	0	0
OTU_593;size=64;	0	0	0	0	4	0	0	27	53	21	0	0	13	0	0	0	0	41	0	0	0	44	0	0	0	0	0	0	0	35	0	0	0	0	0	0	0	0	0	0	0	39
OTU_594;size=64;	0	2	0	0	8	0	0	0	1	0	0	0	0	0	70	0	0	0	6	0	0	0	0	0	0	0	0	0	0	0	9	1	0	0	0	0	10	0	0	0	33	0
OTU_595;size=64;	1	7	2	0	1	13	2	0	6	8	1	2	6	1	0	4	4	7	1	1	9	21	2	4	3	0	3	2	4	6	0	2	15	20	4	3	1	0	0	2	2	3
OTU_596;size=63;	0	0	10	0	52	2	0	2	11	0	0	5	5	1	0	2	4	0	0	0	4	212	0	0	3	0	6	1	5	0	0	0	157	0	0	0	8	2	0	0	0	140
OTU_597;size=63;	0	1	0	0	0	2	1	1	1	4	4	0	1	0	18	0	6	7	19	13	0	0	18	0	12	6	3	0	0	1	2	0	0	17	0	0	4	0	11	0	0	3
OTU_598;size=63;	0	4	6	0	2	0	9	14	10	14	0	0	2	1	0	6	0	2	0	0	0	7	0	0	9	3	8	0	0	0	3	0	15	14	0	7	0	0	8	6	0	7
OTU_600;size=62;	3	0	16	2	17	2	6	17	21	13	4	23	11	8	22	6	29	3	0	0	48	12	4	27	44	2	2	10	0	16	0	19	48	24	3	22	9	1	0	16	10	18
OTU_601;size=62;	0	1	0	0	2	0	0	0	2	3	4	2	0	3	0	0	2	0	5	0	0	12	0	0	12	0	0	0	1	1	0	0	49	58	37	6	2	2	4	0	0	5
OTU_602;size=61;	0	0	4	0	0	4	0	0	17	3	0	2	1	0	0	0	0	0	0	0	0	12	0	4	0	9	0	8	15	0	0	0	19	18	0	0	0	0	0	0	0	6
OTU_603;size=61;	0	9	5	0	1	0	3	2	0	6	0	0	2	0	0	4	0	20	0	0	0	0	0	17	0	0	0	2	12	0	0	6	5	19	0	0	7	3	0	8	1	1
OTU_604;size=61;	1	0	1	0	0	0	0	0	0	0	0	0	0	0	0	0	1	0	0	2	0	0	0	0	0	0	0	0	0	0	0	0	0	0	0	0	0	0	0	0	0	0
OTU_605;size=60;	1	1	6	0	1	3	1	3	4	12	5	0	0	2	8	0	1	10	6	9	4	6	0	2	5	2	0	3	7	0	0	2	7	2	3	1	3	0	20	4	9	0
OTU_606;size=60;	3	2	1	0	4	3	2	0	7	9	0	0	3	0	0	3	0	0	0	0	0	0	0	8	0	0	0	0	0	1	10	0	10	25	0	0	0	5	21	0	7	0
OTU_607;size=60;	0	2	4	0	0	0	0	0	4	19	2	3	0	0	0	0	0	0	0	0	0	0	0	0	16	0	0	3	0	0	0	4	0	17	0	9	0	0	17	6	0	0
OTU_608;size=59;	1	2	20	0	12	3	18	21	4	19	18	19	9	10	80	19	12	7	36	8	28	19	15	30	126	14	2	4	13	11	4	32	24	36	56	58	14	0	74	29	32	8
OTU_610;size=59;	0	4	17	2	1	5	1	0	3	12	7	1	5	0	11	2	0	10	0	0	10	8	4	0	1	2	1	0	0	3	2	0	0	5	0	9	0	1	1	0	13	1
OTU_611;size=59;	0	3	5	0	0	1	2	4	1	17	3	0	1	5	0	4	3	16	0	0	15	25	0	0	0	7	0	0	21	0	1	0	8	0	8	5	4	2	0	7	0	0
OTU_614;size=58;	1	1	7	2	4	8	5	5	14	27	0	8	3	0	0	5	0	0	0	0	14	0	0	21	22	0	0	2	0	0	3	15	0	0	0	17	4	3	0	7	0	0
OTU_615;size=57;	0	0	0	0	0	0	0	6	4	7	2	0	0	0	13	0	3	94	0	0	0	0	0	0	0	0	0	0	0	0	2	0	1	7	0	0	0	0	0	0	0	0
OTU_616;size=57;	1	0	4	0	4	1	3	1	2	9	3	0	2	0	0	0	10	8	0	5	0	4	0	2	3	0	0	2	0	0	2	0	16	0	5	0	1	0	18	5	2	2
OTU_617;size=57;	0	0	4	0	9	1	2	11	6	4	3	0	3	1	12	3	0	9	49	16	7	0	7	0	0	2	6	0	0	0	0	0	0	30	23	3	0	0	0	0	0	0
OTU_618;size=57;	1	3	1	0	0	5	1	0	1	0	0	0	2	0	12	0	2	24	0	4	6	17	1	0	6	0	0	1	1	1	1	1	7	0	6	0	1	0	3	2	0	2
OTU_619;size=57;	87	0	0	0	9	98	0	0	0	1	5	7	3	0	0	1	0	0	0	0	19	0	0	0	10	0	0	0	0	0	0	0	0	0	6	12	0	0	0	0	0	0
OTU_620;size=56;	0	3	12	0	2	6	1	4	7	7	8	0	2	0	0	5	2	32	3	0	0	27	8	0	0	2	8	0	9	17	0	4	14	6	0	0	0	0	11	4	0	0
OTU_621;size=56;	0	0	4	0	0	5	1	0	0	7	1	0	2	0	0	0	0	0	9	0	0	32	0	0	0	0	0	0	6	9	7	0	0	0	32	5	7	0	0	0	0	2
OTU_623;size=55;	1	2	2	0	12	3	1	7	2	4	0	0	0	1	2	2	8	22	9	3	4	7	4	1	0	6	0	0	3	2	10	2	2	17	11	1	1	0	13	3	2	4
OTU_624;size=55;	0	0	8	0	0	56	1	0	0	17	0	4	0	0	0	0	0	0	20	21	0	0	0	0	0	0	2	0	0	0	0	0	28	0	0	0	0	0	0	0	0	0
OTU_625;size=55;	1	1	1	0	0	4	4	3	0	5	5	0	3	4	20	0	3	0	0	0	0	7	0	0	0	6	1	0	8	3	0	5	7	0	0	4	0	3	13	3	6	0
OTU_626;size=54;	0	7	11	0	1	8	4	4	11	17	15	2	1	5	33	3	7	16	30	13	10	29	0	0	2	8	9	5	18	2	7	15	6	16	13	5	1	1	0	6	3	7
OTU_627;size=54;	0	2	0	0	0	3	2	0	1	4	2	0	0	1	12	0	6	15	1	3	11	15	1	0	3	0	0	0	5	1	0	1	1	5	2	2	3	1	41	2	1	4
OTU_628;size=54;	0	0	0	0	2	0	0	0	0	0	0	0	0	0	0	0	0	0	0	0	0	0	0	0	0	0	2	0	26	0	0	12	28	20	0	26	8	0	0	0	0	0
OTU_629;size=54;	0	0	2	0	22	1	0	0	0	0	0	0	0	0	0	0	0	0	0	0	0	0	0	0	129	0	13	0	0	0	20	0	0	9	0	0	2	0	0	0	0	0
OTU_630;size=53;	1	1	0	3	0	10	0	0	4	7	1	0	0	0	0	0	8	0	3	5	3	0	0	15	12	0	0	6	0	5	0	4	56	15	0	2	8	1	0	1	8	0
OTU_631;size=53;	0	0	6	0	2	0	6	0	9	11	0	1	0	0	3	0	8	4	2	2	5	15	6	2	2	3	1	2	8	3	1	3	8	1	3	1	0	0	8	0	1	7
OTU_633;size=53;	2	0	11	0	8	4	2	0	14	4	5	0	0	2	0	0	0	3	0	0	12	0	0	0	0	13	0	0	1	2	0	0	1	44	0	0	0	0	0	0	1	4
OTU_635;size=52;	0	1	6	0	0	0	1	0	2	16	4	0	2	1	22	1	0	16	0	3	0	21	0	0	0	0	0	0	0	0	7	0	2	0	0	0	0	0	0	6	7	0
OTU_636;size=52;	0	0	13	0	0	8	1	6	2	4	7	11	1	4	12	11	22	0	0	10	1	0	15	4	53	0	0	0	6	2	2	1	15	0	31	17	1	0	3	10	25	0
OTU_639;size=52;	1	4	5	0	6	0	0	0	0	0	5	0	1	0	0	5	9	0	0	0	12	12	0	0	9	4	19	0	0	0	7	6	11	19	19	1	0	5	0	6	16	2
OTU_640;size=51;	1	4	1	0	0	7	1	1	1	8	17	0	1	0	5	0	4	15	0	0	15	0	0	8	0	5	0	0	3	3	0	0	6	11	0	0	1	3	0	8	0	0
OTU_641;size=51;	0	0	3	0	0	5	0	1	1	27	6	4	3	0	8	0	9	0	0	0	0	0	0	0	0	0	0	0	0	0	0	2	16	0	0	12	1	0	0	0	10	0
OTU_642;size=51;	0	2	5	1	1	0	4	4	6	5	0	0	0	3	0	0	0	12	0	4	0	0	23	0	0	0	0	0	0	12	0	0	0	0	16	1	5	0	0	0	0	0
OTU_643;size=50;	0	0	0	0	0	0	0	0	0	0	0	0	2	0	0	0	11	8	0	0	67	12	0	0	0	0	0	1	0	0	0	0	0	0	0	0	0	0	13	0	0	0
OTU_644;size=50;	2	3	7	0	5	2	1	3	32	5	3	3	1	0	0	0	12	4	18	0	0	0	3	0	0	4	3	2	10	0	1	0	0	0	2	3	1	0	15	2	0	0
OTU_645;size=50;	0	0	0	0	0	1	1	5	36	4	7	0	1	2	0	3	5	0	0	0	1	16	0	0	0	1	0	0	0	15	0	0	0	10	7	2	0	1	8	5	0	0
OTU_647;size=50;	3	3	8	0	7	2	4	10	5	8	3	0	2	3	46	1	3	15	2	13	13	9	7	0	1	1	7	0	5	9	1	0	14	14	11	0	4	2	12	5	9	3
OTU_648;size=50;	0	0	0	1	1	0	1	1	3	4	1	0	0	3	0	1	2	1	0	0	7	11	1	0	1	7	0	2	1	6	0	0	12	0	0	0	8	0	17	0	0	2
OTU_649;size=50;	0	0	3	2	3	1	1	3	2	1	6	3	1	0	4	6	0	0	2	3	3	2	2	0	7	0	0	3	0	0	2	0	3	13	0	4	1	0	0	0	3	0
OTU_650;size=49;	0	2	8	0	3	1	0	3	4	3	2	0	0	0	13	1	0	0	0	0	0	0	0	0	3	0	0	0	0	0	0	29	7	6	0	2	0	0	37	12	1	5
OTU_652;size=49;	4	1	4	0	5	4	1	1	0	23	6	0	2	0	0	1	0	20	0	0	0	0	13	2	9	0	0	2	0	0	3	4	1	0	0	1	4	3	0	10	0	0
OTU_653;size=49;	0	0	0	0	0	0	0	0	0	0	1	0	0	0	0	0	0	0	0	0	0	0	0	0	0	0	0	0	0	0	0	0	0	0	0	0	0	0	1	0	0	0
OTU_655;size=48;	0	0	16	1	13	0	0	5	0	0	1	3	0	0	0	0	4	18	0	0	25	0	0	0	0	0	0	0	0	2	5	0	0	0	0	4	0	0	0	0	0	0
OTU_656;size=48;	0	0	13	0	2	5	1	0	4	0	2	5	2	0	0	2	2	1	0	0	0	0	0	0	0	0	2	19	0	38	0	0	0	0	0	2	16	0	0	0	0	0
OTU_657;size=48;	1	0	0	0	4	8	1	6	16	8	2	14	2	0	9	8	18	5	6	2	1	0	26	39	13	0	10	3	9	5	3	10	16	17	27	10	3	1	8	7	4	6
OTU_658;size=48;	0	0	0	0	2	0	0	0	73	0	0	0	0	0	0	0	28	0	0	0	0	0	0	0	0	0	3	0	0	0	0	0	0	0	0	0	5	0	0	0	0	0
OTU_659;size=47;	0	0	0	0	0	0	0	0	0	0	0	0	0	0	0	0	0	0	0	0	0	0	0	0	0	0	0	0	0	0	0	0	0	0	82	9	3	0	0	0	0	0
OTU_660;size=47;	0	0	0	0	0	0	0	4	0	0	0	0	0	0	0	0	0	0	17	9	0	0	0	0	0	0	0	0	12	0	0	0	38	13	0	0	0	0	0	0	0	0
OTU_661;size=47;	0	0	0	0	0	3	0	2	0	0	0	0	2	0	10	0	0	0	0	0	0	12	0	0	0	0	0	0	6	0	0	0	36	0	0	0	0	0	17	1	13	0
OTU_662;size=47;	0	1	5	2	2	9	10	7	3	4	0	13	1	6	20	14	14	2	8	1	24	26	4	16	44	5	8	6	6	10	3	11	13	33	28	26	3	6	21	21	11	4
OTU_664;size=47;	12	10	37	4	16	31	24	27	33	47	29	43	16	24	93	27	45	66	25	13	99	135	33	48	98	34	15	16	7	35	1	40	75	67	98	85	19	8	72	65	44	58
OTU_665;size=46;	3	1	6	0	3	0	0	3	0	1	3	7	0	0	8	0	0	0	0	10	23	0	0	5	8	0	0	0	0	0	0	0	0	15	0	6	0	1	0	2	0	0
OTU_666;size=46;	0	1	5	0	0	1	0	0	8	4	6	0	0	1	8	0	0	5	9	0	24	8	8	0	0	4	3	1	0	1	0	8	0	3	12	0	0	0	15	0	11	9
OTU_667;size=46;	0	1	12	0	0	3	0	7	6	14	2	4	2	4	0	2	0	16	0	0	0	0	2	0	4	0	0	2	17	2	0	1	7	0	3	9	0	0	0	5	0	0
OTU_668;size=46;	0	0	8	0	1	1	1	2	6	12	2	8	2	4	5	7	4	7	1	0	14	63	1	6	35	2	2	0	1	4	1	7	7	13	4	6	2	0	3	14	11	12
OTU_669;size=46;	10	14	936	5	6	61	12	5	17	2	47	14	3	9	6	1	47	7	0	5	38	6	3	44	21	5	3	3	9	24	3	100	253	9	126	19	5	53	30	10	0	2
OTU_670;size=46;	0	0	0	0	3	0	0	0	4	0	0	0	0	0	0	0	61	0	0	0	0	0	0	0	5	0	0	0	0	8	0	0	0	24	0	8	0	1	0	3	0	0
OTU_671;size=46;	1	0	6	0	0	0	2	3	0	4	4	0	2	1	6	0	7	3	0	3	1	8	2	1	1	0	1	0	8	3	1	0	4	0	9	1	2	0	8	2	2	1
OTU_672;size=45;	0	4	13	0	10	0	0	4	0	11	1	0	0	0	0	3	0	0	0	10	0	0	0	8	5	4	0	0	0	0	0	0	22	0	0	0	0	0	0	2	0	0
OTU_673;size=45;	0	0	0	0	3	0	0	5	0	4	3	0	1	1	0	2	0	26	12	7	0	0	0	0	10	9	0	0	0	0	2	6	0	0	8	10	7	0	0	2	0	0
OTU_674;size=45;	4	0	9	1	6	1	1	7	10	3	1	6	15	2	9	11	15	7	4	0	47	9	0	18	19	8	0	11	0	20	0	9	41	2	0	14	5	0	0	10	8	3
OTU_676;size=45;	0	0	0	0	3	6	0	5	0	4	0	0	0	3	0	0	0	24	12	32	8	5	0	0	0	15	5	0	0	9	1	0	2	29	0	0	0	5	0	0	0	14
OTU_677;size=45;	0	0	0	0	0	2	0	0	0	0	0	0	0	0	0	0	0	0	16	0	0	0	0	1	18	0	1	1	9	0	6	0	33	24	7	0	3	1	0	8	0	0
OTU_678;size=45;	1	0	10	0	0	0	0	0	0	0	0	0	9	0	0	0	0	5	0	0	104	0	0	18	0	0	0	0	0	0	0	0	0	0	0	0	0	0	0	0	0	0
OTU_679;size=45;	0	0	4	0	0	0	1	0	0	0	0	0	0	1	0	0	0	23	0	0	51	9	0	0	10	0	0	5	0	8	1	0	11	0	0	1	5	0	0	0	0	0
OTU_680;size=44;	2	0	7	0	1	0	0	4	1	2	0	0	0	0	6	0	0	0	5	0	9	3	0	0	0	32	0	0	6	3	0	0	0	0	5	4	3	0	0	0	16	0
OTU_681;size=44;	0	2	0	0	1	0	1	1	0	0	2	1	0	0	0	3	7	0	0	0	36	0	0	0	1	0	0	1	0	15	5	10	0	8	9	1	1	0	0	0	0	0
OTU_682;size=44;	1	2	8	0	3	0	2	4	9	3	2	0	1	2	5	0	0	0	9	0	0	0	6	0	5	1	0	0	7	0	0	0	2	6	5	2	0	0	4	1	8	3
OTU_683;size=44;	0	0	3	0	0	0	1	4	16	0	0	0	0	0	0	1	6	0	12	0	1	0	0	0	0	0	0	1	59	6	3	0	0	0	0	0	0	0	11	1	0	0
OTU_685;size=44;	8	3	14	1	3	11	1	9	11	13	21	2	4	5	14	0	19	31	8	0	17	7	0	1	4	20	1	1	0	15	12	0	14	7	0	0	1	0	0	0	22	9
OTU_686;size=44;	2	0	6	1	6	10	3	2	7	13	3	13	11	9	5	5	14	14	7	0	27	8	0	3	5	1	3	15	0	15	0	3	5	0	7	32	5	1	3	0	1	1
OTU_689;size=43;	0	0	0	0	1	0	0	0	1	5	0	0	0	0	0	0	0	0	0	0	0	0	0	0	0	0	0	0	0	0	0	0	0	46	11	0	0	0	0	8	0	0
OTU_690;size=43;	3	0	4	0	4	5	0	4	4	6	4	11	3	4	16	2	27	1	7	3	46	19	3	16	9	5	0	4	4	22	0	6	39	0	0	12	4	0	0	7	1	16
OTU_691;size=43;	0	0	5	0	7	0	10	2	11	0	1	12	8	5	0	0	0	1	0	13	0	0	0	0	0	0	0	0	0	13	21	0	21	11	0	0	0	0	30	7	0	0
OTU_692;size=43;	0	0	4	0	0	0	0	0	0	3	0	0	0	2	0	0	7	0	0	0	0	0	0	0	0	0	3	8	0	10	6	0	0	0	17	2	3	0	31	2	0	0
OTU_693;size=42;	0	1	0	0	0	0	2	1	4	4	1	3	0	1	35	0	0	5	0	0	0	0	0	14	5	0	0	0	0	3	4	0	0	0	0	1	0	0	0	0	0	5
OTU_695;size=42;	0	0	6	0	0	0	0	3	6	1	1	0	0	2	0	0	3	0	0	0	0	40	8	0	0	4	1	0	21	0	0	0	0	0	0	1	0	1	0	0	0	14
OTU_696;size=42;	1	1	9	0	0	1	1	4	1	4	3	5	2	0	21	5	2	1	8	8	7	3	0	9	15	2	0	0	0	7	3	5	6	7	9	14	2	0	10	3	5	4
OTU_697;size=42;	0	0	11	0	0	3	3	0	1	0	6	0	0	3	0	0	5	8	0	0	7	0	0	0	0	0	0	3	11	0	2	1	1	19	0	0	5	0	0	14	0	0
OTU_698;size=42;	4	1	0	0	7	1	0	5	1	6	1	3	1	0	0	0	0	0	0	0	0	0	23	0	0	0	0	1	3	0	2	0	0	18	0	0	6	0	0	0	0	1
OTU_699;size=42;	0	2	10	0	0	6	0	8	7	5	5	5	3	1	0	1	8	3	0	0	52	0	3	5	0	0	0	3	0	0	0	6	0	19	0	5	6	0	9	5	13	0
OTU_700;size=42;	0	0	5	0	2	10	4	4	4	17	9	0	3	4	6	0	0	0	0	26	0	0	0	8	0	28	0	0	40	0	0	0	7	50	1	0	0	0	0	0	0	0
OTU_701;size=42;	0	0	2	1	1	4	0	0	1	3	4	2	0	1	7	0	4	9	9	0	0	8	0	0	2	6	0	0	0	0	1	0	2	8	0	7	0	0	15	0	10	2
OTU_702;size=42;	0	0	2	0	14	0	1	2	2	0	0	0	1	0	0	0	2	0	0	0	2	6	0	0	0	0	1	2	6	0	14	10	3	0	0	0	2	0	43	0	0	0
OTU_703;size=41;	0	0	0	0	1	0	5	0	3	0	0	9	0	0	34	0	0	10	0	0	0	16	0	0	0	0	0	0	0	9	1	0	0	8	0	0	0	0	0	0	25	2
OTU_704;size=41;	0	0	0	0	0	0	0	0	0	0	0	0	0	0	5	0	0	0	0	0	0	0	0	15	0	0	0	0	95	0	0	0	0	0	0	0	0	0	0	0	0	0
OTU_705;size=41;	2	5	4	0	0	2	0	9	2	8	2	0	1	1	0	0	12	2	3	0	16	0	0	0	0	0	1	2	0	12	0	4	9	7	14	0	0	0	0	1	0	0
OTU_707;size=41;	0	2	1	0	0	0	0	0	4	2	1	6	1	3	10	6	0	4	0	1	16	18	2	1	14	0	0	0	2	1	0	7	0	9	12	2	2	0	4	6	3	5
OTU_709;size=41;	0	3	4	0	0	0	3	2	1	7	1	0	2	0	4	0	4	4	1	0	7	10	0	1	4	2	1	0	2	1	1	2	1	0	7	0	0	0	1	0	1	10
OTU_710;size=41;	0	6	5	0	2	1	3	2	3	5	0	2	0	1	4	4	6	11	6	2	0	0	0	2	5	0	0	0	12	0	1	7	7	15	0	1	1	3	5	6	8	0
OTU_711;size=40;	7	0	3	1	1	6	1	0	54	10	2	3	2	0	1	1	7	11	14	3	7	4	2	3	8	1	0	2	3	4	0	6	96	4	11	4	9	0	24	3	1	3
OTU_712;size=40;	0	0	0	0	136	0	0	0	2	0	0	0	0	1	0	0	0	0	0	6	0	0	0	0	0	0	0	0	0	0	0	0	0	0	0	0	0	0	0	0	0	0
OTU_713;size=40;	0	0	0	0	0	0	0	0	9	0	0	0	0	0	0	0	0	14	0	12	0	0	0	20	0	9	0	0	0	0	0	0	0	11	0	0	3	0	14	3	0	0
OTU_714;size=40;	0	0	0	0	0	0	0	0	0	0	0	0	0	0	0	0	0	0	0	0	17	9	0	0	0	12	4	0	0	0	0	0	0	20	0	5	0	0	0	0	0	10
OTU_715;size=40;	0	41	0	0	0	33	0	0	4	3	0	0	0	0	0	0	0	0	0	0	0	0	0	0	0	0	3	0	0	0	0	0	0	0	0	0	0	0	0	0	0	0
OTU_716;size=40;	17	0	0	0	0	0	0	0	2	0	2	0	0	0	0	126	0	0	0	0	62	0	0	0	0	0	0	0	0	5	92	0	0	0	0	0	11	0	0	0	0	0
OTU_717;size=39;	0	0	4	0	1	0	0	0	1	0	0	0	0	0	0	6	0	0	0	0	0	4	0	0	0	0	0	3	0	10	0	0	0	14	0	8	8	2	32	0	0	7
OTU_718;size=39;	1	1	13	0	0	0	4	0	6	15	0	0	2	1	0	3	14	0	0	0	0	0	0	0	0	2	2	0	0	0	0	0	0	44	0	1	0	0	0	4	0	0
OTU_719;size=39;	0	5	8	0	0	5	2	1	5	1	9	0	1	0	0	0	1	2	6	5	2	15	0	0	0	5	1	0	0	0	0	0	0	22	0	7	1	0	0	7	0	0
OTU_720;size=39;	0	0	1	0	1	5	1	2	0	5	5	1	3	2	1	2	3	3	2	4	3	2	0	7	3	2	2	1	5	1	3	1	7	4	1	4	1	1	9	0	0	3
OTU_721;size=39;	0	2	3	0	0	2	5	3	6	12	4	16	0	6	0	0	11	0	0	0	0	19	0	0	0	4	0	0	0	10	2	0	0	0	0	0	6	0	0	0	0	0
OTU_722;size=39;	9	5	24	0	9	36	12	24	19	56	32	12	5	37	72	14	43	27	91	22	128	58	18	21	40	40	5	13	20	31	16	23	70	55	30	19	19	5	36	21	27	38
OTU_723;size=39;	0	0	6	0	0	1	0	0	6	12	5	0	0	0	6	2	0	0	20	4	0	0	0	5	2	5	0	0	0	0	0	0	0	0	10	0	0	0	0	0	0	0
OTU_724;size=39;	1	2	1	0	0	1	3	3	2	6	1	0	1	3	2	0	0	0	0	0	0	10	0	14	0	0	0	0	20	0	0	0	1	8	0	4	0	1	0	3	0	2
OTU_725;size=38;	1	0	17	0	0	0	0	5	0	0	0	0	0	0	0	40	0	0	0	0	0	0	0	28	0	0	0	0	0	5	0	4	0	0	0	0	0	6	0	26	0	0
OTU_726;size=38;	0	0	2	0	0	0	0	0	0	0	0	0	0	0	0	0	53	0	0	0	0	1	0	0	11	0	0	0	0	0	2	0	0	0	0	0	0	0	0	0	0	0
OTU_727;size=38;	2	1	2	3	0	0	1	0	4	14	0	108	21	0	25	23	0	0	0	0	0	0	0	1	9	0	0	4	1	32	0	9	52	0	0	0	0	0	0	5	17	0
OTU_728;size=38;	0	16	0	0	0	0	0	0	2	1	0	0	0	0	5	0	0	0	0	0	0	15	0	0	0	0	0	0	0	0	0	0	0	0	0	1	0	0	12	0	10	23
OTU_729;size=38;	0	2	9	0	0	0	0	0	0	7	0	0	0	0	18	0	0	0	0	0	0	0	0	0	0	0	0	2	0	0	0	0	0	0	0	0	3	0	0	0	43	0
OTU_730;size=38;	0	0	3	0	0	0	1	1	0	9	0	0	1	2	0	0	0	4	0	13	0	11	0	0	0	0	2	0	8	7	3	3	5	3	4	1	0	0	0	10	0	0
OTU_732;size=37;	0	2	6	0	0	0	3	0	1	6	0	0	0	3	0	0	0	8	0	7	6	5	0	0	0	0	2	0	7	6	0	0	0	0	16	3	0	0	7	0	0	0
OTU_733;size=37;	0	1	7	0	0	3	1	0	0	12	0	0	4	0	0	5	0	0	0	0	7	0	0	1	0	0	1	10	0	0	0	0	0	0	0	14	0	0	0	15	0	0
OTU_734;size=37;	0	0	1	0	1	0	0	0	0	3	0	3	0	0	7	0	0	0	5	24	3	0	0	0	0	0	0	0	0	0	0	0	6	0	10	1	0	0	57	0	0	0
OTU_735;size=37;	1	0	9	0	1	5	1	0	11	22	5	1	0	5	10	0	0	0	0	0	21	0	0	0	7	6	0	6	2	2	0	0	5	0	0	0	0	0	38	4	11	0
OTU_736;size=37;	1	0	3	2	2	0	4	1	21	0	1	7	12	2	4	15	17	0	0	2	26	0	0	0	18	0	2	3	1	18	0	11	30	0	8	8	3	0	6	29	17	0
OTU_738;size=37;	2	8	15	2	7	44	5	9	19	22	8	8	19	8	19	9	58	36	9	21	70	69	13	7	19	21	19	24	100	36	21	12	24	11	27	6	5	0	18	3	20	36
OTU_739;size=37;	0	2	0	0	3	0	2	0	0	0	1	0	4	0	24	0	10	7	5	3	0	2	0	0	7	1	0	2	0	3	0	0	0	0	1	0	0	0	0	0	10	0
OTU_741;size=36;	0	2	0	0	0	0	0	0	0	15	0	0	0	0	6	0	0	8	0	0	0	38	0	0	5	0	0	0	0	0	1	0	0	0	0	0	0	0	0	0	0	2
OTU_742;size=36;	1	1	7	0	3	0	1	5	3	7	3	4	0	0	0	5	5	0	10	0	0	0	0	1	9	0	2	0	8	0	0	4	3	0	7	8	0	0	0	3	0	6
OTU_743;size=36;	1	0	10	2	3	9	0	1	15	25	3	43	3	0	0	1	6	0	0	0	60	0	0	7	15	4	0	0	0	25	0	1	13	1	0	3	4	2	0	1	11	0
OTU_744;size=36;	0	1	0	0	3	5	0	5	1	1	4	0	0	0	25	0	5	5	33	5	0	0	0	2	3	3	0	1	10	12	5	0	2	0	3	6	1	0	24	0	19	4
OTU_745;size=36;	2	0	0	0	0	2	0	1	1	0	4	0	0	0	0	3	0	0	0	7	0	0	0	0	0	0	1	0	0	0	0	18	10	24	0	3	0	0	4	0	10	0
OTU_748;size=36;	1	2	5	0	0	3	2	1	8	4	1	1	2	1	1	0	8	6	3	3	1	11	2	0	0	2	1	0	5	4	1	0	2	2	8	0	2	0	2	2	1	4
OTU_749;size=36;	0	0	5	0	0	0	0	0	0	3	0	0	0	0	4	0	0	0	16	2	7	0	0	0	0	0	0	0	0	0	0	0	0	0	27	11	0	0	2	0	1	9
OTU_750;size=36;	1	1	1	0	0	1	6	1	7	4	0	3	4	2	4	1	0	0	3	11	0	24	0	0	0	0	2	0	0	9	0	0	0	0	0	3	4	0	0	0	0	11
OTU_751;size=36;	1	1	0	0	0	4	2	3	1	6	1	0	0	0	0	0	0	11	24	2	9	0	0	5	5	0	0	0	0	0	1	0	0	0	8	0	0	0	0	0	0	1
OTU_752;size=36;	2	2	3	0	1	1	7	1	3	3	1	5	24	2	0	1	0	0	0	0	0	9	0	0	0	0	0	0	0	0	0	1	3	0	9	10	0	0	0	1	2	0
OTU_753;size=36;	0	1	4	0	1	1	0	0	22	2	0	0	1	2	0	0	0	0	4	0	0	1	6	0	8	0	0	2	0	2	3	0	13	0	0	0	0	0	4	0	0	1
OTU_754;size=35;	0	0	2	0	1	5	0	2	7	11	1	6	5	1	6	3	11	0	0	0	11	7	0	2	0	0	2	3	0	7	0	0	12	0	0	3	1	0	0	1	0	0
OTU_755;size=35;	0	0	0	0	0	1	0	1	0	1	0	0	0	0	0	0	0	0	0	0	0	0	0	4	0	0	0	0	0	0	0	0	0	0	0	0	0	0	42	0	17	0
OTU_756;size=35;	19	26	103	2	15	59	53	61	58	125	168	22	15	12	102	11	153	36	233	113	116	423	191	18	81	83	54	35	228	111	25	42	15	129	115	80	27	3	45	13	45	76
OTU_757;size=35;	0	0	0	0	0	9	2	1	0	13	0	0	1	1	7	0	0	10	0	11	0	0	0	0	0	6	1	0	0	7	0	0	0	0	11	6	0	0	0	0	6	1
OTU_758;size=35;	4	0	7	0	3	7	0	2	6	7	7	0	1	1	0	0	0	2	0	0	8	0	0	0	0	0	2	0	0	5	0	6	29	19	0	0	0	0	0	0	0	2
OTU_759;size=35;	0	0	0	0	0	0	0	2	0	4	0	0	2	0	0	0	0	0	0	0	0	0	0	0	0	8	0	0	30	0	0	0	29	0	0	0	1	1	0	0	0	0
OTU_761;size=35;	0	0	3	0	0	80	0	0	0	0	0	0	2	0	0	0	0	0	0	0	0	0	0	0	0	0	0	0	0	0	0	0	0	0	0	0	0	0	0	7	0	0
OTU_762;size=35;	0	1	5	0	1	0	0	0	0	4	5	0	1	0	5	0	3	1	2	0	2	7	0	0	3	0	1	0	3	7	0	0	11	0	0	0	2	0	0	0	3	0
OTU_763;size=34;	0	0	3	0	0	10	0	7	0	0	7	5	1	0	0	0	4	0	0	0	0	2	0	7	5	2	0	0	1	3	0	0	4	0	5	0	2	0	2	7	4	1
OTU_766;size=34;	1	0	5	0	1	1	44	13	8	8	3	13	3	2	10	0	14	7	0	9	7	1	0	5	7	2	5	4	10	0	5	0	26	12	0	0	0	0	0	8	0	4
OTU_767;size=34;	1	4	9	0	2	6	4	0	6	6	0	4	0	7	0	0	0	0	0	0	0	16	0	0	0	0	3	0	0	0	0	0	6	0	2	1	3	0	0	0	0	0
OTU_768;size=34;	2	0	9	0	3	8	6	5	7	11	14	9	6	2	31	12	12	6	13	8	62	13	7	19	9	5	2	8	22	4	8	10	163	17	15	31	7	1	18	9	10	3
OTU_770;size=34;	0	1	4	0	0	0	1	0	0	13	0	0	2	0	14	0	1	0	0	0	0	18	0	0	0	0	0	0	0	7	0	0	20	0	10	1	0	0	0	0	0	0
OTU_771;size=33;	0	0	0	0	0	5	0	9	3	10	6	0	1	1	0	3	2	0	0	0	15	36	0	0	0	0	0	0	9	0	0	0	0	5	16	5	0	0	0	0	9	4
OTU_773;size=33;	4	0	20	1	10	1	2	6	15	1	2	30	4	5	14	6	18	6	6	11	48	0	0	24	23	0	4	8	12	25	9	7	19	6	34	20	4	0	12	5	10	0
OTU_774;size=33;	0	0	4	0	11	0	2	0	2	3	0	0	0	0	0	0	0	10	0	0	0	0	0	0	10	0	0	0	7	0	0	25	0	1	0	0	0	4	12	5	0	0
OTU_775;size=33;	0	3	0	0	0	0	0	10	1	0	0	0	10	0	0	0	0	0	0	0	11	29	0	0	0	3	0	10	0	2	0	2	60	0	0	0	1	0	0	2	0	17
OTU_776;size=33;	1	0	2	0	2	0	0	0	0	21	0	0	0	0	0	0	0	0	0	0	0	0	0	0	2	8	0	0	18	0	1	2	0	0	0	0	0	0	0	0	0	0
OTU_777;size=33;	0	3	2	0	1	6	0	4	2	33	3	0	5	3	13	4	9	0	7	0	38	0	25	56	23	10	0	3	0	21	16	7	0	14	0	6	0	1	15	0	11	3
OTU_778;size=32;	2	3	5	0	0	1	0	0	1	7	3	3	0	3	2	0	0	2	7	3	0	0	1	0	1	3	0	0	3	2	1	0	6	1	3	2	0	2	4	5	1	0
OTU_779;size=32;	0	0	0	0	0	0	0	0	0	0	0	0	0	0	1	0	0	0	8	5	0	0	7	0	0	0	0	0	29	0	9	0	0	0	6	0	0	0	18	0	0	0
OTU_780;size=32;	0	0	24	0	0	0	0	0	0	3	0	2	0	0	0	0	0	0	0	0	0	0	0	4	1	0	24	0	0	0	0	0	0	0	21	0	0	0	0	0	11	0
OTU_781;size=32;	0	1	0	0	0	0	6	1	0	6	2	0	0	1	0	0	0	0	0	0	0	34	0	0	0	16	0	0	0	4	0	0	0	0	0	0	0	0	0	2	0	17
OTU_782;size=32;	0	0	0	0	0	0	2	0	0	14	0	0	2	0	12	0	0	0	0	0	8	0	0	12	0	0	0	0	0	0	0	0	0	0	0	0	0	2	0	7	3	0
OTU_783;size=32;	2	1	0	0	3	4	0	0	0	3	0	0	0	4	0	1	9	5	0	0	38	16	0	0	0	0	6	2	0	0	0	0	6	0	14	2	0	0	0	0	0	2
OTU_784;size=32;	0	1	12	0	2	6	3	15	2	16	0	0	0	0	0	0	0	13	0	0	0	28	0	0	0	0	0	0	19	0	0	0	1	0	0	0	1	0	0	0	0	0
OTU_785;size=32;	0	2	3	0	0	3	0	0	2	5	4	0	1	0	3	0	0	3	5	0	0	1	1	1	0	0	0	0	3	0	0	0	4	0	0	0	0	0	6	0	0	7
OTU_787;size=32;	0	2	0	0	0	4	0	0	22	0	0	0	1	0	7	0	0	61	11	0	18	1	0	1	0	0	0	0	0	4	1	1	2	8	0	0	0	0	0	0	0	0
OTU_788;size=32;	6	2	2	0	0	0	0	1	2	6	0	7	1	5	5	0	0	0	0	8	19	0	0	0	0	4	0	0	0	0	0	0	17	0	0	0	9	3	0	0	16	0
OTU_789;size=31;	1	0	3	2	2	2	4	0	5	4	2	0	7	2	4	2	12	14	0	18	39	20	6	0	0	11	3	1	12	3	1	5	9	18	10	6	3	4	0	0	0	0
OTU_790;size=31;	0	0	0	0	0	0	1	0	0	0	2	0	2	0	0	0	0	0	0	0	0	0	0	0	0	4	8	3	0	0	0	0	0	0	14	1	0	0	46	0	0	0
OTU_792;size=31;	2	11	9	0	0	3	0	3	13	6	2	3	3	1	20	2	9	0	40	6	0	0	0	12	23	0	0	2	0	9	0	9	15	0	0	8	10	0	0	5	1	3
OTU_793;size=30;	0	0	0	0	0	0	0	0	0	0	0	0	0	0	0	0	0	0	14	0	0	0	0	0	0	0	0	0	0	0	0	0	6	18	0	17	0	9	0	0	0	0
OTU_794;size=30;	2	1	5	0	0	3	5	0	3	1	2	2	0	1	4	0	3	2	3	3	17	0	3	0	1	2	0	0	6	3	0	0	0	3	3	0	0	1	6	0	2	2
OTU_795;size=30;	1	0	1	0	3	1	0	0	0	3	7	0	0	2	0	0	0	0	0	0	0	9	4	0	0	15	0	0	0	1	0	10	0	0	0	0	0	1	0	10	5	0
OTU_797;size=30;	1	1	2	0	2	0	1	12	0	0	2	1	0	0	0	1	3	0	0	0	0	0	0	0	0	0	4	0	0	0	0	4	0	0	0	1	3	0	15	0	0	0
OTU_799;size=30;	0	0	0	0	0	2	0	0	3	0	0	1	1	0	0	0	9	1	0	0	8	4	0	0	0	0	0	6	0	7	0	0	31	0	0	1	3	0	0	0	0	1
OTU_800;size=30;	0	0	3	0	1	4	2	0	0	8	0	1	0	0	3	0	2	1	5	8	8	8	0	2	0	7	3	0	7	1	1	0	2	9	0	0	0	0	4	1	1	1
OTU_802;size=29;	0	0	2	0	0	7	3	3	0	0	0	0	0	0	0	3	0	0	4	8	0	3	0	0	10	10	0	0	0	0	0	0	0	0	14	0	0	4	0	0	0	0
OTU_803;size=29;	0	0	0	0	0	0	1	0	8	0	4	2	4	1	0	0	14	0	0	0	7	0	0	11	0	0	2	1	0	7	12	7	0	11	24	1	3	11	4	0	4	4
OTU_804;size=29;	0	0	3	0	1	1	0	0	0	0	5	0	0	0	0	0	4	0	21	1	0	0	0	0	3	0	0	0	0	0	3	0	2	0	27	2	0	0	0	0	0	0
OTU_805;size=29;	1	0	1	0	1	0	1	0	1	4	0	0	5	0	14	0	7	0	0	0	6	22	14	15	2	3	3	0	0	5	0	2	0	24	7	2	0	0	3	1	4	2
OTU_806;size=29;	0	0	1	0	0	1	2	1	0	6	3	0	2	5	4	0	0	0	0	0	12	0	0	0	6	0	0	0	0	0	0	7	10	8	5	1	6	0	0	0	0	0
OTU_808;size=28;	4	5	2	0	4	10	1	2	13	28	0	7	7	13	3	8	7	22	7	0	37	45	0	3	4	16	3	2	17	25	8	1	19	23	0	5	6	0	8	2	10	8
OTU_809;size=28;	0	0	2	0	2	0	3	2	1	0	1	2	0	0	0	0	0	0	0	0	38	3	0	0	4	0	0	0	0	4	0	0	32	15	0	35	0	2	0	0	0	6
OTU_810;size=28;	0	0	4	0	2	0	0	0	0	2	0	0	11	0	15	0	6	6	0	0	0	0	0	0	0	0	9	0	0	0	0	0	0	6	0	0	1	1	0	0	0	0
OTU_811;size=28;	2	2	1	1	3	1	0	0	11	0	2	5	6	4	7	0	0	8	0	0	5	0	0	0	0	0	0	2	0	0	0	0	10	0	0	0	1	0	7	3	0	0
OTU_812;size=28;	1	3	5	0	1	0	0	0	0	3	0	2	0	0	0	2	1	9	0	0	2	14	0	0	1	0	0	0	0	1	1	0	16	0	0	0	5	1	2	0	1	1
OTU_813;size=28;	2	3	0	0	0	0	1	6	1	7	0	0	0	0	0	1	0	0	0	0	0	0	0	0	3	0	0	0	0	0	0	0	0	16	13	1	0	0	8	0	4	0
OTU_814;size=28;	0	0	5	1	0	0	0	0	0	3	8	0	0	0	24	0	0	0	14	0	0	0	0	0	8	0	0	0	0	2	0	0	0	0	0	0	0	0	0	0	13	0
OTU_815;size=28;	0	0	6	0	0	0	4	0	4	0	0	0	2	3	0	0	0	0	0	0	0	0	0	18	0	0	0	3	33	0	0	0	11	19	0	0	0	0	0	0	0	0
OTU_816;size=28;	0	0	3	0	0	0	0	0	0	0	0	63	0	0	0	0	0	0	0	0	9	0	0	0	5	0	0	0	0	0	0	0	0	0	10	1	0	0	0	0	0	0
OTU_817;size=28;	1	7	4	1	4	2	2	0	0	2	4	0	2	0	9	0	2	0	1	2	9	0	0	4	3	0	1	0	0	2	0	0	0	0	7	5	0	2	3	7	0	1
OTU_819;size=27;	3	0	8	0	0	0	0	0	0	0	0	0	0	0	26	2	0	0	0	0	0	0	0	0	5	5	0	1	0	0	0	0	5	0	0	0	0	0	10	6	0	2
OTU_820;size=27;	1	0	0	0	2	0	2	0	0	4	1	0	0	0	0	0	2	0	0	0	0	0	0	0	1	0	0	0	0	0	3	4	19	0	9	2	0	0	5	3	0	0
OTU_821;size=27;	2	0	1	0	2	2	1	4	9	0	0	4	2	0	0	3	11	0	0	0	0	0	0	2	1	0	0	2	0	3	0	0	4	0	0	0	0	0	0	0	0	0
OTU_822;size=27;	0	0	2	0	1	1	0	1	0	9	2	0	0	0	9	0	0	0	11	6	6	5	8	0	13	0	0	4	4	0	0	0	0	9	0	0	0	0	1	0	0	6
OTU_823;size=27;	3	0	1	0	2	7	0	0	0	1	0	3	2	0	32	7	6	6	0	0	0	18	0	15	5	0	0	4	2	6	2	4	0	0	8	9	0	1	0	2	12	1
OTU_824;size=27;	0	0	1	0	0	3	3	2	0	3	0	0	1	0	9	2	0	3	6	11	2	2	7	0	4	0	3	1	3	6	4	2	10	0	0	1	0	1	1	4	0	5
OTU_825;size=27;	0	2	2	0	2	0	3	2	1	10	1	1	2	0	0	0	7	4	0	0	0	20	0	0	0	0	0	0	0	0	0	0	0	3	11	6	0	0	0	0	2	5
OTU_826;size=27;	0	0	1	0	0	0	9	2	6	0	6	0	0	0	0	0	6	0	17	0	0	0	0	0	0	0	0	0	0	9	0	0	3	0	0	0	0	0	0	0	0	0
OTU_827;size=27;	0	0	2	0	0	0	1	0	0	1	3	0	0	0	5	0	0	1	1	1	0	1	3	1	0	1	0	0	8	1	3	1	5	0	8	1	0	1	3	0	0	3
OTU_828;size=27;	1	2	12	0	0	0	0	0	4	1	3	0	0	0	3	0	2	5	0	4	10	0	9	2	3	1	1	1	7	3	4	1	17	6	5	0	2	1	7	1	0	0
OTU_829;size=27;	0	0	3	0	1	1	0	1	1	4	3	0	3	3	5	1	0	5	1	2	1	2	0	0	0	2	1	0	4	1	5	0	0	0	0	0	0	0	1	0	1	3
OTU_830;size=27;	0	2	0	0	0	7	1	8	5	0	0	0	0	0	0	1	0	4	0	0	0	3	9	0	0	4	0	0	0	3	1	0	24	0	0	0	0	1	0	0	0	0
OTU_831;size=26;	0	2	3	1	0	5	4	0	7	8	2	0	0	0	0	0	0	0	0	17	0	0	0	0	0	5	0	0	0	0	0	0	9	0	0	0	0	0	0	4	0	0
OTU_832;size=26;	0	0	1	0	0	0	2	0	0	0	0	0	0	0	0	0	0	0	0	0	0	0	0	0	0	0	0	0	19	0	0	0	0	0	0	0	0	42	0	0	1	0
OTU_833;size=26;	0	0	0	0	0	0	0	0	0	0	0	0	0	0	0	0	0	0	0	0	312	0	0	0	0	0	0	0	0	0	0	0	1	0	21	2	0	0	0	0	0	0
OTU_834;size=26;	2	0	0	0	3	1	0	0	1	0	0	2	3	0	0	1	1	1	0	0	18	9	0	1	3	2	0	5	0	0	0	3	16	0	0	1	1	0	0	0	1	2
OTU_836;size=26;	0	0	1	0	0	35	0	0	10	0	0	10	8	2	0	3	0	3	0	0	3	4	0	0	0	6	0	0	0	5	0	1	0	0	0	0	7	0	0	8	0	0
OTU_837;size=26;	0	0	2	0	4	6	0	3	3	2	8	7	0	0	0	0	3	0	0	0	0	22	0	0	0	4	4	9	7	14	0	0	16	31	0	16	2	2	23	8	0	0
OTU_838;size=26;	0	0	0	0	0	0	0	0	0	0	0	0	0	0	0	0	0	0	0	0	0	0	0	0	0	0	82	0	0	0	0	0	8	0	0	0	0	0	0	0	0	0
OTU_839;size=26;	0	0	0	0	0	3	0	0	0	0	0	0	2	0	0	0	0	3	8	17	0	0	0	0	0	1	1	0	0	0	5	0	2	15	0	0	1	0	0	0	0	0
OTU_840;size=26;	1	0	0	0	0	1	0	1	2	1	1	1	0	0	0	0	0	0	6	0	8	1	0	2	0	0	0	0	4	0	0	1	1	0	2	0	2	0	0	1	0	0
OTU_841;size=25;	0	0	7	0	0	3	0	4	2	4	9	0	0	4	0	0	0	4	0	0	0	0	0	0	0	0	0	0	0	0	0	0	0	0	6	0	0	0	0	0	1	0
OTU_842;size=25;	0	1	2	0	0	1	0	1	1	3	5	1	0	0	5	1	2	3	15	8	2	4	3	0	0	3	1	0	1	2	0	0	10	0	15	1	2	0	0	0	0	2
OTU_843;size=25;	0	0	0	0	0	0	0	1	0	0	0	0	0	0	0	0	0	0	0	0	0	0	0	5	76	0	0	0	0	0	0	0	17	0	0	3	0	0	0	0	0	0
OTU_844;size=25;	1	0	0	0	0	0	0	1	112	0	0	5	15	0	0	1	0	0	0	0	6	0	0	3	0	0	0	0	0	3	0	0	1	0	0	18	1	0	0	0	0	0
OTU_845;size=25;	0	0	0	0	0	0	0	0	0	0	0	0	0	0	0	0	0	0	0	0	21	0	0	0	0	0	0	0	0	0	0	1	21	0	0	0	0	0	0	33	0	0
OTU_846;size=25;	0	0	0	0	0	17	1	0	0	0	0	0	0	0	0	0	0	14	0	0	0	1	0	0	9	0	0	0	0	0	2	0	0	34	0	0	0	0	0	0	0	0
OTU_847;size=25;	0	0	10	0	0	0	0	0	0	0	1	0	0	1	0	0	0	0	0	0	0	0	0	0	0	4	4	0	0	11	0	0	0	5	6	2	5	3	0	0	0	0
OTU_848;size=25;	8	0	0	0	11	10	1	2	8	1	0	15	3	0	7	1	0	0	0	0	20	9	0	0	0	4	2	0	0	16	0	0	0	0	0	7	10	2	4	0	0	3
OTU_849;size=25;	1	2	6	0	1	1	2	0	1	4	0	0	1	0	0	0	0	0	0	0	0	6	0	0	0	0	0	0	0	4	0	0	16	0	8	0	3	0	0	0	0	0
OTU_850;size=25;	0	0	0	0	0	0	0	0	0	0	0	0	0	0	0	0	0	0	0	0	0	0	0	0	0	0	0	0	0	0	0	0	0	0	0	0	1	0	0	0	1	0
OTU_852;size=25;	0	0	0	0	2	0	2	0	0	0	0	0	3	0	5	3	0	0	0	0	33	0	0	0	31	0	0	2	0	0	0	0	0	0	4	3	1	0	0	1	0	0
OTU_853;size=24;	0	0	8	0	0	9	0	0	5	12	9	5	5	0	0	0	0	1	0	0	0	0	0	0	9	0	0	0	0	0	0	0	3	0	30	1	0	0	0	0	0	0
OTU_854;size=24;	0	0	0	0	28	24	0	0	0	0	0	0	0	0	0	4	0	0	0	0	8	0	0	2	3	0	0	0	0	0	0	0	1	0	0	0	0	0	0	0	0	0
OTU_855;size=24;	0	0	9	0	4	2	0	0	0	1	0	3	3	1	0	9	0	0	0	0	0	0	10	0	0	0	0	0	0	3	0	0	0	12	11	4	0	0	0	5	0	0
OTU_857;size=24;	0	3	10	0	0	0	0	0	0	6	0	0	1	1	0	0	2	0	3	0	8	5	2	0	0	0	0	0	0	0	6	1	0	0	0	0	1	0	17	0	0	3
OTU_858;size=24;	1	0	0	0	0	0	0	0	0	10	0	0	0	0	0	0	0	0	0	0	0	6	0	0	12	0	0	0	0	0	0	0	0	0	0	0	0	0	14	0	0	0
OTU_859;size=24;	3	0	3	0	0	0	0	7	1	0	0	0	0	1	5	0	0	0	0	0	19	0	0	0	0	0	0	1	0	1	0	0	0	8	0	0	0	1	0	0	3	0
OTU_860;size=24;	0	1	0	1	0	2	0	4	3	0	1	0	0	1	8	1	2	0	0	0	0	15	0	1	2	1	0	0	0	0	0	1	0	0	0	0	0	0	0	0	0	0
OTU_861;size=24;	0	0	0	0	0	2	2	0	0	0	0	0	0	0	0	0	6	2	8	0	0	0	0	0	0	0	0	0	0	6	0	2	0	13	1	4	0	7	2	0	0	0
OTU_862;size=24;	0	2	8	0	0	6	2	8	2	18	0	1	0	2	13	0	0	0	10	0	0	0	17	0	0	5	0	0	5	0	4	0	0	0	0	0	0	0	0	7	6	0
OTU_863;size=24;	0	0	0	0	0	0	0	0	0	0	0	0	0	0	0	1	0	0	0	0	0	0	0	0	0	0	0	0	0	0	0	2	0	0	0	0	0	0	0	0	0	0
OTU_864;size=24;	0	0	2	0	0	0	0	0	4	0	0	0	0	0	0	0	0	0	0	0	0	0	0	0	0	0	55	0	0	0	0	0	0	0	0	0	0	0	0	0	0	0
OTU_865;size=24;	0	2	0	0	0	0	0	0	13	0	1	0	0	0	0	0	0	0	0	11	0	0	0	0	0	0	0	0	10	0	0	7	0	0	0	0	0	0	0	1	0	0
OTU_866;size=24;	0	0	1	0	0	0	0	0	2	0	1	0	0	3	0	0	3	0	14	1	3	0	0	0	0	5	0	0	1	0	0	0	0	11	0	0	0	0	0	0	0	0
OTU_868;size=23;	1	0	0	0	0	3	1	1	2	1	0	0	0	0	5	1	0	4	5	3	11	2	6	0	3	0	0	0	4	1	2	0	6	0	3	0	3	0	4	1	2	4
OTU_869;size=23;	0	0	1	0	1	1	0	2	3	2	0	0	1	4	1	0	2	0	0	1	12	5	5	0	0	0	0	0	0	1	0	0	2	0	2	2	1	0	1	0	0	4
OTU_871;size=23;	1	0	0	0	1	0	1	0	0	0	0	0	47	0	0	0	0	2	0	0	0	0	0	0	0	3	0	0	0	0	0	0	0	0	0	0	0	0	0	0	0	0
OTU_872;size=23;	0	0	0	0	0	0	0	0	0	0	0	3	0	0	0	0	0	0	0	0	0	0	0	0	0	0	0	0	0	0	0	0	0	55	0	0	0	0	0	0	0	0
OTU_873;size=23;	0	1	5	0	0	1	2	4	11	0	1	1	7	0	0	0	3	9	38	5	56	0	0	4	0	0	0	0	0	0	3	0	4	0	0	2	0	0	0	5	10	0
OTU_875;size=22;	0	0	7	0	0	3	0	0	3	7	0	0	0	0	0	0	0	29	0	0	0	0	0	0	13	0	0	0	0	0	0	0	0	3	0	0	4	2	9	2	0	3
OTU_876;size=22;	0	2	0	0	1	2	0	0	4	2	3	2	3	0	0	0	5	6	0	0	0	3	0	2	0	4	1	6	15	0	3	0	3	20	12	3	0	2	0	7	0	0
OTU_877;size=22;	0	0	0	0	0	0	0	0	0	0	49	0	0	0	0	0	0	0	0	0	17	0	0	0	0	0	0	0	0	0	0	0	0	0	0	0	0	0	0	0	12	0
OTU_879;size=22;	3	1	0	0	2	0	0	0	2	5	0	0	0	1	0	1	0	0	0	0	1	3	0	6	2	2	0	0	6	0	0	3	0	7	0	2	0	0	8	0	0	0
OTU_880;size=22;	0	1	3	0	0	0	2	3	2	1	9	0	0	0	0	0	0	0	0	0	13	0	0	1	2	0	0	0	5	8	0	0	5	0	0	0	0	0	0	1	1	0
OTU_882;size=22;	0	0	0	0	0	0	0	1	0	0	3	2	1	0	0	0	5	0	9	3	0	0	5	0	1	3	0	0	0	0	0	0	8	6	5	1	0	0	0	1	0	0
OTU_883;size=22;	0	10	8	1	0	0	0	0	0	11	1	8	0	0	0	1	0	1	0	1	1	0	0	0	0	9	0	0	0	0	0	0	4	5	0	5	1	0	0	0	0	1
OTU_884;size=22;	0	0	0	0	2	0	0	0	0	3	0	0	0	0	0	0	14	1	4	0	7	0	0	0	0	0	0	0	0	0	12	3	3	0	0	0	0	0	0	0	0	4
OTU_885;size=22;	0	0	3	0	0	2	0	0	0	11	1	0	2	1	0	0	0	3	1	3	2	2	0	0	2	6	1	0	11	0	0	0	2	0	0	1	0	0	0	2	0	2
OTU_886;size=22;	0	1	9	0	2	0	0	0	1	0	0	0	4	0	0	0	0	0	0	0	0	0	0	0	0	0	0	2	0	0	2	1	0	0	0	0	0	0	0	0	21	0
OTU_887;size=22;	0	0	0	0	0	2	0	5	1	4	0	0	0	0	0	0	0	0	0	0	0	4	0	0	0	0	0	0	0	0	2	0	0	0	13	1	0	0	0	0	0	5
OTU_888;size=22;	0	0	0	0	1	0	0	0	0	0	0	0	0	0	0	0	0	7	11	0	0	0	5	0	14	2	0	0	0	0	0	0	15	0	8	8	0	0	0	2	0	0
OTU_889;size=22;	346	442	1523	30	328	1012	676	817	1283	1878	1050	491	424	515	1538	415	1053	1000	1674	1098	1912	1803	1304	622	1379	871	490	364	1986	961	648	756	1674	2023	1655	690	526	299	1649	602	903	759
OTU_891;size=22;	0	3	0	0	0	0	0	0	5	0	0	0	1	0	31	0	0	2	3	9	0	0	0	0	0	0	1	0	0	0	2	2	0	0	0	0	2	1	0	0	0	0
OTU_892;size=22;	0	0	0	0	0	0	0	5	0	0	28	0	0	0	0	0	0	0	0	0	1	0	0	0	1	0	0	0	0	1	0	0	4	0	0	0	0	0	0	0	0	0
OTU_893;size=22;	0	2	1	0	1	0	2	0	0	7	2	0	2	0	17	0	0	0	0	0	0	0	0	0	0	0	0	0	6	0	0	0	0	0	0	0	0	0	12	0	4	0
OTU_894;size=21;	0	1	5	0	0	2	2	4	1	7	0	0	0	2	0	0	0	0	0	0	0	16	0	0	5	0	0	3	0	0	0	0	0	18	0	0	6	0	0	0	0	0
OTU_895;size=21;	0	0	0	0	0	2	1	0	3	0	0	3	0	0	0	2	1	7	12	0	2	0	2	0	0	0	0	1	0	3	0	0	2	1	0	2	0	2	3	1	0	0
OTU_896;size=21;	1	0	1	0	0	0	0	0	0	3	0	0	0	2	0	0	0	0	0	4	0	0	17	0	0	0	0	0	0	3	0	0	3	13	0	0	0	0	0	0	0	0
OTU_897;size=21;	1	0	3	0	0	0	3	0	1	1	0	3	0	1	0	1	0	0	0	3	0	1	0	7	9	1	0	0	0	2	0	8	5	0	9	3	0	1	0	2	1	0
OTU_898;size=21;	0	1	0	0	0	0	0	3	0	13	1	0	1	0	5	0	4	1	0	2	0	20	0	0	0	2	0	0	0	1	0	0	4	2	8	0	1	1	8	0	0	16
OTU_899;size=21;	0	0	0	0	0	0	0	0	0	0	0	0	0	0	0	0	0	0	0	0	0	0	0	0	0	0	0	3	0	0	0	0	9	14	12	1	0	2	5	0	0	0
OTU_900;size=21;	0	0	2	0	0	2	3	1	4	5	1	3	3	1	5	0	2	1	0	1	0	2	0	4	8	3	0	1	7	2	0	2	68	2	1	5	0	2	8	0	9	0
OTU_901;size=21;	3	0	0	0	13	0	0	0	3	5	0	5	3	5	0	0	7	4	0	0	0	0	0	0	0	0	1	0	10	6	0	0	0	0	0	0	0	2	0	3	0	0
OTU_902;size=21;	5	11	0	0	11	0	0	0	2	0	4	0	0	0	0	0	0	0	0	0	0	0	0	0	0	0	0	0	0	0	0	0	0	0	0	0	27	0	0	0	0	0
OTU_903;size=21;	0	0	0	0	0	3	1	1	2	0	2	2	3	0	4	2	6	0	0	0	3	3	0	6	1	0	0	0	0	0	0	4	0	0	4	6	2	1	0	1	4	0
OTU_904;size=21;	0	1	6	0	7	4	0	0	3	4	9	7	0	5	0	1	0	7	0	0	0	13	4	1	0	0	0	3	24	0	1	0	12	17	2	5	3	0	0	1	0	23
OTU_905;size=21;	0	0	0	0	0	0	0	0	1	0	0	0	0	0	0	0	5	10	0	0	1	3	0	0	8	0	0	8	0	4	0	3	28	1	0	0	1	0	0	1	0	0
OTU_906;size=21;	0	0	0	0	0	0	0	0	0	0	0	0	0	0	0	0	0	0	0	0	0	0	0	0	0	0	0	0	0	0	0	0	0	0	0	0	36	1	0	0	0	0
OTU_908;size=21;	0	0	0	0	0	0	1	0	2	0	0	0	0	0	0	3	0	0	0	0	0	0	0	0	0	0	0	0	0	0	0	0	24	17	0	6	3	0	0	0	0	0
OTU_909;size=21;	0	0	0	0	0	0	0	0	52	0	3	0	0	0	0	1	2	0	0	0	0	0	0	0	0	0	0	0	0	0	0	0	38	0	0	0	0	0	0	0	0	0
OTU_911;size=21;	0	0	0	0	0	0	0	0	0	0	0	0	0	0	0	0	0	0	0	0	0	0	0	0	0	0	59	0	0	0	0	0	1	0	0	0	0	0	0	0	0	0
OTU_912;size=20;	1	3	9	0	1	0	0	7	3	11	3	5	1	0	0	0	0	2	0	0	0	0	0	0	0	6	2	3	0	7	2	0	8	11	0	0	0	3	0	0	0	0
OTU_913;size=20;	0	5	0	0	2	0	0	1	2	2	0	0	0	0	4	0	0	3	1	4	0	1	0	0	3	0	0	1	2	0	0	0	1	2	0	0	0	0	3	1	1	0
OTU_914;size=20;	0	0	0	0	0	3	1	0	0	5	9	1	0	2	0	0	0	7	6	1	0	0	0	1	0	1	2	0	5	0	0	0	3	0	0	2	0	0	0	4	3	0
OTU_915;size=20;	0	0	0	0	0	2	4	0	0	0	2	0	0	0	0	0	2	0	0	19	0	0	0	0	0	7	0	1	9	0	0	0	2	0	0	0	0	0	0	0	0	0
OTU_916;size=20;	1	1	4	0	5	2	1	2	8	10	10	0	0	0	0	0	0	4	0	0	18	2	0	12	3	0	0	4	0	5	6	2	0	0	0	0	4	0	0	0	0	0
OTU_917;size=20;	1	0	2	0	0	3	1	2	1	3	2	5	3	7	0	0	0	0	0	0	20	0	3	0	0	0	0	0	4	6	1	4	0	2	0	2	2	2	0	0	0	0
OTU_918;size=20;	0	0	3	0	5	0	1	16	6	5	2	0	0	0	0	3	8	0	0	0	13	0	0	0	0	0	0	1	0	1	0	0	4	0	0	0	0	0	0	0	0	0
OTU_919;size=20;	2	1	9	0	6	0	0	0	0	0	0	0	2	0	0	0	2	0	0	0	0	6	0	0	0	0	18	1	0	1	0	0	6	0	0	1	3	0	0	2	0	0
OTU_921;size=20;	0	0	0	0	0	0	0	0	8	0	0	0	1	0	9	0	5	0	0	0	0	0	0	24	0	0	0	0	0	0	1	0	0	0	11	1	0	0	4	0	0	0
OTU_922;size=20;	0	0	0	0	0	0	0	0	0	4	0	0	0	0	0	0	0	0	0	4	2	1	0	0	0	1	0	0	5	0	1	0	0	1	0	0	0	0	8	0	0	3
OTU_923;size=20;	2	0	0	0	0	0	0	0	4	15	3	0	0	1	0	0	0	0	0	5	30	15	0	5	0	0	0	0	0	0	9	0	0	15	33	4	2	0	20	0	0	0
OTU_924;size=20;	0	1	0	0	0	0	0	0	0	0	3	0	2	0	0	0	0	7	0	2	0	9	0	1	1	0	0	0	0	11	2	15	6	0	0	2	0	0	0	3	5	4
OTU_925;size=20;	0	0	0	0	0	4	1	0	0	5	0	0	1	0	0	1	0	1	0	6	0	0	0	0	0	0	3	0	0	6	6	0	0	0	0	0	0	0	12	6	0	0
OTU_926;size=20;	2	0	0	0	0	0	0	3	1	0	0	0	1	0	0	0	0	6	15	16	0	0	0	3	0	16	0	0	0	0	2	0	7	0	0	0	2	0	0	0	0	1
OTU_928;size=19;	0	0	0	0	0	0	0	0	0	0	0	4	0	0	1	0	6	0	0	0	0	0	0	0	0	0	0	2	0	0	0	0	0	0	10	3	0	0	0	0	0	0
OTU_929;size=19;	1	0	0	0	0	0	0	0	0	0	0	0	0	0	0	1	15	0	0	0	0	0	0	0	0	0	2	1	0	0	0	0	0	0	14	3	0	0	15	0	0	2
OTU_931;size=19;	1	0	0	0	0	0	3	0	0	4	0	1	0	0	0	1	6	0	0	0	0	25	0	0	0	0	2	0	0	0	0	0	10	0	4	0	0	0	4	22	0	0
OTU_932;size=19;	0	0	0	0	1	0	3	0	0	5	0	0	0	1	0	0	0	14	0	0	9	0	0	0	0	0	3	0	0	0	3	0	0	0	0	0	0	0	0	0	0	0
OTU_933;size=19;	0	0	0	0	0	0	0	0	0	0	0	0	0	0	0	0	0	0	38	12	0	0	0	0	0	0	0	0	0	0	0	0	0	0	0	0	0	0	0	0	0	0
OTU_934;size=18;	4	0	0	0	0	1	0	2	2	0	0	0	0	4	2	1	3	6	0	0	7	1	7	0	0	0	0	0	12	2	0	1	0	14	0	2	0	4	0	1	0	0
OTU_935;size=18;	1	0	2	0	0	2	2	0	2	4	1	0	1	0	16	0	1	0	0	8	0	0	0	5	0	0	0	0	0	1	0	0	0	7	17	3	0	0	0	0	0	1
OTU_936;size=18;	0	0	0	0	0	0	0	1	0	0	2	0	2	0	4	0	1	0	0	0	12	0	0	0	0	0	0	5	0	0	0	6	0	5	0	0	0	0	0	0	1	0
OTU_937;size=18;	0	1	3	0	0	0	0	1	2	2	0	4	1	1	0	0	0	5	7	0	0	0	0	0	5	0	1	0	14	2	0	0	0	0	0	0	0	0	0	0	4	0
OTU_938;size=18;	0	0	0	0	0	0	0	0	0	0	8	0	0	0	0	0	0	0	0	0	0	0	0	0	0	0	0	0	0	0	0	0	15	0	0	0	0	0	0	11	0	0
OTU_939;size=18;	2	0	0	0	1	0	1	0	0	7	0	0	0	0	6	0	0	0	0	0	0	0	0	4	8	3	0	0	0	0	0	0	0	0	0	0	0	0	0	0	0	0
OTU_940;size=18;	0	1	2	0	0	0	0	0	0	2	0	0	0	0	11	0	0	0	0	0	0	8	0	0	0	0	0	0	0	0	0	0	5	0	0	0	2	0	3	0	0	0
OTU_941;size=18;	0	1	0	0	1	0	0	1	0	0	5	0	0	0	0	3	0	0	0	0	0	0	0	0	14	0	0	0	0	0	0	0	0	34	0	0	0	0	0	0	0	0
OTU_942;size=18;	0	0	0	0	0	0	0	0	0	0	0	51	0	0	0	0	0	0	0	0	0	0	0	0	0	0	0	0	0	1	0	0	0	76	0	0	0	0	0	0	0	0
OTU_943;size=18;	0	0	0	0	0	0	0	0	0	0	0	0	0	0	8	0	4	0	0	0	0	0	0	0	0	0	0	0	0	0	0	0	7	8	0	0	0	0	0	0	0	0
OTU_944;size=18;	0	1	4	1	1	6	0	3	0	0	4	0	1	1	0	2	6	20	2	0	12	0	0	0	0	0	0	1	0	1	0	0	4	1	2	0	0	0	8	0	1	10
OTU_945;size=18;	4	5	0	0	0	0	0	0	0	9	1	0	0	0	7	0	0	0	0	0	0	1	9	1	0	0	57	0	0	0	0	19	0	0	0	4	0	0	0	0	0	0
OTU_946;size=18;	0	0	0	0	0	0	0	0	0	11	0	0	0	0	0	0	0	0	0	0	0	0	0	0	8	0	0	0	10	0	0	0	0	6	0	5	2	0	0	0	0	0
OTU_947;size=18;	0	1	0	0	0	0	0	0	5	5	0	0	2	0	11	0	11	0	0	0	11	0	0	7	1	0	0	0	0	0	0	0	11	13	0	0	0	0	0	0	1	0
OTU_948;size=18;	0	0	2	0	5	2	0	0	0	5	1	0	2	0	0	0	2	5	0	0	3	6	2	0	0	1	2	0	0	1	0	0	1	0	2	0	0	0	1	0	0	0
OTU_949;size=18;	1	0	5	0	3	0	3	3	0	0	1	2	0	0	9	0	9	0	0	0	4	0	0	9	13	0	0	0	0	1	0	1	0	0	7	6	0	22	0	0	0	0
OTU_950;size=18;	0	1	0	0	0	2	0	2	0	3	1	0	0	0	3	1	0	0	15	0	0	0	0	0	4	2	0	0	0	0	0	0	1	0	0	0	0	0	0	0	0	0
OTU_951;size=18;	0	0	3	0	0	3	1	0	5	18	0	0	2	0	0	0	0	0	0	0	0	0	9	0	7	0	0	0	0	10	0	0	21	7	14	0	0	4	0	0	0	0
OTU_952;size=18;	0	0	0	0	0	1	0	0	0	0	0	0	0	5	0	0	0	0	0	0	0	0	0	26	0	0	0	0	0	0	0	0	0	0	0	0	0	0	0	0	0	0
OTU_953;size=18;	0	0	0	0	0	1	0	0	0	0	0	0	0	0	0	0	0	0	0	0	0	0	0	0	0	0	3	0	16	0	0	6	8	0	0	0	0	0	0	0	0	0
OTU_954;size=18;	0	0	0	0	0	0	0	0	0	0	0	0	0	1	16	0	0	0	2	0	0	0	5	0	0	6	0	0	0	0	1	0	14	1	10	7	0	0	0	0	0	0
OTU_955;size=17;	0	1	0	0	0	0	0	0	0	2	0	0	0	0	0	0	0	0	0	0	0	6	14	0	0	1	0	0	0	0	0	0	0	15	0	3	0	0	0	0	0	0
OTU_956;size=17;	2	0	0	0	0	0	0	0	0	0	0	0	0	0	0	0	0	0	0	0	35	0	0	0	1	0	0	0	0	0	0	0	0	0	0	0	0	0	0	0	0	0
OTU_957;size=17;	0	2	3	0	0	0	0	0	1	3	15	2	0	2	0	0	0	0	10	0	1	5	2	1	0	1	0	0	0	0	0	0	2	6	2	2	0	0	0	0	2	5
OTU_958;size=17;	0	0	0	0	1	0	1	3	0	0	0	0	0	0	0	0	0	0	23	0	0	0	0	6	0	0	0	0	0	0	0	0	0	0	0	6	0	0	0	0	0	0
OTU_959;size=17;	0	0	2	0	0	3	0	5	3	0	0	0	0	0	0	0	0	0	0	0	0	0	12	0	0	0	0	0	0	0	0	0	22	11	0	0	0	1	0	0	0	0
OTU_960;size=17;	0	11	18	0	3	0	0	0	0	0	28	6	0	0	0	0	0	0	0	0	0	0	0	0	0	0	0	0	0	0	0	0	6	0	0	0	0	0	0	0	0	0
OTU_961;size=17;	0	0	0	0	0	3	0	0	0	3	0	0	0	0	0	0	0	0	0	0	0	0	0	0	0	0	0	0	0	0	6	0	0	14	0	0	0	0	0	0	0	0
OTU_962;size=17;	0	1	7	1	0	0	0	0	0	0	4	0	0	0	11	0	0	0	9	0	0	0	0	0	0	0	0	0	0	0	0	3	15	0	0	0	0	0	11	0	3	0
OTU_964;size=17;	0	0	0	0	0	0	0	1	1	0	0	4	0	0	0	0	0	0	35	3	3	5	0	0	0	0	0	0	6	5	0	0	1	0	7	2	0	0	0	4	0	2
OTU_965;size=17;	0	0	0	0	0	1	0	0	0	0	1	0	0	0	1	0	0	0	0	0	0	0	0	0	1	0	0	0	0	0	0	0	42	13	1	0	0	0	0	0	0	0
OTU_967;size=17;	0	1	1	0	0	0	0	0	1	0	0	0	0	0	0	0	1	4	1	5	5	0	0	0	0	1	0	0	6	0	2	0	1	3	0	2	0	0	0	0	0	0
OTU_968;size=17;	0	0	1	0	0	0	0	3	0	0	0	0	0	0	0	0	3	0	0	0	0	0	0	0	3	0	0	1	0	1	0	0	14	0	3	0	1	0	0	3	7	0
OTU_969;size=17;	0	0	0	0	0	0	0	0	0	0	0	0	0	0	0	85	0	0	0	0	0	0	0	0	0	0	0	1	0	0	0	0	0	0	0	0	0	0	0	0	0	0
OTU_970;size=17;	1	0	4	0	0	1	1	0	4	0	0	0	0	0	0	2	0	4	1	5	6	6	0	4	9	0	2	1	2	3	3	5	4	3	4	7	0	0	0	18	0	0
OTU_971;size=17;	0	0	4	0	0	0	0	0	3	0	0	0	0	0	0	0	0	0	0	0	0	0	0	6	0	0	0	0	27	0	0	0	7	0	0	0	0	0	0	0	0	0
OTU_972;size=17;	0	0	4	0	0	0	0	0	0	8	0	0	0	1	0	0	0	0	0	0	0	0	0	0	0	0	0	0	0	0	0	0	0	18	0	0	4	1	0	0	0	0
OTU_973;size=17;	2	4	6	1	0	0	0	0	0	0	0	0	0	0	0	0	0	0	3	0	20	0	0	1	0	0	0	0	0	0	0	0	15	0	0	0	0	0	0	0	0	0
OTU_974;size=17;	0	0	0	0	0	0	0	0	0	0	0	0	0	0	0	0	0	0	0	0	0	0	0	0	0	6	0	0	6	0	0	0	0	19	0	5	0	0	0	0	0	0
OTU_975;size=17;	0	0	0	0	0	0	0	0	0	0	0	0	0	0	0	0	0	0	0	0	0	0	0	1	0	0	0	0	32	0	0	2	14	0	8	2	0	0	0	0	0	0
OTU_976;size=16;	0	0	0	0	4	0	0	4	0	2	0	0	0	0	0	0	0	9	0	0	0	0	0	0	0	0	0	0	0	0	0	0	0	7	0	5	0	0	0	0	0	0
OTU_977;size=16;	0	0	0	1	0	0	0	0	0	13	0	0	0	0	6	3	0	0	0	0	17	0	7	0	7	0	1	0	0	0	0	0	0	0	0	3	5	0	0	0	8	4
OTU_978;size=16;	0	5	2	0	2	0	4	1	9	8	0	0	0	0	0	2	6	0	0	0	0	14	0	0	0	0	0	0	0	0	0	0	0	0	0	0	0	0	0	8	0	0
OTU_979;size=16;	0	0	2	0	0	0	0	0	0	3	0	0	0	0	3	0	2	1	1	1	0	3	0	1	0	0	0	0	0	0	5	0	10	1	1	0	0	0	3	0	0	0
OTU_980;size=16;	2	0	4	0	0	0	0	0	1	4	1	0	0	0	3	0	0	0	1	6	2	1	0	0	1	1	3	0	0	0	0	0	4	2	1	1	1	0	0	0	0	1
OTU_981;size=16;	3	0	1	0	0	1	1	0	3	7	5	2	3	0	5	0	0	6	11	9	1	4	2	0	7	0	0	0	4	3	2	0	3	0	0	2	0	0	0	0	0	2
OTU_982;size=16;	1	0	0	0	0	0	0	0	2	3	0	3	1	0	1	0	5	0	0	0	8	3	0	1	0	0	0	0	0	0	0	0	0	0	0	0	0	0	1	0	0	4
OTU_983;size=16;	0	0	0	0	0	0	0	0	0	0	0	0	0	0	0	0	0	0	0	0	0	0	0	0	33	0	0	0	0	0	0	0	0	0	0	0	0	0	0	0	0	0
OTU_984;size=16;	0	0	0	0	0	0	0	5	7	12	0	0	0	0	0	0	0	0	0	0	35	0	25	0	0	0	0	2	0	0	0	0	0	7	0	0	2	0	5	11	0	0
OTU_985;size=16;	0	2	0	0	0	0	0	0	2	0	4	0	0	0	0	0	0	0	0	0	0	0	0	0	0	2	2	0	0	0	0	0	0	9	11	0	0	0	0	0	0	0
OTU_986;size=16;	0	0	0	1	0	0	0	0	0	11	6	0	0	3	0	0	4	0	0	0	0	0	0	0	1	2	0	0	0	1	0	0	11	0	2	12	0	0	0	9	0	0
OTU_987;size=16;	0	3	0	0	0	0	0	0	0	0	0	3	0	0	0	2	0	0	0	3	0	0	0	0	12	0	0	0	5	0	0	0	0	0	0	0	0	0	0	0	0	0
OTU_988;size=16;	1	0	2	0	0	1	0	0	2	1	3	3	3	0	0	1	6	3	0	0	14	3	0	0	0	1	4	1	0	8	0	0	8	4	0	0	7	0	0	1	0	1
OTU_989;size=16;	0	0	0	0	0	0	0	0	0	0	0	2	0	0	0	1	0	0	0	0	0	0	0	0	1	0	0	12	0	3	0	5	3	0	6	4	1	0	10	0	0	0
OTU_990;size=16;	1	2	2	0	0	1	0	1	4	1	4	0	0	0	5	0	2	3	6	6	5	9	2	0	1	0	0	1	3	0	4	2	0	2	7	1	0	0	1	1	1	2
OTU_991;size=16;	0	2	0	0	0	2	0	0	0	3	1	0	0	0	0	0	0	1	1	7	0	1	0	2	0	0	0	0	0	0	1	0	1	0	0	0	0	0	0	0	1	0
OTU_992;size=16;	0	0	2	0	0	6	0	0	0	1	0	0	3	0	0	1	0	0	16	0	0	2	11	1	2	0	3	1	0	0	0	0	0	9	0	0	0	0	19	0	0	0
OTU_993;size=15;	0	0	0	0	0	1	0	0	0	3	0	0	1	2	2	1	5	1	0	0	3	1	1	0	0	0	1	1	0	1	1	0	13	0	0	0	1	0	1	0	1	2
OTU_994;size=15;	0	0	0	0	0	1	1	0	0	10	0	0	0	0	0	0	0	6	13	3	0	0	0	0	0	0	1	0	0	0	0	0	0	0	0	2	0	0	0	0	0	0
OTU_995;size=15;	2	0	0	0	2	3	0	0	3	0	0	0	0	0	0	0	0	0	0	0	0	0	0	0	0	13	0	0	0	0	0	6	0	27	0	0	5	0	0	0	0	0
OTU_996;size=15;	0	0	0	0	0	0	0	0	0	1	0	0	0	0	0	0	13	0	0	0	0	0	0	0	0	0	0	0	0	0	0	0	0	6	0	0	0	0	0	0	0	0
OTU_997;size=15;	0	1	4	0	2	0	0	3	0	0	0	0	0	0	0	4	0	0	0	0	13	0	0	0	0	0	0	0	0	1	0	0	5	11	5	0	0	0	0	3	0	0
OTU_998;size=15;	0	0	0	0	0	0	0	1	15	0	0	0	0	0	0	0	0	6	0	0	0	0	0	7	0	0	0	0	0	0	1	0	0	0	0	0	0	0	0	0	6	0
OTU_999;size=15;	0	1	1	0	0	0	0	0	2	1	0	0	0	0	0	5	0	0	0	0	0	0	0	0	0	0	0	0	0	0	0	0	0	23	0	0	0	5	0	0	0	2
OTU_1000;size=15;	0	0	0	0	0	0	0	0	0	3	0	0	1	0	0	0	0	0	0	0	0	0	0	0	0	0	0	0	5	0	1	0	0	0	0	0	2	3	0	0	0	3
OTU_1001;size=15;	0	0	3	0	0	0	0	0	0	0	0	0	2	0	0	0	0	0	15	0	0	1	0	0	0	0	0	0	0	0	0	0	0	0	0	0	2	0	0	0	0	6
OTU_1002;size=15;	0	0	0	0	0	0	0	0	0	42	0	0	0	0	0	0	0	0	0	0	0	0	0	0	0	0	0	0	0	0	0	0	0	0	0	0	0	0	0	0	0	0
OTU_1003;size=15;	0	0	5	0	0	2	0	3	0	2	6	0	0	2	0	0	0	0	10	0	0	0	0	0	0	0	2	0	0	0	0	0	0	0	0	0	0	0	0	0	0	0
OTU_1004;size=15;	0	0	0	0	0	0	0	0	0	0	0	0	0	0	0	0	0	0	0	0	0	0	0	0	0	8	0	0	0	20	0	0	0	0	0	0	0	0	0	0	0	0
OTU_1006;size=15;	0	0	3	0	3	0	0	1	0	0	0	0	0	1	0	0	0	0	0	0	0	0	0	0	0	5	1	1	7	0	0	0	4	38	14	2	0	1	6	8	0	0
OTU_1007;size=15;	0	0	0	0	0	2	0	0	0	0	2	0	2	0	0	0	1	2	0	0	0	0	0	0	0	0	2	0	0	0	0	0	0	22	4	0	0	0	11	0	0	0
OTU_1008;size=15;	0	4	0	0	0	0	0	0	0	0	0	0	0	1	0	0	0	0	0	0	16	0	0	0	0	0	0	0	0	0	0	0	0	0	0	0	0	0	0	0	0	0
OTU_1009;size=15;	0	0	7	0	0	3	2	0	8	3	0	0	3	1	0	0	0	0	0	1	0	0	12	0	0	0	0	0	0	0	0	0	0	0	0	0	0	0	0	0	0	4
OTU_1010;size=15;	0	0	3	0	1	4	2	2	2	3	2	0	0	0	1	0	3	5	7	4	1	3	2	2	2	4	1	2	3	1	1	1	1	6	7	2	0	1	6	1	1	1
OTU_1011;size=15;	0	1	0	0	0	0	1	0	2	4	2	0	0	0	0	0	0	0	0	3	1	0	2	1	0	0	1	0	0	0	1	3	0	1	3	0	0	0	2	4	0	2
OTU_1012;size=15;	1	0	0	0	0	4	0	2	0	6	1	0	0	0	0	2	0	0	0	0	0	0	0	0	7	0	0	0	0	0	10	0	0	15	0	0	0	0	0	0	2	0
OTU_1013;size=14;	0	1	0	0	0	0	0	0	0	0	1	0	0	2	0	0	0	0	0	0	0	0	0	0	1	0	0	0	0	0	0	0	0	22	0	3	0	0	0	0	0	0
OTU_1014;size=14;	1	0	0	0	0	2	0	0	5	4	0	0	0	0	0	0	4	0	0	7	0	0	0	0	6	0	0	0	0	1	0	3	3	0	0	1	4	0	0	0	0	0
OTU_1015;size=14;	0	0	0	0	0	0	0	0	0	0	1	0	0	0	0	0	1	1	25	13	0	0	0	0	0	0	0	0	0	0	0	0	3	0	0	0	13	0	0	5	0	0
OTU_1016;size=14;	0	1	0	0	1	0	1	0	0	0	0	0	0	0	0	0	0	0	0	0	0	0	0	0	0	0	0	0	0	0	0	0	0	14	0	0	0	0	0	0	15	0
OTU_1017;size=14;	0	0	0	0	0	0	0	0	1	6	2	0	1	0	0	0	0	0	0	0	0	6	0	0	0	0	1	0	0	0	0	0	0	5	0	0	0	0	0	0	0	4
OTU_1018;size=14;	0	1	3	0	2	2	2	1	6	10	4	3	2	1	2	0	1	11	15	0	16	12	8	0	0	9	0	0	1	0	5	0	4	7	8	0	9	2	1	2	3	6
OTU_1019;size=14;	0	0	0	0	3	1	0	2	0	0	0	0	0	0	0	0	0	0	0	0	0	11	0	0	0	0	0	0	0	0	0	0	0	0	0	0	0	0	15	8	0	0
OTU_1020;size=14;	0	1	4	0	0	1	0	4	1	4	0	1	0	0	2	0	1	9	6	8	2	7	5	0	0	0	2	1	6	0	1	0	4	1	0	0	0	0	2	1	0	2
OTU_1021;size=14;	0	0	1	0	0	1	2	0	0	4	1	0	1	2	5	3	1	0	0	0	6	0	1	1	4	3	0	0	7	0	0	0	1	2	1	2	0	1	5	5	1	8
OTU_1022;size=14;	1	0	4	0	3	0	1	1	2	7	6	0	2	2	0	0	2	7	6	1	0	8	3	0	2	0	2	3	0	1	1	0	3	1	2	0	1	0	5	0	0	1
OTU_1023;size=14;	1	0	1	0	2	0	2	3	1	0	3	1	1	1	0	1	1	0	0	0	3	5	0	0	0	0	0	0	0	0	0	2	13	5	0	1	0	0	0	0	0	1
OTU_1024;size=14;	1	1	5	0	0	0	0	2	0	0	0	0	0	0	0	0	0	0	0	0	0	0	0	0	0	0	0	0	0	0	0	10	0	0	0	5	0	1	10	0	0	0
OTU_1025;size=14;	0	0	0	0	2	0	0	0	0	0	0	0	0	0	0	0	0	0	0	0	0	0	24	0	0	0	0	0	0	0	0	0	0	0	0	0	0	0	0	0	0	0
OTU_1026;size=14;	1	0	0	1	30	0	5	0	1	6	0	7	0	0	0	0	0	0	0	0	0	0	0	0	0	0	0	0	0	0	0	0	0	0	0	0	0	0	0	0	0	0
OTU_1027;size=13;	0	0	0	0	2	4	0	0	0	0	0	0	0	0	0	0	6	0	0	0	0	0	0	0	0	0	0	0	18	0	0	0	0	0	0	0	0	0	0	0	0	0
OTU_1028;size=13;	0	0	0	0	0	0	0	0	0	0	0	0	0	1	0	0	0	0	7	1	0	0	0	0	0	0	0	0	0	0	0	0	0	0	0	0	0	1	0	0	0	0
OTU_1029;size=13;	0	0	5	0	0	0	0	2	5	16	1	0	0	0	0	0	0	0	0	0	0	0	0	0	0	0	0	0	0	0	0	0	0	0	0	0	0	0	0	0	0	0
OTU_1030;size=13;	0	0	1	0	0	0	0	1	0	0	0	0	0	0	0	0	3	0	0	0	0	0	0	0	0	0	0	5	0	5	0	0	0	0	0	0	1	0	0	3	0	0
OTU_1031;size=13;	0	0	2	0	0	0	1	0	0	3	2	0	0	0	1	2	0	4	1	3	6	0	1	0	2	1	0	0	1	2	1	0	0	0	1	0	0	0	0	0	1	2
OTU_1032;size=13;	0	0	0	0	0	0	0	0	0	0	0	0	0	0	0	0	0	0	0	0	0	0	0	0	16	0	0	0	0	0	0	0	0	0	0	0	0	0	0	0	0	0
OTU_1033;size=13;	0	3	0	0	0	3	0	2	4	4	0	1	1	0	0	2	3	0	0	0	6	1	0	0	0	0	0	0	0	0	1	0	6	2	4	1	0	0	4	1	0	3
OTU_1034;size=13;	0	0	0	0	0	2	0	3	6	0	6	0	2	2	11	0	7	0	0	0	0	12	1	0	0	4	3	0	0	0	1	0	0	2	0	5	1	2	0	0	0	3
OTU_1035;size=13;	0	0	0	0	0	0	0	0	0	0	0	0	0	0	0	0	1	0	0	0	17	0	0	0	0	0	0	0	0	0	0	0	0	0	9	0	0	1	0	0	0	0
OTU_1036;size=13;	0	0	0	0	0	0	0	2	2	3	7	1	2	0	7	0	0	3	0	0	4	0	0	0	3	0	0	0	2	4	0	1	1	0	0	2	0	0	0	0	0	0
OTU_1038;size=13;	0	0	3	0	0	0	0	0	3	0	1	0	2	0	0	0	0	0	0	0	0	0	0	0	0	4	0	0	8	0	2	0	0	0	0	4	0	0	0	0	0	0
OTU_1039;size=13;	0	0	0	0	0	0	0	7	0	0	0	0	0	0	0	0	0	0	0	0	0	0	0	0	0	0	0	0	0	11	0	0	0	0	0	0	0	0	0	0	0	0
OTU_1040;size=13;	0	0	0	0	0	0	0	0	1	1	0	0	0	0	0	0	0	0	0	0	0	0	0	0	0	5	1	1	7	11	1	4	5	0	0	0	7	0	0	0	2	0
OTU_1041;size=13;	0	0	0	0	0	0	0	0	0	0	0	0	0	0	0	0	0	0	0	0	0	0	0	0	0	4	0	0	0	0	0	0	0	26	0	0	0	0	0	0	0	0
OTU_1042;size=13;	0	0	0	0	0	0	0	0	0	0	13	0	0	0	10	0	0	0	0	0	0	0	0	0	0	0	0	0	0	0	0	0	0	0	0	0	0	0	0	0	19	0
OTU_1043;size=13;	0	0	0	0	0	0	0	0	0	0	0	0	0	0	0	0	0	0	0	0	0	0	0	0	0	0	1	0	0	0	1	0	0	0	5	0	0	0	8	0	0	0
OTU_1044;size=13;	0	0	0	0	0	0	0	0	0	0	0	0	0	0	0	0	0	0	0	0	43	0	0	0	0	0	0	0	0	0	0	0	0	0	0	0	0	0	0	0	0	0
OTU_1045;size=13;	0	3	6	0	1	6	0	16	10	3	3	0	1	1	4	0	1	0	0	0	0	1	0	0	1	0	2	0	0	0	0	0	1	20	4	0	1	1	11	0	0	8
OTU_1047;size=13;	0	0	0	0	2	0	0	0	0	0	8	0	1	0	0	0	0	0	0	0	0	0	0	0	18	3	0	0	0	0	0	0	0	0	0	0	0	0	0	0	0	0
OTU_1048;size=13;	0	0	0	0	0	0	0	0	1	0	0	0	1	1	0	0	0	1	0	0	20	0	0	2	0	1	0	0	0	0	3	0	0	0	0	0	0	0	0	4	0	0
OTU_1049;size=13;	0	1	1	0	2	7	0	0	0	1	2	0	1	0	0	0	0	3	1	2	0	7	0	0	1	0	0	0	1	3	2	0	4	1	0	0	1	0	0	0	2	0
OTU_1050;size=13;	0	0	0	0	0	2	0	0	0	4	0	0	0	0	0	0	0	0	0	0	0	0	8	0	0	0	15	0	0	0	4	0	0	0	0	0	51	0	0	0	0	0
OTU_1051;size=13;	2	0	0	0	0	0	0	2	2	1	0	1	2	0	0	0	6	0	0	0	8	3	0	0	2	0	0	1	0	4	0	2	1	0	0	4	0	0	0	0	0	4
OTU_1052;size=13;	0	2	9	0	0	2	1	2	5	13	28	2	3	0	9	1	2	3	1	3	1	12	3	2	2	1	2	3	2	0	0	0	11	39	8	8	1	0	1	0	0	4
OTU_1053;size=13;	0	0	4	0	0	0	0	0	0	0	0	0	0	0	0	0	0	0	0	0	0	0	0	11	0	0	0	0	0	0	1	0	17	0	0	0	0	0	0	0	0	0
OTU_1054;size=13;	0	0	0	0	0	0	0	0	1	0	0	0	0	0	0	0	0	0	0	0	37	0	0	0	0	0	0	0	0	2	0	0	0	0	0	0	0	0	0	0	0	0
OTU_1055;size=12;	0	0	4	0	0	0	0	0	0	0	0	0	0	0	0	0	11	0	0	0	0	0	0	0	0	0	0	0	0	5	1	0	0	0	0	0	0	0	0	0	0	0
OTU_1056;size=12;	0	0	0	0	0	0	0	0	2	0	0	0	0	0	0	0	1	3	1	0	0	1	0	0	0	1	2	1	0	0	0	0	0	0	0	0	0	0	3	0	0	0
OTU_1057;size=12;	0	0	0	0	0	4	0	0	0	0	8	0	0	0	0	0	0	0	0	0	0	0	20	0	0	0	0	0	0	0	0	3	0	0	0	0	0	0	0	0	0	0
OTU_1058;size=12;	0	0	2	0	0	0	1	0	0	4	5	0	0	0	0	0	0	0	0	0	2	3	0	0	0	0	0	0	0	0	0	0	2	0	0	0	0	1	0	0	0	0
OTU_1059;size=12;	0	0	3	0	1	0	0	0	0	3	3	2	0	0	0	0	0	0	0	0	0	0	0	0	0	1	0	0	0	0	0	0	29	16	11	0	2	0	0	0	0	0
OTU_1060;size=12;	0	0	0	0	0	0	0	0	20	0	0	0	4	0	0	0	2	0	0	0	0	0	0	0	4	0	0	0	0	0	0	0	4	0	0	0	0	0	0	0	0	0
OTU_1061;size=12;	0	0	0	0	1	2	0	0	0	3	0	0	0	0	0	0	0	0	0	0	8	1	0	0	0	0	0	2	0	1	0	2	3	1	1	0	0	0	3	0	0	1
OTU_1063;size=12;	0	0	1	0	0	3	0	1	5	0	0	0	0	0	0	0	0	1	0	5	0	0	0	3	9	0	0	0	0	0	5	0	0	0	1	0	0	0	0	0	0	0
OTU_1064;size=12;	0	0	0	0	0	0	0	0	2	0	0	0	0	0	7	0	0	0	0	0	0	0	5	0	0	0	1	0	4	0	0	0	0	8	0	0	0	0	0	0	0	0
OTU_1065;size=12;	6	0	0	0	0	0	0	0	3	0	0	1	0	0	0	0	9	0	0	0	8	0	0	0	0	0	0	0	0	12	0	0	23	0	0	1	0	0	0	0	0	0
OTU_1066;size=12;	0	0	1	0	0	0	1	0	0	4	0	0	0	1	1	0	7	2	1	0	3	1	3	0	1	1	0	1	0	2	1	0	1	4	0	0	0	0	1	0	0	0
OTU_1067;size=12;	0	0	0	0	2	0	0	4	0	0	0	0	0	0	0	3	0	0	0	0	0	0	0	0	0	0	0	19	0	0	0	0	0	0	0	0	0	0	0	0	0	0
OTU_1068;size=12;	0	0	0	0	0	0	0	0	0	4	0	0	0	0	5	0	0	0	0	10	1	0	0	0	0	0	0	0	0	0	0	0	0	0	9	0	0	0	0	0	0	0
OTU_1069;size=12;	0	0	0	0	0	1	0	0	0	1	0	0	3	0	0	0	0	5	0	0	0	0	0	0	0	0	0	0	0	7	0	0	2	7	0	0	0	2	0	0	0	0
OTU_1070;size=12;	1	0	0	0	0	0	0	0	0	0	0	0	2	0	0	0	0	7	29	14	0	0	0	0	0	0	0	0	0	0	0	0	0	0	0	0	2	0	0	0	0	0
OTU_1071;size=12;	0	0	1	0	1	1	0	0	1	2	1	1	1	0	2	0	0	1	1	0	5	0	0	0	4	0	0	1	1	1	0	0	4	0	0	1	0	0	2	2	0	0
OTU_1072;size=12;	0	0	0	1	0	0	0	1	0	0	0	0	0	0	17	0	0	0	2	9	0	0	0	0	0	9	0	0	6	0	0	0	0	3	1	0	0	0	0	0	1	0
OTU_1073;size=12;	0	0	0	0	0	1	2	1	1	10	0	0	0	0	2	0	1	1	5	5	5	2	0	1	0	0	1	1	0	1	1	0	0	0	0	1	3	0	2	0	2	4
OTU_1074;size=12;	1	0	3	0	0	2	1	0	0	1	4	0	0	1	0	0	0	2	0	0	3	0	0	1	0	0	0	0	1	0	0	0	10	2	0	0	1	0	0	0	0	1
OTU_1075;size=12;	0	2	0	0	3	0	0	4	7	0	0	5	0	0	2	7	0	6	3	4	0	18	0	4	1	0	0	0	5	3	0	0	1	0	7	9	0	2	6	0	0	11
OTU_1076;size=12;	1	0	0	0	2	0	0	0	0	0	0	0	0	0	0	0	0	0	0	0	0	0	0	0	0	0	0	0	0	0	0	0	0	31	0	0	3	0	0	0	1	0
OTU_1077;size=12;	0	1	0	0	0	0	3	0	0	1	0	0	0	0	0	0	0	1	0	0	0	0	3	0	0	0	1	2	0	0	0	0	1	3	2	1	1	0	0	0	0	0
OTU_1079;size=11;	0	1	1	0	0	0	0	0	2	3	2	0	0	1	3	0	2	3	0	0	0	0	1	1	2	0	0	0	3	0	0	0	1	0	5	0	0	0	2	0	0	0
OTU_1080;size=11;	0	0	0	0	0	0	0	0	0	1	0	0	2	0	1	0	0	0	0	0	0	0	2	0	0	1	0	0	0	0	0	0	0	0	11	2	0	0	0	0	0	0
OTU_1081;size=11;	0	0	0	0	0	0	0	0	4	0	0	0	0	0	0	0	25	0	0	0	28	0	0	0	0	0	0	4	0	0	0	0	0	0	0	0	0	0	0	0	0	0
OTU_1082;size=11;	0	0	0	0	0	0	0	0	0	0	0	0	0	0	0	0	0	0	0	0	0	39	0	0	0	0	0	0	0	0	0	0	0	47	0	0	0	4	0	0	0	0
OTU_1083;size=11;	0	0	0	0	0	2	0	0	0	0	0	1	0	3	0	2	0	0	0	0	0	0	0	1	4	2	0	0	0	3	1	0	0	7	0	3	0	0	0	0	0	0
OTU_1084;size=11;	0	0	0	0	0	0	0	0	0	5	0	1	0	0	5	0	0	0	0	0	4	3	0	6	1	0	0	0	0	0	0	0	0	0	0	0	0	0	0	0	0	0
OTU_1085;size=11;	0	0	0	0	0	0	0	4	0	4	0	0	2	3	4	0	6	3	0	0	0	1	0	0	0	0	4	1	0	5	0	0	2	7	1	0	0	0	0	5	0	5
OTU_1086;size=11;	0	0	0	0	0	0	0	0	0	0	0	0	0	0	0	0	0	0	0	0	0	0	0	0	0	0	0	0	0	0	0	0	0	0	11	0	0	0	0	0	0	0
OTU_1087;size=11;	0	1	0	0	2	0	1	0	0	9	0	0	0	0	0	0	3	0	0	0	0	0	0	0	0	0	0	0	0	0	0	0	0	0	0	0	0	0	0	0	0	0
OTU_1088;size=11;	0	0	0	0	0	0	0	0	0	0	0	0	0	0	0	0	0	0	0	0	15	0	0	0	0	0	2	0	0	0	0	0	0	0	0	0	0	0	0	0	0	0
OTU_1089;size=11;	0	3	2	0	3	0	0	0	2	3	0	0	3	0	0	0	0	10	0	0	0	2	0	0	4	0	0	0	0	0	0	0	0	0	0	0	0	2	0	2	0	2
OTU_1090;size=11;	0	0	0	0	0	0	0	0	0	0	0	0	0	0	0	0	0	0	0	0	0	0	0	0	21	0	0	0	0	0	0	0	0	0	0	0	0	0	0	0	0	0
OTU_1091;size=11;	0	0	0	0	1	4	0	2	0	3	0	2	2	2	0	0	2	5	0	0	8	0	0	0	0	0	0	2	0	0	0	0	4	6	0	0	0	0	14	0	3	0
OTU_1092;size=11;	0	0	0	0	0	3	0	0	0	0	0	0	0	0	0	0	2	0	0	0	14	0	0	0	0	0	0	6	0	0	0	0	0	0	4	0	0	0	0	0	0	0
OTU_1093;size=11;	0	0	0	0	0	0	0	0	1	0	0	0	7	0	0	0	0	0	0	2	4	0	27	0	0	0	0	0	0	0	0	0	0	0	0	0	0	0	0	0	0	0
OTU_1094;size=11;	0	0	0	0	0	0	0	0	0	15	0	0	0	0	0	0	0	0	0	0	0	0	0	0	0	0	0	0	0	0	0	0	0	0	0	0	0	0	0	0	0	0
OTU_1095;size=11;	0	0	0	0	0	3	0	3	0	0	0	0	0	0	0	0	0	0	0	0	0	0	0	0	0	0	0	0	19	0	0	0	0	0	0	0	0	0	0	0	0	0
OTU_1096;size=11;	0	0	1	0	0	3	0	0	0	0	0	2	3	0	0	0	0	0	8	1	4	3	0	2	9	1	6	0	2	1	0	1	10	2	0	2	0	0	0	1	0	2
OTU_1097;size=11;	3	0	0	0	0	0	0	1	1	0	0	1	1	0	0	0	1	0	0	0	19	0	0	0	3	0	0	4	0	5	0	0	1	0	0	0	3	0	0	1	0	0
OTU_1099;size=11;	0	4	2	0	0	0	2	0	3	0	0	6	0	0	0	7	0	0	0	0	0	0	0	0	0	0	0	4	0	0	0	0	0	0	0	0	4	0	0	0	0	0
OTU_1100;size=11;	0	0	0	0	0	5	0	0	2	0	1	0	0	0	0	0	0	0	0	0	0	0	0	0	0	0	0	0	4	0	0	0	0	0	0	0	0	0	0	10	0	0
OTU_1101;size=11;	0	0	0	0	0	0	0	0	0	0	0	0	0	0	0	0	0	0	0	0	0	0	0	0	0	0	0	0	0	0	0	0	0	0	0	0	0	0	23	0	0	0
OTU_1102;size=11;	0	2	0	0	0	3	1	1	0	1	0	0	0	0	0	0	6	8	0	8	0	0	7	1	0	3	0	0	0	0	0	0	0	0	0	0	0	0	0	0	0	0
OTU_1103;size=11;	0	1	0	0	0	5	0	0	2	0	1	0	2	0	0	0	0	0	0	0	0	0	0	0	0	4	0	2	0	0	0	0	0	7	0	0	0	0	0	1	0	0
OTU_1105;size=11;	0	0	0	0	0	0	0	0	0	0	0	1	0	0	0	0	7	0	0	0	0	0	0	0	0	0	0	0	0	0	0	0	0	0	13	0	0	1	0	0	0	0
OTU_1106;size=11;	2	1	6	0	9	6	3	7	1	0	0	2	0	0	0	0	3	0	0	0	0	0	0	0	22	3	0	0	1	9	3	0	0	0	7	0	6	0	0	0	0	0
OTU_1107;size=11;	0	0	2	0	0	0	4	2	0	0	3	0	0	0	0	0	0	0	0	0	0	0	6	0	0	0	1	1	0	0	0	2	0	0	2	1	0	0	0	0	1	0
OTU_1108;size=11;	0	0	0	0	4	0	0	0	0	0	0	0	0	0	0	0	0	7	0	0	0	2	0	0	0	0	0	0	0	0	1	0	0	11	6	0	0	0	7	0	0	0
OTU_1109;size=11;	1	0	0	0	0	0	0	0	1	0	3	0	0	0	5	1	0	4	7	3	0	1	0	0	1	0	0	0	0	1	2	0	7	0	0	2	0	0	0	0	3	0
OTU_1110;size=11;	2	0	1	0	0	0	2	0	0	0	0	0	0	0	0	0	1	1	1	1	5	1	0	3	1	0	0	0	5	1	2	2	2	0	0	1	0	0	0	0	0	2
OTU_1111;size=10;	0	0	27	0	0	0	0	0	0	1	0	0	0	0	0	0	0	0	0	0	0	0	0	0	0	0	0	0	0	0	0	0	0	0	0	0	0	0	0	0	0	0
OTU_1112;size=10;	0	0	0	0	1	0	0	0	0	7	0	0	0	0	0	0	0	0	0	0	21	0	0	0	0	0	0	0	0	0	0	0	0	0	0	0	0	0	0	0	0	0
OTU_1113;size=10;	0	0	0	0	0	2	0	0	0	3	1	0	1	0	0	0	0	1	0	2	0	0	0	3	0	0	1	0	2	0	0	0	0	0	2	1	0	1	0	0	1	0
OTU_1114;size=10;	0	0	2	0	0	0	0	0	0	0	0	0	0	0	0	0	0	0	0	0	0	6	0	0	0	0	0	0	0	0	0	0	0	0	0	0	0	0	0	0	0	13
OTU_1115;size=10;	0	5	0	0	7	2	0	0	38	0	0	0	0	0	0	0	0	0	0	0	0	0	0	0	0	0	0	0	0	0	0	0	0	0	0	0	0	0	0	0	0	0
OTU_1116;size=10;	0	1	0	0	0	0	0	0	1	3	1	0	0	0	0	0	0	1	2	0	2	0	0	2	0	0	0	0	0	0	0	0	0	0	0	0	0	0	3	3	0	0
OTU_1117;size=10;	0	0	0	0	0	0	0	0	0	0	0	0	0	0	0	0	0	0	0	0	17	0	0	0	0	0	0	0	0	0	0	0	0	0	0	0	0	0	0	0	0	0
OTU_1118;size=10;	1	1	1	0	1	3	0	0	0	3	0	0	1	0	0	0	6	4	0	4	7	3	2	0	0	0	0	1	14	4	0	0	0	0	0	10	3	0	0	0	0	5
OTU_1119;size=10;	0	0	0	0	0	0	0	2	0	12	0	0	6	0	0	0	0	0	0	0	0	0	0	0	0	0	0	0	0	0	0	0	0	17	0	2	0	0	0	0	0	0
OTU_1120;size=10;	0	0	0	0	0	0	0	0	0	0	13	0	0	0	0	0	0	0	0	0	0	0	0	0	0	0	0	0	0	0	0	0	0	24	0	0	0	0	0	0	0	0
OTU_1121;size=10;	0	0	1	0	0	0	0	0	0	0	0	0	0	0	0	0	0	0	0	0	0	0	0	0	0	2	0	0	7	0	0	0	0	9	0	0	0	0	0	0	0	0
OTU_1122;size=10;	0	1	0	0	0	0	0	0	0	0	0	0	0	0	0	0	0	0	0	0	0	0	0	0	0	0	0	0	0	0	0	0	0	29	0	0	0	0	0	0	0	0
OTU_1123;size=10;	0	0	0	0	0	0	0	3	0	1	1	0	0	0	0	0	0	0	0	0	0	0	0	0	0	0	0	0	0	0	0	4	0	0	11	0	0	0	0	4	0	0
OTU_1125;size=10;	0	0	0	0	0	0	0	0	0	0	0	0	0	0	0	0	0	0	0	0	0	0	0	0	0	0	0	0	0	0	0	0	0	48	0	0	0	0	0	0	0	0
OTU_1126;size=10;	0	0	0	0	0	0	0	0	0	1	0	1	1	0	2	0	0	5	9	4	10	0	3	0	5	0	0	1	0	0	1	1	0	3	3	0	0	0	0	1	0	0
OTU_1127;size=10;	0	0	0	0	0	0	0	0	0	0	0	0	0	0	0	0	1	0	1	0	0	1	0	0	0	1	0	0	0	0	0	0	20	20	6	3	0	0	0	0	0	0
OTU_1128;size=10;	0	0	0	0	0	0	0	0	0	0	0	0	0	0	0	0	0	0	0	0	0	0	0	0	0	0	0	0	0	0	0	0	18	0	0	0	0	0	0	0	0	0
OTU_1129;size=10;	0	0	0	0	0	1	0	4	0	0	1	0	0	0	0	1	0	0	0	0	0	0	0	0	7	1	0	0	0	0	0	2	0	0	0	2	0	0	0	0	0	0
OTU_1130;size=10;	0	0	0	0	0	0	0	0	0	0	0	0	0	2	0	0	0	0	0	0	0	19	0	0	0	0	0	0	0	0	0	0	3	0	0	0	0	0	0	0	0	0
OTU_1131;size=10;	0	0	0	0	0	0	0	0	0	0	2	0	0	0	0	0	0	0	0	0	0	7	0	0	0	0	0	0	1	0	0	0	3	1	0	0	0	0	0	0	2	0
OTU_1132;size=10;	11	0	0	0	0	0	0	0	6	0	0	0	0	0	0	0	0	0	0	0	0	0	0	0	0	0	0	0	0	0	0	0	0	0	0	0	0	0	0	0	0	0
OTU_1133;size=10;	0	0	0	0	0	0	0	0	0	2	2	0	0	0	0	0	0	0	0	0	3	0	7	0	0	1	0	0	0	0	0	0	9	0	0	0	0	0	0	0	0	0
OTU_1134;size=10;	0	0	0	0	0	2	0	0	0	7	0	0	0	0	0	0	0	0	0	0	9	0	0	0	0	0	0	0	0	3	0	0	1	2	0	0	2	0	0	4	0	0
OTU_1135;size=10;	0	0	0	0	2	0	0	0	3	0	0	1	0	0	0	2	1	0	0	0	9	0	0	3	0	0	0	4	0	1	0	0	4	0	0	0	1	0	0	0	0	0
OTU_1136;size=10;	2	0	0	0	1	0	0	0	0	0	3	0	0	2	0	0	0	0	0	0	0	0	0	0	1	0	0	0	0	0	0	0	5	3	0	0	0	0	0	0	1	0
OTU_1137;size=10;	3	0	0	0	0	0	0	1	0	0	0	0	2	0	24	0	0	0	0	0	0	5	0	0	0	0	1	0	0	9	0	0	0	8	4	5	0	0	8	0	2	0
OTU_1138;size=10;	0	0	0	0	0	33	0	0	0	0	0	0	0	0	0	0	0	0	0	0	0	0	0	0	0	0	0	0	0	0	0	0	0	0	0	0	0	0	0	0	0	0
OTU_1139;size=10;	0	0	0	0	7	0	0	0	0	0	0	0	0	0	0	0	0	0	0	0	0	0	0	0	0	0	0	1	0	0	0	0	0	0	0	0	0	0	0	15	0	0
OTU_1140;size=10;	0	0	2	0	0	0	0	0	0	0	1	0	0	0	1	0	2	0	0	2	0	2	0	0	0	0	0	0	3	0	0	0	3	0	1	0	0	0	0	0	0	0
OTU_1141;size=10;	0	0	1	0	0	1	0	0	3	0	0	0	0	0	0	0	0	0	0	0	0	0	0	0	0	0	1	0	0	0	0	4	0	6	0	0	0	0	0	7	4	0
OTU_1142;size=10;	0	0	1	0	3	0	0	2	0	0	0	2	0	0	0	0	0	0	0	0	0	0	0	0	0	3	0	0	0	9	0	0	10	0	0	0	0	0	0	1	0	0
OTU_1143;size=10;	0	0	2	0	0	2	0	0	1	0	1	0	1	0	0	0	0	0	0	0	0	5	0	0	0	0	0	0	0	0	0	0	0	0	2	10	2	0	1	0	0	0
OTU_1144;size=10;	0	0	0	0	0	3	0	0	0	0	0	0	3	1	5	0	0	0	0	0	6	0	0	0	1	0	0	1	0	0	0	0	9	1	0	0	0	0	7	0	0	0
OTU_1145;size=9;	0	0	0	0	0	0	0	0	0	0	0	0	0	0	0	0	0	0	0	0	0	0	1	0	0	0	0	0	2	0	0	0	0	0	5	1	0	0	2	0	1	0
OTU_1146;size=9;	0	0	1	0	0	0	0	0	1	4	0	1	0	0	1	0	0	0	2	1	0	1	0	2	0	0	1	0	1	0	0	0	0	0	0	1	0	0	0	0	0	1
OTU_1147;size=9;	0	0	1	0	1	0	0	0	3	0	0	0	0	0	0	0	4	0	2	0	0	0	0	0	0	0	0	0	0	1	0	1	5	0	0	0	1	0	6	0	0	0
OTU_1148;size=9;	0	0	0	0	0	0	0	0	0	0	7	0	0	0	0	0	0	0	0	0	0	0	0	0	0	0	0	0	0	0	0	0	0	0	0	0	0	0	18	0	0	0
OTU_1149;size=9;	0	0	0	0	0	0	0	0	0	2	0	0	0	0	3	0	2	0	0	0	4	0	0	1	0	1	0	3	0	8	0	0	2	0	1	0	0	0	0	0	0	0
OTU_1150;size=9;	22	48	116	3	44	52	50	69	113	229	45	43	73	119	463	99	286	408	250	117	604	624	69	85	224	152	61	124	102	167	34	50	321	560	124	128	121	64	68	66	185	192
OTU_1151;size=9;	0	1	0	0	0	0	0	0	0	0	1	0	1	0	0	0	0	0	0	5	22	7	0	0	0	0	0	0	0	0	0	4	0	0	3	2	0	0	0	0	0	0
OTU_1153;size=9;	0	0	0	0	0	0	0	0	0	0	0	0	0	0	0	0	0	0	0	0	0	0	0	0	0	0	0	0	0	0	0	0	0	0	5	0	0	0	0	0	0	0
OTU_1154;size=9;	0	1	2	0	0	2	0	0	17	0	0	0	0	0	0	0	9	9	0	10	0	0	0	0	0	0	0	0	0	0	0	0	0	0	0	0	0	0	0	0	0	0
OTU_1155;size=9;	0	0	2	0	2	0	0	2	0	0	0	0	0	0	8	0	0	0	0	4	1	4	1	0	0	2	0	0	0	0	0	0	0	1	0	0	0	0	2	0	0	0
OTU_1156;size=9;	0	0	0	0	0	4	0	0	0	0	0	1	0	1	0	0	0	0	0	0	0	2	0	0	0	0	0	0	1	0	1	0	0	0	1	0	0	0	0	0	3	0
OTU_1157;size=9;	0	1	0	0	0	0	1	0	0	0	2	0	0	0	0	0	0	11	0	0	0	0	6	0	0	0	0	0	0	0	0	0	0	0	0	9	0	0	0	0	0	0
OTU_1158;size=9;	1	0	0	0	0	0	0	0	2	3	4	0	0	0	5	0	14	0	0	0	0	0	0	0	0	0	0	0	0	0	4	0	0	0	0	0	0	0	0	3	0	0
OTU_1159;size=9;	0	0	1	0	0	0	1	0	0	8	0	0	0	0	0	0	0	0	0	0	0	0	0	0	7	0	0	0	0	0	0	0	0	0	0	0	0	0	0	0	0	0
OTU_1160;size=9;	0	0	0	0	0	0	0	0	0	6	0	0	0	0	0	0	1	0	0	0	0	0	0	4	4	0	0	0	0	0	0	3	0	7	0	0	0	0	0	0	9	0
OTU_1161;size=9;	0	0	0	0	0	0	0	0	2	0	0	0	0	0	0	0	0	0	0	0	0	0	0	0	0	0	0	0	0	0	0	0	17	0	0	0	0	0	0	0	0	0
OTU_1162;size=9;	0	0	0	0	0	0	0	0	0	0	0	0	0	0	0	0	0	0	23	5	0	0	0	0	0	0	0	0	0	0	0	0	0	2	0	0	0	0	0	0	0	0
OTU_1163;size=9;	0	0	0	0	0	0	0	0	0	2	0	0	0	2	0	0	1	0	0	3	0	0	0	0	0	0	1	0	6	0	0	0	1	0	0	0	0	0	0	0	0	0
OTU_1164;size=9;	0	0	1	0	1	3	0	1	2	0	1	2	3	0	5	3	0	0	0	0	0	0	0	2	5	0	0	0	0	1	0	2	2	0	0	3	0	0	0	0	1	1
OTU_1165;size=9;	0	0	3	0	0	0	0	0	0	0	0	0	0	0	0	0	0	0	0	0	0	0	8	0	0	0	0	0	0	0	0	0	2	0	0	4	0	2	0	0	0	0
OTU_1166;size=9;	1	0	4	0	3	2	0	0	0	0	0	0	0	0	0	0	0	0	0	0	0	0	0	0	0	0	0	0	0	0	0	0	0	0	0	0	0	0	5	0	0	0
OTU_1167;size=9;	0	0	0	0	0	0	1	0	0	1	0	0	0	0	0	0	2	0	0	0	0	0	0	0	0	0	0	0	0	0	1	0	2	0	4	1	0	1	7	1	0	0
OTU_1168;size=9;	0	1	0	0	0	0	0	0	0	0	0	0	0	1	16	1	7	0	0	0	0	0	0	0	0	0	0	2	0	2	1	0	1	0	0	1	0	0	0	0	5	0
OTU_1169;size=9;	0	0	0	0	0	0	0	0	0	0	0	0	0	0	0	0	0	0	0	0	0	0	0	0	0	0	0	0	0	0	0	0	0	0	12	0	0	0	0	0	0	0
OTU_1170;size=9;	1	0	0	0	0	7	0	3	0	0	2	0	1	0	3	0	2	0	0	0	0	0	0	1	8	0	0	0	0	0	0	0	1	0	0	2	0	0	0	6	1	0
OTU_1171;size=9;	0	0	0	0	0	0	0	0	0	0	0	0	0	0	0	1	0	0	0	0	0	0	0	0	0	0	0	0	0	0	0	4	0	0	3	0	2	0	0	0	0	0
OTU_1172;size=9;	0	0	0	0	0	0	0	0	0	0	0	0	0	0	0	0	0	0	0	0	0	0	0	4	0	0	0	0	0	0	0	0	18	0	0	0	0	0	0	0	0	0
OTU_1173;size=9;	0	0	2	0	0	0	0	1	0	0	3	0	0	2	2	0	0	0	0	0	0	0	0	0	0	0	0	1	0	2	0	0	0	5	0	0	0	0	0	0	0	0
OTU_1174;size=9;	0	0	0	0	0	0	0	0	2	0	0	0	1	0	0	0	2	0	0	0	1	1	0	2	0	0	0	0	0	1	0	0	7	0	0	0	0	0	1	0	0	0
OTU_1175;size=9;	2	1	0	0	0	8	0	0	3	2	0	0	0	0	0	0	0	0	0	0	0	13	0	3	3	0	0	0	0	1	1	0	0	0	0	0	2	0	0	6	0	4
OTU_1176;size=9;	0	0	0	0	0	2	0	0	1	3	0	0	0	0	0	0	0	0	1	0	0	0	0	0	0	0	0	3	5	0	7	0	0	1	0	0	0	0	0	0	0	1
OTU_1177;size=9;	0	0	0	0	0	0	0	0	0	0	0	0	0	0	0	0	0	13	0	0	0	0	0	0	0	0	0	0	0	0	0	0	0	0	0	0	14	0	0	0	0	0
OTU_1178;size=9;	0	0	0	0	0	2	0	0	1	2	5	2	0	0	5	0	1	1	7	2	5	0	0	5	0	0	0	1	1	3	0	0	0	0	0	3	1	0	0	0	0	0
OTU_1179;size=9;	1	0	0	0	2	0	4	0	0	0	4	0	0	2	0	0	0	0	5	0	0	9	0	0	0	0	0	0	0	3	0	0	0	0	0	0	0	5	0	0	11	4
OTU_1180;size=8;	0	0	0	0	1	0	0	0	1	0	4	0	0	0	0	0	1	0	0	0	1	4	0	0	1	2	4	0	3	1	0	0	0	0	0	0	0	0	0	0	0	0
OTU_1181;size=8;	0	3	2	0	1	2	0	0	3	3	2	0	0	0	4	0	1	6	0	3	10	5	2	5	3	0	0	0	1	0	2	1	7	1	0	0	3	0	2	1	3	2
OTU_1182;size=8;	0	1	0	0	0	2	2	2	1	0	0	0	0	0	11	0	8	0	0	0	3	0	0	6	0	0	0	0	0	0	0	0	0	0	0	0	0	0	0	0	0	0
OTU_1183;size=8;	0	0	0	0	0	0	0	0	0	0	0	0	0	0	0	0	2	0	0	0	0	12	0	0	0	0	0	1	0	0	0	0	0	0	0	5	0	0	0	0	0	2
OTU_1184;size=8;	0	0	0	0	0	0	0	0	2	3	0	0	1	1	0	0	0	1	0	1	0	3	0	0	0	3	2	0	0	0	0	0	0	10	2	0	0	0	0	0	0	2
OTU_1185;size=8;	0	0	0	0	1	0	0	2	0	3	0	0	0	0	0	0	0	0	0	0	0	20	0	0	0	0	0	0	0	0	1	0	0	0	0	0	0	0	0	0	0	0
OTU_1186;size=8;	0	4	0	0	0	0	0	0	0	0	0	0	0	1	0	0	0	0	0	0	0	0	0	0	0	0	0	0	0	9	0	0	0	0	0	0	0	0	0	0	0	0
OTU_1187;size=8;	0	0	0	0	0	0	1	0	0	0	1	2	0	1	0	0	1	1	0	0	0	3	0	0	1	0	1	0	0	0	0	0	0	0	1	0	0	0	1	0	1	0
OTU_1188;size=8;	0	0	0	0	0	0	0	0	0	0	0	0	0	0	0	0	0	0	0	0	0	0	0	0	8	0	0	0	0	0	0	0	0	0	0	0	0	0	0	0	0	0
OTU_1189;size=8;	0	0	9	0	0	0	0	0	0	1	0	0	0	2	0	0	0	2	0	0	5	0	0	0	0	0	1	0	3	0	1	3	0	0	0	0	0	0	0	0	0	0
OTU_1190;size=8;	3	2	1	0	2	2	1	2	2	2	1	0	0	1	0	0	5	0	5	1	5	1	7	0	2	2	0	0	1	1	3	0	0	3	0	0	0	0	2	0	0	0
OTU_1191;size=8;	0	1	0	0	0	0	0	0	0	0	0	0	0	0	0	0	0	0	0	0	0	0	0	0	0	0	0	0	0	0	2	0	0	0	0	0	0	0	11	0	0	0
OTU_1192;size=8;	0	2	0	0	0	0	0	0	2	1	0	0	0	0	0	0	0	0	0	0	1	0	0	0	0	0	2	0	0	0	0	0	0	4	0	0	0	0	0	0	0	0
OTU_1193;size=8;	0	0	1	0	0	0	0	0	0	1	1	0	0	0	3	0	1	5	0	0	0	0	2	0	0	1	0	0	0	0	1	1	0	0	2	1	0	0	0	0	2	0
OTU_1194;size=8;	0	4	0	0	0	0	0	0	0	0	0	0	0	0	0	0	0	0	0	0	0	0	0	0	0	0	0	0	0	0	0	0	17	0	0	0	0	0	0	0	0	0
OTU_1195;size=8;	0	0	0	0	0	0	0	0	0	7	0	0	0	0	0	0	0	2	0	0	1	0	0	0	0	0	0	0	0	0	0	0	0	0	1	0	0	0	0	0	0	0
OTU_1196;size=8;	0	0	2	0	2	0	0	0	0	0	0	3	0	0	0	0	0	4	0	0	0	0	0	0	0	3	3	0	0	5	4	0	5	0	0	0	0	0	0	0	0	0
OTU_1197;size=8;	0	0	0	0	0	0	0	0	0	0	4	0	0	0	0	0	0	0	0	0	0	0	0	0	11	0	0	0	0	0	0	0	0	0	0	0	0	2	0	0	0	0
OTU_1198;size=8;	0	0	0	0	0	0	0	0	0	0	0	0	0	0	0	0	0	0	0	0	0	0	0	0	0	0	0	0	0	0	0	0	0	11	0	0	0	0	0	0	0	0
OTU_1199;size=8;	1	0	1	0	2	2	0	1	2	1	2	0	0	0	9	0	1	4	8	1	2	6	0	0	2	0	0	1	8	0	0	1	8	1	0	2	0	0	4	2	2	2
OTU_1200;size=8;	0	0	0	0	0	0	0	0	0	4	0	0	0	2	1	0	2	0	0	0	8	0	0	1	0	0	0	0	0	1	0	0	0	0	0	3	0	0	3	0	0	0
OTU_1201;size=8;	1	0	0	0	0	2	0	0	0	0	4	0	0	0	0	0	0	0	0	0	0	0	0	0	0	2	0	0	0	0	0	0	0	0	8	1	0	0	0	0	0	0
OTU_1202;size=8;	0	0	1	0	0	2	0	2	0	3	0	2	0	0	4	1	2	0	0	0	0	0	0	3	1	1	0	0	0	0	1	4	2	0	2	0	0	0	0	0	0	0
OTU_1203;size=8;	0	0	5	0	0	0	0	0	0	0	0	0	0	0	0	0	0	0	0	0	0	0	0	0	1	0	1	0	0	0	0	0	3	0	0	0	0	1	0	0	0	0
OTU_1204;size=8;	0	0	1	0	4	0	0	0	0	5	6	0	2	0	6	0	0	8	0	7	0	0	0	0	0	0	0	0	0	5	0	0	0	0	0	0	0	0	0	0	0	0
OTU_1205;size=8;	0	0	0	0	0	0	0	0	0	4	1	0	0	0	0	0	0	0	0	0	0	0	0	0	22	0	0	0	0	0	0	0	0	0	0	0	0	0	10	0	0	0
OTU_1206;size=8;	0	0	0	0	0	0	1	0	0	1	0	0	0	0	0	0	0	1	0	0	1	5	0	0	1	1	0	0	0	2	0	1	6	0	0	0	1	0	0	0	0	1
OTU_1207;size=8;	0	0	0	0	0	0	0	0	0	0	0	0	0	0	0	0	22	0	0	0	0	0	0	0	0	0	0	0	0	0	0	0	0	3	0	0	0	0	0	0	0	0
OTU_1208;size=8;	0	0	0	0	0	0	0	0	0	4	0	0	0	1	0	0	0	0	32	0	0	0	0	0	0	0	0	0	0	0	0	0	0	0	0	0	0	0	7	0	0	0
OTU_1209;size=8;	0	0	0	0	0	0	0	0	0	0	0	0	0	0	0	0	0	0	0	0	0	7	0	0	0	0	0	0	9	0	0	0	0	0	0	0	2	0	0	0	0	0
OTU_1210;size=8;	0	0	0	0	1	0	1	1	2	0	1	0	0	1	3	2	0	0	0	0	0	0	0	6	10	0	0	4	0	0	0	0	0	0	0	0	0	0	0	0	0	0
OTU_1211;size=8;	0	0	0	0	0	0	3	3	2	0	5	0	0	4	11	0	0	0	0	0	0	0	0	2	0	0	0	0	0	9	0	0	0	5	0	0	0	0	0	0	0	7
OTU_1212;size=8;	0	0	0	0	0	1	0	6	0	3	0	0	0	2	0	0	0	0	0	0	0	0	0	0	0	0	0	0	0	0	0	0	0	0	0	0	4	0	0	0	0	0
OTU_1213;size=8;	0	0	0	0	0	0	0	0	0	0	0	0	0	0	10	11	0	11	0	0	0	0	0	21	0	0	0	0	0	0	0	0	34	0	0	0	3	0	0	0	0	0
OTU_1215;size=8;	0	0	0	0	0	0	0	0	0	1	0	0	0	0	0	0	0	0	0	2	0	0	0	0	3	0	0	0	0	1	0	1	0	1	1	0	0	0	5	0	0	0
OTU_1216;size=8;	1	0	0	0	0	0	0	0	0	0	0	0	0	0	0	0	0	0	0	0	0	0	0	0	0	0	0	0	0	0	0	0	0	7	0	0	0	0	0	0	0	5
OTU_1217;size=7;	0	0	0	0	0	0	0	0	1	0	0	0	0	0	0	0	0	0	0	0	0	0	0	0	0	0	0	0	0	1	0	6	4	0	0	0	2	0	0	0	0	0
OTU_1218;size=7;	0	0	0	0	0	0	0	4	0	0	0	0	0	0	0	0	0	0	0	0	0	0	18	0	0	0	0	0	0	0	0	0	0	0	0	6	0	0	0	0	0	0
OTU_1219;size=7;	0	0	0	0	0	0	0	0	0	0	0	0	0	0	0	0	0	0	0	3	0	0	1	0	0	0	0	0	8	0	0	0	0	0	6	1	0	0	4	0	0	0
OTU_1220;size=7;	0	0	0	0	0	2	0	0	1	0	0	0	0	0	0	0	0	0	0	0	0	0	11	5	0	0	0	0	0	0	0	0	0	1	0	0	0	0	0	0	0	0
OTU_1221;size=7;	0	0	0	0	0	0	0	0	0	0	0	0	0	0	0	0	7	0	0	0	0	0	0	0	0	0	0	0	0	0	0	0	0	0	0	0	0	0	0	0	0	0
OTU_1222;size=7;	0	0	0	0	0	0	0	0	0	0	0	0	0	0	0	0	0	0	25	6	0	0	8	0	0	0	0	0	0	0	0	0	0	0	9	1	0	0	0	0	0	0
OTU_1223;size=7;	0	0	4	0	3	0	0	1	0	1	2	4	1	0	0	0	0	0	0	0	0	0	0	0	6	6	0	0	0	3	0	0	0	0	0	0	3	0	0	4	0	2
OTU_1224;size=7;	0	1	0	0	0	0	0	1	2	0	0	3	0	1	5	1	0	0	0	1	2	1	0	0	2	0	2	1	0	0	0	2	10	7	0	3	1	0	0	3	0	0
OTU_1225;size=7;	0	1	1	0	0	0	0	0	0	1	0	0	0	0	0	0	0	3	0	0	0	0	1	0	0	0	1	0	0	0	0	0	0	0	0	0	0	0	0	0	1	0
OTU_1226;size=7;	0	0	0	0	0	0	3	2	0	4	0	2	0	0	0	0	0	0	0	0	0	16	19	0	0	0	0	0	0	0	0	0	0	0	0	0	0	0	0	0	0	4
OTU_1227;size=7;	0	0	0	0	0	0	1	0	0	1	0	0	1	0	0	0	0	0	0	0	0	0	0	0	0	0	3	0	0	0	0	0	16	0	0	0	0	0	0	0	0	0
OTU_1228;size=7;	0	0	0	0	0	0	0	0	0	8	0	0	0	0	0	0	0	0	0	0	0	0	0	0	0	0	0	0	0	0	0	0	0	0	0	0	3	0	0	0	0	0
OTU_1229;size=7;	0	0	0	0	0	0	0	0	0	0	0	0	0	0	0	3	3	0	0	0	0	0	0	0	0	1	0	0	0	1	0	2	3	0	2	3	0	0	4	0	3	0
OTU_1230;size=7;	2	0	0	0	0	0	0	2	0	0	0	0	0	0	0	0	0	0	0	0	0	0	0	12	9	0	0	0	0	0	0	0	0	0	0	0	2	0	0	2	0	0
OTU_1232;size=7;	0	0	0	0	0	0	0	0	0	0	0	0	0	0	0	0	0	0	17	0	0	0	0	0	0	0	0	0	0	0	0	0	0	0	0	0	0	0	0	0	0	0
OTU_1233;size=7;	0	0	0	0	0	0	0	1	1	0	1	0	5	0	14	1	12	0	0	0	0	5	3	0	0	1	0	5	0	0	0	1	0	0	0	0	1	0	0	0	4	0
OTU_1234;size=7;	0	0	1	0	0	0	0	0	0	0	0	0	0	0	0	0	0	0	0	0	0	0	0	0	0	0	0	0	0	0	0	0	0	0	0	0	0	0	9	0	0	0
OTU_1235;size=7;	0	0	0	0	0	0	0	0	0	0	0	0	1	0	0	0	0	0	0	0	0	0	0	0	0	0	0	0	0	0	0	0	0	0	0	0	0	0	0	11	0	0
OTU_1236;size=7;	0	0	0	0	0	4	0	0	0	0	0	0	0	0	0	0	0	0	0	2	0	0	0	0	0	0	1	0	0	0	0	0	0	0	0	3	0	0	0	0	0	0
OTU_1237;size=7;	0	0	0	0	0	0	0	0	5	0	3	0	0	0	0	0	0	0	0	0	0	0	0	0	0	3	0	0	0	0	0	0	0	0	0	0	0	0	0	0	0	0
OTU_1238;size=7;	0	0	11	0	0	0	0	1	0	0	0	0	0	0	0	0	0	0	0	0	0	0	0	0	0	0	0	0	0	0	0	0	0	0	0	8	0	0	0	0	0	0
OTU_1239;size=7;	0	0	0	0	0	4	0	0	0	7	0	0	0	0	0	0	0	0	0	0	0	0	0	0	0	0	0	0	0	0	0	5	0	0	0	0	0	0	0	0	0	0
OTU_1240;size=7;	0	0	0	0	1	0	1	0	2	0	0	1	1	0	0	0	4	0	0	0	0	0	0	5	1	0	0	1	0	4	0	0	9	0	0	0	0	0	0	2	0	0
OTU_1241;size=7;	0	0	0	0	1	0	1	0	4	4	0	0	0	0	0	0	0	0	0	0	0	0	0	0	0	0	0	0	0	0	0	0	0	0	0	0	10	0	0	0	0	4
OTU_1242;size=7;	0	1	0	0	0	0	0	0	0	1	0	0	0	0	14	0	0	0	1	0	0	0	0	0	0	3	0	0	0	0	0	0	0	7	0	0	0	3	0	0	0	0
OTU_1243;size=7;	0	0	0	0	0	0	0	0	0	0	0	0	0	0	0	0	0	0	0	0	0	12	0	0	6	0	0	0	0	0	0	0	0	0	0	0	0	0	0	0	0	3
OTU_1244;size=7;	0	0	0	0	0	0	0	0	0	0	0	0	0	0	0	0	0	0	0	0	0	7	0	0	0	0	0	0	0	0	0	0	0	0	0	0	0	0	0	0	0	2
OTU_1245;size=7;	0	0	0	0	1	2	0	0	0	0	5	0	0	0	0	0	0	0	0	0	0	0	0	0	0	0	0	0	0	0	0	0	0	0	0	14	0	0	0	0	0	0
OTU_1246;size=7;	0	5	0	0	0	0	0	0	0	0	7	0	0	0	0	0	0	0	0	0	5	0	0	0	0	0	0	0	0	1	0	0	3	0	0	0	0	0	0	0	0	0
OTU_1247;size=7;	0	0	0	0	0	0	0	0	0	0	0	0	0	1	0	0	0	0	0	0	0	0	0	0	0	0	0	0	0	0	5	0	0	0	0	0	1	0	15	0	0	0
OTU_1248;size=7;	0	0	2	0	0	0	1	0	0	0	0	0	0	2	0	0	0	0	0	0	0	0	0	0	0	0	0	0	0	0	0	0	0	0	11	0	0	0	0	0	0	0
OTU_1249;size=7;	0	0	0	0	0	0	0	2	0	0	0	0	1	0	0	0	0	0	0	7	0	0	0	0	0	0	0	0	0	0	0	0	3	0	0	0	0	0	0	0	0	0
OTU_1250;size=7;	0	0	0	0	1	0	0	0	0	0	0	0	0	0	0	0	0	0	0	0	0	0	0	0	8	0	0	0	0	0	0	0	0	0	0	0	0	0	0	0	0	0
OTU_1251;size=7;	0	0	0	0	3	0	0	0	2	0	1	0	1	0	0	0	0	1	0	3	0	0	0	0	0	0	0	0	0	0	3	2	0	0	5	1	0	0	0	0	0	0
OTU_1252;size=7;	0	1	0	0	0	0	0	0	0	0	0	0	0	0	0	0	0	0	0	0	0	0	0	0	0	0	0	0	15	0	0	0	0	0	0	0	0	0	0	0	0	0
OTU_1253;size=7;	0	0	0	0	0	0	0	1	1	0	0	0	0	1	8	0	0	0	0	0	10	0	1	0	0	0	0	5	0	5	0	0	8	0	0	0	0	2	0	9	0	1
OTU_1254;size=7;	0	0	0	0	0	0	0	0	0	0	6	0	0	0	0	0	0	0	0	0	0	6	0	0	0	0	0	0	0	0	0	0	0	0	0	0	0	0	0	0	0	0
OTU_1255;size=7;	0	1	0	0	1	0	0	0	0	2	0	0	18	1	0	2	0	0	0	0	0	0	0	0	0	0	0	0	0	0	0	0	0	0	0	0	1	0	0	0	0	0
OTU_1256;size=7;	0	0	0	0	0	0	0	0	0	0	0	0	0	0	0	0	0	0	0	0	0	0	0	0	0	0	0	0	0	0	0	0	0	0	0	0	0	0	0	0	20	0
OTU_1257;size=7;	1	0	4	0	0	0	0	0	1	0	5	2	0	0	1	0	0	0	0	0	0	0	0	0	0	8	0	4	0	3	0	0	13	10	0	1	1	0	4	0	1	0
OTU_1258;size=7;	0	0	0	0	0	0	2	0	0	0	0	0	0	0	0	0	0	0	0	0	0	0	0	0	0	0	0	0	0	0	0	0	0	0	0	0	0	0	0	24	0	0
OTU_1259;size=7;	0	0	1	0	0	1	2	1	1	2	1	0	0	0	2	1	3	2	4	3	3	1	0	1	1	0	1	3	1	2	0	1	3	2	1	2	1	0	0	0	0	3
OTU_1260;size=7;	0	0	0	0	0	0	0	0	0	0	0	0	0	0	0	0	0	4	0	0	0	0	0	0	0	0	0	0	0	0	1	0	0	0	1	4	0	0	0	0	0	0
OTU_1261;size=7;	1	0	0	0	1	0	2	1	0	0	0	0	0	1	0	1	0	0	0	0	1	0	0	0	0	0	0	2	0	0	0	0	2	0	0	0	0	0	0	0	0	0
OTU_1262;size=7;	0	2	0	0	0	0	0	0	0	3	2	0	3	0	0	0	0	0	0	0	0	0	0	0	0	5	0	2	0	4	0	0	3	0	0	0	0	0	4	0	0	2
OTU_1263;size=7;	1	0	0	0	0	0	0	0	0	0	0	0	0	0	3	0	1	2	0	0	0	2	1	0	0	0	0	0	0	0	0	1	4	2	0	0	0	0	0	0	0	1
OTU_1264;size=7;	0	0	0	0	5	0	1	0	0	7	0	0	0	0	0	1	0	0	22	10	0	0	0	0	0	0	1	0	3	0	0	2	0	0	0	2	0	0	0	1	0	0
OTU_1265;size=7;	0	0	0	0	0	0	0	0	0	0	0	0	0	0	0	0	0	0	0	0	0	0	0	0	0	0	0	0	0	0	0	0	0	0	0	0	9	0	13	0	0	0
OTU_1266;size=7;	0	1	0	0	0	0	0	0	0	0	0	0	0	0	0	0	0	0	0	0	0	0	0	2	10	0	0	0	0	0	0	0	0	0	0	0	0	0	0	0	0	0
OTU_1267;size=7;	0	0	0	1	0	3	0	0	0	0	3	0	5	0	10	0	0	0	0	0	0	0	1	0	13	0	0	0	2	0	0	0	0	7	0	0	1	0	0	0	2	0
OTU_1268;size=7;	0	0	0	0	0	0	1	0	0	1	1	0	0	0	1	0	3	0	0	3	0	1	0	1	0	0	0	0	0	0	0	1	0	0	0	0	0	0	0	0	1	0
OTU_1269;size=7;	0	0	0	0	0	0	0	0	0	1	0	0	0	0	0	0	4	0	0	0	0	0	0	0	0	0	0	0	0	0	0	0	0	0	0	12	0	0	0	0	0	0
OTU_1270;size=7;	0	2	4	0	0	3	0	1	8	4	0	0	2	0	0	0	2	9	0	0	11	0	0	1	0	0	0	0	2	0	0	0	16	6	0	3	2	0	0	0	2	0
OTU_1271;size=7;	0	0	3	0	2	1	0	1	2	1	5	2	0	0	0	0	3	0	0	0	0	3	0	1	5	0	0	0	0	0	1	0	7	0	0	0	0	0	0	0	1	0
OTU_1272;size=7;	0	0	0	0	0	0	0	0	0	0	0	0	0	0	0	0	0	0	0	0	13	0	0	0	0	0	0	0	0	0	0	0	0	0	0	0	0	0	0	0	0	0
OTU_1273;size=7;	1	0	0	0	0	5	0	1	9	0	0	0	0	0	0	7	0	0	0	0	0	14	0	0	0	0	0	0	5	0	9	0	0	0	0	13	0	3	23	11	0	4
OTU_1274;size=7;	0	0	0	0	0	0	1	0	0	1	2	0	1	1	0	0	0	0	0	0	3	0	0	0	0	0	0	0	0	4	0	0	1	0	0	1	0	0	0	0	0	0
OTU_1275;size=7;	0	2	0	0	0	0	0	0	2	0	0	0	0	0	0	0	2	4	0	0	0	0	0	0	0	0	3	0	0	0	0	1	8	0	0	0	0	0	0	0	1	0
OTU_1276;size=7;	0	0	1	1	0	0	0	0	0	0	0	1	0	0	0	0	0	0	0	0	0	0	0	0	0	0	0	1	0	0	0	0	0	0	0	3	3	0	0	0	0	0
OTU_1277;size=7;	0	0	0	0	0	0	0	0	0	1	3	0	0	0	0	0	0	3	0	0	4	0	0	0	0	0	0	1	0	0	0	0	2	2	0	0	0	1	0	1	0	0
OTU_1278;size=7;	0	0	0	0	0	0	0	0	0	0	0	0	0	0	5	0	0	0	1	5	0	0	0	0	0	1	0	0	3	0	0	0	0	0	0	0	0	0	2	0	0	0
OTU_1279;size=7;	0	0	0	0	0	0	0	0	0	0	0	0	0	0	0	0	0	0	0	1	0	0	1	0	0	0	0	0	4	0	1	0	0	0	0	0	0	0	6	0	0	0
OTU_1280;size=7;	0	0	0	0	0	0	0	0	0	7	0	0	0	0	0	0	0	0	0	0	0	0	0	0	0	0	0	0	0	0	0	10	0	0	0	0	0	0	0	0	0	0
OTU_1281;size=7;	0	2	0	0	0	18	0	0	0	0	0	0	0	0	0	0	0	0	0	0	0	0	0	0	0	0	0	0	0	0	0	0	0	0	0	0	0	0	0	0	0	0
OTU_1282;size=7;	0	0	5	0	0	0	1	1	0	2	0	0	0	0	0	0	0	0	0	0	0	0	0	0	0	1	0	0	0	0	0	0	0	0	0	0	0	1	0	0	0	0
OTU_1283;size=7;	0	0	0	0	0	1	0	0	0	1	1	0	0	0	2	1	2	0	2	0	0	2	0	1	0	0	0	0	0	2	0	0	0	0	0	0	0	0	0	1	0	0
OTU_1284;size=7;	0	0	0	0	0	0	0	0	2	5	0	0	0	0	0	2	0	0	0	0	0	0	0	0	0	7	0	0	0	0	0	0	0	0	0	0	0	0	0	1	0	0
OTU_1285;size=7;	0	0	0	0	0	0	2	0	0	1	0	0	0	0	1	0	1	1	0	0	0	0	0	0	0	0	0	0	0	0	0	0	1	0	0	0	0	0	1	0	0	2
OTU_1286;size=7;	0	0	1	0	0	1	0	0	0	0	0	0	0	0	0	0	0	1	0	0	0	1	0	0	0	0	0	0	0	0	0	0	0	0	0	0	0	0	0	0	3	3
OTU_1287;size=7;	0	0	0	0	0	0	0	0	0	2	0	0	0	0	12	0	0	0	0	7	0	0	0	0	0	0	0	0	0	0	0	0	0	0	0	0	0	0	0	2	0	0
OTU_1288;size=6;	0	0	0	0	0	0	0	0	0	0	0	0	0	0	0	0	0	0	0	0	15	0	0	0	0	0	0	0	0	0	0	0	0	0	0	0	0	0	0	0	0	0
OTU_1289;size=6;	0	0	0	0	0	0	0	0	0	1	0	0	0	0	6	0	0	0	0	8	0	0	0	0	0	0	0	0	0	0	0	0	0	0	0	0	0	1	0	0	0	0
OTU_1290;size=6;	0	2	8	0	0	0	0	0	1	7	0	0	0	0	0	0	1	4	0	3	0	2	0	0	0	0	0	0	0	0	0	0	0	0	0	0	0	0	0	0	0	0
OTU_1291;size=6;	0	0	0	0	0	0	0	0	0	8	0	5	0	0	0	0	0	0	0	0	0	0	0	0	0	0	0	0	0	0	0	0	0	6	0	0	0	0	0	0	0	0
OTU_1292;size=6;	0	0	1	0	0	0	0	0	0	0	0	0	0	0	0	0	0	0	0	0	7	0	0	0	0	3	0	0	0	0	0	0	0	1	0	0	1	3	0	0	0	0
OTU_1293;size=6;	0	0	0	0	0	0	0	0	0	0	0	0	0	0	0	0	0	0	0	0	3	0	0	0	0	0	0	0	2	0	0	0	6	0	0	0	0	0	0	0	0	0
OTU_1294;size=6;	0	0	0	0	2	0	0	0	0	0	2	0	0	0	0	0	0	0	0	0	0	0	0	0	6	0	0	1	0	0	0	0	0	0	0	0	0	0	0	0	0	0
OTU_1295;size=6;	0	0	2	0	2	0	0	0	2	4	1	0	0	1	0	0	0	0	0	0	0	0	0	0	0	0	0	0	0	0	0	0	2	0	0	0	0	0	0	0	0	0
OTU_1296;size=6;	0	0	0	0	0	0	0	0	0	0	0	0	0	0	0	0	0	0	0	0	0	0	0	0	0	0	0	0	13	0	0	0	0	0	0	0	0	0	0	0	0	0
OTU_1297;size=6;	0	0	1	0	0	2	0	0	0	0	0	0	1	0	0	0	0	0	3	0	0	0	0	0	0	0	0	0	2	0	0	1	0	0	0	3	0	0	0	0	0	0
OTU_1298;size=6;	0	0	0	1	0	0	1	0	2	13	0	2	3	2	0	0	9	0	3	0	46	0	0	0	0	0	0	0	7	0	0	0	18	0	0	0	0	5	0	0	6	0
OTU_1299;size=6;	0	0	0	0	0	0	0	0	2	0	0	0	1	0	0	0	7	0	0	0	0	1	0	0	0	0	0	2	0	4	0	0	0	0	0	0	0	0	0	0	0	0
OTU_1300;size=6;	1	1	0	0	0	0	0	0	0	0	0	0	0	0	0	0	0	13	0	0	0	0	0	0	0	0	0	0	0	0	0	0	0	0	0	0	0	0	0	0	0	0
OTU_1301;size=6;	0	0	1	0	0	0	0	1	0	0	0	5	0	0	0	0	0	0	0	0	0	0	0	0	0	0	0	0	0	3	0	0	5	0	0	0	0	0	0	0	0	0
OTU_1302;size=6;	0	0	0	0	0	5	0	1	0	1	0	0	0	0	0	0	1	0	0	0	2	0	0	0	0	0	0	0	0	2	0	0	2	1	0	0	0	0	0	0	0	4
OTU_1303;size=6;	0	0	2	0	3	0	0	0	2	1	1	1	0	0	2	1	0	0	0	0	5	0	0	0	8	0	0	0	0	5	0	2	10	2	1	1	3	2	0	0	2	0
OTU_1304;size=6;	0	0	0	0	0	0	0	0	0	0	0	0	0	0	0	0	0	0	0	0	0	0	0	0	0	0	0	0	0	0	0	0	0	0	0	0	0	0	0	0	13	0
OTU_1305;size=6;	0	2	0	0	0	0	0	0	0	0	0	0	0	0	0	0	0	0	0	0	0	6	0	0	0	0	0	0	0	0	0	0	0	0	0	0	0	0	0	0	0	0
OTU_1306;size=6;	4	3	1	0	0	0	1	0	0	0	0	0	0	0	0	0	0	0	0	0	0	2	2	0	6	0	2	0	0	0	1	0	0	0	4	0	0	3	4	0	2	0
OTU_1307;size=6;	0	0	0	0	0	0	0	0	0	2	0	0	0	0	0	0	0	0	0	0	0	4	0	0	0	1	0	0	0	3	0	0	4	6	0	1	0	0	0	0	0	0
OTU_1309;size=6;	0	0	1	0	0	1	1	0	0	3	1	0	1	1	0	0	0	0	0	0	0	0	0	0	1	0	0	1	0	0	0	0	0	0	0	0	0	0	4	0	0	0
OTU_1310;size=6;	0	0	0	0	1	0	0	0	1	0	1	0	0	0	3	0	0	0	0	0	0	0	0	0	0	6	0	0	0	1	0	0	1	2	3	0	1	0	0	0	0	0
OTU_1311;size=6;	0	0	0	0	0	0	0	0	1	0	0	0	0	0	0	0	0	0	0	0	0	4	2	0	0	0	0	0	0	0	0	0	1	0	0	0	0	0	0	0	1	0
OTU_1312;size=6;	0	0	0	0	0	0	0	0	0	0	0	0	0	0	0	0	0	0	0	0	0	0	0	0	0	0	0	0	0	0	0	0	0	12	0	0	0	0	0	0	0	0
OTU_1313;size=6;	0	0	2	0	0	7	0	0	1	0	0	1	0	0	0	0	0	0	0	1	0	0	0	0	0	0	0	0	0	0	0	0	2	0	0	0	0	0	0	5	0	0
OTU_1315;size=6;	0	0	2	0	0	0	0	0	0	0	0	4	0	0	0	2	0	0	0	0	0	0	0	0	3	0	0	0	0	0	0	0	0	0	0	0	0	0	0	0	0	0
OTU_1317;size=6;	0	0	0	0	0	2	0	0	0	0	8	0	0	1	0	0	0	0	0	0	0	0	0	0	0	0	0	0	0	0	0	0	0	0	0	0	0	0	0	0	0	0
OTU_1318;size=6;	0	0	0	0	0	0	0	0	0	0	0	0	0	0	0	0	0	11	0	0	0	0	0	0	0	0	0	0	0	0	0	0	0	0	0	0	0	0	0	0	0	0
OTU_1319;size=6;	0	0	0	0	0	0	0	0	0	4	0	0	0	0	6	0	0	0	0	0	0	2	0	0	0	0	0	0	0	0	0	0	0	0	0	0	0	0	0	0	0	0
OTU_1320;size=6;	0	0	1	0	0	3	0	0	0	2	0	0	0	0	0	0	0	0	2	0	2	4	0	0	0	0	0	0	1	0	0	0	0	0	0	0	0	0	0	0	0	1
OTU_1321;size=6;	0	0	1	0	0	0	0	0	0	4	0	0	1	0	0	0	0	0	0	0	0	0	0	0	0	0	0	0	2	0	0	0	0	0	0	0	0	0	2	0	1	4
OTU_1322;size=6;	0	0	0	0	0	0	0	0	0	0	0	0	0	0	0	0	7	0	0	0	0	0	0	0	0	0	0	0	0	0	0	0	0	0	0	0	0	0	0	0	0	0
OTU_1323;size=6;	0	0	0	0	0	0	0	0	0	0	0	0	0	0	0	0	0	0	13	2	0	0	0	0	0	0	0	0	0	0	0	0	0	0	0	0	0	0	0	0	0	0
OTU_1324;size=6;	0	1	0	0	1	0	0	0	0	4	0	6	0	0	0	0	0	0	0	0	6	0	0	0	0	0	0	0	0	0	0	0	2	0	0	0	0	0	0	0	2	3
OTU_1325;size=6;	0	0	0	0	0	1	0	0	0	0	0	0	0	0	0	0	0	2	0	0	0	1	0	0	0	0	0	0	0	4	0	0	1	0	0	1	1	0	0	0	0	0
OTU_1326;size=6;	0	0	0	0	1	0	0	0	0	0	0	0	0	0	0	0	0	0	0	0	0	0	0	0	0	0	0	0	0	0	0	0	0	0	0	10	0	0	0	0	0	0
OTU_1327;size=6;	0	4	2	1	0	0	0	1	0	0	0	0	0	0	0	0	0	0	0	3	0	0	0	0	0	0	0	0	0	0	0	0	0	0	0	0	0	0	0	0	0	0
OTU_1328;size=6;	0	2	2	0	0	0	1	1	1	0	0	0	0	1	1	2	0	0	0	3	0	0	0	0	0	0	1	0	0	0	0	0	1	0	0	0	0	0	1	0	0	0
OTU_1329;size=6;	0	0	0	0	0	0	0	0	5	0	0	3	0	0	0	0	0	0	0	0	0	0	0	1	0	0	0	0	0	11	0	0	0	0	0	0	0	0	0	0	0	0
OTU_1330;size=6;	2	1	12	0	5	5	1	10	6	0	1	20	11	9	27	7	47	14	0	2	106	8	0	8	51	2	3	10	0	39	2	4	71	1	1	10	21	0	4	10	17	1
OTU_1331;size=6;	0	1	0	0	2	0	1	0	0	2	0	0	0	1	1	0	2	0	0	0	0	0	7	0	6	0	0	2	0	0	0	0	0	0	0	0	0	0	0	0	0	0
OTU_1332;size=6;	0	0	0	0	0	0	0	0	0	0	5	0	0	0	0	0	0	0	0	0	0	0	0	0	0	0	0	0	0	0	0	0	0	8	5	0	0	0	0	0	0	0
OTU_1334;size=6;	0	0	0	0	3	0	0	0	0	0	0	0	0	0	0	5	0	0	0	0	0	0	0	0	1	0	0	0	0	0	2	0	0	0	0	0	0	0	0	5	0	0
OTU_1335;size=6;	0	0	0	0	0	0	0	0	0	0	0	0	0	0	0	0	0	0	0	0	19	0	0	0	0	0	0	0	0	0	0	0	0	0	0	0	0	0	0	0	0	0
OTU_1336;size=6;	0	0	0	0	0	1	0	1	1	0	0	0	0	0	0	1	0	0	0	0	10	0	0	2	1	0	0	7	0	3	0	6	0	0	0	0	0	0	0	1	0	0
OTU_1337;size=6;	0	0	0	0	0	0	0	0	1	13	0	0	0	0	0	0	0	0	0	0	0	0	0	0	0	0	0	0	0	0	0	0	1	0	0	0	0	0	0	0	1	0
OTU_1338;size=6;	0	0	3	0	0	1	0	0	0	0	0	0	0	1	0	0	0	0	0	0	11	0	0	0	0	0	0	0	0	0	0	0	0	0	0	0	0	0	0	0	0	0
OTU_1339;size=6;	0	0	0	0	0	0	0	0	0	4	0	0	0	0	0	0	0	0	0	0	0	0	0	0	0	0	0	0	0	0	0	0	4	15	0	0	0	0	0	0	0	0
OTU_1340;size=6;	1	0	0	0	0	2	0	1	2	0	0	0	0	0	0	0	3	0	0	0	12	0	0	0	1	2	0	0	0	0	0	0	0	0	0	0	1	0	0	0	0	0
OTU_1341;size=6;	0	0	3	0	0	0	0	1	0	0	2	0	0	0	6	2	0	0	6	0	0	6	0	4	1	0	0	2	0	4	0	2	0	5	6	5	4	0	0	0	4	0
OTU_1342;size=6;	0	1	0	0	1	3	0	0	3	3	0	0	1	2	0	0	1	5	0	0	14	12	0	0	0	0	0	1	1	1	1	0	4	0	0	0	0	0	0	0	0	7
OTU_1343;size=6;	0	0	0	0	0	0	0	0	0	0	0	0	0	0	0	0	0	0	0	0	0	0	0	0	0	0	0	0	0	0	0	0	0	0	0	0	0	0	0	0	13	0
OTU_1344;size=6;	1	0	0	0	2	0	0	0	0	0	0	4	1	0	0	1	7	0	0	0	10	0	0	1	0	0	0	0	0	2	0	0	9	0	0	1	0	0	0	5	0	0
OTU_1345;size=6;	0	0	0	0	0	0	0	0	0	3	0	0	0	0	0	0	1	0	0	0	0	0	0	0	0	0	0	0	0	1	0	0	1	8	0	0	0	0	0	0	0	0
OTU_1346;size=6;	0	0	0	0	0	0	0	0	0	0	0	1	2	0	2	0	0	0	0	0	0	1	0	0	0	5	0	0	0	0	1	4	0	0	0	0	0	0	0	0	0	0
OTU_1347;size=6;	0	0	0	0	0	1	0	0	0	1	0	0	0	0	7	0	0	0	0	0	0	0	0	0	0	0	0	0	0	0	7	7	0	0	0	0	0	0	0	0	0	0
OTU_1348;size=6;	0	0	0	0	2	2	0	0	0	0	0	5	0	0	0	0	0	0	0	0	0	0	0	0	7	0	0	0	0	0	0	0	0	0	0	0	0	0	0	0	0	0
OTU_1349;size=6;	0	0	0	0	0	0	0	0	0	0	0	0	0	0	0	0	0	0	0	0	8	6	0	0	0	0	0	0	6	0	0	0	1	0	15	0	0	0	0	0	0	0
OTU_1350;size=6;	0	0	0	0	0	0	0	0	0	0	0	0	0	0	0	0	0	0	0	0	0	0	0	0	0	0	0	0	0	0	0	0	14	0	0	0	0	0	0	0	0	0
OTU_1351;size=6;	0	0	0	0	0	0	0	0	0	0	0	0	0	0	0	0	0	3	0	0	0	0	0	6	0	0	0	0	0	60	1	0	0	0	0	0	0	0	0	0	0	0
OTU_1352;size=6;	0	0	0	0	0	0	0	0	0	4	0	0	0	0	0	0	0	0	0	0	0	14	0	0	0	0	3	0	0	0	0	0	0	0	0	0	0	0	5	0	0	0
OTU_1353;size=6;	0	0	16	0	0	0	0	0	0	0	0	0	0	0	0	0	0	0	0	0	0	0	0	0	0	0	0	0	0	0	0	0	0	0	0	0	0	0	0	0	0	0
OTU_1354;size=6;	0	0	0	0	1	0	1	0	2	0	0	0	1	0	0	1	3	0	0	0	5	0	0	1	0	0	0	5	0	10	0	0	5	0	0	0	9	0	0	0	0	0
OTU_1355;size=6;	0	2	0	0	0	1	0	0	0	0	0	0	0	1	0	0	0	2	1	0	10	4	0	0	2	0	2	0	0	2	1	1	4	0	0	3	0	0	0	0	0	1
OTU_1356;size=6;	2	0	0	0	0	0	0	0	0	0	0	0	0	0	2	0	1	0	0	0	2	4	0	1	3	1	0	0	0	0	0	0	0	2	1	0	0	1	0	0	1	0
OTU_1357;size=6;	1	0	0	0	2	0	0	0	1	1	0	0	1	0	2	0	1	0	0	0	10	0	0	1	0	0	0	0	0	8	0	0	4	0	0	0	0	0	0	1	2	0
OTU_1358;size=6;	0	0	0	0	0	0	0	0	0	0	0	0	0	0	0	0	0	0	0	0	0	0	0	0	0	0	0	0	0	0	0	0	0	0	5	3	0	0	0	0	0	0
OTU_1359;size=6;	0	0	0	0	0	0	0	0	0	0	0	0	0	0	0	0	0	0	0	0	0	0	0	0	1	0	0	0	0	0	0	0	7	0	0	0	0	0	0	0	0	0
OTU_1360;size=5;	0	0	0	0	0	0	0	0	0	1	0	0	1	0	0	0	0	0	0	0	0	5	0	2	0	0	0	0	0	0	0	0	0	2	0	0	0	0	0	0	0	0
OTU_1361;size=5;	0	0	0	0	0	0	0	0	0	2	0	0	0	0	0	0	0	0	0	0	0	0	0	0	0	0	0	0	0	0	0	0	0	0	0	0	9	0	0	0	0	0
OTU_1362;size=5;	1	0	1	0	0	1	0	0	0	1	1	0	3	0	5	0	0	0	0	0	0	0	5	0	0	0	0	0	0	0	0	0	0	0	0	0	0	0	0	4	0	0
OTU_1363;size=5;	1	0	0	0	0	1	0	1	0	5	0	0	0	1	0	2	0	0	0	0	0	0	0	0	0	0	3	2	0	0	0	0	2	4	0	1	0	0	0	0	0	0
OTU_1364;size=5;	0	0	0	0	0	0	0	0	0	1	0	0	0	1	0	0	0	0	0	0	0	0	0	0	0	1	0	0	0	1	0	0	1	0	1	0	0	2	1	0	3	0
OTU_1365;size=5;	0	0	0	0	2	0	0	0	0	0	0	0	0	0	0	0	0	0	0	0	9	0	0	0	0	0	0	0	0	0	0	4	0	0	0	0	0	0	0	0	0	0
OTU_1366;size=5;	0	1	0	0	0	0	0	0	0	4	0	0	0	2	0	0	0	0	0	0	0	0	0	0	0	5	0	2	6	0	0	0	0	0	0	0	1	0	0	0	0	0
OTU_1367;size=5;	0	0	0	0	0	0	0	1	0	0	0	1	1	0	0	0	0	0	0	0	0	0	0	0	3	0	0	0	0	0	0	2	0	0	0	2	0	0	0	0	0	0
OTU_1368;size=5;	0	0	0	0	0	0	1	0	0	0	8	0	0	0	0	0	0	0	0	0	0	7	4	0	0	0	0	0	0	0	0	0	0	0	0	2	0	0	0	0	3	0
OTU_1369;size=5;	0	0	0	0	0	0	0	0	0	6	0	0	0	1	0	0	0	0	0	0	0	0	0	0	0	0	0	0	0	0	0	0	0	0	0	0	0	0	1	0	0	0
OTU_1370;size=5;	0	0	2	0	0	0	0	3	0	0	0	0	0	0	1	0	0	0	0	0	0	0	4	0	0	0	0	0	0	0	0	0	0	0	0	0	0	0	0	0	0	0
OTU_1371;size=5;	1	1	2	0	0	0	0	0	0	0	0	0	0	0	0	0	3	0	0	0	0	0	0	0	0	1	0	0	0	0	0	1	1	0	2	0	0	0	0	0	0	0
OTU_1372;size=5;	1	2	3	0	0	3	0	0	6	0	0	1	0	0	2	0	0	0	0	0	16	0	0	13	4	0	0	2	0	0	0	6	3	0	0	2	1	0	0	4	3	0
OTU_1373;size=5;	0	0	0	0	0	0	0	0	1	3	0	0	0	0	0	0	0	0	0	0	0	0	0	0	0	0	0	0	10	0	0	0	0	0	0	0	0	0	0	0	0	0
OTU_1374;size=5;	0	0	0	0	0	0	0	0	0	0	0	0	0	0	0	0	0	0	0	0	0	0	0	0	0	0	0	0	0	3	0	3	1	0	0	0	0	0	0	0	0	0
OTU_1375;size=5;	1	0	3	0	0	0	0	0	0	0	0	2	0	0	1	0	0	0	0	0	0	0	0	0	0	0	0	0	0	1	0	0	0	0	0	3	0	0	0	3	0	0
OTU_1376;size=5;	0	0	0	0	0	0	0	0	0	0	0	0	0	0	0	0	0	8	0	0	0	0	0	0	0	0	0	0	0	0	0	0	0	0	0	0	0	0	0	0	0	0
OTU_1377;size=5;	2	1	2	0	0	0	0	0	1	0	0	1	0	0	0	0	0	1	0	0	4	0	0	0	0	2	0	1	0	0	0	0	1	1	6	1	0	0	0	0	0	0
OTU_1378;size=5;	0	0	0	0	1	0	0	0	0	0	0	0	0	0	1	4	0	0	0	5	0	0	0	0	0	0	4	0	0	0	0	0	0	0	0	1	0	0	0	0	0	0
OTU_1379;size=5;	0	0	0	0	0	0	0	0	0	0	0	0	0	0	0	0	0	0	0	0	0	7	0	0	0	0	0	0	0	0	0	0	0	0	0	0	0	0	0	0	0	5
OTU_1380;size=5;	0	0	1	0	0	1	2	0	2	0	1	0	0	0	0	0	1	3	1	0	5	0	1	0	0	0	0	0	3	0	2	1	0	0	2	1	0	0	1	0	1	1
OTU_1382;size=5;	0	0	0	0	0	0	0	0	0	0	0	0	0	0	0	0	0	0	0	0	0	0	0	0	0	0	0	0	0	0	0	0	0	0	0	0	0	0	12	0	0	0
OTU_1383;size=5;	0	0	0	0	0	0	0	0	0	0	0	0	0	0	0	0	0	2	0	0	0	0	0	0	0	0	0	0	0	0	0	0	0	0	0	0	0	0	0	0	7	0
OTU_1384;size=5;	0	0	0	0	0	0	0	0	1	0	1	1	0	0	6	0	4	0	0	0	0	0	0	0	0	0	0	0	0	0	0	0	0	3	0	0	0	0	0	0	0	2
OTU_1385;size=5;	0	0	0	0	0	0	0	0	0	0	0	0	0	0	0	0	0	0	0	0	0	9	0	0	0	0	0	0	0	0	0	0	0	0	0	0	0	0	0	0	0	2
OTU_1386;size=5;	0	0	0	0	0	0	0	0	0	0	0	0	0	0	0	0	0	0	0	0	0	0	0	0	13	0	0	0	0	0	0	0	0	0	0	0	0	0	0	0	0	0
OTU_1387;size=5;	0	0	0	0	0	1	0	0	0	5	5	0	0	0	0	0	0	0	0	0	0	0	0	0	0	0	0	0	0	0	0	0	0	0	0	0	2	0	0	0	0	0
OTU_1388;size=5;	0	0	1	0	0	0	0	1	1	7	2	2	0	0	4	0	0	4	4	3	3	4	1	1	0	0	0	0	1	0	3	0	4	1	0	0	0	0	5	0	0	0
OTU_1389;size=5;	0	0	3	0	0	0	0	2	0	1	0	0	0	0	0	4	0	0	0	0	37	0	0	0	0	0	0	0	0	0	0	0	0	0	0	0	0	6	0	0	8	0
OTU_1390;size=5;	0	0	0	0	0	0	0	0	0	0	0	0	0	0	0	0	0	0	0	0	0	0	0	0	0	0	0	0	10	0	0	0	0	0	0	0	0	0	0	0	0	0
OTU_1391;size=5;	0	0	0	0	0	0	0	0	0	0	0	2	0	0	0	0	1	0	0	0	0	0	0	0	0	0	0	0	0	0	0	0	1	0	0	0	0	0	0	0	1	0
OTU_1392;size=5;	0	0	0	0	0	1	0	0	0	0	0	0	0	0	5	0	0	0	0	0	0	0	0	0	0	0	0	0	0	0	0	0	0	0	1	0	0	0	0	0	0	0
OTU_1393;size=5;	0	0	2	0	1	1	0	0	0	0	0	0	0	0	0	1	0	0	0	0	0	0	11	0	0	0	0	0	0	0	0	0	0	0	0	0	0	0	0	0	0	0
OTU_1394;size=5;	0	1	0	0	0	2	0	0	5	0	0	3	0	0	0	0	2	1	0	0	0	0	0	0	0	2	0	0	0	0	0	0	1	0	0	0	0	0	0	0	0	0
OTU_1395;size=5;	0	0	0	0	0	0	3	1	0	0	7	0	0	0	9	0	0	0	0	0	0	0	0	0	0	0	0	0	0	0	0	0	0	0	0	0	0	0	0	0	0	11
OTU_1396;size=5;	0	0	0	0	0	1	0	0	0	0	0	0	0	0	0	0	1	1	1	0	1	1	2	0	1	0	0	0	2	0	0	0	0	0	3	0	0	0	0	0	0	1
OTU_1397;size=5;	0	0	1	0	0	0	1	2	0	0	0	0	0	0	0	0	0	0	0	0	1	0	0	0	1	0	0	0	0	1	0	0	5	0	0	0	0	0	0	0	0	0
OTU_1398;size=5;	0	0	0	0	0	0	0	0	0	1	0	0	0	0	0	0	0	0	0	0	0	0	0	0	0	0	0	0	0	0	0	0	7	0	0	0	0	0	0	0	0	0
OTU_1399;size=5;	0	1	0	0	0	0	0	0	1	2	3	0	0	0	0	0	0	0	0	1	3	0	0	0	0	0	0	0	1	0	0	0	0	0	0	0	0	0	0	0	0	0
OTU_1400;size=5;	1	0	0	0	0	0	0	0	0	1	0	0	1	0	0	1	0	0	0	2	0	0	0	0	0	0	0	0	0	0	0	0	17	0	0	0	0	0	0	0	0	0
OTU_1401;size=5;	0	0	0	0	0	0	0	0	0	0	1	0	0	0	0	0	0	0	0	0	0	0	1	0	1	0	0	0	0	0	0	2	0	2	0	0	0	0	0	0	0	0
OTU_1402;size=5;	0	0	0	0	0	1	0	0	0	0	0	0	0	0	0	0	0	0	0	0	0	0	0	0	0	0	0	0	0	0	0	0	0	0	0	0	5	0	0	0	0	0
OTU_1403;size=5;	0	0	0	0	1	0	0	1	0	1	0	0	0	0	1	0	0	2	0	0	0	1	0	0	0	0	0	0	0	0	1	0	2	0	0	0	0	0	0	0	0	0
OTU_1404;size=5;	0	0	0	0	0	0	0	0	0	3	0	0	0	0	0	0	4	0	8	4	0	0	0	0	0	0	0	0	0	0	0	0	0	0	0	0	0	0	0	0	0	0
OTU_1405;size=5;	0	0	0	0	0	0	0	0	0	1	0	0	0	0	1	0	0	0	1	0	0	0	0	0	0	0	0	0	5	0	0	0	0	0	0	0	0	0	0	0	0	0
OTU_1406;size=5;	0	0	0	0	0	0	0	0	0	0	2	0	1	0	0	0	0	0	0	0	7	3	0	0	0	0	2	2	0	0	0	0	0	0	6	0	2	0	3	0	0	0
OTU_1407;size=5;	0	0	0	0	0	0	0	0	0	4	0	8	0	0	0	0	0	0	0	0	0	0	0	0	0	0	0	0	0	0	0	0	0	0	0	0	0	0	0	0	0	0
OTU_1408;size=5;	0	0	0	0	0	0	0	0	0	0	0	0	0	0	0	0	0	0	0	0	0	0	0	5	0	0	0	0	0	0	7	0	0	0	0	0	0	0	0	0	0	0
OTU_1409;size=5;	1	0	0	0	0	0	0	0	1	0	0	0	0	0	0	0	0	0	0	0	2	1	0	0	0	0	0	1	0	1	0	0	3	0	0	0	0	0	0	0	0	0
OTU_1410;size=5;	1	0	1	0	0	0	0	0	0	1	0	0	0	0	1	0	0	0	0	0	0	0	0	0	0	0	0	1	0	0	0	1	0	0	0	0	0	0	0	0	0	0
OTU_1411;size=5;	0	0	1	1	0	0	0	1	0	0	0	3	0	2	0	0	0	0	0	4	0	0	0	0	0	0	0	0	0	0	0	0	0	0	0	0	0	0	0	8	0	0
OTU_1412;size=5;	0	0	0	0	0	0	0	0	0	0	0	0	0	0	0	2	0	0	0	0	0	0	0	0	0	0	0	0	0	0	0	0	0	10	0	0	0	0	0	0	0	0
OTU_1414;size=5;	0	0	0	0	0	0	0	0	0	0	0	0	0	0	0	0	0	0	0	0	0	0	0	0	0	0	0	0	12	2	0	0	0	0	0	0	0	0	0	0	0	0
OTU_1415;size=5;	0	0	2	0	0	0	0	0	0	0	0	3	0	0	0	0	0	0	0	0	0	0	0	0	2	0	0	0	0	0	0	0	0	0	0	1	0	0	0	0	0	0
OTU_1416;size=5;	1	0	3	0	0	1	0	0	0	0	0	3	0	0	0	0	4	3	0	0	0	0	0	0	0	0	0	1	0	0	0	0	0	0	0	0	1	2	0	0	0	0
OTU_1417;size=5;	0	0	0	0	0	0	0	0	0	0	2	1	0	0	0	0	2	1	0	0	2	0	0	0	0	7	0	0	0	1	0	0	0	2	0	0	0	2	0	1	0	0
OTU_1418;size=5;	0	0	10	0	0	0	0	0	0	0	0	0	0	0	0	0	0	0	0	0	0	0	0	0	0	0	0	0	0	0	0	0	0	0	0	0	0	0	0	0	0	0
OTU_1419;size=5;	0	0	0	0	0	0	0	0	0	0	0	0	0	0	0	0	0	0	3	8	0	0	0	0	0	0	0	0	0	0	0	0	0	0	0	0	0	0	0	0	0	0
OTU_1420;size=5;	0	0	0	0	0	0	0	3	0	1	0	0	0	0	0	0	0	0	0	0	1	1	0	0	0	0	0	0	0	0	1	0	0	1	1	0	0	0	0	0	0	0
OTU_1421;size=5;	2	0	0	0	0	0	0	0	0	0	0	0	0	0	0	0	0	0	0	0	2	0	0	0	0	0	1	0	0	0	0	0	0	0	0	0	0	0	0	0	0	0
OTU_1422;size=5;	0	0	2	0	0	0	0	0	0	0	0	2	0	0	1	2	1	2	0	0	2	0	0	1	0	0	0	0	0	1	0	0	4	0	0	0	0	0	0	0	0	0
OTU_1423;size=5;	0	0	0	0	0	0	0	0	0	0	0	0	0	0	0	0	0	0	0	0	0	0	0	0	0	4	0	2	0	0	0	4	0	0	0	0	0	1	0	0	0	0
OTU_1424;size=5;	0	1	2	0	2	0	4	0	0	0	2	0	0	0	1	0	0	0	18	0	6	0	0	0	0	0	0	0	3	0	0	0	0	0	6	1	0	0	0	0	0	0
OTU_1425;size=5;	0	0	0	0	0	2	0	0	0	0	0	0	0	0	0	0	0	0	0	0	2	1	1	0	0	0	0	0	3	0	0	1	0	0	0	0	0	0	0	1	0	2
OTU_1426;size=5;	2	0	1	0	1	1	0	1	2	1	0	0	3	0	0	0	6	5	0	0	23	0	0	0	0	0	0	1	0	1	0	0	2	0	0	1	0	0	0	0	0	0
OTU_1427;size=5;	0	0	0	1	0	0	0	0	1	0	2	0	0	0	0	0	0	0	2	2	0	0	0	0	2	0	0	0	0	0	0	0	1	0	3	0	0	0	0	0	0	0
OTU_1428;size=5;	1	1	0	0	0	1	0	0	0	0	0	0	0	0	0	0	0	0	0	0	0	1	0	0	0	0	2	3	0	6	0	0	3	0	0	0	0	0	0	0	0	0
OTU_1429;size=5;	0	0	0	0	0	0	0	0	1	0	0	0	0	1	0	0	0	0	0	0	0	0	0	0	0	0	0	0	0	5	0	0	0	0	0	0	0	0	0	4	0	0
OTU_1430;size=5;	0	0	1	0	0	0	1	0	0	2	2	0	0	0	0	0	1	2	0	1	0	3	0	0	0	4	0	1	1	3	0	0	1	0	1	0	0	0	2	1	1	2
OTU_1431;size=5;	0	0	0	0	0	0	0	0	4	0	0	0	0	0	0	0	0	0	0	2	0	0	0	0	0	1	0	0	0	0	0	0	0	4	0	0	0	0	0	0	0	1
OTU_1432;size=5;	0	0	0	0	0	0	0	0	1	0	0	0	0	0	0	0	0	0	0	2	1	1	0	1	0	0	0	0	0	0	0	0	0	0	2	0	0	0	0	0	2	0
OTU_1433;size=5;	0	0	0	0	0	0	0	0	0	2	0	0	0	0	0	0	4	6	0	0	0	0	0	0	0	0	0	0	0	1	0	0	0	0	0	0	0	0	0	0	0	0
OTU_1434;size=5;	0	0	0	0	0	0	0	0	0	0	0	0	0	0	0	0	0	0	24	0	0	0	0	0	0	0	0	0	0	0	0	0	0	0	0	0	0	0	0	0	0	0
OTU_1435;size=5;	0	0	0	0	0	0	0	0	0	0	0	0	0	0	0	0	0	0	13	0	0	0	0	0	0	0	0	0	0	0	0	2	0	0	0	0	0	0	0	0	0	0
OTU_1436;size=5;	0	0	0	0	0	2	0	0	0	0	0	0	0	0	0	0	0	0	4	0	0	0	0	0	0	0	0	0	0	0	0	0	0	0	0	0	0	1	0	0	0	0
OTU_1437;size=5;	1	0	0	0	0	0	0	0	0	1	0	0	0	0	12	5	0	0	0	0	0	0	0	0	5	0	3	0	0	0	0	0	0	0	0	0	0	0	0	0	0	0
OTU_1438;size=5;	0	0	0	0	0	0	0	0	0	0	0	1	1	0	0	0	1	0	2	0	0	0	0	0	0	0	3	0	1	0	0	0	0	0	0	0	0	0	2	0	0	0
OTU_1439;size=5;	0	0	0	0	0	0	0	0	0	0	0	0	0	0	0	0	0	0	0	1	0	0	0	0	0	0	0	0	0	1	0	0	1	0	0	0	0	0	0	0	10	0
OTU_1440;size=5;	0	0	0	0	0	2	0	0	0	0	0	0	0	0	0	1	0	0	0	0	0	8	0	0	0	0	0	0	0	0	0	0	0	0	0	0	0	0	0	0	0	2
OTU_1441;size=5;	0	1	2	0	0	0	0	0	0	0	0	0	0	1	0	0	0	0	1	0	1	0	0	0	0	0	0	0	0	0	0	0	1	0	1	0	0	0	0	1	0	0
OTU_1442;size=5;	0	0	0	0	0	2	0	0	3	0	1	0	0	0	0	1	1	0	0	3	4	0	0	0	0	1	0	0	0	0	0	0	0	1	0	0	0	0	0	0	0	1
OTU_1443;size=5;	0	0	0	0	0	0	0	0	1	0	0	0	0	7	0	0	0	0	0	0	10	0	0	0	0	0	0	0	0	0	0	0	0	0	0	0	3	0	0	0	0	0
OTU_1444;size=5;	0	0	0	0	0	0	0	0	2	0	0	0	0	0	0	0	0	0	0	6	0	0	0	0	0	0	0	0	0	0	0	0	0	0	0	0	0	0	0	0	0	0
OTU_1445;size=5;	0	0	0	0	0	1	0	0	0	0	0	0	0	0	0	3	0	1	3	1	0	0	0	0	0	0	4	0	0	0	0	0	0	0	0	0	0	0	0	0	0	0
OTU_1446;size=5;	0	0	0	0	0	0	0	2	0	1	0	0	0	0	0	0	0	6	0	0	1	0	0	0	0	0	0	0	0	0	0	0	8	2	0	0	1	0	0	0	0	3
OTU_1447;size=5;	0	0	0	0	0	0	0	0	3	0	0	0	0	0	0	0	0	0	0	0	13	0	0	0	0	0	0	6	0	0	0	0	0	0	0	0	0	0	0	0	0	0
OTU_1448;size=5;	0	0	2	0	0	0	0	0	1	2	0	0	0	1	0	3	0	0	0	0	9	0	0	0	10	0	0	0	0	0	0	0	2	0	0	3	0	0	0	3	0	0
OTU_1449;size=5;	0	0	0	0	0	0	0	0	0	0	0	0	0	0	0	0	0	0	0	0	0	0	0	1	0	0	0	0	0	0	0	0	0	10	0	0	0	0	0	0	0	0
OTU_1451;size=5;	0	0	0	0	0	0	0	0	0	0	0	0	0	0	0	0	0	0	0	0	1	1	0	0	0	0	0	0	1	0	0	0	1	0	1	0	0	0	0	0	1	0
OTU_1452;size=5;	0	0	0	0	0	0	0	0	0	1	0	0	0	0	0	0	0	0	0	0	0	0	0	0	0	0	0	0	0	0	0	0	10	0	0	0	0	0	3	4	0	0
OTU_1454;size=4;	0	0	0	0	0	0	0	0	0	9	0	0	0	0	0	0	0	0	0	0	0	0	0	0	0	0	0	0	0	0	0	0	0	0	0	0	0	0	0	0	0	0
OTU_1455;size=4;	1	0	0	1	0	0	1	0	0	0	0	1	1	1	0	2	2	0	0	0	2	2	0	9	2	2	2	1	0	5	0	2	0	6	0	7	0	4	0	0	1	0
OTU_1456;size=4;	0	0	0	1	0	0	0	0	0	0	0	0	4	0	0	0	3	0	0	0	2	0	0	0	0	0	0	0	0	4	0	0	3	0	0	0	1	0	0	1	0	0
OTU_1457;size=4;	0	0	0	0	0	0	0	0	0	0	0	0	0	0	0	0	0	0	0	0	0	0	0	0	0	0	0	0	0	6	0	0	0	0	0	0	0	0	0	0	0	0
OTU_1458;size=4;	1	0	0	0	0	0	0	1	1	0	0	0	0	0	0	0	0	0	0	0	0	0	0	0	0	0	0	0	0	0	4	0	0	0	0	0	0	1	0	0	0	0
OTU_1459;size=4;	2	0	0	0	0	0	0	0	0	0	3	0	0	0	0	0	0	0	0	0	0	0	0	0	0	8	0	0	0	0	0	0	0	0	0	0	0	0	0	0	0	0
OTU_1460;size=4;	0	0	0	0	0	1	0	0	0	0	0	0	0	2	0	0	0	0	0	0	0	0	0	0	0	0	0	0	0	0	0	0	1	0	0	0	0	0	0	1	0	0
OTU_1461;size=4;	0	0	0	0	0	0	0	0	0	0	0	0	0	0	0	0	0	0	0	0	14	0	0	0	0	0	0	0	0	0	0	0	0	0	0	0	0	0	0	0	0	0
OTU_1462;size=4;	0	0	0	0	2	0	1	0	0	0	0	0	0	0	1	0	3	10	0	0	0	0	0	0	0	0	0	0	0	0	0	0	2	0	0	0	0	0	0	0	0	0
OTU_1463;size=4;	0	0	0	0	0	0	0	0	0	9	1	0	0	0	0	0	0	0	0	0	0	0	0	0	3	0	0	0	0	0	0	0	0	5	0	2	0	0	4	0	0	0
OTU_1464;size=4;	0	0	0	0	0	0	0	0	0	0	0	0	0	0	0	0	0	0	0	0	8	0	0	0	0	0	0	0	0	0	0	0	0	0	0	0	0	0	0	0	0	0
OTU_1465;size=4;	0	0	0	0	0	0	0	0	0	0	0	0	0	1	2	0	2	0	2	0	0	0	0	1	0	0	0	1	0	0	0	0	0	0	0	0	0	0	0	0	0	0
OTU_1467;size=4;	0	0	0	0	0	0	0	0	2	0	0	0	0	0	0	0	0	0	0	0	0	0	0	0	0	0	0	1	0	3	0	0	2	0	0	0	11	0	0	0	0	0
OTU_1470;size=4;	0	0	0	0	0	0	0	0	0	1	0	0	0	0	0	0	1	0	0	1	0	0	0	0	0	1	0	0	0	0	0	0	0	0	0	1	0	0	0	0	2	0
OTU_1471;size=4;	0	1	0	0	0	0	0	0	0	0	0	0	0	2	0	3	0	0	0	0	0	0	0	0	2	0	0	0	0	0	2	0	0	0	0	0	0	0	5	0	0	0
OTU_1472;size=4;	0	0	0	0	0	0	0	0	0	0	0	0	0	0	0	0	0	0	0	0	0	0	0	0	0	0	0	0	0	0	0	0	0	0	4	0	0	0	0	0	0	0
OTU_1473;size=4;	0	0	4	0	0	0	0	0	0	0	0	0	0	0	0	0	0	0	0	0	0	0	0	0	0	0	0	0	0	0	0	0	0	0	0	0	4	0	0	0	0	0
OTU_1474;size=4;	1	0	2	0	0	0	0	6	0	0	0	0	0	0	0	0	0	0	0	0	0	0	0	0	0	0	0	0	5	0	4	0	1	0	0	2	0	2	0	0	0	0
OTU_1475;size=4;	0	0	0	0	0	0	1	0	0	0	0	0	0	0	0	0	0	0	0	4	0	0	0	0	0	0	0	0	0	0	0	0	0	0	0	0	0	0	1	0	0	0
OTU_1476;size=4;	0	1	3	0	0	0	0	0	0	0	0	0	0	0	0	5	0	0	0	0	0	0	0	0	1	0	0	0	0	0	0	0	0	0	0	0	0	0	0	0	0	0
OTU_1477;size=4;	1	0	0	0	0	0	0	0	0	0	0	2	1	0	0	0	0	0	10	0	0	0	0	2	0	0	0	0	0	0	0	0	0	0	0	0	0	0	0	0	0	0
OTU_1478;size=4;	0	0	0	0	0	0	0	0	0	0	0	3	0	0	0	0	0	0	0	0	15	0	0	0	0	0	0	0	0	0	0	8	0	0	0	0	0	0	0	0	0	0
OTU_1479;size=4;	0	0	0	0	0	0	0	0	0	0	0	0	0	2	0	0	0	0	0	0	0	7	0	0	0	0	0	0	0	0	0	0	0	0	0	0	0	0	0	0	0	5
OTU_1480;size=4;	0	0	3	0	0	0	0	0	0	0	0	0	0	2	2	0	0	0	0	0	0	0	0	0	0	0	0	0	0	0	0	0	0	0	0	0	0	0	1	0	0	0
OTU_1481;size=4;	0	0	10	0	1	0	0	0	0	2	1	1	8	2	1	0	0	0	1	0	2	0	1	0	0	0	0	0	2	0	1	0	3	0	0	0	0	1	0	0	0	0
OTU_1482;size=4;	0	0	0	0	0	0	0	0	0	0	0	0	0	0	0	0	0	0	15	0	0	0	0	0	0	0	0	0	0	0	0	0	0	0	0	0	0	0	0	0	0	0
OTU_1483;size=4;	0	0	0	0	0	6	0	0	0	0	0	0	0	0	0	0	0	0	0	0	0	0	0	0	0	0	0	0	0	0	0	5	0	0	0	0	0	0	0	0	0	0
OTU_1484;size=4;	0	0	2	0	0	0	0	0	0	1	0	0	1	0	1	0	0	0	0	0	0	0	0	0	0	0	0	0	3	1	0	0	1	0	5	0	0	0	0	0	1	0
OTU_1485;size=4;	0	0	5	0	0	0	1	0	0	0	0	0	1	0	0	0	0	0	0	2	0	0	0	0	0	0	0	0	0	3	4	0	0	0	0	0	0	0	0	0	0	0
OTU_1486;size=4;	0	0	0	0	0	0	0	0	0	0	0	0	0	0	0	0	0	0	0	0	0	0	0	0	1	0	0	0	0	0	0	0	2	0	0	0	0	0	1	0	0	0
OTU_1487;size=4;	0	0	0	0	0	0	0	0	0	0	0	0	0	0	0	0	0	0	0	0	0	0	0	0	0	0	0	0	0	0	0	0	4	0	0	0	0	0	0	0	0	0
OTU_1489;size=4;	0	0	0	0	0	0	0	0	0	0	0	0	0	0	0	0	0	0	0	0	0	0	0	5	0	0	0	0	0	0	0	10	0	0	0	0	0	0	0	0	0	0
OTU_1490;size=4;	0	0	0	0	0	0	0	0	0	0	0	0	0	0	0	0	0	0	0	0	0	0	0	0	6	0	0	0	0	0	0	0	0	0	0	13	0	0	0	0	0	0
OTU_1491;size=4;	0	0	0	0	1	0	0	0	0	0	0	0	0	0	0	0	0	1	0	0	0	0	0	0	1	1	3	0	0	0	0	0	0	0	0	0	0	0	0	0	0	1
OTU_1492;size=4;	0	0	1	0	0	0	0	0	0	0	0	0	0	0	0	0	0	0	0	0	0	0	0	0	0	0	0	0	7	0	0	0	0	0	8	0	0	0	0	2	0	0
OTU_1493;size=4;	0	0	0	0	0	0	0	0	1	0	0	0	1	0	0	0	0	0	0	0	1	0	0	0	0	0	0	0	0	2	0	1	2	2	0	0	0	0	0	0	0	0
OTU_1494;size=4;	0	0	0	0	0	0	0	0	0	0	0	0	0	0	8	0	0	0	0	0	0	0	0	0	0	0	0	0	0	0	0	0	0	0	0	0	0	0	0	0	0	0
OTU_1496;size=4;	0	0	0	0	1	0	0	0	0	0	0	0	0	0	10	0	0	0	0	0	0	0	0	0	0	0	0	0	0	0	0	0	0	0	0	0	0	0	0	0	0	0
OTU_1497;size=4;	0	0	1	0	0	0	0	1	5	0	0	0	0	0	0	0	0	0	2	0	0	1	0	0	0	0	0	0	1	0	0	0	0	0	0	0	0	0	0	0	0	0
OTU_1498;size=4;	0	0	0	0	0	0	0	0	0	0	0	0	0	0	0	0	0	0	0	0	9	0	0	0	0	0	0	0	0	0	0	0	0	0	0	0	0	0	0	0	0	0
OTU_1499;size=4;	0	0	0	0	0	0	0	0	0	0	0	0	0	0	0	0	0	0	0	0	8	0	0	0	0	0	0	0	0	0	0	0	0	0	0	0	0	0	0	0	0	0
OTU_1500;size=4;	0	0	0	0	0	0	0	0	0	0	0	0	0	0	2	0	0	0	1	0	0	1	0	0	0	0	0	0	1	0	0	0	0	0	1	0	0	0	0	0	0	1
OTU_1501;size=4;	0	0	0	0	0	0	0	0	0	0	0	0	0	0	1	0	0	0	0	0	0	0	0	0	1	0	0	0	5	0	0	0	0	0	0	0	0	0	0	0	0	0
OTU_1502;size=4;	1	0	0	0	0	0	0	0	3	0	0	0	0	0	0	0	0	0	0	0	3	0	0	0	0	7	0	0	0	3	0	0	0	0	0	0	0	0	0	0	0	0
OTU_1503;size=4;	0	0	0	0	0	0	0	0	0	0	0	0	0	0	0	0	0	0	0	0	0	0	0	0	0	0	0	0	8	0	0	0	0	0	0	0	0	0	0	0	0	0
OTU_1504;size=4;	0	0	0	0	0	0	0	0	0	0	0	0	0	0	0	0	0	0	0	0	0	0	0	0	0	0	4	0	0	0	0	0	0	0	0	0	0	0	0	0	0	0
OTU_1505;size=4;	0	0	0	0	0	0	0	0	0	0	0	0	0	0	6	0	0	0	0	0	0	0	0	0	0	0	0	0	0	0	0	0	0	0	0	0	0	0	0	0	0	0
OTU_1506;size=4;	0	0	11	0	0	0	0	0	0	0	0	0	0	2	0	0	0	0	0	0	0	0	0	0	0	0	0	0	0	0	0	0	0	0	0	0	0	0	0	0	3	0
OTU_1507;size=4;	0	0	3	0	0	2	0	0	3	3	0	0	1	0	2	1	1	0	0	0	1	0	0	2	2	0	0	0	0	0	0	0	1	1	2	0	2	0	0	0	0	0
OTU_1508;size=4;	0	0	1	0	0	0	0	0	0	0	0	0	0	0	0	0	0	0	0	0	0	0	0	0	0	0	5	0	0	0	0	0	0	0	0	0	0	0	0	0	0	0
OTU_1509;size=4;	0	0	0	0	0	0	0	0	0	0	0	0	0	0	0	0	0	0	0	0	0	0	0	0	0	0	0	0	0	0	0	7	0	0	0	0	0	0	0	0	0	0
OTU_1510;size=4;	0	0	3	0	0	1	1	0	0	0	1	2	0	0	10	0	0	2	4	2	0	0	2	0	0	2	0	0	0	0	0	0	0	1	0	0	0	0	0	2	1	0
OTU_1511;size=4;	0	0	0	0	0	0	0	0	0	1	0	0	0	0	0	0	1	0	1	1	1	3	0	0	0	0	0	0	0	0	0	0	4	0	2	0	0	0	0	0	0	3
OTU_1512;size=4;	0	0	0	0	0	0	0	0	0	0	0	0	0	0	0	0	0	8	0	0	0	0	0	0	0	0	0	0	0	0	0	0	0	0	0	0	0	0	0	0	0	0
OTU_1513;size=4;	0	0	0	0	1	0	0	0	0	0	0	0	0	0	0	0	2	0	0	0	0	3	0	0	0	0	0	0	0	0	0	0	0	0	0	0	0	0	0	0	0	1
OTU_1514;size=4;	0	0	0	0	0	0	0	0	0	1	1	2	1	0	0	0	1	3	0	0	5	0	0	0	0	0	0	2	2	0	0	0	0	0	0	0	0	0	0	0	0	0
OTU_1515;size=4;	0	0	0	0	0	0	0	0	0	0	0	0	0	5	0	0	0	0	0	0	0	0	0	0	0	0	0	0	0	0	0	0	0	0	0	0	0	0	0	0	0	0
OTU_1516;size=4;	0	0	0	0	0	0	0	0	0	0	0	0	0	0	0	0	0	0	0	0	0	0	22	0	0	0	0	0	0	0	0	0	0	0	0	0	0	0	0	0	0	0
OTU_1517;size=4;	0	0	0	0	0	0	0	0	0	1	0	0	0	0	0	0	1	0	2	0	0	0	0	0	0	0	0	0	0	1	0	0	0	0	1	0	0	0	0	0	0	0
OTU_1518;size=4;	0	0	0	0	0	0	0	0	0	0	0	0	0	0	0	0	0	0	0	0	0	14	0	0	0	0	0	0	0	0	0	0	0	0	0	0	0	0	0	0	0	0
OTU_1519;size=4;	0	0	0	0	0	0	0	0	0	1	0	0	0	0	7	0	0	0	0	0	0	6	0	0	0	0	0	0	0	0	0	8	0	0	0	0	0	0	0	0	0	0
OTU_1520;size=4;	0	0	0	0	0	0	0	0	0	0	0	0	0	0	1	0	1	0	1	1	0	0	4	0	1	0	0	0	1	0	1	0	0	1	0	0	0	0	0	0	0	0
OTU_1521;size=4;	0	0	0	0	0	0	0	0	0	0	0	0	0	0	0	2	0	0	0	0	0	0	0	0	0	0	0	0	0	0	0	0	0	0	0	0	0	6	0	0	0	0
OTU_1522;size=4;	0	0	0	0	0	0	0	0	0	0	0	0	0	0	0	0	0	0	9	0	0	3	0	0	0	0	0	1	0	0	0	2	0	1	3	0	0	0	0	0	1	0
OTU_1523;size=4;	0	0	0	0	0	0	0	0	0	0	0	0	0	0	0	0	0	0	0	0	0	0	0	0	7	0	0	0	0	0	0	0	0	0	0	0	0	0	0	0	0	0
OTU_1524;size=4;	0	0	0	0	0	0	0	0	0	0	0	0	0	0	0	4	0	0	0	0	0	0	0	0	0	1	0	0	0	0	0	0	0	0	0	0	0	0	0	3	0	0
OTU_1525;size=4;	0	0	0	0	2	0	0	2	0	0	0	0	0	0	6	0	0	1	0	0	0	0	0	0	0	0	0	0	0	0	0	1	0	0	0	0	0	0	0	0	2	0
OTU_1526;size=4;	0	0	0	0	0	0	1	0	3	0	1	0	0	0	0	0	0	0	0	0	0	0	0	0	0	0	0	0	0	0	0	0	0	2	0	0	0	0	0	0	0	0
OTU_1527;size=4;	0	0	0	0	0	0	0	0	0	0	0	5	0	0	0	0	0	0	0	0	0	0	0	5	0	0	0	0	0	0	0	0	0	0	0	0	0	0	0	0	0	0
OTU_1528;size=4;	0	0	0	0	0	0	0	0	0	0	0	0	0	0	0	0	0	0	0	0	0	0	0	0	0	0	0	0	0	0	0	1	0	0	0	0	3	0	0	2	0	0
OTU_1529;size=4;	1	0	0	0	0	0	0	0	1	3	0	0	0	0	0	0	0	0	3	0	0	0	1	0	0	0	0	0	1	0	0	0	0	2	0	0	0	0	1	0	0	0
OTU_1530;size=4;	0	0	0	0	0	0	0	8	0	0	0	0	0	0	0	0	0	0	0	0	0	0	0	0	0	0	0	0	0	0	0	0	0	0	0	5	0	0	0	0	0	0
OTU_1531;size=4;	0	0	0	0	0	0	0	0	0	0	0	0	0	0	0	0	0	0	0	0	0	0	0	0	0	0	0	0	0	0	0	0	0	5	0	0	0	0	0	0	0	0
OTU_1532;size=4;	1	0	1	0	1	0	0	2	1	0	0	6	0	0	0	2	0	0	0	0	5	0	0	0	0	0	0	1	0	4	0	0	7	0	0	0	1	0	0	0	0	0
OTU_1533;size=4;	0	0	2	0	0	1	0	0	0	0	0	0	0	0	0	0	0	0	0	0	0	0	0	0	3	0	0	0	0	0	0	0	1	0	0	0	0	0	0	0	0	0
OTU_1534;size=4;	0	0	0	0	0	0	0	0	0	0	0	0	0	0	0	0	0	0	0	0	0	0	0	6	0	0	0	0	0	0	0	0	0	0	0	6	0	0	0	0	0	0
OTU_1535;size=4;	0	0	0	0	0	0	0	0	0	0	0	0	0	0	0	0	0	0	0	0	0	0	0	7	0	0	0	0	0	0	0	0	0	0	0	0	0	0	0	0	0	0
OTU_1536;size=4;	0	0	0	0	0	0	0	0	1	1	4	0	0	0	0	0	0	0	0	0	0	0	4	0	0	0	0	0	0	0	0	0	0	0	0	0	0	0	0	0	0	0
OTU_1537;size=4;	0	0	1	0	0	1	0	0	0	1	0	0	0	0	3	0	0	0	0	0	0	0	0	0	2	0	0	0	0	0	2	1	0	0	1	0	0	0	0	0	0	0
OTU_1538;size=4;	0	0	1	0	0	2	0	1	1	4	4	0	0	0	0	0	0	0	5	2	0	0	0	0	0	0	0	0	0	0	0	0	0	0	0	0	0	0	0	0	0	0
OTU_1539;size=4;	8	3	0	0	0	0	20	53	217	0	0	0	1	0	104	0	9	0	0	1	0	16	0	0	0	0	0	11	0	0	0	2	10	0	0	0	0	0	25	0	36	0
OTU_1540;size=4;	0	0	0	0	0	11	0	0	2	0	0	0	5	0	0	0	0	8	0	0	0	0	0	0	0	0	0	1	0	0	0	10	0	0	0	0	4	0	0	24	0	0
OTU_1541;size=4;	0	0	0	0	1	1	0	0	0	5	0	0	0	0	0	0	1	0	0	0	3	0	0	0	0	0	0	1	0	0	0	0	5	0	0	0	0	0	0	0	0	0
OTU_1543;size=4;	0	0	0	0	0	2	0	0	0	0	0	0	0	0	0	0	0	0	0	0	7	0	0	0	0	0	0	1	0	0	0	0	0	0	0	0	0	0	0	0	0	0
OTU_1544;size=4;	0	0	0	0	0	0	0	0	0	0	1	0	0	0	0	0	0	0	0	0	0	0	0	0	0	0	0	0	0	1	0	0	0	0	4	3	0	0	0	0	0	0
OTU_1545;size=4;	0	0	0	0	0	0	0	0	0	0	0	0	0	0	0	0	0	0	1	1	2	1	0	0	0	0	0	0	0	0	1	0	2	0	1	0	0	0	0	0	0	0
OTU_1547;size=4;	0	0	1	0	0	0	0	0	0	2	0	0	0	0	0	0	0	0	2	0	0	1	0	0	0	0	0	0	0	0	0	2	0	0	0	0	0	0	1	0	0	1
OTU_1548;size=4;	0	1	0	0	0	0	1	0	0	0	0	0	0	0	0	1	1	1	0	0	2	0	0	0	0	0	0	0	0	1	1	0	1	0	0	0	0	0	0	0	0	0
OTU_1549;size=4;	0	0	0	0	0	0	0	0	0	0	0	0	0	0	0	0	0	8	0	0	0	0	0	0	0	0	0	0	0	0	1	0	0	0	0	0	0	0	0	0	0	0
OTU_1550;size=4;	0	0	0	0	0	0	0	0	0	0	0	0	0	0	10	0	0	0	0	0	0	0	0	0	0	0	0	0	0	0	0	0	0	0	0	0	0	0	0	0	0	0
OTU_1551;size=4;	0	0	0	0	0	0	0	0	0	0	0	0	0	0	0	0	0	0	0	0	0	0	4	0	0	3	0	0	0	0	0	0	0	0	0	0	0	0	0	0	7	0
OTU_1552;size=4;	0	0	0	0	0	0	0	0	0	0	0	0	0	0	0	1	0	0	0	0	0	0	0	0	0	0	0	0	0	1	0	0	3	0	0	0	2	0	0	0	0	0
OTU_1553;size=4;	2	0	0	1	0	0	0	0	4	1	0	0	0	0	0	0	0	0	0	0	0	0	0	0	0	0	0	0	0	0	0	0	0	0	0	0	0	0	0	0	0	0
OTU_1554;size=4;	0	0	0	0	0	0	0	0	0	0	0	0	0	0	0	0	1	0	0	0	0	0	0	0	0	0	0	0	0	0	0	10	2	0	2	0	0	0	0	0	0	0
OTU_1555;size=4;	0	0	0	0	0	0	4	0	0	0	0	0	0	0	0	0	6	0	6	0	0	0	0	0	0	0	0	0	3	0	0	0	0	0	0	0	0	0	0	0	0	0
OTU_1556;size=4;	0	3	0	0	0	0	0	0	0	0	0	0	0	0	0	0	0	0	0	0	0	0	0	0	2	0	0	0	0	0	0	0	0	0	0	0	0	0	0	0	0	0
OTU_1557;size=4;	0	0	0	0	0	0	0	0	1	0	0	0	0	2	13	0	0	1	0	0	1	6	0	0	0	0	0	0	0	0	0	0	0	1	0	0	0	0	0	0	0	0
OTU_1558;size=4;	2	0	0	0	0	0	0	1	0	0	2	0	0	0	0	0	0	0	0	0	0	0	0	0	0	0	0	0	0	0	0	0	0	0	0	0	0	0	0	0	0	0
OTU_1559;size=4;	0	0	8	0	0	0	0	0	0	0	0	0	0	0	0	0	0	0	0	0	0	0	0	0	0	0	0	0	0	0	0	0	0	0	0	0	0	0	0	0	0	0
OTU_1560;size=4;	0	0	0	0	0	0	0	0	0	0	0	0	0	0	0	0	0	0	0	0	0	0	0	0	0	0	0	0	0	0	0	0	0	0	0	0	0	0	12	0	0	0
OTU_1561;size=4;	0	0	3	0	0	0	0	0	0	0	0	0	0	0	0	1	1	0	0	0	0	0	0	0	2	0	0	0	0	0	0	5	1	0	0	0	0	0	0	1	0	0
OTU_1562;size=4;	0	0	0	0	0	0	0	0	1	1	0	0	0	2	0	0	0	0	2	0	0	0	0	1	3	0	1	0	1	0	0	1	0	0	1	0	0	0	0	0	2	1
OTU_1563;size=4;	0	0	1	0	0	0	0	0	1	1	1	0	0	0	1	0	0	0	1	0	0	1	0	0	0	0	0	0	0	1	1	0	0	0	2	0	0	0	0	1	0	0
OTU_1564;size=4;	0	0	0	0	0	0	0	0	0	0	0	23	0	0	0	0	0	0	0	0	0	0	0	22	0	0	0	0	0	0	0	0	0	0	0	0	0	0	0	0	0	0
OTU_1565;size=4;	0	0	0	0	0	0	1	0	0	0	2	0	0	1	0	0	0	0	0	0	0	0	0	0	0	0	0	1	2	0	0	0	0	0	0	0	0	0	0	0	0	0
OTU_1566;size=4;	0	0	0	0	0	0	0	0	11	0	0	0	0	0	0	0	0	0	0	0	0	0	0	0	0	0	0	0	0	0	0	0	0	0	0	0	0	0	0	0	0	0
OTU_1568;size=4;	0	0	0	0	0	5	0	0	0	0	0	0	0	0	0	0	0	0	0	0	0	0	7	0	0	0	0	0	0	0	0	0	0	0	0	0	0	0	0	0	0	0
OTU_1569;size=3;	0	0	0	0	0	2	2	0	0	0	0	0	0	0	0	0	0	2	0	0	0	0	0	0	0	0	0	0	0	3	0	0	0	0	0	0	0	0	0	0	0	0
OTU_1570;size=3;	0	0	0	0	3	0	0	0	3	0	0	2	0	0	0	0	0	0	0	0	5	0	0	1	0	0	0	0	0	0	0	0	1	0	0	0	0	0	0	1	0	0
OTU_1571;size=3;	0	0	1	0	0	0	0	0	0	0	0	0	0	0	0	0	0	0	0	0	0	0	0	1	0	0	0	0	0	1	0	1	1	0	0	0	0	0	3	0	0	0
OTU_1572;size=3;	0	0	0	0	0	0	0	0	0	0	0	0	0	0	0	0	0	0	0	0	0	0	0	0	0	0	0	0	0	0	2	0	0	0	0	2	0	0	0	0	0	0
OTU_1573;size=3;	0	0	0	0	0	0	0	0	0	0	0	0	0	0	0	0	0	0	0	0	0	0	0	0	0	0	0	0	0	0	4	0	0	0	0	0	0	0	0	0	0	0
OTU_1574;size=3;	0	0	0	0	1	0	0	0	0	0	0	1	0	0	0	0	0	0	0	0	0	0	0	1	0	0	2	1	0	0	0	0	3	0	0	0	0	0	0	0	0	0
OTU_1576;size=3;	0	0	0	0	0	0	0	0	0	0	0	0	0	0	0	0	0	0	0	0	0	4	1	0	0	0	0	0	0	0	0	0	0	0	0	0	0	0	0	0	0	0
OTU_1577;size=3;	0	0	0	0	0	0	0	0	0	0	0	0	0	0	0	3	0	0	0	0	0	0	0	0	0	0	0	5	0	0	0	0	0	0	0	0	0	0	0	0	0	0
OTU_1578;size=3;	0	0	0	0	0	0	0	0	0	0	0	0	0	0	0	0	0	0	0	0	0	0	0	0	6	0	0	0	0	0	0	12	0	0	0	0	0	0	0	0	0	0
OTU_1579;size=3;	0	0	0	0	0	1	0	0	5	0	0	0	0	0	0	0	0	0	0	0	0	0	0	0	0	0	3	0	0	0	0	0	0	0	0	0	0	0	0	0	0	0
OTU_1580;size=3;	0	0	0	0	0	0	0	0	0	0	0	0	0	0	0	0	0	0	0	0	0	0	0	0	0	0	0	0	0	0	0	0	0	0	0	0	0	3	0	0	0	0
OTU_1581;size=3;	0	0	0	0	0	0	0	0	0	0	0	0	0	0	0	0	0	0	0	0	0	11	0	0	0	0	0	0	0	0	0	0	0	0	0	0	0	0	0	0	0	0
OTU_1582;size=3;	0	0	0	0	0	0	0	1	0	0	0	0	0	0	0	0	0	0	2	0	2	0	0	0	0	0	0	0	0	0	0	0	0	7	0	0	0	0	0	0	0	0
OTU_1583;size=3;	0	0	0	0	0	0	0	0	0	3	0	0	0	0	0	0	5	0	0	0	0	0	0	0	0	0	0	0	0	0	2	0	0	0	0	0	0	0	0	0	0	0
OTU_1585;size=3;	0	0	0	0	0	0	0	0	0	0	0	0	0	0	0	0	2	0	0	0	0	0	0	0	0	0	0	0	0	0	0	0	0	0	0	0	1	0	0	0	0	0
OTU_1586;size=3;	0	0	0	0	0	0	0	0	0	0	0	0	0	0	7	0	0	0	0	0	0	0	0	0	0	0	0	0	0	0	0	0	0	0	0	0	0	0	0	0	0	0
OTU_1587;size=3;	0	0	0	0	0	0	0	0	0	0	0	0	0	0	0	0	0	0	0	3	0	0	0	0	0	0	0	0	0	0	0	0	0	0	0	0	0	0	0	0	0	0
OTU_1588;size=3;	0	0	0	0	0	0	0	0	5	0	0	0	0	0	0	0	0	0	0	0	0	0	0	0	0	0	0	0	0	0	0	0	0	0	0	0	0	0	0	0	0	0
OTU_1589;size=3;	0	0	0	0	0	0	0	0	0	4	0	0	0	0	0	0	0	0	0	0	0	0	0	0	0	0	0	0	0	0	0	0	0	0	0	0	0	0	0	0	0	0
OTU_1590;size=3;	0	0	1	0	0	0	1	0	1	2	0	2	0	0	0	0	0	0	0	0	0	0	0	0	0	0	0	0	0	1	0	2	5	1	0	0	0	0	0	0	0	0
OTU_1591;size=3;	0	0	1	0	1	0	0	0	5	2	0	0	0	0	0	2	0	2	0	0	0	0	0	0	3	0	0	0	0	0	0	0	4	3	0	0	0	0	0	0	0	0
OTU_1592;size=3;	0	0	0	0	0	0	0	0	0	0	0	0	0	0	0	0	0	0	0	0	0	0	2	0	0	0	0	0	1	0	0	0	0	0	1	1	1	0	0	0	0	0
OTU_1593;size=3;	1	0	0	0	0	0	1	0	0	0	0	0	0	0	0	0	0	0	0	0	0	0	0	0	0	0	0	0	0	0	0	0	0	0	7	1	0	0	0	0	0	0
OTU_1594;size=3;	0	0	2	0	0	0	0	0	0	3	0	0	0	0	0	0	1	0	0	10	0	0	0	0	0	0	0	1	0	0	0	0	0	0	5	0	0	0	2	1	0	0
OTU_1595;size=3;	0	0	0	0	0	0	0	0	0	0	0	0	0	0	0	0	0	0	0	0	12	0	0	0	0	0	0	0	0	0	0	0	0	1	0	0	0	0	0	0	0	0
OTU_1596;size=3;	0	4	0	0	0	0	0	0	0	0	4	0	0	0	0	0	3	0	0	0	0	0	0	0	0	0	0	1	0	0	0	1	5	0	0	1	0	0	0	0	0	0
OTU_1597;size=3;	0	0	0	0	0	0	0	0	0	0	0	0	0	0	0	0	0	0	0	0	0	0	0	4	0	0	0	0	0	0	0	0	0	0	0	0	2	0	0	0	0	0
OTU_1598;size=3;	0	0	0	0	0	0	0	1	0	4	0	0	1	0	0	0	0	0	0	0	0	0	0	0	0	0	0	0	0	0	0	0	0	0	0	0	0	0	0	0	0	0
OTU_1599;size=3;	0	0	0	0	0	0	0	0	0	0	0	0	0	0	0	0	0	0	0	0	0	0	0	0	0	0	4	0	0	0	0	0	0	0	0	0	0	0	0	0	0	0
OTU_1600;size=3;	0	0	0	0	0	0	0	0	0	1	0	0	0	0	2	0	0	0	0	0	0	0	0	0	0	0	0	0	0	0	0	0	0	3	1	0	0	0	1	0	0	0
OTU_1601;size=3;	0	0	1	0	0	0	0	0	0	1	0	0	0	0	0	0	1	0	1	0	0	0	0	0	0	0	0	0	0	0	0	0	0	1	0	0	0	0	1	0	0	0
OTU_1602;size=3;	0	0	0	0	0	0	0	0	0	0	0	0	1	0	0	0	0	6	0	0	3	0	0	0	0	0	0	0	0	0	0	0	0	4	0	0	0	0	0	0	0	0
OTU_1603;size=3;	0	0	0	0	0	0	0	0	0	0	0	0	0	0	0	0	0	0	0	0	0	0	0	0	0	0	0	0	0	0	0	0	0	0	0	0	0	0	0	0	3	0
OTU_1604;size=3;	0	0	0	0	0	0	2	0	0	1	5	0	0	0	6	0	0	0	0	0	0	1	0	0	0	0	0	0	0	0	0	0	0	0	0	0	0	0	0	0	0	5
OTU_1606;size=3;	0	0	1	0	0	0	0	0	0	0	0	0	0	0	0	0	0	0	0	0	0	1	0	0	1	0	0	0	0	0	1	0	0	0	0	0	0	0	0	0	0	0
OTU_1607;size=3;	0	0	0	0	0	0	0	0	0	0	0	0	0	0	0	0	0	0	0	0	0	0	0	0	1	0	0	2	0	0	0	0	0	0	0	0	0	1	0	0	0	0
OTU_1608;size=3;	3	5	0	0	0	1	1	2	8	10	9	0	0	31	3	0	6	17	0	0	0	17	0	2	0	5	1	1	0	19	4	0	16	4	10	1	0	0	0	12	0	0
OTU_1610;size=3;	0	0	0	0	0	0	0	0	0	0	0	0	0	0	0	0	0	0	0	0	0	0	0	0	0	3	0	0	0	0	0	0	0	0	0	0	0	0	0	0	0	8
OTU_1611;size=3;	0	0	0	0	0	0	0	1	0	0	0	0	0	0	0	0	0	0	3	0	1	0	0	0	0	1	0	0	0	0	0	0	0	0	0	0	0	0	0	0	0	0
OTU_1612;size=3;	0	0	1	0	0	0	0	0	0	0	0	0	0	0	0	0	0	0	0	0	0	0	0	0	0	0	0	0	0	0	0	0	4	0	0	0	0	0	0	0	0	0
OTU_1613;size=3;	0	0	3	0	0	0	0	2	0	0	0	0	0	0	0	0	0	0	0	0	0	0	0	2	0	0	0	0	0	0	0	0	0	0	0	0	0	0	0	0	0	0
OTU_1614;size=3;	0	0	0	0	0	0	0	0	0	1	1	0	0	0	0	0	0	0	1	0	0	0	0	0	0	0	0	0	1	0	0	0	0	2	0	0	0	0	0	0	0	0
OTU_1615;size=3;	18	20	74	5	16	47	26	28	47	98	86	20	14	33	128	23	48	69	82	44	150	32	109	57	41	70	54	21	79	20	52	16	122	165	47	63	39	28	46	29	65	9
OTU_1616;size=3;	0	0	0	0	0	0	0	0	0	0	0	0	0	0	0	0	0	0	0	0	0	0	0	0	0	0	0	0	0	10	0	0	2	0	0	0	0	0	0	0	0	0
OTU_1617;size=3;	0	0	0	0	0	0	0	0	0	6	0	0	0	0	0	0	0	0	0	0	0	0	0	0	0	0	0	0	0	0	0	0	0	0	0	0	0	0	0	0	0	0
OTU_1618;size=3;	0	0	1	0	1	0	0	0	0	0	0	0	0	0	0	0	0	0	0	0	0	1	0	0	0	0	0	0	0	0	0	0	0	0	0	0	0	0	0	0	0	0
OTU_1619;size=3;	0	0	0	0	0	0	0	3	0	0	0	0	0	0	0	0	0	0	0	0	0	0	0	1	0	0	0	0	0	0	0	0	0	4	0	0	0	0	0	0	0	0
OTU_1620;size=3;	1	0	0	0	0	0	0	0	0	0	0	1	0	0	0	2	2	0	0	0	0	0	0	0	5	0	0	0	0	0	0	0	2	0	0	0	4	0	0	0	0	0
OTU_1621;size=3;	0	0	0	0	0	0	1	0	0	0	0	0	0	0	0	0	0	0	0	0	0	0	0	0	0	0	0	0	0	0	0	0	0	0	0	0	0	3	0	2	0	0
OTU_1622;size=3;	0	5	0	0	0	3	0	0	0	1	0	0	0	0	0	0	0	0	0	0	0	0	0	0	0	0	4	0	0	0	0	0	0	0	0	0	0	0	0	0	0	0
OTU_1623;size=3;	0	0	0	0	0	0	1	0	0	0	0	0	0	0	0	0	0	0	0	0	0	0	0	0	0	0	0	0	0	0	0	0	0	0	0	0	0	0	0	0	0	8
OTU_1624;size=3;	0	0	0	0	0	0	0	0	0	0	0	2	0	0	0	0	0	0	0	0	0	0	0	0	0	0	0	0	0	0	0	0	0	0	0	5	0	0	0	0	0	0
OTU_1626;size=3;	0	1	0	1	0	0	0	0	0	0	0	0	0	0	1	0	0	1	0	0	0	0	0	0	0	0	0	0	0	0	0	0	5	1	0	0	0	0	0	0	0	0
OTU_1627;size=3;	0	0	0	0	0	0	0	0	0	0	0	0	0	0	0	0	0	0	0	0	0	0	0	0	0	0	0	0	0	0	0	0	0	4	0	0	0	0	0	0	0	0
OTU_1628;size=3;	0	3	0	0	1	5	0	4	1	14	0	2	6	1	0	14	5	8	8	0	0	0	8	2	24	0	17	6	120	4	0	0	12	36	0	4	7	0	22	14	9	5
OTU_1629;size=3;	0	0	0	0	0	0	0	0	0	1	0	0	0	0	0	0	0	0	3	0	0	1	0	0	0	0	0	0	0	0	0	0	0	0	0	0	0	0	0	0	0	0
OTU_1630;size=3;	1	0	0	0	0	0	0	0	3	1	2	0	0	0	0	0	0	0	0	0	0	0	0	0	1	0	0	0	0	0	0	0	1	0	0	0	0	0	0	0	0	0
OTU_1631;size=3;	0	0	3	0	0	0	0	0	0	0	0	0	0	0	0	0	0	0	0	0	0	0	0	12	0	0	0	0	0	0	0	0	0	0	0	0	0	0	0	0	0	0
OTU_1632;size=3;	0	0	1	0	0	0	3	0	0	1	0	0	0	0	0	0	0	0	0	0	0	0	19	0	0	0	0	0	0	0	0	0	0	0	0	0	0	0	1	0	0	0
OTU_1633;size=3;	0	0	0	0	0	0	0	0	0	0	0	0	0	0	0	0	0	0	0	0	0	0	0	0	0	0	0	0	0	0	0	0	0	0	0	0	0	0	0	11	0	0
OTU_1634;size=3;	0	0	0	0	0	0	0	0	0	0	0	0	0	0	0	0	0	0	0	1	0	0	0	0	0	0	0	0	2	0	0	0	0	0	0	0	0	0	0	0	0	0
OTU_1635;size=3;	0	0	6	0	0	0	0	0	0	0	0	0	0	0	0	0	0	0	0	0	0	0	0	0	0	0	0	0	0	0	0	0	0	0	0	0	1	0	0	0	0	0
OTU_1636;size=3;	0	0	4	0	0	0	0	0	1	0	0	0	0	0	0	0	0	0	0	0	0	0	0	0	0	8	0	0	0	0	0	0	0	0	0	0	0	0	0	0	0	0
OTU_1637;size=3;	0	0	0	0	0	0	0	0	0	0	0	0	0	0	0	0	0	0	0	0	0	0	0	0	0	0	0	0	0	0	0	0	6	0	0	0	0	0	0	0	0	0
OTU_1638;size=3;	0	0	0	0	0	0	0	2	0	0	0	0	1	0	0	0	0	0	0	0	0	2	0	0	0	0	0	3	0	0	0	0	0	0	0	0	0	0	0	0	0	0
OTU_1639;size=3;	0	0	0	0	0	0	0	0	0	0	0	0	0	0	0	0	0	0	0	0	4	0	0	0	0	0	0	0	0	0	0	0	0	0	0	0	0	0	0	0	0	0
OTU_1640;size=3;	0	0	1	0	0	0	0	0	0	0	0	2	1	0	0	0	0	0	0	1	0	0	0	0	0	0	0	0	0	0	1	2	0	0	0	1	0	0	0	0	0	0
OTU_1641;size=3;	0	0	0	0	0	1	1	0	0	1	0	0	3	0	0	0	0	0	0	0	0	0	0	4	0	0	1	0	0	0	0	0	0	0	2	0	0	0	0	0	0	0
OTU_1642;size=3;	1	0	0	0	0	0	1	0	0	0	0	0	0	0	0	1	2	0	0	0	2	0	0	0	0	0	0	0	0	1	0	0	2	0	0	0	0	0	0	0	1	0
OTU_1644;size=3;	0	0	0	0	0	0	0	0	0	0	0	0	0	0	0	0	0	0	0	0	0	0	0	0	0	0	0	0	0	0	0	0	0	0	0	0	0	3	0	0	0	0
OTU_1645;size=3;	0	0	0	0	0	0	0	0	0	0	0	0	0	0	0	0	0	0	0	0	0	0	0	0	0	0	0	0	5	0	0	0	0	0	0	0	0	0	0	0	0	0
OTU_1646;size=3;	1	0	3	0	0	0	0	0	0	1	0	0	0	1	0	0	0	0	0	0	0	0	0	0	0	0	0	0	4	0	0	0	0	0	0	0	0	0	0	0	0	0
OTU_1647;size=3;	0	0	0	0	0	0	0	0	0	0	0	0	0	0	0	0	0	0	0	0	0	0	0	0	0	0	0	0	0	0	0	0	0	0	5	3	0	0	0	0	0	0
OTU_1648;size=3;	2	0	3	2	5	2	1	9	7	1	2	14	7	1	12	10	0	0	0	0	9	9	0	9	17	1	0	1	0	5	0	3	36	7	0	6	1	0	1	5	3	0
OTU_1649;size=3;	0	0	0	0	0	0	4	0	0	0	2	0	0	0	0	0	0	0	0	0	0	0	0	0	0	0	0	0	0	0	0	0	0	0	0	4	0	0	0	0	0	0
OTU_1650;size=3;	0	0	0	0	0	0	0	0	0	0	0	0	0	0	0	0	0	0	0	0	0	0	0	0	0	0	0	0	0	4	0	0	0	0	0	0	0	0	0	0	0	0
OTU_1651;size=3;	0	0	0	0	0	0	0	0	0	0	0	0	0	0	0	0	0	0	0	0	0	0	0	0	0	0	0	0	0	0	0	0	0	5	0	0	0	0	0	0	0	0
OTU_1652;size=3;	0	0	0	0	0	0	0	0	0	0	0	0	0	2	0	0	0	0	0	0	0	3	0	0	0	0	0	0	0	0	0	0	1	0	0	0	0	0	0	0	0	0
OTU_1653;size=3;	0	0	0	0	0	0	0	0	0	2	0	0	0	0	0	0	0	0	0	0	0	0	0	0	0	0	0	0	0	0	0	0	4	0	0	0	0	0	0	0	0	0
OTU_1654;size=3;	0	0	0	0	0	0	0	0	0	0	0	0	0	0	0	0	0	0	0	4	0	0	0	0	0	0	0	0	0	0	0	0	0	0	0	0	0	0	0	0	0	0
OTU_1655;size=3;	0	0	0	0	0	0	0	0	3	2	0	0	2	0	0	1	0	0	0	0	5	0	0	0	0	0	0	0	0	1	0	0	9	0	0	0	0	0	0	0	0	0
OTU_1656;size=3;	0	0	0	0	0	0	0	0	0	0	0	0	4	0	0	0	0	0	0	0	0	0	0	0	0	0	0	0	0	0	0	0	2	0	0	0	0	0	0	0	0	0
OTU_1657;size=3;	0	0	0	0	0	0	1	0	0	0	0	0	0	0	0	0	0	3	0	0	0	0	0	0	0	0	0	0	0	0	0	0	0	0	5	0	0	0	0	0	0	0
OTU_1658;size=3;	0	0	0	0	0	0	0	0	0	0	0	0	0	0	0	0	0	0	5	0	0	0	0	0	0	0	0	0	0	0	0	0	0	0	0	0	0	0	0	0	0	0
OTU_1659;size=3;	0	0	0	0	0	0	0	0	0	0	0	0	0	1	0	0	1	0	0	0	0	2	0	0	0	0	0	0	1	0	0	0	1	0	0	0	1	0	0	0	0	0
OTU_1660;size=3;	0	0	0	0	0	0	2	0	0	0	0	0	0	0	0	0	0	0	0	0	0	0	0	4	0	0	0	0	0	0	1	3	0	0	0	0	0	0	0	0	0	0
OTU_1661;size=3;	0	0	0	0	0	0	4	0	0	0	0	0	0	1	0	0	0	0	0	0	6	0	0	0	0	6	0	2	0	0	0	0	0	0	0	0	0	0	0	1	0	0
OTU_1662;size=3;	0	0	0	0	0	0	0	0	0	0	0	0	0	0	0	0	0	0	0	0	0	0	0	0	0	0	0	0	0	0	0	0	0	4	0	0	0	0	0	0	0	0
OTU_1664;size=3;	0	0	1	0	0	0	0	0	0	0	0	0	2	0	0	0	19	0	0	0	10	0	0	0	0	0	0	0	3	0	0	0	0	0	0	0	2	0	0	0	0	0
OTU_1665;size=3;	0	0	2	0	0	0	0	0	0	0	0	0	0	0	0	0	0	0	0	0	9	0	0	0	0	0	0	0	0	0	0	3	0	0	0	0	0	0	0	0	0	0
OTU_1666;size=3;	0	0	0	0	0	0	0	0	0	0	0	3	0	0	0	0	0	0	0	0	0	0	0	0	0	0	0	0	0	0	0	0	0	0	0	0	0	0	0	0	0	0
OTU_1667;size=3;	0	0	0	0	0	0	0	0	0	0	0	0	0	0	0	0	0	0	0	2	0	0	0	0	1	0	0	0	0	0	0	0	0	1	0	0	0	0	0	0	0	0
OTU_1668;size=3;	0	0	0	0	0	0	1	0	0	0	0	0	0	0	0	0	0	0	0	0	0	0	0	0	0	0	0	0	0	10	0	0	0	0	0	0	0	0	0	0	0	0
OTU_1669;size=3;	1	1	0	0	0	0	0	0	0	0	1	0	1	0	0	1	0	0	0	0	0	0	0	0	0	0	0	0	0	0	0	0	0	0	0	5	0	1	0	1	0	0
OTU_1670;size=3;	0	0	0	0	0	0	1	0	2	0	0	0	0	0	0	0	0	0	0	0	0	0	0	1	0	0	1	0	0	0	0	0	0	0	0	0	0	0	0	0	0	0
OTU_1671;size=3;	0	0	0	0	0	1	0	0	0	0	0	0	0	0	0	1	0	2	0	0	0	0	0	0	0	0	0	0	0	0	0	0	0	0	0	0	0	0	0	0	0	0
OTU_1672;size=3;	0	0	0	0	0	0	0	0	0	0	0	0	0	0	0	0	0	0	0	0	0	0	0	0	0	0	0	0	0	0	0	0	0	0	0	0	0	0	0	0	0	5
OTU_1673;size=3;	0	0	0	0	0	0	0	0	0	0	0	0	0	0	0	0	0	0	0	0	0	0	0	0	0	0	0	0	0	0	0	0	0	0	0	0	0	0	5	0	0	0
OTU_1674;size=3;	0	0	0	0	0	0	0	0	0	1	0	0	0	0	0	0	0	0	0	0	0	0	0	0	0	0	1	5	0	0	0	0	0	0	0	1	0	0	0	0	0	0
OTU_1675;size=3;	0	0	0	0	0	0	0	0	0	0	0	0	0	0	2	0	0	0	0	0	0	0	0	0	0	0	0	0	0	0	2	0	1	0	0	0	0	0	0	0	0	0
OTU_1676;size=3;	0	0	0	0	0	2	0	1	0	0	0	0	0	0	0	0	0	2	0	0	1	0	0	0	0	0	1	0	0	1	0	0	3	0	0	0	0	1	0	0	0	0
OTU_1677;size=3;	0	0	0	0	0	0	0	0	0	0	0	0	0	0	0	0	0	4	0	0	0	0	0	0	0	0	0	0	0	0	0	0	0	0	0	0	0	0	0	0	0	0
OTU_1678;size=3;	0	0	0	0	0	0	0	0	0	0	0	0	0	1	0	0	0	0	0	3	0	0	0	0	0	0	0	0	0	0	0	0	0	0	0	0	0	0	0	0	0	0
OTU_1679;size=3;	0	0	0	0	0	0	0	0	0	0	0	0	0	0	0	0	0	0	0	0	0	0	0	0	5	0	0	0	0	0	0	0	0	0	0	0	0	0	0	0	0	0
OTU_1680;size=3;	0	0	0	0	0	0	0	0	0	0	0	0	0	0	0	0	0	6	0	0	0	0	0	0	0	0	0	0	0	0	0	0	0	2	0	0	0	0	0	0	0	0
OTU_1681;size=3;	0	0	0	0	0	0	0	0	0	0	0	0	0	0	0	0	0	0	0	0	0	0	0	0	0	0	0	0	0	0	0	7	0	0	0	0	0	0	0	3	0	0
OTU_1682;size=3;	0	0	0	0	1	2	0	0	0	0	0	0	0	0	0	0	0	0	0	0	0	0	0	0	0	0	0	0	0	0	0	0	0	0	0	0	0	0	0	0	0	6
OTU_1683;size=3;	0	0	0	0	0	0	0	0	0	0	0	0	0	0	4	1	0	0	0	0	0	0	0	0	0	0	0	0	0	0	0	0	0	0	0	0	0	0	0	0	2	0
OTU_1684;size=3;	0	0	0	0	0	0	0	0	0	1	0	0	0	0	0	0	0	1	0	0	0	0	0	0	0	0	0	0	2	0	0	0	0	9	0	0	0	0	0	0	0	0
OTU_1685;size=3;	0	0	0	0	0	0	0	0	1	0	0	0	0	0	0	0	0	0	0	0	1	0	0	0	0	0	0	0	0	0	0	0	0	0	0	0	0	1	0	0	0	0
OTU_1686;size=3;	0	0	0	0	0	0	0	0	0	0	0	0	0	0	0	0	0	3	0	0	0	0	0	0	0	3	0	0	0	0	0	0	0	0	0	0	0	0	0	0	0	0
OTU_1687;size=3;	0	0	0	0	0	2	0	0	0	0	0	0	0	0	0	0	0	0	0	0	0	0	1	0	0	0	0	0	0	0	0	0	0	0	0	0	0	0	1	0	0	0
OTU_1688;size=3;	3	1	0	0	3	0	2	2	0	4	5	0	0	0	0	0	0	0	2	0	0	0	0	0	0	0	0	0	0	0	1	1	0	0	0	0	0	0	0	0	0	0
OTU_1689;size=3;	0	0	0	0	0	0	0	0	4	7	0	0	0	0	0	0	0	0	0	0	0	0	0	0	0	0	0	0	0	0	0	0	0	0	0	0	0	0	0	0	7	0
OTU_1690;size=3;	0	0	0	0	0	0	0	0	0	2	0	0	0	0	0	0	0	0	0	0	15	0	0	0	0	0	0	0	0	0	0	0	0	0	0	0	0	0	0	0	0	0
OTU_1691;size=3;	0	0	0	0	0	0	0	0	0	0	0	0	3	0	0	0	0	0	0	0	0	0	0	0	0	0	0	0	0	0	0	0	0	0	0	0	0	0	0	0	0	0
OTU_1692;size=3;	0	0	1	0	0	0	0	0	1	0	0	0	0	0	0	0	0	0	0	0	0	1	0	0	0	0	0	0	0	1	0	1	1	0	0	0	0	0	2	0	0	0
OTU_1693;size=3;	0	0	0	0	0	0	0	0	0	1	0	0	0	0	0	1	0	0	0	0	0	0	0	0	0	0	0	0	0	0	0	0	0	0	0	0	0	0	0	3	0	0
OTU_1694;size=3;	0	0	0	0	0	0	0	0	0	0	0	0	1	0	0	0	1	0	0	1	0	1	0	0	0	0	0	0	0	0	0	0	0	0	0	0	0	0	0	0	0	1
OTU_1695;size=3;	0	0	0	0	0	0	0	0	0	0	0	0	0	0	0	0	0	0	0	0	0	0	0	0	0	0	0	0	0	0	0	0	0	0	0	4	0	0	0	0	0	0
OTU_1696;size=3;	0	0	0	0	0	0	0	0	0	0	0	3	0	0	0	3	0	0	0	0	0	0	0	0	1	0	0	0	0	0	0	0	0	0	0	0	0	0	0	0	0	0
OTU_1697;size=3;	0	0	0	0	0	0	2	0	0	1	0	0	1	0	1	0	0	0	0	0	3	2	0	2	0	0	0	0	2	0	0	2	2	0	0	0	0	0	0	0	0	0
OTU_1698;size=3;	0	0	0	0	0	0	0	0	0	0	0	5	0	0	0	0	0	0	0	0	0	0	0	0	0	0	0	0	0	0	0	0	0	0	0	0	0	0	0	0	0	0
OTU_1700;size=3;	0	0	1	0	0	0	0	0	0	0	0	2	0	0	0	0	0	0	0	0	0	0	0	0	0	0	0	0	0	0	0	0	0	0	0	0	0	0	0	0	0	0
OTU_1701;size=3;	0	0	0	0	0	0	0	0	0	0	0	0	2	0	0	0	0	1	0	0	0	0	0	0	0	0	0	2	0	0	0	0	0	0	0	0	0	0	0	0	0	0
OTU_1702;size=3;	0	0	0	0	0	0	0	0	0	0	0	0	0	0	0	0	0	0	0	5	0	0	0	0	0	0	0	0	0	0	0	0	0	0	0	0	0	0	0	0	0	0
OTU_1703;size=3;	0	0	0	0	0	0	0	0	4	0	0	0	0	0	0	0	0	0	0	0	0	0	0	0	0	0	1	0	0	0	0	0	0	0	0	0	0	0	0	0	0	0
OTU_1704;size=3;	0	0	0	0	0	0	0	0	0	0	0	0	0	0	0	0	0	0	0	0	1	0	0	0	0	0	0	0	0	0	0	0	0	0	3	0	0	0	0	0	0	0
OTU_1705;size=3;	0	0	0	0	0	0	0	0	0	0	0	0	0	0	0	0	0	0	0	0	0	0	0	0	0	0	0	0	0	0	0	0	0	0	0	0	0	0	0	0	0	4
OTU_1706;size=3;	0	0	0	0	0	0	0	0	4	0	0	0	0	0	0	0	0	0	0	0	0	0	0	0	7	0	0	0	0	0	0	0	0	0	0	0	0	3	0	0	0	0
OTU_1707;size=3;	0	0	0	0	0	0	0	0	0	0	0	0	0	0	0	0	0	0	0	0	0	0	0	0	4	0	0	0	0	0	0	0	0	0	0	0	0	0	0	0	0	0
OTU_1708;size=3;	0	0	0	0	0	0	0	0	0	0	0	0	0	0	0	0	0	0	0	0	3	0	0	0	0	0	0	0	0	0	0	0	1	0	0	0	0	0	0	0	0	0
OTU_1709;size=3;	0	0	0	0	0	0	0	1	0	0	0	0	0	0	0	0	0	2	0	0	0	0	0	0	0	0	0	0	0	0	0	0	0	0	0	0	0	0	0	0	0	0
OTU_1710;size=3;	3	0	2	0	0	11	2	5	1	2	1	4	0	0	0	2	0	0	0	0	33	0	0	2	7	0	0	1	0	27	0	0	13	0	0	0	1	0	0	0	2	1
OTU_1711;size=3;	0	0	0	0	0	0	0	0	0	0	0	0	0	0	0	0	0	0	0	0	0	0	0	0	0	0	0	0	0	0	0	0	0	0	0	0	0	0	4	0	0	0
OTU_1712;size=3;	0	0	0	0	0	0	0	0	0	0	0	0	0	0	0	0	0	0	0	6	0	0	0	0	0	0	0	0	0	2	0	0	0	0	0	0	0	0	0	0	1	0
OTU_1713;size=3;	0	0	0	0	0	0	0	0	0	0	0	0	0	0	0	3	0	0	0	0	0	0	0	0	0	0	0	1	0	0	0	0	0	0	0	0	0	0	0	0	0	0
OTU_1714;size=3;	0	0	0	0	1	0	0	1	0	0	0	0	0	0	0	0	0	0	0	0	0	0	0	0	6	0	0	0	0	0	0	0	1	0	0	0	0	0	0	0	0	0
OTU_1715;size=3;	0	0	0	0	0	0	0	0	0	0	3	0	0	0	0	0	0	0	0	0	0	0	0	0	0	0	0	0	0	0	0	0	0	0	0	0	0	0	0	0	0	0
OTU_1716;size=3;	0	0	0	0	0	0	0	0	0	0	0	0	0	0	0	0	0	0	0	0	0	0	0	0	0	0	0	0	0	0	0	0	0	0	0	0	0	0	0	0	3	0
OTU_1717;size=3;	0	0	0	0	0	0	1	0	0	0	1	0	0	1	0	0	0	0	0	0	0	0	0	0	0	1	0	0	0	0	0	0	0	0	0	0	0	0	0	0	0	0
OTU_1718;size=3;	0	0	0	0	0	0	0	0	0	0	0	0	0	0	0	0	0	0	0	0	0	0	0	0	0	0	0	0	0	0	0	0	0	0	0	0	0	0	0	0	6	0
OTU_1719;size=3;	0	0	4	1	0	0	0	0	0	2	0	0	0	0	0	0	0	0	0	0	0	0	0	0	3	0	0	0	0	0	0	0	0	0	0	0	0	0	0	0	0	0
OTU_1720;size=3;	0	0	0	0	0	0	0	0	0	1	1	0	0	0	0	0	0	0	0	0	0	0	0	0	0	0	0	0	0	0	0	0	0	0	0	0	0	0	4	0	0	0
OTU_1721;size=3;	0	0	0	0	1	0	0	0	2	0	0	0	0	0	0	0	0	0	0	0	0	2	0	0	0	0	0	0	0	0	0	0	0	0	0	0	0	0	0	0	0	0
OTU_1722;size=3;	0	0	0	0	0	0	0	0	0	0	0	0	0	0	0	0	0	0	0	0	1	0	0	0	0	0	0	0	0	0	0	0	0	0	2	0	0	0	0	0	0	0
OTU_1723;size=3;	0	0	0	0	0	0	4	0	0	0	0	0	0	0	0	0	0	0	0	0	0	0	0	0	0	0	0	0	0	0	0	0	0	0	0	0	0	0	0	0	0	0
OTU_1724;size=3;	89	159	232	3	62	343	81	67	206	195	240	90	184	33	187	44	184	160	319	145	511	203	103	99	227	64	100	68	248	329	71	148	489	247	233	68	157	97	144	80	105	98
OTU_1725;size=3;	0	0	0	0	0	0	0	0	1	1	0	0	0	0	0	0	0	0	1	0	0	1	0	0	0	0	0	0	0	1	0	0	0	0	1	0	0	0	0	0	0	0
OTU_1726;size=3;	0	0	0	0	1	0	0	0	6	0	0	2	0	0	10	4	0	4	1	1	20	0	0	0	3	0	0	1	0	0	0	7	10	31	1	0	4	0	10	7	0	4
OTU_1727;size=3;	0	0	0	0	1	0	0	0	0	0	0	0	0	0	0	0	0	0	0	0	0	0	0	0	0	0	0	0	0	0	0	0	0	0	0	0	4	3	0	0	0	0
OTU_1728;size=3;	0	0	0	0	3	0	0	0	0	0	2	0	0	0	0	0	0	0	0	0	0	0	0	0	0	0	0	0	0	0	0	0	2	0	0	0	0	0	0	0	0	0
OTU_1729;size=3;	0	0	0	0	0	0	0	0	0	0	0	0	0	0	0	0	0	0	0	0	0	0	0	0	0	0	0	0	0	0	0	0	0	10	0	0	0	0	0	0	0	1
OTU_1730;size=3;	0	0	0	0	0	0	0	1	3	0	0	0	0	1	0	0	0	0	0	0	0	0	0	0	0	0	1	0	0	0	0	0	0	0	0	0	0	0	0	0	0	0
OTU_1731;size=3;	0	0	0	0	0	0	0	0	1	0	0	0	0	0	0	0	0	0	0	0	1	2	0	0	0	0	0	0	0	0	0	0	0	6	0	0	0	0	0	0	0	0
OTU_1732;size=3;	0	0	0	0	0	0	0	0	0	0	0	0	0	0	0	0	0	0	0	0	0	0	0	0	0	0	0	0	0	0	0	0	0	0	0	0	0	0	0	7	0	0
OTU_1733;size=3;	0	0	0	0	0	0	3	0	0	0	0	0	0	0	0	0	0	0	0	0	0	0	0	0	0	0	0	0	0	0	0	0	0	0	0	0	0	0	0	0	0	0
OTU_1734;size=3;	0	0	0	0	0	1	0	0	0	0	0	0	0	0	0	0	0	0	1	0	0	0	0	0	0	0	1	0	2	0	0	0	0	0	0	0	0	0	1	0	0	0
OTU_1735;size=3;	0	0	0	0	0	0	0	0	2	2	0	0	0	0	1	0	0	0	2	0	1	2	0	0	1	1	0	0	0	0	0	0	0	1	0	0	0	0	0	0	0	0
OTU_1737;size=3;	0	0	0	0	0	0	1	0	0	2	0	0	0	0	0	0	0	0	0	1	0	0	1	0	0	0	0	0	0	0	0	0	0	0	0	0	0	0	0	0	0	0
OTU_1738;size=3;	0	0	0	0	0	0	0	0	0	0	0	0	0	0	0	0	0	0	0	0	0	0	0	0	0	10	0	0	0	0	0	0	0	0	0	0	0	0	0	0	0	0
OTU_1739;size=3;	0	0	0	0	0	0	0	0	0	0	0	0	0	0	0	0	0	0	0	0	0	0	0	0	0	0	0	0	0	0	0	0	0	0	3	0	0	0	0	0	0	0
OTU_1740;size=3;	0	0	0	0	0	0	0	0	0	0	0	6	0	0	0	0	0	0	0	0	0	0	0	0	0	0	0	0	0	0	0	0	0	0	7	0	0	0	0	0	0	0
OTU_1741;size=3;	0	0	0	0	0	0	0	0	0	0	1	0	0	0	0	0	0	0	0	0	0	0	0	0	0	0	0	0	0	5	0	0	2	0	0	0	0	0	0	0	0	0
OTU_1742;size=3;	0	0	0	0	0	0	0	0	0	0	0	0	0	0	0	0	0	0	0	0	0	0	0	0	0	0	7	0	0	0	0	0	0	0	0	0	0	0	0	0	0	0
OTU_1743;size=3;	48	5	20	0	0	1	112	35	2	35	7	17	0	0	0	88	0	124	11	0	207	0	0	54	217	0	352	0	0	774	12	68	21	0	22	49	14	17	3	0	0	0
OTU_1744;size=3;	0	0	0	0	0	0	0	2	0	0	1	0	0	0	0	0	0	0	0	0	0	4	0	0	0	0	0	0	1	0	0	0	0	0	0	0	0	0	0	0	0	0
OTU_1745;size=3;	0	0	0	0	0	0	0	0	3	2	0	1	0	0	0	0	0	0	1	0	3	2	0	0	0	0	0	1	0	0	0	0	4	1	0	0	0	0	0	0	2	2
OTU_1746;size=3;	0	0	0	0	0	0	0	0	0	0	2	0	0	0	0	0	0	0	0	0	0	0	0	0	0	0	0	0	0	4	0	0	0	0	0	0	0	0	0	0	0	0
OTU_1747;size=3;	0	0	0	0	0	0	0	0	0	0	0	0	0	0	0	0	0	0	0	0	0	0	0	5	0	0	0	2	0	0	0	6	0	0	0	0	0	0	0	0	0	0
OTU_1748;size=3;	0	0	5	0	2	0	0	0	1	0	0	0	0	0	0	0	0	0	0	0	0	7	0	0	0	0	0	0	0	0	0	0	0	0	0	0	0	1	6	0	0	0
OTU_1749;size=3;	0	0	0	0	0	0	0	0	0	1	0	0	0	0	0	0	0	0	1	0	0	0	4	1	0	0	0	1	0	0	0	0	1	1	0	0	0	0	0	0	0	0
OTU_1750;size=3;	0	0	0	0	0	0	0	0	0	0	1	0	0	0	0	0	0	0	0	0	0	0	0	0	0	0	0	0	7	0	0	0	0	0	0	0	0	0	0	0	0	0
OTU_1751;size=3;	0	0	0	0	0	0	0	0	0	0	0	0	0	0	0	0	0	0	0	0	0	0	0	0	0	0	0	0	0	0	0	0	1	0	0	0	0	0	0	3	0	0
OTU_1752;size=3;	10	18	52	3	21	25	12	38	26	55	37	19	17	16	90	19	95	50	45	20	70	76	4	16	59	2	12	21	101	45	0	29	161	94	30	36	1	327	70	11	39	18
OTU_1753;size=3;	0	0	0	0	0	2	0	0	0	4	0	0	0	0	0	0	0	2	0	0	0	0	0	0	0	0	0	0	0	0	0	1	0	0	0	0	1	0	8	0	0	0
OTU_1754;size=3;	0	0	0	0	1	0	0	0	0	3	0	0	0	1	0	0	0	0	0	0	0	0	3	0	0	0	0	0	0	0	0	0	0	0	1	0	0	0	0	0	0	0
OTU_1755;size=3;	0	0	0	0	0	0	0	0	0	0	0	0	0	3	0	0	0	0	0	0	0	0	0	0	0	0	0	0	0	0	0	0	0	0	0	0	0	0	0	0	0	0
OTU_1756;size=3;	0	0	0	0	0	0	0	0	0	0	0	0	0	0	0	0	0	0	0	0	2	0	0	0	0	0	0	1	0	0	0	0	0	0	0	0	0	0	0	0	0	0
OTU_1757;size=3;	0	0	0	0	0	0	0	0	0	0	0	0	0	0	0	0	3	0	0	0	1	0	0	0	0	0	0	0	0	0	0	0	0	0	0	0	0	0	0	0	0	0
OTU_1758;size=3;	0	0	0	0	0	0	0	0	0	0	0	0	0	0	0	0	0	0	0	0	0	0	0	0	0	0	0	0	0	0	0	0	0	0	0	0	0	0	3	0	0	0
OTU_1760;size=3;	0	0	0	0	0	0	0	0	0	0	0	0	0	0	0	0	0	0	0	0	0	0	0	0	0	0	0	0	0	0	0	0	0	0	3	0	0	0	0	0	0	0
OTU_1761;size=3;	0	0	0	0	0	0	0	0	5	0	0	0	0	0	0	0	2	0	0	0	0	0	0	0	0	0	0	0	0	0	0	0	0	0	8	1	3	0	0	0	0	0
OTU_1762;size=3;	0	0	0	0	0	0	0	0	0	0	3	0	0	0	0	0	0	0	0	0	0	0	0	0	0	0	0	0	0	0	0	0	0	0	0	0	0	0	0	0	0	0
OTU_1763;size=3;	0	0	0	0	0	0	0	0	0	0	4	0	0	0	0	0	0	1	0	0	0	0	0	0	2	0	0	0	0	0	0	0	0	0	0	0	0	0	0	0	0	0
OTU_1764;size=3;	0	0	0	0	0	0	1	0	0	2	0	0	0	1	0	0	2	2	0	0	0	0	0	0	0	0	0	0	0	1	0	0	0	0	3	0	3	0	0	0	0	2
OTU_1765;size=2;	0	0	0	0	0	0	0	0	0	0	0	0	0	0	0	0	0	0	0	0	0	0	0	0	0	0	0	0	0	0	0	3	0	0	0	0	0	0	0	0	0	0
OTU_1766;size=2;	0	0	0	0	2	0	0	0	0	0	0	0	0	0	0	0	1	0	0	0	0	0	1	0	0	0	0	0	0	0	0	0	0	0	0	0	0	0	0	0	0	0
OTU_1767;size=2;	0	0	0	0	0	0	0	0	0	0	0	0	0	0	0	0	0	0	0	0	6	0	0	0	0	1	0	0	0	0	0	0	0	0	0	0	0	0	0	0	0	0
OTU_1768;size=2;	0	0	0	0	0	0	2	0	0	0	0	0	0	0	0	0	0	0	0	0	0	0	0	0	0	0	0	0	0	0	0	0	0	0	0	0	0	0	0	0	0	0
OTU_1769;size=2;	0	0	0	0	0	0	0	0	0	0	0	0	3	0	0	0	0	0	0	0	0	0	0	0	0	0	0	0	0	0	0	0	0	0	0	0	0	0	0	0	0	0
OTU_1770;size=2;	0	0	0	0	0	3	0	1	0	0	0	0	0	0	6	1	0	0	0	0	0	0	0	1	0	0	0	0	0	1	1	0	0	0	0	0	0	0	0	0	0	0
OTU_1771;size=2;	0	0	0	0	0	0	0	0	0	0	0	0	0	0	2	0	0	0	0	0	0	0	0	0	0	0	0	0	0	0	0	0	0	0	0	0	0	0	0	0	0	0
OTU_1772;size=2;	0	0	0	0	0	0	0	0	0	1	1	0	0	0	0	0	0	0	0	0	2	0	0	0	2	0	0	0	1	0	0	0	0	0	0	0	0	0	0	0	0	0
OTU_1773;size=2;	0	0	0	0	0	0	0	0	2	0	0	0	0	0	0	0	0	0	0	0	0	0	0	0	0	0	0	0	0	0	0	0	0	0	0	0	0	0	0	0	0	0
OTU_1774;size=2;	0	0	4	0	0	0	0	0	0	0	0	0	0	0	0	0	0	0	0	0	0	0	0	0	0	0	0	0	0	0	0	0	0	0	0	0	0	0	0	0	0	0
OTU_1775;size=2;	0	1	0	0	0	0	0	0	0	1	0	0	0	0	0	0	0	0	0	1	1	0	1	0	1	2	0	0	1	0	0	0	0	2	0	0	0	0	0	0	0	0
OTU_1776;size=2;	0	0	0	0	0	0	0	0	0	0	0	0	0	0	0	0	0	0	0	0	0	0	0	3	0	0	0	0	0	0	0	0	0	0	0	0	0	0	0	0	0	0
OTU_1777;size=2;	0	0	0	0	0	0	0	0	0	0	0	0	0	0	0	0	0	0	0	0	0	10	0	0	0	0	0	0	0	0	0	0	0	0	0	0	0	0	0	0	0	0
OTU_1778;size=2;	0	0	0	0	0	5	0	0	0	0	0	0	0	0	0	0	0	0	0	0	0	0	0	0	0	0	0	0	0	0	0	0	0	0	0	0	0	0	0	0	0	0
OTU_1779;size=2;	0	1	0	0	0	0	1	0	1	0	0	0	0	0	0	1	4	0	0	0	0	0	0	0	0	0	0	0	0	0	0	0	1	0	0	1	0	0	0	0	0	0
OTU_1780;size=2;	0	4	0	0	0	0	0	0	0	0	0	0	0	0	0	0	0	0	0	0	0	0	0	0	0	0	0	0	0	0	0	0	0	0	0	0	0	0	0	0	0	0
OTU_1781;size=2;	0	0	0	0	0	2	1	0	0	0	0	0	0	0	1	0	1	0	1	0	0	0	0	0	0	0	0	0	1	0	0	0	0	0	0	0	0	0	0	0	0	0
OTU_1782;size=2;	0	0	0	0	0	0	0	0	0	0	0	0	0	0	7	0	0	0	0	0	0	0	0	0	0	0	0	0	0	0	0	0	0	0	0	0	0	0	0	0	0	0
OTU_1783;size=2;	0	0	3	0	0	0	1	0	0	0	0	0	0	0	2	0	0	0	0	0	0	0	0	0	0	0	0	0	0	1	0	0	2	0	0	0	0	0	0	0	0	0
OTU_1784;size=2;	0	0	0	0	0	0	0	0	0	0	0	0	0	0	0	0	0	0	0	0	1	0	0	0	0	0	0	0	0	0	0	0	0	0	0	0	0	0	1	0	0	0
OTU_1785;size=2;	0	0	0	0	0	0	0	0	0	0	0	0	0	0	0	0	0	0	0	0	0	0	0	0	0	0	0	0	0	0	0	0	0	0	5	0	0	0	0	0	0	0
OTU_1786;size=2;	2	0	0	0	2	0	0	0	4	22	0	0	1	0	0	12	13	0	0	4	0	0	11	0	0	0	3	0	0	0	2	1	6	14	0	0	0	0	0	14	0	9
OTU_1787;size=2;	0	0	0	0	0	0	0	0	0	0	0	0	0	0	0	0	0	0	0	0	0	0	0	0	3	0	3	0	0	0	1	0	0	0	6	0	0	0	0	13	0	0
OTU_1788;size=2;	0	0	0	0	0	0	0	0	0	0	0	0	2	0	0	0	0	2	0	0	0	2	0	0	0	0	0	0	0	0	0	0	0	0	0	0	0	0	0	0	0	1
OTU_1789;size=2;	1	0	0	0	0	0	0	0	0	1	0	0	1	0	0	0	0	0	0	0	0	0	0	0	1	0	1	1	0	0	0	1	1	0	0	3	0	0	0	0	0	0
OTU_1790;size=2;	0	0	0	0	1	0	0	0	0	0	0	0	0	0	0	0	0	0	0	0	0	0	0	0	0	0	0	0	0	0	0	0	0	0	0	0	0	3	0	0	0	0
OTU_1791;size=2;	0	0	0	0	0	0	0	0	0	0	0	0	0	0	0	0	0	0	0	0	0	0	0	0	0	0	0	0	0	0	0	0	0	0	2	0	0	0	0	0	0	0
OTU_1792;size=2;	0	0	0	0	0	0	0	1	3	0	0	0	0	0	0	0	0	6	0	0	0	0	0	0	0	0	0	0	0	0	0	0	0	0	0	0	0	0	0	0	0	0
OTU_1793;size=2;	0	0	2	0	1	2	0	3	5	0	1	0	0	0	3	1	1	0	0	1	0	4	0	0	0	0	0	0	0	1	0	1	1	1	0	0	0	0	2	0	1	0
OTU_1794;size=2;	0	0	0	0	0	0	0	0	0	0	0	0	0	0	0	0	0	0	0	0	0	0	0	0	0	0	0	0	5	0	0	0	0	0	0	0	0	0	0	0	0	0
OTU_1795;size=2;	0	0	0	0	0	0	0	0	0	0	0	0	0	0	0	0	0	2	0	0	0	0	0	0	0	0	0	0	0	0	0	0	0	0	0	0	0	0	0	0	0	0
OTU_1796;size=2;	0	0	0	0	0	5	0	0	0	2	0	0	0	0	0	0	0	0	0	0	0	0	0	0	0	0	0	0	0	1	0	0	3	0	0	0	0	0	0	0	0	0
OTU_1797;size=2;	5	17	27	3	11	6	5	15	17	21	25	23	15	34	38	27	14	4	26	18	30	28	9	43	56	3	5	2	20	27	3	42	35	68	58	42	6	7	35	35	34	23
OTU_1798;size=2;	0	0	1	1	0	0	0	0	0	0	0	0	0	0	0	0	0	0	0	0	0	0	0	0	0	0	0	0	0	0	0	0	0	0	0	0	0	0	0	0	0	0
OTU_1799;size=2;	0	0	0	0	0	0	0	0	0	0	0	0	0	0	0	0	0	0	0	0	0	0	0	0	0	0	0	0	0	0	0	0	2	0	0	0	0	0	0	0	0	0
OTU_1800;size=2;	0	0	0	0	3	0	3	0	2	1	1	2	0	1	5	1	0	0	0	0	4	0	0	2	0	3	0	0	0	0	2	0	6	0	11	5	0	0	0	0	3	0
OTU_1801;size=2;	0	0	0	0	0	0	0	0	0	0	0	0	0	0	0	0	0	0	0	0	0	0	0	0	0	0	0	0	0	0	0	0	0	2	0	0	0	0	0	0	0	0
OTU_1802;size=2;	0	0	0	0	0	0	0	0	0	0	0	0	0	0	0	0	0	0	0	2	0	0	0	0	0	0	0	0	0	0	0	0	0	0	0	0	0	0	0	0	0	0
OTU_1803;size=2;	0	0	0	0	0	0	0	0	0	0	0	0	0	0	0	0	0	0	0	0	0	0	0	0	0	0	0	0	0	0	0	0	2	0	0	0	0	0	0	0	0	0
OTU_1804;size=2;	0	0	0	0	0	0	0	0	1	2	0	0	0	0	0	1	0	2	0	0	0	0	0	1	2	0	0	0	0	0	1	0	0	0	0	0	0	0	2	0	0	3
OTU_1805;size=2;	24	6	0	0	2	158	0	7	2	0	17	3	9	0	30	6	4	0	19	36	26	34	0	1	12	0	0	0	0	2	0	6	17	17	0	2	26	0	56	4	21	1
OTU_1806;size=2;	0	0	1	0	0	0	0	0	0	0	0	0	0	0	0	0	0	0	1	0	1	0	0	0	0	0	0	0	0	0	0	0	0	0	0	0	0	0	0	0	0	0
OTU_1807;size=2;	0	0	0	0	0	0	0	0	0	0	0	0	0	3	0	0	0	0	0	0	0	0	0	0	0	0	0	0	0	0	0	0	0	0	0	0	0	0	0	0	0	0
OTU_1808;size=2;	0	0	0	0	0	0	0	0	0	0	0	0	0	0	0	0	0	7	0	0	0	0	0	0	0	0	0	0	0	0	0	0	0	0	0	0	0	0	0	0	0	0
OTU_1809;size=2;	0	0	0	0	0	0	0	0	0	0	0	0	0	0	0	0	0	0	2	0	0	0	0	0	0	0	0	0	0	0	0	0	0	0	0	0	0	0	0	0	0	0
OTU_1810;size=2;	0	0	2	0	0	0	0	0	2	0	0	0	0	1	0	0	0	0	0	0	0	0	0	0	0	0	0	0	0	0	0	0	0	0	0	0	0	0	0	0	0	0
OTU_1811;size=2;	0	0	0	0	0	0	0	0	0	0	0	0	0	0	0	0	1	0	0	0	0	0	0	0	0	0	0	0	0	0	0	0	1	0	0	0	0	0	0	0	0	0
OTU_1812;size=2;	0	0	0	0	0	0	0	0	0	0	0	0	0	0	2	0	0	0	0	0	0	0	0	0	0	0	0	0	0	0	0	0	0	0	0	0	0	0	0	0	0	0
OTU_1813;size=2;	0	0	0	0	0	0	0	0	0	0	0	0	0	0	0	0	0	2	0	0	0	0	0	0	0	0	0	0	0	0	0	0	0	0	0	0	0	0	0	0	0	0
OTU_1814;size=2;	0	0	0	0	0	0	0	0	0	0	0	0	0	0	0	0	0	1	0	0	3	0	0	0	0	0	2	1	0	0	0	0	6	4	0	0	0	0	0	0	0	0
OTU_1815;size=2;	0	0	0	0	0	0	0	0	3	0	0	0	0	0	0	0	0	0	0	0	0	0	0	0	0	0	0	0	0	0	0	0	0	0	0	1	0	0	0	0	0	0
OTU_1816;size=2;	0	0	0	0	0	0	0	0	1	0	1	0	1	0	0	0	0	0	0	0	0	0	0	0	1	0	0	0	0	0	0	0	0	0	0	0	0	0	1	0	0	0
OTU_1817;size=2;	0	0	0	0	0	0	0	0	0	0	0	0	0	0	0	0	0	0	0	0	0	2	0	0	0	0	0	0	0	0	0	0	0	0	0	0	0	0	0	0	0	0
OTU_1818;size=2;	0	0	0	1	2	0	0	0	0	0	0	0	0	0	0	0	0	0	0	0	0	0	0	0	0	0	0	0	0	0	0	0	0	0	0	0	3	0	0	0	0	0
OTU_1819;size=2;	0	0	0	0	0	0	2	0	0	0	0	0	0	1	0	0	0	0	0	0	0	4	0	6	0	0	0	0	0	0	0	2	0	0	0	0	0	0	0	0	0	1
OTU_1820;size=2;	0	0	0	0	0	0	0	0	0	0	0	0	0	0	0	0	0	0	0	0	0	0	0	0	0	0	0	3	0	0	0	0	0	0	0	0	0	0	0	0	0	0
OTU_1821;size=2;	0	0	0	0	0	0	0	1	0	0	0	0	0	0	0	0	0	0	4	0	1	0	0	2	1	0	1	0	0	0	0	0	0	0	0	0	0	0	0	0	0	0
OTU_1822;size=2;	0	0	0	0	0	0	0	0	0	1	0	0	0	0	1	0	1	2	1	0	1	0	3	0	1	0	0	0	0	1	0	0	0	0	1	0	0	0	0	0	1	0
OTU_1823;size=2;	10	2	7	1	7	55	5	3	23	34	20	12	15	12	27	4	24	21	29	13	16	59	0	22	18	19	18	24	94	38	20	3	15	3	38	11	7	0	34	15	11	22
OTU_1824;size=2;	0	0	0	0	0	0	0	2	0	0	0	0	0	0	0	0	0	0	0	0	0	0	0	0	0	0	0	0	0	0	0	0	0	0	0	0	0	0	0	0	0	0
OTU_1825;size=2;	0	0	0	0	0	0	0	0	0	0	0	0	0	0	0	0	0	0	0	0	0	0	0	0	0	0	0	0	0	0	0	0	0	2	0	0	0	0	0	0	0	0
OTU_1826;size=2;	0	0	0	0	0	0	0	0	0	0	0	0	0	0	0	0	0	0	0	0	5	0	0	0	0	0	0	0	0	0	0	0	0	0	0	0	0	0	0	0	0	0
OTU_1828;size=2;	0	0	0	0	0	0	0	0	0	0	1	0	0	0	0	0	0	0	0	0	3	0	0	0	0	0	0	0	0	0	0	0	0	0	0	0	0	0	0	0	0	0
OTU_1830;size=2;	0	0	0	0	0	0	0	0	0	0	0	0	0	0	0	0	0	0	0	2	0	0	2	0	0	0	0	0	0	0	0	0	0	0	0	0	0	0	0	0	0	0
OTU_1831;size=2;	0	0	0	0	0	0	0	0	0	0	0	0	0	0	0	0	0	0	0	0	0	0	0	6	0	0	1	0	0	0	0	0	1	4	0	0	0	0	3	0	0	0
OTU_1833;size=2;	0	0	0	0	0	0	0	0	0	0	3	0	0	0	0	0	0	0	0	0	0	0	0	0	0	0	0	0	0	0	0	0	0	0	0	0	0	0	0	0	0	0
OTU_1834;size=2;	0	0	0	0	0	0	0	0	0	0	0	0	0	0	0	0	0	0	0	0	2	0	0	0	0	0	0	0	0	0	0	0	0	0	0	0	0	0	0	0	0	0
OTU_1835;size=2;	0	0	0	0	0	0	0	1	0	2	0	0	0	0	0	0	0	0	0	0	0	0	0	0	0	0	0	0	0	0	0	0	0	0	2	0	0	0	0	0	0	0
OTU_1836;size=2;	0	0	0	0	0	0	3	0	0	0	0	0	0	0	0	0	0	0	0	0	0	0	0	0	0	0	0	0	0	0	0	0	0	2	0	0	0	0	0	0	0	0
OTU_1837;size=2;	0	0	0	0	0	0	0	0	0	0	0	0	0	0	0	0	0	0	0	0	1	0	0	1	0	0	0	0	0	0	0	0	0	0	0	0	0	0	0	0	0	0
OTU_1838;size=2;	0	0	0	0	0	0	0	2	0	0	0	0	0	0	0	0	0	0	0	0	0	0	2	0	0	0	0	0	0	0	0	1	0	0	0	0	1	0	0	0	0	0
OTU_1840;size=2;	0	0	0	0	0	0	0	0	0	0	0	0	0	0	0	0	0	0	1	0	0	1	0	0	0	0	0	0	0	0	0	0	0	0	0	1	0	0	0	0	0	0
OTU_1841;size=2;	121	248	417	6	113	460	121	96	267	322	388	112	342	36	305	75	245	445	480	257	803	467	257	225	508	86	114	121	359	420	144	335	805	373	689	140	238	152	437	114	130	188
OTU_1842;size=2;	0	0	0	0	0	0	0	0	0	2	0	0	0	0	0	0	0	0	0	0	0	0	0	0	0	0	0	0	6	0	0	0	0	0	0	0	0	0	0	3	0	0
OTU_1843;size=2;	0	0	0	0	0	0	0	0	0	0	0	0	0	0	1	0	1	0	0	0	2	0	0	0	0	0	0	0	0	0	0	0	0	0	0	0	0	0	0	0	0	0
OTU_1844;size=2;	0	0	0	0	0	1	0	0	0	0	0	0	1	0	0	0	0	0	0	0	0	0	0	0	0	0	0	0	0	0	0	0	0	0	0	0	0	0	2	0	0	0
OTU_1845;size=2;	0	0	0	0	0	0	0	0	0	0	0	0	0	0	0	0	0	0	0	0	0	0	0	0	0	2	0	0	0	0	0	0	0	0	0	0	0	0	0	0	0	0
OTU_1846;size=2;	0	0	0	0	0	0	0	0	0	1	0	0	1	0	0	0	0	2	1	0	0	0	0	0	0	0	0	0	0	0	0	0	0	0	0	0	0	0	0	0	0	0
OTU_1847;size=2;	0	0	0	0	0	0	0	0	0	0	0	0	0	0	0	0	0	0	0	0	3	0	0	0	0	0	0	0	2	0	0	0	0	0	0	1	0	0	0	0	0	0
OTU_1848;size=2;	1	0	2	0	0	0	0	0	0	0	0	1	0	0	0	0	0	0	0	0	1	0	0	0	0	0	0	0	0	0	0	1	0	0	0	0	0	0	0	0	0	0
OTU_1849;size=2;	0	0	1	0	2	0	0	0	0	0	0	0	0	0	0	0	0	0	0	0	0	0	0	0	0	0	0	0	0	0	0	0	0	0	0	0	0	0	0	0	0	0
OTU_1850;size=2;	0	0	0	0	0	0	2	0	0	0	0	0	0	0	3	0	0	0	0	0	0	2	0	0	0	0	0	0	0	0	0	0	0	0	0	1	0	0	1	0	0	0
OTU_1851;size=2;	0	0	0	0	0	0	0	0	0	0	0	0	0	0	0	0	0	0	0	0	0	0	0	0	2	0	0	0	1	0	0	0	0	0	0	0	0	0	0	0	0	0
OTU_1852;size=2;	0	0	0	0	0	0	0	0	0	0	0	0	0	0	0	0	0	0	2	0	0	0	0	0	0	0	0	0	0	0	0	0	0	0	0	0	0	0	0	0	0	0
OTU_1853;size=2;	0	0	0	0	0	0	0	0	3	0	2	0	0	0	0	0	0	0	0	0	0	0	0	0	0	0	0	0	0	0	0	0	0	0	0	0	0	0	0	0	0	0
OTU_1854;size=2;	3	4	66	3	2	0	0	10	10	3	36	27	17	2	0	0	3	9	30	8	0	0	0	323	164	0	0	0	98	29	8	0	7	8	31	2	174	2	12	0	0	0
OTU_1855;size=2;	0	0	0	0	0	1	0	0	0	0	0	0	0	0	0	0	0	0	0	0	0	0	0	0	0	2	0	1	0	0	0	4	0	0	0	0	0	0	0	0	0	0
OTU_1856;size=2;	0	0	0	0	0	0	0	2	0	0	0	0	0	0	0	0	0	2	0	0	0	0	0	0	0	0	0	0	0	0	0	0	0	0	0	0	0	0	0	0	0	0
OTU_1857;size=2;	0	0	0	0	0	2	0	0	0	0	0	0	0	0	2	0	0	0	0	0	0	0	0	0	0	2	0	0	0	0	2	0	0	0	0	0	0	0	0	0	0	0
OTU_1858;size=2;	0	0	0	0	0	0	0	0	0	1	0	0	0	0	1	0	0	0	0	0	0	0	0	0	0	0	0	2	0	0	0	0	0	0	0	0	0	0	0	0	0	0
OTU_1859;size=2;	0	0	0	0	0	0	0	0	0	0	0	0	0	0	0	0	0	0	0	0	0	2	0	0	0	0	0	0	0	0	0	0	0	0	0	0	0	0	0	0	0	2
OTU_1860;size=2;	0	0	0	0	0	0	0	0	0	1	0	0	0	0	0	0	0	2	0	0	0	0	0	0	0	0	0	0	0	0	0	0	0	0	0	0	0	0	0	0	0	0
OTU_1861;size=2;	0	0	0	0	0	0	0	0	0	0	0	0	0	0	0	0	0	0	0	0	0	2	0	0	0	0	0	0	0	0	0	0	0	0	0	0	0	0	0	0	0	0
OTU_1862;size=2;	0	0	0	0	0	0	0	0	0	0	0	0	0	0	0	0	0	0	0	0	0	0	0	0	0	0	0	0	0	0	0	0	0	0	0	0	0	0	3	0	0	0
OTU_1863;size=2;	0	0	0	0	0	0	0	0	0	0	0	0	0	0	0	0	0	1	0	0	0	0	0	0	0	0	0	0	3	0	0	0	0	0	1	0	0	0	4	0	0	0
OTU_1864;size=2;	0	0	0	0	0	0	0	0	0	0	0	4	0	0	0	0	0	2	0	0	3	0	0	2	0	0	0	0	0	0	0	0	0	0	0	0	0	0	0	0	0	0
OTU_1865;size=2;	0	0	0	0	0	0	0	0	0	0	0	0	1	0	0	0	0	2	0	0	2	0	0	0	0	0	0	0	0	0	0	0	0	0	0	0	0	0	0	0	0	0
OTU_1866;size=2;	0	0	1	0	0	0	0	0	0	0	0	0	0	0	0	0	0	0	0	0	2	0	0	0	1	0	0	0	0	0	0	0	0	1	0	0	0	0	0	0	0	0
OTU_1867;size=2;	0	0	0	0	0	0	0	0	0	0	0	0	0	0	0	0	0	0	0	0	0	0	0	0	0	0	0	0	0	1	0	0	0	0	0	0	0	0	0	0	1	0
OTU_1868;size=2;	0	0	0	0	0	0	0	0	0	0	0	2	0	0	0	0	0	0	0	0	0	0	0	0	3	0	0	0	0	0	0	0	0	0	0	0	2	0	0	0	0	0
OTU_1869;size=2;	0	0	0	0	0	0	0	0	0	0	0	0	0	0	0	0	0	0	0	0	0	0	0	0	0	0	0	0	0	0	0	0	0	0	0	0	0	0	0	3	0	0
OTU_1871;size=2;	2	1	14	2	1	0	1	21	15	8	0	0	12	4	0	0	27	14	0	0	48	40	0	14	27	3	2	1	11	14	0	20	26	24	11	2	4	14	0	0	15	8
OTU_1872;size=2;	0	0	0	2	0	0	0	0	0	0	0	0	0	0	0	0	0	0	0	0	0	0	0	0	0	0	0	0	0	0	0	0	0	0	0	0	0	0	0	0	0	0
OTU_1873;size=2;	0	0	0	0	2	0	0	0	0	0	0	0	0	0	3	0	0	0	0	0	0	0	0	0	0	0	0	1	0	0	0	0	0	0	0	0	0	0	0	0	2	0
OTU_1874;size=2;	0	0	0	0	0	0	4	0	0	0	0	0	0	0	0	0	0	0	0	0	0	0	0	0	0	0	0	0	0	0	0	0	0	0	0	0	0	2	0	0	0	0
OTU_1875;size=2;	0	0	0	0	0	0	0	0	0	0	0	0	0	0	0	0	0	2	0	0	0	0	0	0	0	0	0	0	0	0	0	0	0	0	0	0	0	0	0	0	0	0
OTU_1876;size=2;	0	0	0	0	0	0	0	0	0	0	0	0	0	0	0	0	9	0	0	0	0	0	0	0	0	0	0	0	0	0	0	0	0	0	0	0	0	0	0	0	0	0
OTU_1877;size=2;	0	0	0	0	0	0	0	0	0	0	0	0	0	0	0	0	0	2	0	0	0	0	0	0	0	0	0	0	0	0	0	0	0	0	0	0	0	0	0	0	0	0
OTU_1878;size=2;	0	0	1	0	0	1	0	0	0	0	5	0	0	2	3	0	0	0	0	0	0	0	0	0	0	0	2	0	0	1	0	0	0	0	0	0	0	1	0	0	4	0
OTU_1879;size=2;	3	3	78	1	1	12	5	0	4	15	12	3	5	0	66	2	3	15	0	34	95	26	0	5	19	0	33	1	27	1	5	11	20	14	25	1	0	0	45	8	0	6
OTU_1880;size=2;	1	6	4	0	5	4	4	1	9	14	9	1	3	1	2	2	11	16	12	3	13	16	4	2	10	6	5	0	4	11	0	1	11	10	7	1	2	3	4	9	5	2
OTU_1881;size=2;	0	0	0	0	0	0	0	0	1	0	0	0	0	0	0	0	0	0	0	0	0	0	0	0	0	0	0	0	0	0	0	0	10	0	0	0	0	0	0	0	0	0
OTU_1882;size=2;	0	0	0	0	0	0	0	0	0	0	0	0	0	0	0	0	0	0	0	0	0	0	0	0	0	0	0	0	0	0	0	0	4	0	0	0	0	0	0	0	0	0
OTU_1883;size=2;	0	0	0	0	0	0	3	0	0	0	5	0	0	0	2	0	0	0	0	0	0	0	0	0	0	0	0	0	0	0	0	0	8	0	0	1	0	0	0	0	0	0
OTU_1885;size=2;	0	0	0	0	0	0	0	2	0	0	0	0	0	0	0	0	0	0	1	0	0	0	0	0	1	0	0	0	0	0	0	0	0	0	0	0	0	0	0	0	0	0
OTU_1886;size=2;	2	12	44	1	5	30	7	23	115	18	7	6	9	7	17	2	26	0	17	0	65	0	0	9	15	0	1	4	33	57	4	19	4	18	0	16	19	2	69	29	25	3
OTU_1887;size=2;	0	0	0	0	0	0	0	0	4	0	0	0	1	0	0	0	0	0	0	0	0	0	0	0	0	0	0	0	0	0	1	0	0	0	0	0	0	0	0	0	0	0
OTU_1888;size=2;	141	236	955	16	215	521	291	1252	518	1133	758	1012	191	196	1463	405	726	648	699	507	1279	1803	764	603	1843	639	378	293	1076	676	367	537	1386	1677	904	704	340	277	1260	574	680	580
OTU_1889;size=2;	0	0	0	0	0	0	0	0	0	0	0	0	0	0	0	0	0	0	0	0	0	0	0	0	0	0	0	0	0	0	0	2	0	0	0	0	0	0	0	0	0	0
OTU_1890;size=2;	0	0	0	0	0	0	0	0	0	0	0	0	0	0	0	0	0	0	0	0	2	0	0	0	0	0	0	0	0	0	0	0	0	0	0	0	0	0	0	0	0	0
OTU_1891;size=2;	0	0	0	0	2	0	0	0	0	0	0	0	0	0	0	0	0	0	0	0	0	1	0	0	0	0	0	0	0	0	0	0	0	0	0	0	0	0	0	0	0	0
OTU_1892;size=2;	0	0	2	0	0	0	0	0	0	0	0	0	0	0	0	0	0	0	0	0	0	0	0	0	0	0	0	0	0	0	0	0	0	0	0	0	0	0	0	0	0	0
OTU_1894;size=2;	0	0	0	1	0	0	0	0	0	5	0	0	0	0	0	0	0	0	13	0	0	0	0	0	0	2	0	0	0	0	0	0	0	0	0	0	0	0	0	0	0	0
OTU_1895;size=2;	1	0	0	0	0	13	0	0	1	13	0	6	3	4	0	1	0	0	0	0	13	34	14	14	14	0	0	0	0	0	26	0	0	0	0	0	0	0	0	6	0	14
OTU_1896;size=2;	0	0	0	0	0	0	0	0	0	0	0	0	0	0	1	1	0	0	0	0	0	0	0	0	0	0	0	0	0	0	0	0	0	0	0	0	0	0	0	0	0	0
OTU_1897;size=2;	0	0	0	0	0	0	0	0	0	0	0	0	0	0	0	0	3	0	0	0	0	0	0	0	0	0	0	0	0	0	0	0	0	0	0	0	0	0	0	0	0	0
OTU_1898;size=2;	0	0	0	0	0	0	0	0	0	0	0	0	0	0	0	0	12	0	0	0	0	0	0	0	0	0	0	0	0	0	0	0	0	0	0	0	0	0	0	0	0	0
OTU_1899;size=2;	0	0	0	0	0	0	0	0	0	0	0	0	0	0	0	0	0	0	0	0	0	2	0	0	0	0	0	0	0	0	0	0	0	0	0	0	0	0	0	0	0	0
OTU_1900;size=2;	0	0	0	0	0	0	0	0	0	0	0	0	0	0	0	0	0	0	0	6	0	0	0	0	0	0	0	0	1	0	0	0	0	0	0	0	0	0	0	0	0	0
OTU_1902;size=2;	0	0	0	0	0	0	0	0	0	0	0	0	0	0	0	3	0	2	0	0	1	0	4	0	0	0	0	0	0	1	0	0	0	0	0	0	0	0	0	0	0	0
OTU_1903;size=2;	0	0	0	0	0	0	0	0	0	0	0	0	0	0	0	0	0	0	0	0	0	0	0	0	0	0	0	0	0	0	0	0	0	0	0	0	0	0	0	0	2	0
OTU_1904;size=2;	0	0	3	0	0	0	0	0	3	0	0	0	0	1	0	0	0	0	0	0	0	0	0	0	0	0	0	0	0	0	0	0	0	0	0	0	0	0	0	0	0	0
OTU_1905;size=2;	0	0	0	0	0	3	0	0	0	0	0	0	0	0	0	0	0	0	0	0	0	0	0	0	0	0	1	0	0	0	0	0	0	0	0	0	0	0	0	0	0	0
OTU_1906;size=2;	0	0	0	0	0	0	1	0	0	0	0	0	0	0	0	0	1	0	0	0	0	0	0	0	0	0	0	0	0	0	0	0	0	0	0	0	0	0	0	0	0	0
OTU_1907;size=2;	0	0	0	0	0	0	0	0	0	0	0	0	0	0	0	0	0	0	0	0	5	0	0	0	0	0	0	0	0	1	0	0	0	0	0	0	0	0	0	0	0	0
OTU_1908;size=2;	0	0	0	0	0	0	0	0	0	0	0	1	0	0	0	0	0	1	0	0	1	0	0	0	0	0	0	0	0	0	0	0	0	2	0	0	0	0	0	0	0	0
OTU_1909;size=2;	0	0	0	0	1	0	0	0	2	0	2	1	0	0	0	0	0	0	0	2	2	2	0	0	0	0	0	1	0	2	0	0	7	0	1	0	0	0	0	0	0	0
OTU_1910;size=2;	0	0	0	0	2	0	0	0	0	0	0	0	0	0	0	0	0	0	0	0	0	0	0	0	0	0	0	0	0	0	0	0	6	0	0	0	0	0	0	0	0	0
OTU_1911;size=2;	0	1	0	0	0	0	0	0	0	0	0	0	0	0	0	1	0	0	0	0	0	0	0	0	0	0	0	0	0	0	0	0	1	2	1	0	0	0	0	0	0	0
OTU_1912;size=2;	0	0	0	0	0	0	0	1	0	0	0	0	0	0	0	0	0	0	0	0	0	0	0	0	0	0	0	0	0	0	0	0	0	0	7	1	0	0	0	0	0	0
OTU_1913;size=2;	0	0	0	0	0	0	0	0	0	0	0	0	0	0	1	0	1	0	0	0	2	0	0	0	0	0	0	0	0	0	0	0	1	0	0	0	1	0	0	0	1	2
OTU_1914;size=2;	0	0	0	0	0	0	0	0	0	3	0	0	2	0	0	0	0	0	0	0	0	0	0	0	0	0	0	0	0	0	0	0	0	0	0	0	0	0	0	0	0	0
OTU_1915;size=2;	0	0	0	0	0	0	0	0	0	0	0	0	0	0	0	0	0	0	0	0	0	0	0	0	0	0	0	0	2	0	0	0	0	0	0	0	0	0	0	0	0	0
OTU_1916;size=2;	0	0	0	0	0	0	0	0	0	0	0	1	0	0	0	0	1	0	0	0	2	0	0	0	0	0	0	1	0	0	0	0	0	0	0	0	0	0	0	0	0	0
OTU_1917;size=2;	0	0	0	0	0	0	0	0	0	0	0	0	1	0	0	0	0	0	0	0	0	0	0	0	0	0	0	0	4	0	0	0	0	0	0	0	0	0	0	0	0	0
OTU_1918;size=2;	1	0	0	0	1	0	0	0	0	0	0	1	0	0	0	2	0	0	0	0	0	2	2	0	0	0	0	0	0	1	0	0	1	0	0	0	0	0	0	0	2	0
OTU_1919;size=2;	0	0	0	0	0	2	0	0	0	0	0	0	0	0	0	0	0	0	0	0	0	0	0	0	0	0	0	0	0	0	0	0	0	0	0	0	0	0	0	0	0	0
OTU_1920;size=2;	0	0	0	0	0	0	0	0	0	0	3	0	0	0	0	0	0	0	0	0	0	0	0	0	0	0	0	0	0	0	0	0	0	0	0	0	0	0	0	0	0	0
OTU_1921;size=2;	0	0	0	1	0	0	0	0	0	0	0	0	0	0	0	0	2	0	0	0	0	0	0	0	0	0	0	0	0	0	0	0	0	0	0	0	0	0	0	0	0	0
OTU_1922;size=2;	0	0	0	0	0	0	0	0	0	0	0	0	1	0	0	0	0	0	0	0	2	0	0	0	0	0	0	0	0	0	0	0	0	0	0	0	0	2	0	0	0	0
OTU_1923;size=2;	0	0	0	0	0	0	0	0	0	0	0	0	0	0	0	0	1	0	0	0	0	0	0	0	0	0	1	0	0	2	0	0	0	0	0	0	0	0	0	0	0	0
OTU_1924;size=2;	0	0	0	0	0	0	0	0	0	0	0	0	0	0	0	0	0	0	0	0	2	0	0	0	0	0	0	0	0	0	0	0	0	0	0	0	0	0	0	0	0	0
OTU_1925;size=2;	2	3	2	0	3	0	0	6	3	0	4	0	1	0	0	1	0	8	0	0	0	6	0	0	3	0	5	0	4	0	5	0	0	11	0	0	0	3	0	0	6	0
OTU_1926;size=2;	0	0	0	0	0	0	0	0	0	0	0	0	0	0	0	0	0	0	0	1	0	0	0	0	0	0	0	0	0	0	0	0	0	0	0	1	0	0	0	0	0	0
OTU_1928;size=2;	0	0	0	0	0	0	0	7	0	0	0	0	0	0	0	0	0	0	0	0	0	0	0	0	0	0	0	0	0	0	0	0	0	0	0	0	0	0	0	0	0	0
OTU_1929;size=2;	0	0	0	0	0	0	0	0	0	0	0	0	0	0	0	0	0	0	0	0	0	0	0	0	0	0	0	0	0	6	0	0	0	0	0	0	0	0	0	0	0	0
OTU_1930;size=2;	0	0	0	0	0	0	0	0	0	0	0	0	0	0	0	0	0	0	0	0	0	0	0	0	0	0	0	0	0	0	0	0	0	0	0	0	0	0	0	3	0	0
OTU_1931;size=2;	0	0	0	0	0	0	0	0	0	0	0	0	0	0	0	0	2	0	0	0	0	0	0	0	0	0	0	0	0	0	0	0	0	0	0	0	0	0	0	0	0	0
OTU_1932;size=2;	0	0	0	0	0	0	0	3	2	0	0	0	0	0	0	0	0	0	0	0	0	0	0	0	0	0	0	0	0	0	0	0	0	0	0	5	0	0	0	0	0	0
OTU_1933;size=2;	0	0	0	0	0	0	0	0	0	0	0	0	0	0	0	0	0	0	0	0	0	0	1	0	3	0	0	0	0	0	0	0	0	0	0	0	0	0	0	0	0	0
OTU_1935;size=2;	0	0	0	0	0	0	0	0	0	0	0	0	0	0	0	0	0	0	0	0	0	0	0	0	0	0	0	0	0	0	0	0	0	0	0	0	1	0	2	0	1	3
OTU_1936;size=2;	0	0	0	0	0	0	0	0	0	0	0	0	0	0	2	0	4	0	0	0	0	0	0	0	0	0	0	0	0	0	0	0	1	0	0	0	0	0	0	0	0	0
OTU_1937;size=2;	0	0	0	0	1	0	0	0	1	0	2	0	2	0	0	0	0	1	0	0	0	0	0	0	0	0	0	0	0	0	0	0	0	0	0	0	0	0	0	0	0	0
OTU_1938;size=2;	0	0	3	0	0	0	0	0	0	0	0	0	0	0	0	0	0	0	0	0	0	0	0	0	0	0	0	0	0	0	0	0	0	0	0	0	0	0	0	0	0	0
OTU_1939;size=2;	0	0	0	0	0	0	1	0	0	0	0	0	0	0	0	0	0	0	0	0	0	0	0	0	0	0	0	0	0	0	0	0	0	0	0	0	0	0	8	0	0	0
OTU_1940;size=2;	0	0	0	0	0	0	0	0	0	0	0	0	0	0	0	0	0	0	0	0	0	5	0	0	0	0	0	0	0	0	0	0	7	0	0	0	0	0	0	0	0	0
OTU_1941;size=2;	0	0	0	0	0	0	0	0	0	1	0	0	0	0	2	0	3	0	1	0	0	0	0	0	0	0	3	0	0	0	0	0	0	0	0	0	0	0	0	0	0	0
OTU_1942;size=2;	0	0	0	0	0	0	0	0	0	0	0	0	0	0	0	0	0	0	0	0	0	0	0	0	0	0	0	0	0	0	0	0	0	0	0	0	0	0	2	0	0	0
OTU_1943;size=2;	0	0	0	0	0	0	0	0	0	0	0	0	0	0	0	0	0	0	0	0	0	0	0	0	0	0	0	0	0	1	0	1	0	0	0	0	0	0	0	0	0	0
OTU_1944;size=2;	0	0	0	0	0	0	0	0	2	0	0	0	0	0	0	0	0	0	0	0	0	0	0	0	0	0	0	0	0	0	0	0	0	0	0	0	0	0	0	0	0	0
OTU_1945;size=2;	0	0	0	0	0	0	0	0	0	0	0	0	0	0	0	0	0	0	1	0	0	0	0	0	0	0	0	0	0	0	0	0	0	0	0	0	0	0	3	0	0	0
OTU_1946;size=2;	0	0	0	0	0	0	0	0	0	0	0	0	0	0	0	0	2	0	1	0	0	1	0	0	0	0	0	0	0	0	0	0	0	0	1	0	0	0	0	0	0	0
OTU_1947;size=2;	0	0	0	0	0	0	0	0	2	0	0	0	0	0	1	1	3	2	0	5	0	2	0	0	0	0	0	0	1	0	0	0	0	0	0	0	0	0	0	0	0	0
OTU_1948;size=2;	0	0	0	0	0	1	0	0	0	0	0	0	0	0	1	0	0	0	0	0	0	0	0	0	0	0	0	0	0	0	0	0	0	2	0	0	0	0	0	0	0	0
OTU_1949;size=2;	0	0	0	0	0	0	0	0	0	0	0	0	0	0	0	0	0	0	0	0	0	0	0	0	0	0	0	0	0	0	0	0	0	0	0	0	0	0	2	0	0	0
OTU_1950;size=2;	0	0	0	0	0	0	0	0	0	0	0	0	0	0	0	0	0	0	0	1	0	0	0	0	0	0	0	0	0	0	0	0	0	0	0	1	0	0	0	0	0	0
OTU_1951;size=2;	1	0	2	0	2	3	1	1	2	2	4	0	0	0	4	0	0	4	5	9	4	0	4	0	3	1	0	1	5	1	0	1	2	1	4	0	0	0	2	1	5	0
OTU_1952;size=2;	0	0	0	0	0	2	0	0	0	0	0	0	0	0	2	0	0	0	0	0	0	0	0	0	0	0	0	0	0	0	0	0	0	0	0	0	0	0	0	0	0	0
OTU_1953;size=2;	1	1	2	0	0	3	0	0	0	0	0	0	0	0	0	0	3	0	3	0	0	0	0	0	0	0	0	0	0	3	0	0	2	1	5	0	0	0	1	0	0	0
OTU_1954;size=2;	0	0	0	0	0	0	0	0	0	0	0	0	0	0	0	0	0	0	0	0	0	0	3	0	0	0	0	0	0	0	0	0	0	0	0	0	0	0	0	0	0	0
OTU_1955;size=2;	0	0	0	0	0	0	0	0	0	0	0	0	0	0	0	0	0	0	0	0	0	0	0	0	0	0	0	0	0	0	0	0	0	0	0	3	0	0	0	0	0	0
OTU_1956;size=2;	0	0	0	0	0	0	0	0	0	0	0	0	0	0	0	3	0	0	0	0	0	0	0	0	0	0	0	0	0	0	0	0	0	0	0	0	0	0	0	0	0	0
OTU_1957;size=2;	0	0	0	0	0	0	0	0	0	0	0	0	0	0	2	0	0	0	0	0	0	0	0	0	0	0	0	2	0	0	0	0	0	0	0	0	0	0	0	0	0	0
OTU_1958;size=2;	0	0	3	0	0	0	0	0	1	3	0	0	0	0	0	0	0	0	0	0	0	0	0	0	0	0	0	0	0	0	0	0	0	0	0	0	0	0	0	0	0	0
OTU_1959;size=2;	0	0	0	0	0	0	0	0	0	0	0	0	0	0	0	0	0	0	0	0	0	0	0	1	0	0	0	2	0	0	0	0	0	1	0	0	0	0	0	0	0	0
OTU_1960;size=2;	0	0	0	0	0	0	0	0	0	0	0	0	0	0	0	0	0	0	0	0	0	0	0	0	0	0	0	0	0	2	0	0	0	0	0	0	0	0	0	0	0	0
OTU_1961;size=2;	0	0	0	0	0	0	0	0	0	0	0	0	0	0	0	0	0	0	0	0	0	0	0	0	0	0	0	0	0	0	2	0	0	0	0	0	0	0	0	0	0	0
OTU_1962;size=2;	0	0	0	0	0	0	0	0	0	0	0	0	0	0	0	0	0	0	0	0	0	0	0	0	0	0	0	0	0	0	3	0	0	0	0	0	0	0	0	0	0	0
OTU_1963;size=2;	0	0	0	0	0	0	0	0	2	2	0	0	0	0	0	0	0	0	0	0	0	4	0	0	0	0	0	0	0	0	0	0	0	0	0	0	0	0	0	0	0	0
OTU_1964;size=2;	0	0	0	0	0	0	0	0	0	0	0	0	0	0	0	0	0	0	0	0	0	0	0	0	5	0	0	0	0	0	0	0	0	0	0	0	0	0	0	0	0	0
OTU_1965;size=2;	0	0	0	0	0	0	0	0	3	0	0	0	0	0	0	0	0	0	0	0	0	0	0	0	0	0	0	0	0	0	0	0	0	0	0	0	0	0	0	0	0	0
OTU_1966;size=2;	0	0	0	0	0	0	0	0	0	0	0	0	0	0	0	0	3	0	0	0	0	0	0	0	0	0	0	0	0	0	0	0	0	0	0	0	0	0	0	0	0	0
OTU_1967;size=2;	0	0	0	0	0	0	0	2	0	0	0	0	0	0	0	0	0	0	0	0	0	0	0	0	0	0	0	0	0	0	0	0	0	0	0	0	0	0	0	0	0	0
OTU_1968;size=2;	0	0	0	0	0	0	0	0	0	0	0	0	0	0	0	0	0	0	0	0	0	0	0	0	0	0	2	0	0	0	0	0	0	0	0	0	0	0	0	0	0	0
OTU_1969;size=2;	0	0	0	0	0	0	0	0	0	0	0	0	0	0	0	0	0	0	0	0	0	0	0	0	0	0	0	0	0	0	0	0	0	4	0	0	0	0	0	0	0	0
OTU_1970;size=2;	0	0	0	0	0	0	0	0	0	0	0	0	0	0	0	0	0	0	0	0	0	0	0	0	0	0	0	4	0	0	0	0	0	0	0	0	0	0	0	0	0	0
OTU_1971;size=2;	0	0	0	0	0	0	0	0	3	0	0	0	0	0	0	3	0	0	0	0	0	0	0	0	0	0	0	0	0	1	0	0	0	0	0	1	0	0	0	0	0	0
OTU_1972;size=2;	0	0	0	0	0	0	0	0	0	0	0	1	0	0	0	0	0	0	0	0	2	0	0	0	0	0	0	0	0	1	0	0	5	0	0	0	0	0	0	0	0	0
OTU_1973;size=2;	0	0	0	0	0	0	0	0	0	0	0	0	0	0	0	0	0	0	0	0	0	0	0	0	0	1	0	3	3	0	0	0	0	0	0	0	0	0	0	0	0	0
OTU_1974;size=2;	0	0	0	0	0	0	0	0	0	1	0	0	0	0	0	0	0	0	0	0	0	0	0	0	0	0	0	0	0	0	0	0	0	0	0	0	1	0	0	0	0	2
OTU_1975;size=2;	0	0	0	0	0	0	0	0	0	0	0	0	0	0	0	0	0	4	0	0	0	0	0	0	0	0	0	0	0	0	0	0	0	0	0	0	0	0	0	0	0	0
OTU_1976;size=2;	0	0	0	0	0	1	0	0	0	0	0	0	0	0	0	0	0	0	0	0	0	1	0	0	0	3	0	1	0	0	0	0	0	0	0	0	0	0	0	0	0	0
OTU_1977;size=2;	0	0	0	0	0	0	2	0	0	0	0	0	0	0	1	0	0	0	0	0	0	0	0	0	0	0	0	0	0	0	0	0	2	0	0	0	0	0	0	0	0	0
OTU_1978;size=2;	0	0	0	0	1	0	0	0	1	0	0	0	0	0	0	0	0	0	0	0	2	0	0	0	0	0	0	0	0	0	0	0	0	0	0	0	0	0	0	0	4	0
OTU_1979;size=2;	0	0	0	0	0	0	0	0	0	0	0	0	0	0	0	0	0	0	0	0	0	0	0	0	0	0	0	0	0	7	0	0	0	0	0	0	0	0	0	0	0	0
OTU_1980;size=2;	0	0	0	0	0	0	0	0	1	1	0	1	0	0	1	0	2	0	0	0	0	0	0	0	0	0	0	1	0	0	0	0	0	0	0	0	0	0	0	0	0	0
OTU_1981;size=2;	0	0	0	0	0	0	0	0	0	0	1	0	0	0	0	0	0	0	0	0	0	0	0	0	0	0	0	0	0	0	0	1	0	0	0	1	0	0	0	0	0	0
OTU_1982;size=2;	0	0	0	0	0	0	0	0	6	0	0	0	0	0	20	71	0	0	0	0	0	0	0	0	0	0	0	0	0	0	0	0	4	0	0	0	1	0	0	6	9	0
OTU_1983;size=2;	0	0	2	0	0	0	3	0	0	0	0	0	3	0	0	0	0	0	0	0	0	0	0	0	0	0	0	0	0	0	0	0	0	0	0	0	0	0	0	0	0	0
OTU_1984;size=2;	0	0	0	0	0	0	0	0	0	0	0	0	0	0	0	0	0	5	0	0	0	0	0	0	0	0	0	0	0	0	0	0	0	0	0	0	0	0	0	0	0	0
OTU_1985;size=2;	0	0	0	0	0	0	0	0	0	1	0	0	0	1	0	0	0	0	0	0	0	1	0	0	1	0	0	0	0	1	0	0	1	0	0	0	1	0	0	0	0	0
OTU_1986;size=2;	0	0	0	0	3	0	0	0	0	0	0	2	0	0	2	0	0	0	0	0	2	0	0	2	1	0	0	0	0	0	0	0	0	0	0	0	0	0	0	0	0	0
OTU_1987;size=2;	0	0	0	0	0	0	0	0	0	0	0	0	0	0	0	0	0	0	0	0	0	0	0	0	5	0	0	0	0	0	0	0	0	0	0	0	0	0	0	0	0	0
OTU_1988;size=2;	0	0	0	0	0	0	0	0	0	0	0	0	0	0	0	0	0	0	0	2	0	0	0	0	0	0	0	0	0	0	0	0	1	0	0	0	0	0	0	0	0	0
OTU_1989;size=2;	1	0	5	0	1	3	4	4	5	9	0	1	2	2	0	4	2	18	5	0	17	1	0	0	0	8	0	0	7	1	7	1	6	17	0	8	0	3	22	1	3	1
OTU_1990;size=2;	3	3	17	0	1	4	6	4	3	20	26	14	3	1	32	9	5	16	0	7	20	11	1	20	24	2	3	9	4	13	0	11	28	11	19	25	8	1	7	15	19	8
OTU_1991;size=2;	0	0	0	0	0	0	0	0	0	2	0	0	0	3	0	0	0	0	0	0	0	0	0	0	0	0	0	0	0	0	0	0	0	0	0	0	0	0	0	0	0	0
OTU_1992;size=2;	0	0	0	0	0	0	0	0	0	0	0	0	0	0	1	0	0	0	0	0	0	0	0	0	0	0	0	0	0	3	0	0	0	0	0	0	0	0	0	0	0	0
OTU_1993;size=2;	1	2	1	0	0	1	0	1	3	2	2	0	0	0	4	1	1	2	0	0	3	0	1	0	0	0	0	0	0	1	1	0	1	0	0	0	0	1	0	2	0	0
OTU_1994;size=2;	39	246	275	7	216	240	35	73	194	121	161	47	102	2	48	12	183	115	168	136	393	136	43	117	175	1	14	56	10	71	28	114	758	134	361	76	100	360	27	24	16	38
OTU_1995;size=2;	0	0	0	0	0	0	0	0	0	0	1	0	0	0	1	0	0	0	0	0	0	0	0	1	0	0	0	0	0	0	0	0	0	0	0	0	0	0	0	0	0	0
OTU_1996;size=2;	0	0	0	0	0	0	0	0	2	0	0	0	0	0	0	0	0	0	0	0	0	0	0	0	0	0	0	0	0	0	0	0	0	0	0	0	0	0	0	0	0	0
OTU_1997;size=2;	0	0	0	0	0	0	0	0	0	0	0	0	0	0	0	0	0	1	0	0	0	0	0	0	1	0	0	0	0	0	0	0	0	0	0	0	0	0	0	0	0	0
OTU_1998;size=2;	0	0	0	0	0	0	0	0	0	0	0	0	0	0	0	0	0	0	0	0	2	4	0	0	0	0	0	0	0	0	0	0	0	0	0	0	0	0	0	0	0	0
OTU_1999;size=2;	0	0	0	0	0	0	0	0	0	0	0	0	0	0	0	0	0	0	0	0	0	0	0	0	0	0	0	0	0	0	0	0	0	3	0	1	0	0	1	0	0	0
OTU_2000;size=2;	0	0	0	0	0	0	0	0	0	0	0	0	0	0	0	0	0	0	0	0	0	2	0	0	0	0	0	0	0	0	0	0	0	0	0	0	0	0	0	0	0	0
OTU_2001;size=2;	0	0	0	0	0	0	0	0	0	0	0	0	0	1	0	0	0	0	0	0	0	0	0	0	2	0	0	0	0	0	0	0	0	1	0	0	0	0	0	0	0	0
OTU_2002;size=2;	0	0	0	0	0	0	3	0	0	0	0	0	0	0	0	0	0	0	0	0	0	0	0	0	0	0	0	0	0	0	0	0	0	0	0	0	0	0	0	0	0	0
OTU_2003;size=2;	0	0	0	0	0	0	0	0	0	0	0	0	0	0	0	0	0	0	0	0	0	0	0	0	6	0	0	0	0	0	0	0	0	0	0	0	0	0	0	0	0	0
OTU_2004;size=2;	0	0	0	0	0	0	2	0	0	0	0	0	0	0	0	0	0	0	0	0	0	0	0	0	0	0	0	0	0	0	0	0	0	0	0	0	0	0	0	0	0	0
OTU_2005;size=2;	0	0	0	0	0	0	2	0	0	0	0	0	0	0	0	0	0	0	0	0	0	0	0	0	0	0	0	0	0	0	0	0	0	0	0	0	0	0	0	0	0	0
OTU_2006;size=2;	0	0	0	0	0	0	0	0	0	0	0	0	0	0	0	1	0	0	0	0	0	0	0	0	1	0	0	0	0	0	0	0	0	0	0	2	0	0	0	0	0	0
OTU_2007;size=2;	0	0	0	0	0	0	0	0	0	0	0	0	0	0	6	0	0	0	0	0	0	0	0	0	0	0	0	0	0	0	0	0	0	0	0	0	0	0	0	0	0	0
OTU_2008;size=2;	0	0	0	0	0	0	0	0	0	0	1	0	0	0	0	0	0	0	0	0	0	0	0	0	0	0	0	0	0	0	0	0	0	0	3	0	0	0	0	0	0	0
OTU_2009;size=2;	0	0	0	0	0	0	0	0	0	0	0	0	0	0	0	0	0	0	0	0	0	0	0	0	0	0	0	0	0	0	0	0	0	0	0	0	0	3	0	0	0	0
OTU_2010;size=2;	1	1	4	0	2	8	1	18	10	3	8	16	12	0	23	8	7	0	16	7	8	51	0	22	39	0	7	118	0	9	2	5	19	15	3	19	4	0	14	12	11	42
OTU_2011;size=2;	0	0	0	0	0	0	0	0	0	0	0	0	0	0	0	0	0	0	0	0	0	0	0	0	0	0	0	3	0	0	0	0	0	0	0	0	3	0	0	0	0	0
OTU_2012;size=2;	0	0	0	0	0	0	0	0	0	0	0	0	0	0	0	0	0	0	0	0	0	0	0	0	0	0	0	0	0	0	0	0	0	0	0	0	2	0	0	0	0	0
OTU_2013;size=2;	0	0	0	0	0	0	5	0	0	0	0	0	0	0	0	0	0	0	0	0	0	0	0	0	0	0	0	0	0	0	0	0	0	0	0	0	0	0	0	0	0	0
OTU_2014;size=2;	0	0	0	0	0	0	0	0	3	0	0	0	0	0	0	0	0	0	0	0	0	0	0	0	0	0	0	0	0	0	0	0	0	0	0	0	0	0	0	0	0	0
OTU_2015;size=2;	0	0	0	0	0	0	0	0	0	5	0	0	0	0	0	0	0	0	0	0	0	0	0	0	0	0	0	0	0	0	0	0	0	0	0	0	0	0	0	0	0	0
OTU_2016;size=2;	0	0	0	0	0	0	1	0	0	0	0	0	0	2	0	0	0	0	0	0	0	0	0	0	0	0	0	0	0	0	0	0	0	0	0	0	0	0	0	0	0	0
OTU_2017;size=2;	0	0	0	0	0	0	0	0	0	0	0	0	0	0	1	0	0	0	0	0	0	0	0	0	0	0	0	0	0	0	0	0	0	0	1	0	0	0	0	0	0	0
OTU_2018;size=2;	0	0	0	0	0	0	0	0	0	0	0	0	0	0	0	0	0	0	0	0	0	0	0	0	0	0	0	0	0	0	0	0	0	0	0	0	2	0	0	0	0	0
OTU_2019;size=2;	0	0	0	0	0	0	0	0	0	0	0	0	0	0	0	0	0	0	0	0	0	0	0	2	0	0	0	0	0	0	0	0	0	0	0	0	0	0	0	0	0	0
OTU_2020;size=2;	0	0	0	0	0	0	0	0	0	0	0	0	0	0	0	0	0	0	0	0	0	0	0	0	0	0	0	2	0	0	0	0	0	0	0	0	0	0	0	0	0	0
OTU_2021;size=2;	0	0	0	0	0	0	0	0	0	0	0	0	0	1	0	0	0	0	0	0	0	0	0	0	0	0	0	0	0	4	0	0	0	0	0	0	0	0	0	0	0	0
OTU_2022;size=2;	0	0	0	0	0	0	0	0	0	0	0	0	0	0	0	0	0	0	0	0	3	0	0	0	0	0	0	0	0	0	0	0	0	0	0	0	0	0	0	0	0	0
OTU_2023;size=2;	0	0	0	0	0	0	0	0	0	0	0	0	0	0	0	0	0	0	0	0	0	0	0	0	0	0	0	0	0	0	0	0	0	0	0	0	0	5	0	0	0	0
OTU_2024;size=2;	0	0	0	0	0	0	0	0	0	0	0	0	0	0	0	0	0	0	0	0	0	0	0	0	0	0	0	0	0	0	0	0	0	0	0	4	0	0	0	0	0	0
OTU_2025;size=2;	0	0	0	0	0	0	0	0	0	0	0	0	0	0	3	0	0	1	0	0	0	1	0	0	0	0	0	0	0	0	0	0	0	1	0	0	0	0	0	0	2	0
OTU_2026;size=2;	0	0	0	0	0	0	0	0	0	0	0	0	0	0	0	0	0	0	0	0	0	0	0	0	0	0	0	0	0	0	0	0	0	0	0	0	3	0	1	1	2	3
OTU_2027;size=2;	0	0	0	0	0	0	0	0	0	0	0	0	0	0	0	0	0	0	0	0	0	7	0	0	0	0	0	0	0	0	0	0	0	5	0	0	2	0	0	0	0	4
OTU_2028;size=2;	0	0	0	0	0	0	0	0	0	0	0	0	0	0	0	0	0	0	0	0	2	0	0	0	0	0	0	0	0	0	0	0	0	0	0	0	0	0	0	0	0	0
OTU_2029;size=2;	0	0	0	0	0	0	0	0	0	0	0	0	0	0	0	0	0	0	0	0	0	0	4	0	0	0	0	0	0	0	0	0	0	0	0	0	0	0	0	0	0	0
OTU_2030;size=2;	0	0	0	0	0	0	0	0	0	0	0	0	0	0	0	0	0	0	0	0	0	0	0	0	0	0	0	0	0	0	6	0	0	0	0	0	0	0	0	0	0	0
OTU_2031;size=2;	0	0	40	0	3	3	0	0	3	11	0	3	0	1	192	7	14	10	0	0	0	43	0	16	1	11	7	4	0	0	15	0	0	46	7	2	5	4	0	0	118	6
OTU_2032;size=2;	0	0	1	0	0	0	0	0	0	0	2	0	0	0	0	0	0	3	0	0	0	1	0	0	0	0	0	0	0	0	0	0	0	0	0	0	0	0	0	0	0	0
OTU_2033;size=2;	0	0	0	0	0	0	0	0	0	0	0	0	0	0	0	0	0	0	0	0	0	0	2	0	0	0	0	0	3	0	0	0	0	0	0	0	0	0	0	0	0	0
OTU_2034;size=2;	0	0	0	0	0	0	0	0	0	0	4	0	0	0	0	0	0	0	0	0	0	0	0	0	0	0	0	0	0	0	0	0	0	0	0	0	0	2	0	0	0	0
OTU_2035;size=2;	0	0	0	0	0	0	0	0	0	0	5	0	0	0	0	0	0	0	0	0	0	0	1	0	0	0	0	0	0	0	0	0	0	0	0	0	0	0	0	0	0	0
OTU_2038;size=2;	0	0	0	0	0	0	0	0	0	0	0	0	0	0	0	0	0	0	0	0	0	0	0	0	0	0	0	0	2	0	0	0	0	0	0	0	0	0	0	0	0	0
OTU_2039;size=2;	1	0	0	0	0	0	0	0	0	0	0	0	0	0	0	0	0	0	0	0	0	0	0	0	0	0	0	0	0	0	0	0	0	0	0	0	0	0	0	3	0	0
OTU_2040;size=2;	0	2	0	0	0	0	0	0	0	0	0	0	0	0	0	0	0	0	0	0	0	0	0	0	0	0	0	0	0	0	0	0	0	5	0	0	0	0	0	0	0	0
OTU_2041;size=2;	0	0	2	0	0	0	0	0	0	0	0	0	0	0	0	0	0	0	0	0	0	0	0	0	0	0	0	0	0	0	2	0	0	0	0	0	0	0	0	0	0	0
OTU_2042;size=2;	0	0	0	0	0	0	0	0	0	0	0	0	0	0	0	0	0	2	0	0	0	0	0	0	0	0	0	0	0	0	0	0	0	0	0	0	1	0	0	0	1	0
OTU_2043;size=2;	0	0	0	0	1	0	0	0	0	0	1	0	0	0	0	0	0	0	2	0	0	0	0	0	0	0	0	0	0	0	0	0	0	0	0	0	0	0	0	0	0	0
OTU_2045;size=2;	0	0	0	0	0	0	0	0	2	0	0	0	1	0	0	0	0	0	0	0	0	0	0	0	0	0	0	0	0	0	0	0	0	0	0	0	0	0	6	0	0	0
OTU_2046;size=2;	0	0	0	4	4	0	0	0	3	6	0	0	0	0	0	3	0	10	0	0	0	19	19	0	0	13	7	0	14	0	0	0	0	0	0	0	0	1	0	0	0	4
OTU_2047;size=2;	0	0	1	0	0	0	0	0	0	0	0	0	0	0	0	0	1	2	0	0	1	1	0	0	1	0	0	0	0	0	0	0	0	0	0	0	0	0	0	0	0	0
OTU_2048;size=2;	0	0	0	0	0	0	0	0	0	0	0	0	0	0	2	0	0	3	0	0	1	0	0	0	0	0	7	0	0	0	4	0	0	0	0	0	0	0	15	0	0	0
OTU_2049;size=2;	0	0	0	0	2	0	0	0	0	0	0	0	0	0	0	0	0	0	0	0	0	0	0	0	0	0	0	0	0	0	0	0	0	0	0	0	0	0	0	0	0	0
OTU_2050;size=2;	0	0	0	0	0	0	0	0	0	0	0	0	0	0	0	0	0	0	0	0	0	0	0	0	0	0	0	0	3	0	0	0	0	0	2	0	0	0	0	0	0	0
OTU_2051;size=2;	0	0	0	0	0	0	0	0	0	0	0	0	0	0	0	0	0	0	0	0	2	0	0	0	0	0	0	0	0	0	0	0	0	0	0	0	0	0	0	0	0	0
OTU_2052;size=2;	0	0	0	0	0	0	0	0	0	0	0	0	0	0	0	0	0	0	0	0	0	0	0	0	0	0	0	0	0	0	0	0	3	0	0	0	0	0	0	0	0	0
OTU_2053;size=2;	0	0	0	0	0	0	0	0	0	0	0	1	0	0	0	0	0	0	0	5	0	0	0	0	0	0	0	0	0	0	0	0	0	0	1	1	0	0	0	0	5	0
OTU_2054;size=2;	0	0	0	0	0	0	0	0	0	0	0	3	0	0	0	0	0	0	0	0	0	0	0	0	0	0	0	1	0	0	0	0	0	0	0	0	0	0	0	0	0	0
OTU_2055;size=2;	0	0	0	0	0	0	0	0	0	0	0	0	0	0	1	0	0	0	0	0	0	2	0	0	0	0	0	0	1	0	0	0	0	0	0	0	0	0	0	0	0	0
OTU_2056;size=2;	0	0	0	0	0	0	0	0	0	0	0	0	0	0	0	0	0	2	0	0	0	0	0	0	0	0	0	0	0	0	0	0	0	0	0	0	0	0	0	0	0	0
OTU_2057;size=2;	0	0	1	0	0	0	0	0	0	0	0	0	0	0	0	0	0	0	0	0	0	0	0	0	0	0	0	0	0	1	0	2	0	0	0	0	0	0	0	0	0	0
OTU_2058;size=2;	0	0	0	0	1	0	0	0	2	0	0	0	0	0	0	0	0	0	0	0	0	0	0	0	0	0	0	0	0	0	0	0	0	0	0	0	0	0	0	0	0	0
OTU_2060;size=2;	0	0	0	0	0	0	0	0	0	0	0	0	2	0	0	0	0	0	0	0	0	0	0	0	0	0	0	0	0	0	0	0	0	0	0	0	0	0	0	3	0	0
OTU_2061;size=2;	0	0	0	0	2	0	0	0	0	0	0	0	0	0	0	0	0	0	0	0	0	0	0	0	0	0	0	0	0	0	0	0	0	0	0	0	0	0	0	0	0	0
OTU_2062;size=2;	0	0	0	0	0	0	0	0	0	0	0	0	0	1	0	0	0	0	0	0	0	0	0	0	0	0	0	0	0	1	1	0	0	0	0	0	0	0	1	0	0	0
OTU_2063;size=2;	0	0	0	0	0	0	0	0	0	0	0	0	0	0	0	0	0	0	0	0	0	0	0	0	0	4	0	0	0	0	0	0	0	0	0	0	0	0	0	0	0	0
OTU_2064;size=2;	0	0	0	0	0	0	0	0	2	0	0	0	0	0	0	0	0	0	0	0	0	0	0	0	0	0	0	0	0	0	0	0	1	0	0	0	0	0	0	0	0	2
OTU_2065;size=2;	0	0	0	0	0	0	0	0	0	0	0	0	0	0	0	0	0	0	0	0	0	0	0	3	0	0	0	0	0	0	0	0	0	0	0	0	0	0	0	0	0	0
OTU_2066;size=2;	0	0	0	0	1	0	0	0	0	0	0	0	0	0	0	0	0	0	0	0	0	0	0	0	0	0	0	0	0	0	0	0	0	0	0	0	0	0	0	0	0	1
OTU_2067;size=2;	0	0	0	0	0	0	0	0	0	0	0	0	0	0	0	0	0	0	0	0	0	0	2	0	0	0	0	0	0	0	0	0	0	0	0	0	0	0	0	0	0	0
OTU_2068;size=2;	0	0	0	0	0	0	0	0	0	0	0	0	0	0	0	0	0	0	0	0	0	0	0	0	0	0	0	0	0	0	0	2	0	0	0	0	0	0	0	0	0	0
OTU_2069;size=2;	0	0	0	0	0	0	0	0	0	0	0	0	0	0	0	0	0	0	0	0	0	0	0	0	0	0	0	0	0	0	0	0	0	0	0	0	1	0	0	0	0	1
OTU_2070;size=2;	0	0	0	0	0	0	0	0	0	0	0	0	0	0	2	0	0	0	0	0	0	0	0	0	0	0	0	0	0	0	0	0	0	0	0	0	0	0	0	0	0	0
OTU_2071;size=2;	0	0	0	0	0	0	0	0	0	0	0	0	0	0	0	0	0	0	0	0	0	0	0	0	0	0	0	0	0	0	0	0	0	4	0	0	0	0	0	0	0	0
OTU_2072;size=2;	0	0	0	0	0	0	0	0	7	0	0	0	0	0	0	0	0	0	0	0	0	0	0	0	0	0	0	0	0	3	0	0	0	0	0	0	0	0	0	0	0	0
OTU_2073;size=2;	0	0	0	0	0	0	0	0	0	0	0	0	0	0	0	0	0	0	0	0	0	0	0	0	0	0	0	0	0	0	0	0	4	0	0	2	0	0	0	0	0	0
OTU_2074;size=2;	0	0	0	0	0	0	0	0	0	0	0	0	0	0	0	0	0	0	0	0	0	0	0	0	0	0	0	3	0	0	0	0	0	0	0	0	0	0	0	0	0	0
OTU_2075;size=2;	0	0	0	0	0	0	0	0	2	0	0	0	0	0	0	0	0	0	0	0	0	0	0	0	0	0	0	0	0	0	0	0	0	0	0	0	0	0	0	0	0	0
OTU_2076;size=2;	0	2	0	0	0	0	0	0	0	0	0	0	0	0	0	0	0	0	0	0	0	0	0	0	0	0	0	0	0	0	0	0	0	0	0	0	0	0	0	0	0	0
OTU_2077;size=2;	0	0	0	0	0	0	0	0	0	0	0	0	0	0	0	0	0	0	0	0	0	0	0	0	0	0	0	0	0	0	0	0	0	0	0	0	0	0	2	0	0	0
OTU_2078;size=2;	0	0	0	0	0	0	0	0	0	0	0	0	0	0	0	0	0	0	0	0	6	0	0	0	0	0	0	0	0	0	0	0	0	0	0	0	0	0	0	0	0	0
OTU_2079;size=2;	0	0	0	0	0	0	0	0	0	0	0	0	0	0	0	0	0	0	0	0	2	0	0	0	0	0	0	0	0	0	0	0	0	0	0	0	0	0	0	0	0	0
OTU_2080;size=2;	0	0	0	0	0	0	0	0	0	0	0	0	3	0	0	0	0	0	0	0	0	0	0	0	0	0	0	0	0	0	0	1	0	0	0	0	0	0	0	0	0	0
OTU_2081;size=2;	0	0	0	0	0	0	0	0	0	0	0	0	0	0	0	0	0	0	0	0	0	0	0	0	0	0	0	0	0	0	0	0	0	0	0	0	0	0	0	0	5	0
OTU_2082;size=2;	0	0	0	0	0	0	0	0	0	0	0	0	0	0	0	0	0	0	0	0	0	0	0	0	0	0	0	0	0	0	0	0	0	0	0	0	0	0	0	2	0	0
OTU_2083;size=2;	0	0	2	0	0	0	0	0	0	0	0	0	0	0	0	0	0	0	0	0	0	0	0	0	0	0	0	0	0	0	0	0	0	0	0	0	0	0	0	0	0	0
OTU_2084;size=2;	0	0	0	0	0	0	0	0	0	1	0	0	0	0	0	0	0	3	2	0	4	0	0	0	0	0	0	0	0	0	0	0	0	0	0	0	0	0	0	0	0	0
OTU_2085;size=2;	0	0	1	0	0	0	0	0	0	0	0	0	0	4	0	0	0	0	0	0	0	0	0	2	0	0	0	0	0	0	0	0	0	0	0	0	0	0	0	0	0	0
OTU_2086;size=2;	0	0	0	0	0	0	0	0	0	0	0	0	0	0	0	0	0	0	0	0	0	0	0	0	1	0	0	2	0	0	0	0	0	0	0	0	0	0	0	0	0	0
OTU_2087;size=2;	0	0	0	0	0	0	0	0	0	0	0	0	0	0	0	0	0	0	0	0	0	0	0	0	0	0	0	0	0	0	0	0	2	1	0	0	0	0	1	0	0	0
OTU_2088;size=2;	0	0	0	0	0	0	0	0	0	0	0	0	0	0	0	0	0	0	0	0	0	0	0	0	0	0	0	0	0	0	0	0	2	0	0	0	0	0	0	0	0	0
OTU_2089;size=2;	0	0	0	0	0	2	0	0	0	0	0	0	0	0	0	0	0	0	0	0	0	0	0	0	0	0	0	0	0	0	0	0	0	0	0	0	0	0	0	0	0	0
OTU_2090;size=2;	0	0	0	0	2	0	0	0	0	0	0	0	0	0	0	0	0	0	0	0	0	0	0	0	0	0	0	0	1	0	0	0	0	0	0	0	0	0	0	0	0	0
OTU_2091;size=2;	0	0	0	0	0	0	0	0	2	0	0	0	0	0	0	0	0	0	0	0	0	0	0	0	0	0	0	0	0	0	0	0	0	0	0	0	0	0	0	0	0	0
OTU_2092;size=2;	0	0	0	0	0	0	0	0	0	0	0	0	0	0	3	0	0	0	0	0	0	0	0	0	0	0	0	0	0	0	0	0	0	0	0	0	0	0	0	0	0	0
OTU_2093;size=2;	0	0	0	0	0	0	0	0	0	0	0	0	0	0	0	0	0	0	0	0	0	0	0	0	0	0	0	0	0	0	0	0	8	0	0	0	0	0	0	0	0	0
OTU_2094;size=2;	0	0	0	0	0	0	0	0	0	0	0	0	0	2	0	0	0	0	0	0	0	0	0	0	4	0	0	0	0	0	0	0	0	0	0	0	0	0	0	0	0	0
OTU_2095;size=2;	0	0	0	0	0	0	0	0	0	0	0	0	0	0	6	0	0	0	0	0	0	0	0	0	0	0	0	0	0	0	0	0	0	0	0	0	0	0	0	0	0	0
OTU_2096;size=2;	0	0	0	0	0	0	0	0	0	0	0	0	0	0	0	0	0	0	0	0	0	0	0	3	0	0	0	0	0	0	0	0	0	0	0	0	0	0	0	0	0	0
OTU_2097;size=2;	0	0	0	0	0	0	0	0	0	0	0	0	0	0	0	0	0	0	0	0	0	4	0	0	0	0	0	0	0	0	0	0	0	0	0	0	0	0	0	0	0	0
OTU_2098;size=2;	0	0	0	0	0	0	0	0	0	0	0	0	0	0	0	0	0	0	0	0	0	0	0	5	0	0	0	0	0	0	0	0	0	0	0	0	0	0	0	0	0	0
OTU_2099;size=2;	0	0	1	0	0	2	0	0	0	1	0	0	0	0	0	0	0	1	0	0	0	0	0	0	0	0	0	0	0	0	0	0	12	0	5	1	0	0	0	1	0	0
OTU_2100;size=2;	0	0	0	0	0	0	0	0	2	0	0	0	0	0	0	0	0	0	0	0	0	0	0	0	0	0	0	0	0	0	0	0	0	0	0	0	0	0	0	0	0	0
OTU_2101;size=2;	0	0	0	0	0	0	0	0	4	0	0	0	0	0	0	0	0	0	0	0	0	0	0	0	0	0	0	0	0	0	0	0	0	0	0	0	0	0	0	0	0	0
OTU_2102;size=2;	0	0	1	0	0	0	0	0	0	0	0	1	0	0	0	0	0	0	0	0	0	0	0	0	0	0	0	0	0	0	0	2	1	0	0	0	0	0	0	0	0	0
OTU_2103;size=2;	0	0	0	0	0	0	0	2	0	0	0	0	0	0	0	0	0	0	0	0	4	0	0	0	0	0	0	0	0	0	0	0	0	0	0	0	0	0	0	0	0	0
OTU_2104;size=2;	0	0	0	0	0	0	0	0	0	0	0	0	0	0	0	0	0	0	0	0	0	0	0	0	0	0	0	0	0	0	0	0	0	2	0	0	0	0	0	0	0	0
OTU_2106;size=2;	0	0	0	0	0	0	0	0	0	0	0	0	0	0	3	0	0	0	0	0	0	0	0	0	0	0	0	0	0	0	0	0	0	0	0	0	0	0	0	0	0	0
OTU_2107;size=2;	0	0	0	0	0	0	0	0	2	0	0	0	0	0	0	0	0	0	0	0	3	0	0	0	0	0	0	0	0	0	0	0	5	0	0	0	1	0	0	0	0	0
OTU_2108;size=2;	0	0	0	0	0	0	0	0	0	2	0	0	0	0	0	0	0	0	0	0	0	0	0	0	0	0	0	0	0	0	0	0	0	0	0	0	0	0	0	0	0	0
OTU_2109;size=2;	0	0	0	0	0	0	0	0	0	0	0	0	0	0	0	0	0	0	0	0	0	0	0	0	0	0	0	0	0	0	0	0	1	0	0	0	0	0	1	0	0	0
OTU_2110;size=2;	0	0	0	0	0	0	0	0	2	0	0	0	0	0	0	0	0	0	0	0	0	0	0	0	0	0	0	0	0	0	0	0	0	0	0	0	0	0	0	0	0	0
OTU_2112;size=2;	0	0	0	0	0	2	0	0	0	3	0	1	0	0	0	0	0	0	0	0	0	0	0	0	0	0	0	0	0	0	0	0	0	0	0	0	2	0	0	0	0	0
OTU_2113;size=2;	3	0	0	0	0	0	0	1	0	0	0	0	0	0	0	0	0	0	0	0	0	0	0	0	0	0	0	0	0	0	0	0	0	0	0	0	0	0	0	0	0	0
OTU_2114;size=2;	0	0	2	0	0	0	0	0	0	0	0	0	0	0	0	0	0	0	0	0	0	0	0	0	0	0	0	0	0	0	0	0	0	0	0	0	0	0	0	0	0	0
OTU_2115;size=2;	0	0	2	0	0	0	0	0	0	0	0	6	0	0	0	0	0	0	0	0	0	0	0	0	0	0	0	0	0	2	0	4	0	0	0	0	3	0	0	0	0	0
OTU_2116;size=2;	0	2	0	0	0	0	0	0	0	0	0	0	0	1	0	0	0	0	0	0	0	0	0	0	0	0	0	0	0	0	0	0	0	0	0	0	0	0	0	0	0	0
OTU_2117;size=2;	0	0	3	0	0	0	0	0	0	0	0	0	0	0	0	0	0	0	0	0	0	0	0	0	0	0	0	0	0	0	0	0	0	0	0	0	0	0	0	0	0	0
OTU_2118;size=2;	0	0	1	1	0	0	0	0	0	3	0	0	0	0	0	0	0	0	0	0	0	0	0	0	0	0	0	0	0	0	0	0	0	0	0	0	0	0	0	1	0	0
OTU_2119;size=2;	0	0	0	0	0	0	0	0	0	0	0	0	0	0	0	0	0	0	0	2	0	0	0	0	0	0	0	0	0	0	0	0	0	0	0	0	0	0	0	0	0	0
OTU_2120;size=2;	0	0	0	0	2	0	0	0	0	0	0	0	0	0	0	0	0	0	0	0	0	0	0	0	0	0	0	0	2	0	0	0	0	0	0	0	0	0	0	0	0	0
OTU_2121;size=2;	0	0	0	0	0	0	0	0	0	0	0	0	0	0	0	0	0	0	0	0	0	0	0	0	0	0	0	0	0	0	0	0	0	0	0	0	0	0	0	0	0	5
OTU_2122;size=2;	0	0	0	0	0	0	0	0	0	0	0	0	0	0	0	0	0	0	0	0	0	0	0	0	0	0	0	0	0	0	0	0	2	0	0	0	0	0	0	0	0	0
OTU_2123;size=2;	0	0	0	0	0	3	0	0	1	0	0	0	0	0	0	0	0	0	0	0	0	0	0	0	0	0	0	0	0	0	0	0	0	0	0	0	0	0	0	0	0	1
OTU_2124;size=2;	0	0	0	0	0	0	0	0	0	7	0	0	0	0	0	0	0	0	0	0	0	0	0	0	0	0	0	0	0	0	0	0	0	0	0	0	0	0	0	0	0	0
OTU_2125;size=2;	0	0	0	0	0	0	0	1	1	0	0	0	0	0	0	2	1	0	0	0	0	0	0	0	0	0	0	0	0	1	0	0	1	1	1	0	0	0	0	2	0	0
OTU_2126;size=2;	0	0	0	1	0	1	0	0	0	0	0	0	4	0	0	0	0	0	0	0	0	0	0	3	2	0	0	0	0	0	0	6	0	0	0	0	0	0	0	0	0	0
OTU_2127;size=2;	1	0	0	0	0	0	1	0	0	0	0	0	0	0	0	0	0	0	0	0	0	0	0	0	0	0	0	0	0	1	1	0	0	0	0	0	0	0	0	0	0	0
OTU_2128;size=2;	0	0	0	0	0	0	0	0	2	0	0	0	0	0	0	0	0	0	0	0	0	0	0	0	0	0	0	0	0	0	0	0	0	0	0	0	0	0	0	0	0	0
OTU_2129;size=2;	0	0	0	0	0	2	0	1	0	0	0	0	0	0	0	0	0	0	0	0	0	0	0	0	0	0	0	0	0	0	0	0	0	0	0	0	0	0	0	0	0	0
OTU_2130;size=2;	0	0	0	0	0	0	0	0	0	2	0	0	0	0	0	0	0	0	0	0	0	0	0	0	0	0	0	0	0	0	0	0	0	0	0	0	0	0	0	0	0	0
OTU_2131;size=2;	0	0	0	0	0	0	0	0	0	0	0	0	0	0	0	0	1	0	0	0	0	0	0	0	3	0	0	0	0	1	0	0	0	0	0	0	0	0	0	0	0	0
OTU_2132;size=2;	0	0	0	0	0	0	0	0	0	0	0	0	0	0	0	0	0	0	0	0	2	0	0	0	0	0	0	0	0	0	0	0	0	0	0	0	0	0	0	0	0	0
OTU_2134;size=2;	0	0	0	0	0	0	0	0	0	0	0	0	0	0	0	0	0	0	0	0	0	0	0	0	0	0	0	0	0	0	0	0	0	0	0	0	0	0	2	1	0	0
OTU_2135;size=2;	0	0	0	0	0	0	0	0	0	0	0	0	0	0	0	0	0	0	0	0	0	0	0	0	0	0	0	0	0	0	0	0	0	0	0	0	0	0	0	0	2	0
OTU_2136;size=2;	0	0	5	0	0	0	0	0	0	5	0	0	0	0	0	0	0	0	0	0	0	0	0	0	0	0	0	0	0	0	0	0	0	0	0	0	0	0	0	0	0	0
OTU_2137;size=2;	0	0	3	0	0	0	0	0	0	0	0	3	0	0	0	0	0	0	0	0	0	0	0	0	0	0	0	0	0	0	0	0	0	0	0	0	0	0	0	0	0	0
OTU_2138;size=2;	0	0	0	0	1	0	0	0	0	1	0	2	0	0	0	0	0	0	0	0	2	1	0	0	0	0	0	0	0	0	1	0	0	0	1	0	0	0	0	0	0	0
OTU_2139;size=2;	0	0	0	0	0	0	0	0	0	0	0	0	0	0	0	0	0	0	0	0	0	0	0	0	0	0	0	2	0	0	0	0	0	0	0	0	0	0	0	0	0	0
OTU_2140;size=2;	0	0	0	0	0	0	0	0	0	0	0	0	0	0	0	0	0	0	0	0	0	0	0	0	0	0	0	0	0	0	0	0	5	0	0	0	0	0	0	0	0	0
OTU_2141;size=2;	0	0	0	0	0	0	0	0	0	0	0	0	0	0	0	0	0	0	1	2	0	0	0	0	0	0	0	0	0	0	0	0	0	0	0	0	0	0	0	0	0	0
OTU_2142;size=2;	0	0	0	0	0	0	0	2	0	0	0	0	0	0	0	0	0	0	0	0	0	0	0	0	0	0	0	0	0	4	0	0	0	0	0	0	0	0	0	0	0	0
OTU_2143;size=2;	0	0	3	0	0	0	0	0	0	0	0	0	0	0	0	0	0	0	0	0	0	0	0	0	0	0	0	0	0	0	0	0	0	0	0	0	0	0	0	0	0	0
OTU_2144;size=2;	0	0	0	0	0	0	0	0	0	0	0	0	0	0	0	0	0	0	0	4	0	0	0	0	0	0	0	0	0	0	0	0	0	0	0	0	0	0	0	0	0	0
OTU_2145;size=2;	0	2	0	0	0	0	0	0	0	0	0	0	0	0	0	0	0	0	0	0	0	0	0	0	0	0	0	0	0	0	0	0	0	0	0	0	0	0	0	0	0	0
OTU_2146;size=2;	0	0	1	0	0	0	0	0	0	0	0	0	0	0	0	0	0	0	0	0	0	0	0	0	0	0	0	0	0	0	0	0	0	0	0	6	0	0	0	0	0	0
OTU_2147;size=2;	0	0	0	0	0	0	0	0	0	0	0	0	0	0	0	0	0	0	0	0	2	0	0	0	0	0	0	0	0	0	0	0	0	0	0	0	0	0	0	0	0	0
OTU_2148;size=2;	0	0	0	0	0	0	0	0	0	1	0	0	0	0	0	0	0	0	4	0	0	6	0	0	0	2	0	0	1	0	0	0	0	0	0	0	0	0	0	0	0	0
OTU_2150;size=2;	0	0	0	0	0	0	0	0	0	0	0	0	0	0	0	0	0	0	0	0	0	0	0	0	0	0	0	0	0	0	0	0	0	0	4	0	0	0	0	0	0	0
OTU_2151;size=2;	0	0	0	0	0	0	0	0	0	0	0	0	0	0	0	0	0	0	0	0	0	0	0	0	4	0	0	0	0	0	0	0	0	0	0	0	0	0	0	0	0	0
OTU_2152;size=2;	0	0	0	0	0	5	0	0	0	0	0	0	0	0	0	0	0	0	0	0	0	0	0	0	0	0	0	0	0	0	0	0	0	0	0	0	0	0	0	0	0	0
OTU_2153;size=2;	0	0	0	0	0	5	0	0	0	0	0	0	0	0	0	0	0	0	0	0	0	0	0	0	0	0	0	0	0	0	0	0	0	0	0	0	0	0	0	0	0	0
OTU_2154;size=2;	0	0	0	0	0	3	0	0	0	0	0	0	0	0	0	0	0	0	0	0	0	0	0	0	0	0	0	0	0	0	0	0	0	0	0	0	0	0	0	0	0	0
OTU_2155;size=2;	0	0	0	0	0	0	0	0	0	0	0	0	0	0	0	0	0	0	0	0	0	0	0	0	2	0	0	0	0	0	0	0	1	0	0	0	0	0	0	0	0	1
OTU_2156;size=2;	0	0	0	0	0	0	0	0	0	0	0	0	0	0	0	0	0	0	0	0	0	0	0	0	1	0	0	0	0	0	0	0	0	0	3	0	0	0	0	0	0	0
OTU_2157;size=2;	0	0	0	0	0	0	2	2	0	0	0	0	0	0	0	0	0	0	0	0	0	0	0	0	0	0	0	0	0	0	0	0	0	0	0	0	0	0	0	0	0	0
OTU_2158;size=2;	0	0	0	0	0	0	0	0	0	0	0	0	0	0	0	0	0	0	0	0	0	0	0	0	4	0	0	0	0	0	0	0	0	0	0	0	0	0	0	0	0	0
OTU_2159;size=2;	1	1	17	1	3	7	0	0	0	18	0	3	0	3	0	0	6	22	2	0	24	24	0	0	2	0	2	0	12	8	2	0	0	13	0	0	3	0	8	6	17	0
OTU_2160;size=2;	0	0	0	0	0	0	0	0	0	0	0	0	0	0	0	0	0	0	0	0	0	0	0	0	0	0	0	2	0	0	0	0	0	0	0	0	0	0	0	0	0	0
OTU_2161;size=2;	0	0	0	0	0	0	0	0	12	0	0	0	1	0	0	1	2	12	0	0	0	0	0	0	0	0	0	0	0	0	0	0	0	0	0	0	0	0	0	0	0	0
OTU_2162;size=2;	0	0	0	0	0	0	0	0	0	0	0	0	0	0	0	0	0	0	0	0	0	0	0	0	0	4	0	0	0	0	0	0	0	0	0	0	0	0	0	0	0	0
OTU_2163;size=2;	0	0	1	0	0	0	2	0	2	0	0	0	0	1	0	0	0	0	0	0	2	0	0	0	0	0	0	0	0	0	0	0	0	0	0	0	0	0	0	0	0	0
OTU_2164;size=2;	0	0	0	0	0	0	0	0	0	0	4	0	0	0	0	0	0	0	0	0	0	0	0	0	0	0	0	0	0	0	0	0	0	0	0	0	0	0	0	0	0	0
OTU_2165;size=2;	0	0	0	0	0	0	0	0	0	0	0	0	0	0	2	0	0	0	0	0	0	0	0	0	0	0	0	0	0	0	0	3	0	5	0	0	0	0	0	0	2	0
OTU_2166;size=2;	0	0	0	0	0	0	0	0	1	0	0	0	1	0	0	0	0	0	0	0	0	0	0	0	0	0	0	0	0	0	0	0	0	0	0	0	0	0	0	0	0	0
OTU_2167;size=2;	0	0	0	0	0	0	0	0	2	0	0	0	0	0	0	0	0	0	0	0	0	0	0	0	0	0	0	0	0	0	0	0	0	0	0	0	0	0	0	0	0	0
OTU_2168;size=2;	0	0	0	0	0	0	0	0	0	1	0	0	0	0	0	0	1	1	0	0	1	0	0	0	3	0	2	0	0	0	0	0	0	0	0	0	0	0	1	0	0	0
OTU_2169;size=2;	0	0	1	0	0	0	0	0	0	0	0	0	0	0	0	0	0	0	0	0	0	0	0	0	3	1	0	0	0	0	0	0	0	0	0	0	1	0	0	0	0	0
OTU_2170;size=2;	0	2	0	0	0	1	0	0	5	1	0	0	0	0	0	0	0	0	0	2	0	1	0	0	0	0	0	0	0	0	0	0	0	0	0	0	0	0	0	0	0	0
OTU_2172;size=2;	0	3	21	0	5	3	8	15	23	9	14	9	3	2	0	2	7	17	0	4	76	0	12	4	6	13	0	11	35	48	1	7	12	84	4	15	39	0	6	17	0	0
OTU_2173;size=2;	0	0	0	0	0	0	0	0	0	0	0	0	0	0	0	0	0	0	0	0	0	0	0	0	0	0	0	0	3	0	0	0	0	0	0	0	0	0	0	0	0	0
OTU_2174;size=2;	0	0	0	0	0	0	0	0	0	1	0	1	0	1	0	0	0	0	0	0	11	4	0	0	0	0	0	0	0	0	0	0	1	0	0	0	0	0	0	0	0	0
OTU_2175;size=2;	0	0	0	0	0	0	0	0	0	0	0	0	0	0	0	0	0	0	0	0	0	4	0	0	0	0	0	0	0	0	0	0	0	0	0	0	0	0	0	0	0	0
OTU_2176;size=2;	0	0	0	0	0	0	0	2	0	2	0	0	0	0	2	0	0	0	0	4	0	0	0	0	0	1	0	0	0	0	1	5	0	0	0	0	0	0	0	0	3	0
OTU_2177;size=2;	0	0	0	0	0	0	0	0	0	0	0	0	0	0	0	0	0	0	0	0	0	0	0	0	0	0	0	2	0	0	0	0	0	0	0	0	0	0	0	0	0	0
OTU_2178;size=2;	0	0	2	0	0	0	0	0	0	0	0	0	0	0	0	0	0	0	0	0	0	0	0	0	0	0	0	0	0	0	0	0	0	0	0	0	0	0	0	0	0	0
OTU_2179;size=2;	0	0	0	0	2	0	0	0	0	0	0	0	0	0	0	0	0	0	0	0	0	0	0	0	0	0	0	0	0	0	0	0	0	0	0	0	0	0	0	0	0	0
OTU_2180;size=2;	0	0	0	0	0	0	0	0	0	0	0	0	0	0	1	0	0	0	0	0	2	0	0	1	0	0	0	0	1	0	0	0	0	0	0	0	0	0	0	0	0	0
OTU_2181;size=2;	0	0	0	0	0	0	0	0	0	0	3	0	0	0	0	0	0	0	0	0	0	0	0	0	0	0	0	0	0	0	0	0	0	0	0	0	0	0	0	0	0	0
OTU_2182;size=2;	0	0	4	0	0	0	0	0	0	0	0	0	0	0	0	0	0	0	0	0	0	0	0	0	0	0	0	0	0	0	0	0	0	0	0	0	0	0	0	0	0	0
OTU_2183;size=2;	0	0	0	0	0	0	0	0	0	0	0	0	0	0	0	0	0	0	0	0	0	0	2	0	0	0	0	0	0	0	0	0	0	0	0	0	0	0	0	0	0	0
OTU_2184;size=2;	0	0	0	0	0	0	0	0	0	0	0	0	0	0	0	0	0	0	0	0	0	0	0	0	3	0	0	0	0	0	0	0	0	0	0	0	0	0	0	0	0	0
OTU_2185;size=2;	0	0	0	0	0	0	0	1	0	0	0	0	1	0	0	0	0	0	0	0	0	0	0	0	0	0	0	0	0	0	0	0	0	0	0	0	0	0	0	0	0	0
OTU_2186;size=2;	0	0	0	0	0	2	0	0	0	0	0	0	0	0	0	0	0	0	0	0	0	0	0	0	0	1	0	0	0	0	0	0	0	0	0	0	0	0	0	0	0	0
OTU_2187;size=2;	0	0	7	0	0	0	0	0	0	0	0	0	0	0	0	0	0	0	0	0	0	0	0	0	0	0	0	0	0	0	0	0	0	0	0	0	0	0	0	0	0	0
OTU_2188;size=2;	0	0	4	0	0	0	0	0	0	0	0	0	0	0	0	0	0	0	0	0	0	0	0	0	0	0	0	0	0	0	0	0	0	0	0	0	0	0	0	0	0	0
OTU_2189;size=2;	0	0	0	0	0	2	0	0	0	0	0	0	0	0	0	0	0	0	0	0	0	0	0	0	0	0	0	0	0	0	0	0	0	0	1	0	1	0	0	0	0	0
OTU_2190;size=2;	0	0	0	0	0	0	0	1	0	0	0	0	0	0	0	0	0	0	0	0	0	0	0	0	0	0	0	2	0	0	0	2	0	0	0	0	0	0	0	0	0	0
OTU_2191;size=2;	0	0	0	0	0	0	0	0	0	0	0	0	0	0	0	0	0	0	0	0	0	1	0	0	0	1	0	0	0	0	1	0	1	0	0	0	0	0	0	0	0	0
OTU_2192;size=2;	0	0	0	0	0	0	0	0	0	0	0	0	0	0	0	0	0	0	0	0	0	2	0	0	0	0	0	0	0	0	0	0	0	0	0	0	0	0	0	0	0	0
[truncated: 75 more rows]

## Sheet: bacteria
OTU	6_S1	12_S2	18_S3	24_S4	30_S5	35_S6	42_S7	48_S8	54_S9	60_S10	66_S11	72_S12	78_S13	84_S14	90_S15	96_S16	150_S17	156_S18	162_S19	168_S20	174_S21	180_S22	186_S23	192_S24	216_S25	204_S26	228_S27	222_S28	234_S29	198_S30	210_S31	240_S32	102_S33	108_S34	114_S35	120_S36	126_S37	132_S38	138_S39	144_S40	96_S41	150_S42
OTU_1;size=1965834;	4	4489	11436	18	6	7037	16258	12	2	4282	20690	74	103	1664	13650	52	7	3366	14412	12594	4	878	27401	10052	10368	2335	738	4	13364	5	16808	11713	6	11607	41845	2733	2	2217	26683	288	114	0
OTU_10;size=200;	29	14	40	42	57	26	37	24	9	23	24	10	25	6	12	3	4	6	14	11	13	5	14	4	2	26	6	1	12	8	7	5	3	5	8	14	7	2	10	1	12	13
OTU_100;size=34;	281	103	33	54	407	206	30	50	165	133	5	138	206	57	15	53	135	376	21	55	652	362	37	66	2	421	669	280	17	757	17	10	791	620	16	73	543	108	43	15	160	516
OTU_1000;size=5;	18	2	1	3	27	2	1	2	10	6	2	5	8	1	0	5	7	6	1	3	22	2	1	5	1	4	3	11	4	15	1	3	18	6	2	2	22	2	1	2	7	21
OTU_1001;size=5;	33	11	20	18	25	22	29	12	19	23	19	4	24	11	7	7	2	11	10	3	10	8	18	10	3	6	12	8	9	11	6	4	14	6	8	10	9	0	4	1	6	16
OTU_1002;size=5;	9	12	15	7	14	15	18	6	9	2	13	2	6	2	3	1	0	2	3	3	7	1	8	3	2	6	4	1	3	3	3	0	5	4	1	4	3	2	4	0	0	9
OTU_1003;size=5;	13	8	8	18	24	11	7	15	5	15	1	20	15	4	4	16	4	15	8	20	18	11	17	21	1	9	7	7	9	19	14	6	25	20	12	18	22	7	8	2	38	16
OTU_1004;size=5;	9	0	3	2	18	21	4	6	3	10	2	10	6	7	5	10	2	11	0	3	14	11	0	10	0	23	11	7	0	12	0	3	15	28	5	8	16	5	1	7	28	14
OTU_1005;size=5;	4	2	7	1	11	5	1	1	0	2	4	4	4	1	1	6	5	2	6	3	7	3	13	2	0	6	11	4	4	16	4	0	14	20	4	2	13	2	2	0	9	13
OTU_1006;size=5;	11	2	5	2	13	7	12	2	4	13	5	13	3	5	0	1	3	5	2	5	5	2	2	4	1	5	3	5	2	2	2	1	4	7	6	8	5	0	2	0	8	10
OTU_1007;size=5;	6	0	1	0	2	0	4	1	1	1	0	1	2	0	1	2	0	1	2	0	1	1	1	0	0	3	1	3	1	0	1	1	2	0	1	1	1	1	1	0	1	0
OTU_1008;size=5;	3	0	2	0	3	7	2	0	2	2	0	0	3	0	0	0	2	2	0	1	10	0	1	0	0	2	4	1	1	5	0	0	4	5	1	0	4	0	0	1	2	12
OTU_1009;size=5;	22	10	2	7	20	10	4	2	6	2	0	6	5	7	0	2	2	9	1	3	17	5	1	5	0	11	20	16	5	18	1	0	18	25	2	2	30	0	2	1	13	9
OTU_101;size=34;	602	253	495	147	783	337	371	156	258	417	314	115	292	163	80	40	58	164	74	76	180	128	158	123	27	152	138	62	78	116	67	43	176	159	116	92	106	20	52	14	145	182
OTU_1010;size=5;	7	4	3	0	15	3	3	3	3	3	0	4	2	2	0	2	0	3	2	1	6	3	6	6	0	2	2	1	5	3	0	1	12	17	4	11	5	1	6	4	1	4
OTU_1011;size=5;	5	6	4	4	6	7	16	7	5	3	0	10	5	1	3	6	1	3	8	5	4	1	6	12	5	2	6	5	4	3	8	11	10	15	12	17	7	1	3	4	11	4
OTU_1012;size=5;	22	1	2	1	37	7	1	2	11	8	0	7	17	2	1	5	7	15	1	1	25	8	1	1	0	17	18	5	0	16	0	1	18	19	0	0	7	1	0	5	4	22
OTU_1013;size=5;	12	4	8	0	6	6	13	3	4	7	3	0	3	5	0	2	2	5	1	1	30	3	5	3	1	2	5	1	1	2	2	2	1	5	5	5	4	0	2	1	2	3
OTU_1014;size=5;	3	3	3	17	2	1	7	1	2	4	4	2	4	0	1	1	0	4	21	7	2	1	5	9	1	4	6	0	6	4	4	5	9	7	3	6	5	1	8	7	9	2
OTU_1015;size=5;	24	9	19	4	35	19	20	4	8	15	9	4	15	6	7	6	1	11	10	2	8	4	13	8	4	8	13	2	7	6	3	1	2	9	10	4	7	0	3	0	10	10
OTU_1016;size=5;	8	3	2	3	9	2	2	4	1	6	3	4	2	2	3	4	1	5	2	7	5	2	1	6	0	3	3	4	6	2	2	1	1	8	7	0	1	1	0	0	1	2
OTU_1017;size=5;	13	5	2	2	25	15	0	5	4	3	0	8	11	2	0	4	2	15	2	3	23	14	1	3	0	12	26	14	4	24	0	0	24	21	0	6	18	3	0	0	10	23
OTU_1018;size=5;	47	4	2	8	66	11	2	11	24	17	0	14	41	0	0	13	11	26	0	5	74	14	0	6	0	13	43	21	0	54	0	3	68	32	0	13	44	3	0	3	19	57
OTU_1019;size=5;	16	4	1	0	24	11	1	1	8	6	0	9	11	4	0	3	8	19	0	6	30	10	0	4	0	15	18	9	0	22	0	0	15	14	0	1	14	2	0	0	8	25
OTU_102;size=34;	102	38	68	52	191	110	97	42	65	60	39	121	103	13	79	77	60	173	104	67	300	109	110	109	12	156	271	76	95	237	91	41	291	263	72	87	228	77	92	27	147	251
OTU_1020;size=5;	18	7	13	7	22	7	26	8	1	9	12	3	8	7	4	6	1	4	3	1	7	4	7	9	0	7	1	0	3	8	5	2	2	10	9	4	3	3	1	3	2	2
OTU_1021;size=5;	1	2	3	0	4	3	1	0	1	2	2	4	0	1	2	0	3	1	4	1	4	1	3	4	0	5	4	4	1	4	2	2	0	4	6	2	0	2	2	0	4	3
OTU_1022;size=5;	8	3	1	0	12	10	2	0	4	3	1	1	10	5	1	2	0	3	0	3	5	4	0	2	0	5	3	1	0	19	0	0	9	5	0	2	15	0	0	0	3	11
OTU_1023;size=5;	0	0	0	0	0	0	0	0	0	0	0	0	0	0	0	0	0	0	0	0	0	0	0	0	0	0	0	0	0	0	0	0	0	0	0	3	0	0	0	0	0	0
OTU_1024;size=5;	27	11	6	7	26	10	8	8	14	19	1	20	5	5	2	7	3	10	1	11	20	13	3	11	0	11	12	4	1	2	0	5	14	11	4	9	11	1	1	1	24	15
OTU_1025;size=5;	22	15	17	10	21	19	19	5	2	10	13	4	26	2	5	11	0	3	8	4	11	7	11	7	3	5	7	7	6	13	7	4	16	15	7	14	10	6	5	0	10	13
OTU_1026;size=5;	10	3	5	9	19	4	4	8	1	5	3	5	3	0	3	3	0	8	0	5	8	7	1	1	0	3	2	1	0	9	0	0	1	5	1	5	4	0	0	0	3	2
OTU_1027;size=5;	7	5	1	4	7	0	4	0	3	6	2	3	8	4	6	2	0	7	7	9	21	9	20	4	8	7	15	6	1	12	7	3	18	15	18	13	16	2	5	1	11	16
OTU_1028;size=5;	9	3	1	7	6	5	9	2	0	4	2	5	3	0	3	3	0	2	5	11	5	3	6	15	4	2	13	4	16	3	8	7	4	13	20	23	9	3	7	5	12	3
OTU_1029;size=5;	1	0	1	2	0	4	1	1	0	1	0	0	0	0	1	0	1	0	0	0	0	0	2	1	1	2	0	0	1	1	0	0	1	1	0	3	1	0	1	1	1	0
OTU_103;size=34;	123	47	11	28	139	109	14	21	87	134	6	64	87	63	5	47	46	198	7	23	264	139	14	32	2	175	245	76	9	206	11	10	156	186	11	46	119	36	7	6	84	188
OTU_1030;size=5;	49	29	30	10	59	35	43	25	21	42	24	7	38	6	6	6	4	11	10	8	13	10	10	17	2	6	19	5	12	17	9	2	19	21	18	12	17	7	3	5	18	17
OTU_1031;size=5;	22	23	31	23	29	23	27	18	16	32	15	36	10	14	11	15	5	13	18	32	23	5	33	29	8	11	29	8	17	22	14	17	24	20	44	34	15	3	22	5	61	17
OTU_1032;size=5;	9	5	8	9	8	7	15	5	0	7	9	18	1	2	4	5	1	3	3	4	4	2	8	27	0	5	5	2	6	1	4	2	2	9	10	17	4	3	3	3	21	4
OTU_1034;size=5;	12	4	4	2	23	9	2	3	8	6	2	11	6	3	2	2	3	7	0	6	16	7	0	10	1	3	6	8	0	17	0	0	19	16	1	7	16	5	0	2	13	11
OTU_1035;size=5;	8	7	0	0	12	10	0	0	12	11	0	1	11	2	0	0	5	13	0	3	18	8	0	3	0	12	16	4	0	8	0	0	18	13	0	3	8	2	0	1	5	18
OTU_1036;size=5;	0	0	0	1	0	0	0	1	0	0	0	1	0	0	0	0	0	0	12	0	0	0	23	0	127	0	3	0	6	0	24	0	0	0	0	0	0	0	3	0	0	0
OTU_1037;size=5;	8	1	0	1	7	7	4	1	4	1	3	5	4	1	3	1	3	8	2	1	6	6	5	1	0	1	9	1	1	5	4	0	7	3	2	4	1	2	3	0	2	5
OTU_1038;size=5;	0	0	0	0	0	1	0	0	0	0	0	0	0	0	1	0	0	13	8	0	0	1	8	0	3	15	220	0	10	0	8	0	0	1	2	0	0	0	3	0	0	0
OTU_1039;size=5;	11	4	5	6	16	10	11	1	6	8	4	4	10	7	2	2	1	3	1	0	4	5	5	3	1	6	2	3	3	6	0	0	5	18	5	1	4	0	1	1	6	7
OTU_104;size=34;	1032	446	182	222	1262	1172	255	154	400	889	104	532	729	402	119	305	135	564	139	249	727	438	208	337	43	576	946	255	148	639	156	73	906	1222	180	349	819	219	130	86	735	500
OTU_1040;size=5;	0	0	0	0	0	0	0	0	0	0	0	1	0	0	0	0	0	0	0	7	0	0	0	25	282	0	1	0	0	0	0	3	0	0	0	10	0	0	0	0	0	0
OTU_1041;size=5;	8	3	2	5	10	8	5	2	1	4	0	8	0	0	4	6	0	5	6	3	6	1	13	7	3	1	15	5	8	11	6	6	16	13	6	5	18	3	3	3	7	8
OTU_1042;size=5;	13	3	11	0	13	12	8	0	6	6	6	9	6	3	2	5	3	10	5	3	13	11	14	7	5	7	5	4	2	8	7	4	8	7	9	9	14	1	5	2	18	8
OTU_1043;size=5;	2	0	2	4	5	6	0	1	2	1	2	11	1	0	4	7	1	1	1	4	2	1	3	7	5	1	4	1	1	2	7	8	5	19	9	12	2	3	3	7	11	0
OTU_1044;size=5;	7	0	1	1	18	5	1	7	6	6	0	6	8	1	0	1	3	4	0	0	11	2	0	2	0	15	18	3	0	13	0	0	9	14	0	1	15	3	0	2	8	10
OTU_1045;size=5;	6	2	9	6	16	10	12	5	5	8	5	3	6	1	1	2	0	3	2	0	0	3	7	2	0	5	3	0	1	1	5	0	0	5	3	3	4	0	0	1	7	4
OTU_1046;size=5;	28	13	1	4	49	18	1	3	22	16	1	11	20	9	0	5	4	44	0	10	28	40	0	8	0	23	49	10	0	18	0	0	41	44	0	5	25	9	1	0	17	22
OTU_1047;size=5;	63	12	21	15	52	27	23	13	27	29	10	33	40	18	5	19	10	13	4	17	32	22	6	20	1	14	18	26	9	27	6	1	25	21	7	10	41	5	4	5	34	24
OTU_1048;size=5;	5	0	5	1	11	7	8	3	2	6	1	1	2	6	0	6	0	4	1	6	1	7	5	3	2	3	6	2	1	3	0	0	6	9	3	3	4	1	0	1	5	1
OTU_1049;size=5;	6	4	1	0	4	16	5	0	1	5	1	10	3	4	2	2	2	9	1	3	2	8	1	6	1	12	17	1	2	4	0	1	4	8	3	4	8	4	6	1	8	2
OTU_105;size=34;	498	130	31	82	651	369	42	70	319	316	11	182	306	123	17	96	200	512	20	105	928	415	39	91	8	350	520	436	21	751	27	28	824	600	31	78	622	104	21	27	233	809
OTU_1050;size=5;	8	6	10	15	17	4	11	15	4	8	6	22	2	4	3	21	4	4	2	9	9	2	3	21	3	8	16	8	12	17	3	8	17	25	6	25	24	8	10	5	37	10
OTU_1051;size=5;	39	33	56	17	66	21	42	18	15	31	45	6	26	12	10	5	4	13	7	4	9	11	9	13	6	7	7	11	12	11	12	1	7	13	6	5	5	4	9	3	14	17
OTU_1052;size=5;	163	57	144	58	199	117	130	60	80	105	77	51	107	32	35	30	9	46	34	25	73	30	53	52	1	33	45	21	31	36	24	11	59	71	43	37	45	10	21	7	36	73
OTU_1053;size=5;	8	0	0	2	10	2	1	1	2	4	3	1	4	1	6	0	0	5	2	0	10	8	8	3	0	1	12	4	5	8	2	0	5	8	13	5	4	2	3	0	4	18
OTU_1054;size=5;	1	0	0	0	0	0	0	0	0	0	1	0	0	0	0	0	0	0	0	0	0	0	0	0	0	0	0	0	0	2	0	0	0	0	0	0	0	0	0	0	0	0
OTU_1055;size=5;	11	4	2	1	16	4	3	3	6	11	1	1	2	1	0	4	3	5	0	2	11	2	1	6	2	3	3	2	0	13	0	4	4	6	0	4	8	0	0	0	8	5
OTU_1056;size=5;	19	5	10	8	17	7	14	10	4	13	1	6	14	7	2	5	2	7	3	12	13	4	14	9	3	4	9	2	4	12	5	3	21	19	31	17	15	5	5	3	14	6
OTU_1057;size=5;	17	5	6	17	34	14	4	9	21	15	3	22	21	4	9	10	7	18	3	26	43	24	6	19	3	11	22	21	11	33	2	11	43	39	16	42	53	9	4	7	35	33
OTU_1058;size=5;	7	1	1	0	3	6	5	1	5	1	0	3	3	1	0	4	2	8	0	2	4	3	2	2	0	4	11	4	4	9	0	0	4	7	1	0	3	3	0	0	6	9
OTU_1059;size=5;	20	8	1	4	32	8	3	0	10	16	1	8	18	5	0	7	2	17	0	9	36	13	0	7	0	13	11	2	0	22	0	1	27	25	0	5	15	4	0	3	14	20
OTU_106;size=33;	84	37	48	34	146	78	54	37	39	51	51	108	66	16	57	62	16	52	80	66	140	61	113	98	16	63	176	65	119	173	86	21	158	237	89	126	130	42	53	16	143	111
OTU_1060;size=5;	25	4	18	7	24	16	15	9	17	11	11	4	12	4	3	6	1	5	3	16	14	2	15	9	1	6	9	2	2	4	4	5	6	23	9	12	5	3	2	0	9	11
OTU_1061;size=5;	8	2	1	3	10	5	3	2	2	5	2	7	5	0	0	3	0	1	4	4	5	2	3	5	0	2	0	5	3	6	1	0	6	11	7	8	5	3	7	1	10	4
OTU_1062;size=5;	16	10	8	12	35	51	4	4	10	22	0	24	9	3	1	13	3	18	1	6	21	12	2	13	0	7	30	3	0	10	1	3	19	19	0	18	17	3	0	4	26	15
OTU_1063;size=5;	5	0	2	2	5	2	1	2	0	1	0	7	5	3	2	0	1	0	2	5	3	3	5	10	1	0	1	2	3	1	6	5	10	0	4	9	4	0	5	0	10	2
OTU_1064;size=5;	24	9	1	4	42	57	1	7	20	27	0	11	28	7	0	9	20	32	0	10	51	18	0	10	1	37	29	24	1	32	0	2	42	22	0	9	26	6	0	2	23	56
OTU_1065;size=5;	55	19	31	26	48	29	46	15	17	23	33	27	24	4	22	17	8	16	25	18	24	14	25	43	8	16	14	9	19	22	15	12	16	31	27	34	39	7	12	7	48	10
OTU_1066;size=5;	4	5	6	11	3	3	6	5	3	1	2	18	0	1	3	10	3	6	5	17	4	7	10	19	5	3	10	2	6	3	7	10	4	7	11	7	9	5	7	5	28	4
OTU_1067;size=5;	6	2	7	5	8	9	9	3	3	9	5	7	8	1	3	0	0	2	2	1	1	2	5	5	0	4	7	0	2	8	5	1	8	9	3	10	9	4	0	4	16	9
OTU_1068;size=5;	9	1	2	1	8	3	5	3	6	5	1	5	3	1	5	3	2	8	1	4	9	11	5	0	5	3	14	6	7	16	2	2	8	8	5	4	10	1	2	0	1	15
OTU_1069;size=5;	7	3	8	11	8	4	7	6	1	2	2	3	3	0	2	1	2	0	5	2	3	0	3	4	4	4	2	5	6	2	1	2	6	4	6	14	3	0	9	1	6	2
OTU_107;size=33;	507	111	107	154	592	208	156	114	242	144	39	315	234	58	94	184	143	228	114	112	607	172	155	170	8	169	380	348	127	710	119	26	685	529	167	145	578	106	117	46	412	556
OTU_1070;size=5;	16	4	0	5	14	15	1	1	4	7	0	10	8	6	0	1	1	10	0	2	11	9	0	3	0	6	13	1	0	8	0	0	12	9	0	1	8	5	0	1	10	6
OTU_1071;size=5;	10	1	2	0	11	5	1	3	3	7	1	2	1	2	3	3	3	3	5	0	4	7	1	3	0	2	5	0	1	6	0	1	9	4	3	8	6	0	2	1	3	1
OTU_1072;size=5;	5	5	7	6	13	6	21	8	4	10	5	10	9	1	3	9	0	4	4	5	6	3	3	10	4	6	11	2	5	5	6	3	7	8	5	10	5	3	0	4	32	12
OTU_1073;size=5;	21	12	21	9	30	17	24	14	10	13	17	12	14	8	5	3	2	9	2	4	11	5	15	8	1	8	7	6	3	5	6	7	4	8	6	4	6	1	1	0	5	8
OTU_1074;size=5;	2	1	6	1	4	3	0	0	3	0	1	4	1	3	5	2	1	3	6	7	5	1	7	8	2	3	5	1	6	5	2	1	9	9	3	6	0	1	4	2	3	3
OTU_1075;size=5;	12	8	5	3	15	4	9	4	2	8	2	0	4	3	1	0	0	3	1	2	6	2	4	4	0	2	3	0	1	1	2	0	3	2	1	0	0	0	0	0	1	2
OTU_1076;size=5;	45	17	19	18	61	23	25	22	24	21	8	48	38	18	10	21	7	11	17	36	38	15	32	46	6	14	19	19	11	39	21	8	50	21	9	44	35	4	4	8	47	42
OTU_1077;size=5;	8	1	3	3	7	8	8	2	4	9	5	0	5	2	6	1	4	13	5	2	20	9	21	6	4	21	17	4	7	16	3	5	24	11	5	4	10	3	7	4	15	14
OTU_1078;size=5;	14	4	8	2	26	10	8	4	3	9	9	3	10	3	1	0	1	3	3	2	11	1	6	2	3	4	4	3	5	2	5	0	3	5	8	6	4	0	1	1	8	6
OTU_1079;size=5;	0	49	359	2	1	50	423	1	0	46	1688	1	1	9	1190	2	0	14	2134	2	1	14	2059	0	13	10	22	2	2485	1	1494	1	0	27	2024	0	0	9	3586	0	7	0
OTU_108;size=33;	200	81	109	130	232	132	118	113	99	111	72	223	105	36	56	165	37	93	87	121	154	81	164	193	39	86	248	69	185	240	136	83	205	317	193	234	210	97	154	51	330	157
OTU_1080;size=5;	21	6	28	6	13	18	11	15	7	8	9	6	8	4	13	5	0	6	5	3	8	4	12	12	2	10	8	4	6	2	11	4	4	16	7	8	5	3	6	3	23	7
OTU_1081;size=5;	57	15	17	5	30	13	14	6	9	14	13	2	12	6	3	0	1	6	2	2	13	2	10	7	1	3	6	1	2	5	3	4	10	6	3	4	4	0	3	0	5	8
OTU_1082;size=5;	4	1	0	1	3	3	0	2	0	3	0	2	4	3	3	0	0	4	1	0	4	4	1	1	0	1	6	2	0	5	5	0	4	1	2	0	8	0	0	0	1	3
OTU_1083;size=5;	15	4	2	4	25	26	0	8	12	5	0	22	7	5	6	9	8	20	0	6	45	11	0	10	0	18	38	5	0	20	3	1	32	37	5	6	27	5	1	1	9	25
OTU_1084;size=5;	11	6	7	3	9	2	5	2	3	4	2	20	9	3	7	6	1	8	6	12	10	3	8	13	1	5	12	3	19	10	8	6	9	42	9	26	13	13	5	1	30	10
OTU_1085;size=5;	16	3	12	4	21	16	18	7	2	8	3	6	13	2	0	3	1	6	4	11	16	2	9	7	2	12	5	3	1	5	5	11	8	16	15	8	7	1	2	2	8	9
OTU_1086;size=5;	15	2	0	12	8	6	4	0	3	5	2	11	5	5	0	2	2	10	0	2	14	2	1	3	0	5	19	7	1	26	0	6	11	16	0	1	21	1	2	0	7	9
OTU_1087;size=5;	13	3	0	1	12	9	1	0	3	6	0	2	5	0	0	2	3	6	0	1	21	4	0	0	0	1	4	4	0	17	0	0	9	3	0	0	2	0	0	0	2	11
OTU_1088;size=5;	8	4	16	14	13	16	18	13	6	8	11	34	4	5	1	9	2	7	7	15	4	4	11	14	0	6	12	0	4	5	3	5	7	15	10	11	2	2	3	4	26	4
OTU_1089;size=5;	30	8	5	12	34	14	4	9	11	12	2	13	17	6	1	6	8	12	3	7	30	5	2	15	1	9	16	8	0	43	0	2	38	12	0	11	31	0	0	2	16	36
OTU_109;size=32;	1	5	25	1	0	0	32	4	0	0	113	7	1	0	68	2	0	0	456	10	0	0	472	16	13	0	0	0	1581	0	1358	8	0	0	148	5	0	0	331	5	4	1
OTU_1090;size=5;	14	6	9	2	25	7	11	5	5	6	5	5	0	2	2	2	1	1	3	4	2	2	3	2	0	2	3	0	0	7	2	0	1	3	2	1	1	0	4	1	1	3
OTU_1091;size=5;	14	3	8	4	14	11	6	7	3	10	5	9	4	3	8	13	2	5	4	8	9	8	19	6	1	13	32	9	20	15	15	0	17	39	9	7	27	10	8	0	26	6
OTU_1092;size=5;	61	14	11	15	64	39	8	9	38	16	2	22	49	4	5	19	10	36	13	18	60	22	10	13	2	11	83	14	17	60	10	6	78	34	14	15	70	20	9	2	40	37
OTU_1093;size=5;	12	0	0	1	22	5	0	1	3	2	0	2	6	2	0	2	0	5	0	3	13	2	0	2	0	2	3	11	0	12	0	0	16	6	0	1	8	1	0	0	3	12
OTU_1094;size=5;	15	5	7	15	11	10	5	4	3	7	3	23	8	2	5	5	0	7	4	12	7	8	9	24	4	3	6	2	8	3	2	6	5	15	9	26	10	4	8	4	30	7
OTU_1095;size=5;	50	12	10	7	58	20	22	12	31	21	9	14	37	8	3	14	8	18	3	10	44	11	4	12	1	6	8	14	3	41	2	0	55	14	4	13	47	2	2	2	32	35
OTU_1096;size=5;	24	9	10	11	30	9	11	7	9	15	4	25	12	8	5	22	5	27	1	14	29	22	5	25	0	13	39	17	0	45	3	8	34	30	1	18	39	5	2	2	34	40
OTU_1097;size=5;	17	4	10	15	24	18	15	7	16	7	10	43	19	4	7	22	9	14	3	28	32	10	21	38	8	12	26	18	11	44	10	17	23	37	15	57	38	6	7	10	60	21
OTU_1098;size=5;	6	2	9	3	9	7	13	3	3	6	9	7	4	5	1	2	0	2	3	4	3	5	6	4	2	1	1	4	1	2	1	1	2	7	7	12	5	0	1	2	10	2
OTU_1099;size=5;	13	6	2	1	42	12	0	2	6	10	0	10	10	8	0	4	3	22	0	4	24	10	0	2	1	14	25	7	0	20	3	0	15	11	0	2	17	0	0	0	15	16
OTU_11;size=186;	0	0	0	0	0	0	0	0	0	0	0	0	0	0	0	0	0	0	0	0	0	0	0	0	0	0	0	0	0	0	0	0	0	0	0	162	0	3	1	1	1	0
OTU_110;size=31;	94	34	82	52	122	57	104	66	40	44	48	136	54	15	54	76	22	61	48	138	88	30	140	207	67	37	104	45	171	156	180	147	104	169	150	216	135	41	157	76	165	92
OTU_1100;size=5;	15	5	1	5	18	13	0	3	13	3	0	2	16	3	0	0	4	17	0	1	40	9	0	5	0	9	19	18	2	43	0	0	29	23	0	0	17	3	0	0	3	41
OTU_1101;size=5;	5	0	0	0	5	3	0	2	2	0	0	0	4	0	0	1	2	3	0	0	9	0	1	0	0	6	1	4	0	1	1	0	4	1	0	1	4	0	0	0	0	2
OTU_1102;size=5;	9	3	4	5	24	21	0	28	24	14	2	7	6	0	1	2	3	15	10	12	22	29	4	2	0	26	44	15	2	14	4	1	7	11	6	1	3	4	12	1	2	6
OTU_1103;size=5;	116	44	120	43	154	66	113	50	43	80	81	30	80	32	19	18	7	26	28	19	42	25	65	47	11	38	36	16	15	17	23	6	40	44	36	14	29	5	15	9	37	40
OTU_1104;size=5;	13	4	8	3	21	12	12	5	3	2	8	9	7	4	5	8	1	3	4	6	6	1	5	6	2	3	4	2	3	6	5	1	10	16	7	12	13	2	5	2	21	6
OTU_1105;size=5;	32	8	5	2	34	25	6	3	19	14	1	8	20	10	7	9	6	35	9	1	53	20	11	4	0	22	36	10	8	42	3	1	22	44	6	3	41	13	6	1	8	36
OTU_1106;size=5;	14	0	1	3	10	3	1	2	5	3	0	8	11	7	0	1	1	4	0	5	7	7	0	2	0	1	4	4	0	5	0	0	7	12	0	2	5	1	0	0	6	5
OTU_1107;size=5;	7	13	17	6	14	9	12	9	6	6	4	24	5	5	8	12	1	2	2	17	10	4	2	21	3	1	3	8	1	3	3	6	7	6	3	19	4	0	0	3	32	5
OTU_1108;size=5;	44	14	28	8	34	12	11	14	10	17	9	5	13	8	4	4	3	6	4	7	11	9	5	12	0	4	8	4	6	11	7	1	7	10	9	16	10	3	1	0	7	11
OTU_1109;size=5;	26	9	21	12	28	15	14	10	6	12	14	1	15	7	3	2	5	10	5	1	7	4	8	9	1	7	6	1	4	6	5	2	8	5	1	4	6	1	1	0	3	7
OTU_111;size=31;	193	74	10	44	271	113	15	40	134	109	10	84	143	34	9	48	79	264	8	33	356	205	23	28	0	130	240	124	14	260	5	5	363	290	22	47	310	61	17	10	91	326
OTU_1110;size=5;	55	21	32	8	48	44	23	14	27	39	25	11	20	14	25	5	7	14	5	2	25	9	13	12	9	4	16	8	5	17	13	4	15	28	20	6	11	6	5	0	16	20
OTU_1111;size=5;	1	1	7	7	9	1	2	3	1	1	3	16	3	4	2	3	0	2	2	2	6	4	0	3	1	3	3	0	1	5	1	1	0	6	1	7	5	0	2	2	14	5
OTU_1112;size=5;	7	3	1	0	19	10	1	0	5	5	0	1	9	5	1	0	5	4	1	0	12	4	0	0	0	2	3	7	3	15	0	0	4	2	0	1	7	4	0	2	2	16
OTU_1113;size=5;	71	22	21	29	85	57	58	23	51	46	7	45	39	18	14	40	14	80	7	28	77	25	3	39	6	33	47	25	4	57	4	7	66	48	5	32	60	11	6	3	71	46
OTU_1114;size=5;	0	0	3	2	2	1	4	1	0	0	3	9	1	0	1	4	3	0	9	5	3	1	8	2	0	5	2	1	2	4	5	0	2	2	2	6	2	0	4	0	7	2
OTU_1115;size=5;	0	1	0	0	10	12	4	1	1	1	1	7	0	1	3	5	2	2	0	9	16	0	3	5	0	3	10	10	1	35	1	2	15	4	2	5	11	0	0	0	8	10
OTU_1116;size=5;	14	3	0	2	38	18	0	5	6	11	0	6	16	2	0	1	4	18	0	2	36	17	0	5	0	17	27	9	0	16	1	1	27	27	1	4	21	2	0	1	4	39
OTU_1117;size=5;	11	6	11	5	15	6	17	6	1	5	10	10	1	3	8	4	1	1	5	13	3	1	17	14	1	0	3	3	8	7	5	12	4	17	29	12	8	3	6	3	17	5
OTU_1118;size=5;	10	3	6	5	14	12	8	2	8	2	7	1	6	1	2	3	3	1	10	7	9	5	4	6	2	4	4	1	5	11	4	3	12	7	9	12	5	0	4	2	3	7
OTU_1119;size=5;	45	25	12	26	50	37	22	23	20	27	9	56	23	10	10	30	6	13	3	28	30	17	13	40	2	16	27	10	4	21	12	9	30	42	10	41	23	3	1	3	64	31
OTU_112;size=31;	145	60	143	66	161	126	165	56	70	90	87	39	70	39	46	32	14	51	37	58	78	45	67	62	22	46	56	25	53	62	45	14	74	111	53	75	75	13	41	25	87	62
OTU_1120;size=5;	5	0	0	2	11	3	1	1	7	0	0	1	0	5	0	1	2	6	0	0	9	4	0	0	0	3	4	2	0	4	0	0	11	3	0	1	9	1	0	0	5	7
OTU_1121;size=5;	3	2	3	10	7	6	10	9	5	9	1	1	2	4	2	3	0	3	4	2	5	1	3	2	0	1	3	1	0	1	4	0	3	4	3	2	3	0	0	0	4	2
OTU_1122;size=5;	31	6	2	7	27	12	12	4	7	3	3	10	15	2	6	5	5	19	2	1	37	14	5	6	1	16	24	21	4	25	3	1	28	34	5	3	27	5	4	1	5	40
OTU_1123;size=5;	18	2	0	0	18	8	1	0	14	7	0	5	17	0	0	2	1	4	0	0	29	6	0	1	0	3	9	10	0	13	0	0	19	8	0	1	14	4	0	0	2	23
OTU_1124;size=5;	9	2	1	3	10	5	0	4	1	9	4	8	6	1	0	0	1	9	2	3	13	8	8	7	1	17	8	11	3	10	4	3	7	24	5	1	11	2	2	4	6	20
OTU_1125;size=5;	2	2	0	1	9	2	0	1	9	3	0	1	3	1	0	0	2	9	0	1	21	11	0	4	0	10	7	1	0	8	0	1	15	18	0	1	10	3	0	0	8	8
OTU_1126;size=5;	10	7	0	3	7	5	0	1	10	9	1	3	4	3	0	4	6	6	0	2	16	10	0	5	2	5	11	3	0	4	1	0	12	3	1	5	11	4	0	0	2	4
OTU_1127;size=5;	24	7	1	4	19	14	6	7	7	7	0	8	3	5	1	6	2	19	0	0	16	16	0	8	1	17	33	5	2	18	3	0	26	36	3	5	22	12	3	1	21	10
OTU_1128;size=5;	8	8	10	10	18	3	12	2	3	7	9	1	1	1	4	1	1	0	2	5	2	1	4	3	0	4	2	2	1	4	0	0	5	5	4	6	7	1	2	0	2	6
OTU_1129;size=5;	13	1	1	1	5	6	0	4	9	7	1	6	4	2	0	0	8	14	0	0	22	5	0	4	0	8	27	11	0	15	0	1	58	27	0	5	46	6	1	0	2	28
OTU_113;size=31;	215	74	61	63	281	180	68	54	148	149	35	114	140	74	21	81	56	150	21	78	398	111	38	100	16	129	176	126	32	269	26	28	318	281	28	77	270	48	14	27	195	253
OTU_1130;size=5;	10	3	1	3	18	16	1	2	13	6	0	7	5	1	0	1	2	15	0	2	16	7	0	1	0	11	23	4	0	17	0	1	26	17	0	4	7	4	2	0	3	13
OTU_1131;size=5;	5	0	2	0	3	1	2	5	0	2	3	1	2	1	1	2	0	3	0	0	0	0	3	0	0	0	1	0	1	0	0	0	1	3	1	3	3	0	0	0	1	2
OTU_1132;size=5;	13	1	2	6	11	9	0	4	2	2	0	1	6	1	0	2	1	1	0	3	8	1	0	5	0	3	2	6	0	9	0	0	13	6	0	3	12	2	0	0	12	10
OTU_1133;size=5;	23	8	7	8	27	20	20	12	9	18	5	12	7	3	8	9	3	12	9	3	11	11	5	5	1	9	20	4	5	19	5	2	12	10	4	8	13	3	7	3	8	5
OTU_1134;size=5;	10	7	16	6	19	7	14	7	8	16	12	1	2	7	1	1	3	3	1	1	3	3	3	0	1	4	0	4	2	2	2	1	8	4	0	1	2	0	3	0	0	5
OTU_1135;size=5;	1	13	1	0	1	8	0	1	0	18	4	1	0	3	1	1	2	40	0	1	2	20	1	0	231	47	744	3	0	2	0	0	1	55	2	3	0	6	0	0	1	1
OTU_1136;size=5;	35	6	11	3	39	21	22	14	8	12	9	11	12	7	4	2	4	3	5	4	9	6	5	12	1	3	7	1	2	5	5	1	10	11	6	7	7	1	5	2	6	9
OTU_1137;size=5;	5	1	4	1	7	4	0	2	1	0	2	5	4	0	2	4	4	5	8	1	16	5	2	0	0	3	12	4	3	10	2	0	7	9	3	0	11	5	1	3	0	3
OTU_1138;size=5;	15	5	4	5	20	6	1	2	9	7	0	13	12	3	1	3	7	22	1	3	18	7	0	4	0	9	13	10	1	22	0	1	20	22	1	2	25	1	0	0	4	15
OTU_1139;size=5;	29	2	2	2	38	28	2	1	13	10	2	8	7	5	0	8	3	12	1	4	31	18	0	4	2	15	19	4	0	9	0	1	20	15	0	1	13	6	1	0	13	21
OTU_114;size=31;	78	45	71	57	93	74	78	58	30	66	46	111	35	37	21	63	11	51	28	71	70	57	80	100	20	58	72	44	26	42	25	22	47	108	53	179	82	24	35	38	97	48
OTU_1141;size=4;	8	7	11	13	17	11	24	11	6	7	10	6	10	3	5	2	1	3	3	5	4	2	5	10	3	2	3	2	2	4	4	0	8	5	2	6	4	1	0	0	11	5
OTU_1142;size=4;	9	6	5	4	6	5	18	3	2	8	6	13	7	2	3	11	0	4	5	9	6	1	7	19	1	2	3	3	3	4	5	10	6	8	17	18	3	1	1	8	13	3
OTU_1143;size=4;	18	4	15	6	17	11	16	10	10	10	9	10	8	3	8	8	0	5	5	15	9	4	15	18	2	5	4	4	9	3	8	7	10	11	9	25	10	0	12	0	12	5
OTU_1144;size=4;	11	6	4	2	11	8	3	3	5	9	5	5	5	2	6	4	0	10	5	5	10	2	12	5	2	1	16	5	2	8	5	1	3	14	3	5	3	3	4	1	6	13
OTU_1145;size=4;	14	6	15	8	11	1	11	3	8	3	6	1	7	1	2	1	3	2	0	6	2	0	3	3	0	3	2	0	0	4	5	1	2	2	5	2	4	0	0	0	2	2
OTU_1146;size=4;	3	0	0	1	2	2	0	0	0	2	1	1	1	0	2	0	0	2	0	0	0	4	1	2	0	1	2	2	1	4	0	0	3	5	1	1	3	1	1	0	2	5
OTU_1147;size=4;	11	4	10	7	10	3	12	2	2	7	2	3	3	0	4	4	0	0	0	1	5	2	4	0	2	2	3	0	6	3	0	2	3	3	1	2	4	1	3	1	4	1
OTU_1148;size=4;	1	0	0	0	0	0	0	1	0	0	1	0	0	0	0	0	0	0	22	1	0	0	35	0	0	0	7	0	61	0	67	0	0	0	11	0	0	0	4	0	0	0
OTU_1149;size=4;	7	6	13	11	12	12	17	4	6	11	7	8	10	3	3	9	1	2	7	10	18	5	10	17	8	7	2	3	8	7	7	3	12	16	13	30	16	3	12	4	17	5
OTU_115;size=30;	0	15	107	48	1	0	50	3	1	2	218	129	0	0	13	18	0	0	7	414	0	0	28	229	78	0	0	0	27	1	17	185	0	0	10	270	0	0	15	43	57	0
OTU_1150;size=4;	6	3	4	2	2	2	8	2	1	3	2	4	3	1	4	0	1	0	0	2	3	0	5	2	0	5	7	0	1	7	3	2	2	10	2	8	3	0	3	1	1	1
OTU_1151;size=4;	5	1	2	0	7	7	2	2	1	4	1	3	2	0	6	0	2	8	1	2	5	2	5	2	1	4	11	2	2	2	1	1	12	6	2	2	4	0	4	1	0	5
OTU_1152;size=4;	7	3	2	0	7	2	1	0	0	5	3	2	1	0	0	0	1	2	1	0	10	0	5	0	0	3	1	0	0	11	2	0	11	5	3	1	6	1	1	0	2	2
OTU_1153;size=4;	15	10	10	5	11	9	14	9	11	8	7	3	7	4	3	1	1	3	2	4	9	8	5	3	0	6	11	1	2	7	1	1	7	3	5	2	1	2	3	2	2	7
OTU_1154;size=4;	2	0	3	1	0	2	2	1	1	0	0	1	0	0	2	0	0	0	4	3	0	0	0	6	0	0	0	2	6	4	0	3	1	4	1	0	0	1	0	3	5	0
OTU_1155;size=4;	0	0	0	0	2	0	0	1	0	0	0	0	0	0	0	0	0	0	0	0	1	0	0	1	0	0	0	0	0	0	0	0	0	0	0	0	0	0	0	0	0	0
OTU_1156;size=4;	20	8	14	18	26	12	22	13	13	18	15	9	6	4	7	4	8	3	10	9	37	4	11	15	3	5	16	21	5	34	9	6	32	22	12	9	17	3	5	3	16	28
OTU_1157;size=4;	4	0	1	1	14	4	3	2	0	1	5	5	5	1	6	9	1	8	1	10	5	2	12	12	1	7	3	3	7	7	8	7	5	17	9	9	5	3	2	4	15	7
OTU_1158;size=4;	3	2	0	0	4	1	0	0	1	3	2	1	1	0	1	2	0	1	2	2	1	0	1	2	0	0	0	0	4	2	2	0	0	1	1	0	0	1	0	1	5	4
OTU_1159;size=4;	1	1	0	0	8	1	0	1	1	2	0	0	0	0	1	1	0	1	0	1	3	4	0	0	0	1	0	1	1	2	0	0	1	3	0	0	6	0	0	0	0	2
OTU_116;size=30;	88	27	37	15	108	79	48	18	39	55	47	33	55	19	51	22	32	82	55	29	143	63	89	63	18	60	96	70	43	121	58	16	102	115	78	60	83	21	34	9	76	114
OTU_1160;size=4;	5	6	3	1	14	10	0	5	0	1	1	16	2	2	3	7	2	4	2	4	11	5	2	9	4	2	8	8	1	5	0	0	15	13	1	7	2	3	2	0	19	7
OTU_1161;size=4;	6	1	1	3	7	2	1	3	1	3	0	4	5	0	0	0	0	6	1	2	4	2	4	6	1	2	4	3	0	4	3	6	6	3	3	3	5	0	3	0	6	5
OTU_1162;size=4;	16	3	2	0	20	19	2	0	9	6	0	4	5	1	2	5	7	4	0	0	27	2	4	0	0	15	14	5	1	20	1	1	19	8	2	1	7	2	2	0	5	10
OTU_1163;size=4;	12	10	9	6	24	12	13	5	11	8	13	4	3	2	2	2	1	4	1	1	6	2	1	2	0	4	7	1	1	2	1	0	3	4	1	1	1	2	1	0	1	3
OTU_1164;size=4;	1	2	0	2	2	2	0	2	1	6	2	4	1	2	1	0	0	2	0	0	4	3	4	0	0	3	5	0	3	4	4	3	4	4	5	2	2	2	1	0	4	4
OTU_1165;size=4;	4	2	5	2	12	1	3	1	2	4	2	3	3	0	2	3	1	1	4	1	0	0	1	0	1	2	6	1	2	3	1	0	1	6	2	3	1	1	0	1	5	8
OTU_1166;size=4;	6	4	4	1	5	4	3	0	1	3	2	2	3	0	4	0	4	6	4	1	7	1	1	7	0	0	4	1	1	8	0	1	5	2	0	4	8	0	0	0	6	10
OTU_1167;size=4;	7	8	0	1	9	8	6	2	3	9	0	1	6	6	0	3	2	3	0	0	8	1	2	0	0	0	5	0	0	10	1	1	4	7	3	5	6	2	0	1	4	8
OTU_1168;size=4;	66	33	50	51	98	75	62	41	43	49	25	97	67	26	32	50	18	49	23	74	132	49	51	88	21	63	88	63	25	191	27	32	111	131	41	149	132	20	28	31	133	101
OTU_1169;size=4;	4	1	4	0	2	1	0	0	0	0	1	1	1	1	0	1	0	1	1	2	2	0	0	1	0	0	0	0	0	1	0	0	0	0	0	3	1	0	1	0	5	0
OTU_117;size=30;	118	42	28	43	189	128	36	31	70	81	15	58	115	41	9	34	17	89	9	34	132	111	10	37	7	95	78	35	5	96	4	9	78	144	19	54	99	22	10	14	106	105
OTU_1170;size=4;	2	3	7	2	16	4	8	1	3	3	0	3	4	2	2	1	0	2	3	1	2	5	2	5	1	0	2	1	1	5	0	0	2	6	1	1	3	0	0	0	2	2
OTU_1171;size=4;	4	1	3	2	5	10	7	2	0	1	2	3	2	1	2	2	1	1	1	0	2	1	5	0	0	1	3	0	0	0	4	0	4	2	3	0	4	1	2	0	5	3
OTU_1172;size=4;	8	0	5	4	4	7	5	5	6	6	2	5	5	1	5	2	0	5	9	6	5	4	7	10	11	3	10	5	7	5	5	5	10	17	9	12	6	3	7	4	6	5
OTU_1173;size=4;	15	5	5	5	15	18	8	0	3	14	5	11	19	8	7	7	3	7	4	3	11	7	6	7	0	9	20	3	3	10	4	0	19	15	1	3	19	1	2	0	12	11
OTU_1174;size=4;	15	2	15	11	18	16	4	8	12	6	7	9	6	4	7	4	0	9	5	8	16	1	14	9	1	5	11	4	6	5	11	5	12	18	3	11	11	1	7	4	8	3
OTU_1175;size=4;	5	1	1	1	1	5	1	0	1	2	0	0	8	1	1	1	6	4	4	0	9	4	6	4	1	5	7	2	5	8	5	0	7	13	3	2	8	4	2	1	4	9
OTU_1176;size=4;	15	11	38	22	21	7	37	22	6	11	16	10	9	6	8	11	2	3	8	14	3	6	3	12	7	10	6	4	4	8	5	2	7	15	9	15	5	0	8	1	18	0
OTU_1177;size=4;	20	12	13	12	13	12	17	6	8	9	5	5	8	1	4	3	1	4	10	4	5	8	8	6	1	5	6	0	8	5	3	2	3	11	4	8	2	1	3	3	6	12
OTU_1178;size=4;	5	1	4	5	10	3	7	4	0	4	4	1	1	2	0	3	1	4	3	5	0	0	1	2	2	3	1	1	1	0	5	0	1	1	3	0	2	0	2	0	0	0
OTU_1179;size=4;	11	4	12	7	14	9	17	10	2	11	11	8	5	4	5	3	0	6	6	10	7	8	8	7	3	3	5	3	2	9	3	3	6	13	17	13	6	3	6	0	8	2
OTU_118;size=30;	88	26	30	54	106	54	51	61	45	37	12	121	43	17	26	80	21	72	33	85	186	61	54	170	19	87	270	100	106	272	44	42	203	261	73	148	216	44	70	33	208	125
OTU_1180;size=4;	10	2	4	1	9	5	3	0	1	5	5	3	2	1	3	2	0	3	8	1	7	7	11	0	0	5	4	5	9	9	2	0	5	6	2	4	12	4	1	0	5	8
OTU_1181;size=4;	5	0	0	0	16	2	0	0	6	4	0	5	3	0	0	1	2	6	2	1	8	1	4	0	0	4	8	5	0	5	1	1	7	7	1	0	7	2	0	0	4	9
OTU_1182;size=4;	22	1	1	2	28	12	1	2	13	8	1	2	20	1	0	6	1	6	0	1	23	3	0	4	0	4	3	6	0	14	0	0	27	14	0	1	19	0	0	0	12	22
OTU_1183;size=4;	2	1	2	2	6	2	1	3	1	3	0	7	1	0	2	10	1	12	7	12	6	13	11	10	3	5	22	2	26	2	11	7	5	16	14	15	11	7	3	2	9	8
OTU_1184;size=4;	0	0	0	0	0	0	0	0	0	0	0	0	0	0	0	0	0	0	0	0	0	0	0	0	0	0	0	0	0	0	0	0	0	0	0	3	0	0	0	0	0	0
OTU_1185;size=4;	2	1	2	1	5	6	5	4	2	3	0	9	1	0	0	2	2	1	0	0	4	4	2	1	0	2	69	2	3	12	0	1	8	3	0	0	1	0	0	2	3	4
OTU_1186;size=4;	9	4	7	2	15	10	12	4	7	7	7	10	10	3	3	3	0	10	2	14	11	2	13	16	1	9	4	4	6	4	10	4	8	7	8	13	7	2	8	2	15	5
OTU_1187;size=4;	11	1	11	7	7	7	15	5	3	10	5	22	2	6	3	14	2	3	2	19	5	4	15	22	4	9	25	4	11	6	5	7	14	29	13	22	20	9	4	10	21	6
OTU_1188;size=4;	13	6	9	11	17	8	17	8	6	4	9	18	8	3	9	4	1	2	5	1	8	3	9	5	4	2	2	9	2	5	2	1	6	16	13	10	7	0	1	2	10	6
OTU_1189;size=4;	2	0	8	10	4	6	7	2	3	1	1	4	4	1	3	2	1	3	3	1	3	1	4	0	1	3	0	3	3	3	3	2	5	4	6	3	4	0	2	2	5	1
OTU_119;size=30;	354	132	243	125	358	205	249	128	155	179	143	86	152	70	46	56	32	97	54	90	141	66	99	173	41	71	75	60	80	70	62	54	141	135	99	154	81	24	51	17	145	122
OTU_1190;size=4;	9	3	5	5	3	2	0	3	3	4	1	10	11	0	0	11	5	12	3	6	25	3	2	4	2	17	33	20	1	36	0	0	28	27	2	2	22	5	8	2	25	26
OTU_1191;size=4;	11	2	2	6	12	16	9	1	5	12	1	12	15	4	1	9	6	10	3	3	17	9	0	2	0	18	31	8	2	17	1	0	25	29	2	2	22	7	0	1	20	19
OTU_1192;size=4;	6	5	14	3	14	11	9	0	7	10	4	4	17	1	0	0	1	5	6	3	3	3	2	6	1	4	3	2	3	5	2	0	2	8	2	5	4	1	5	3	8	7
OTU_1193;size=4;	25	4	0	4	25	4	2	2	13	6	0	8	11	2	0	4	7	5	0	3	28	8	0	2	0	8	11	4	0	11	0	0	24	14	0	1	12	0	0	1	6	14
OTU_1194;size=4;	5	1	1	2	7	1	2	0	4	3	4	7	3	1	1	1	1	2	1	7	9	2	9	3	0	0	3	5	2	6	1	4	2	9	4	3	6	1	9	1	4	1
OTU_1195;size=4;	0	0	0	0	0	0	0	0	0	0	1	0	0	0	0	0	0	0	42	0	0	0	62	0	7	0	0	0	15	0	53	0	0	0	1	0	0	0	4	0	0	0
OTU_1196;size=4;	7	0	2	0	3	1	2	0	2	2	1	2	2	2	0	0	1	7	3	2	10	5	3	0	0	5	3	5	8	7	3	0	3	2	1	1	3	2	1	0	2	6
OTU_1197;size=4;	4	3	1	0	16	14	1	1	10	3	0	10	9	1	0	0	10	9	1	2	28	2	0	4	0	2	15	8	0	19	0	0	15	6	0	3	5	3	0	1	10	16
OTU_1198;size=4;	6	1	3	6	7	4	0	3	1	2	0	2	1	0	2	0	2	2	4	7	5	0	7	1	0	0	2	1	7	3	6	3	9	8	9	9	2	1	8	3	9	3
OTU_1199;size=4;	18	6	0	2	22	10	6	5	6	10	0	4	7	2	0	2	2	2	0	0	11	8	1	3	0	2	15	7	0	10	0	2	15	11	0	3	15	9	0	0	5	11
OTU_12;size=184;	0	3	20	2	0	0	18	0	0	2	121	10	2	0	88	8	0	2	1262	798	0	0	1194	662	20506	1	6	4	2230	1	2321	1020	0	3	296	194	0	0	535	19	10	0
OTU_120;size=30;	114	43	12	16	161	106	19	22	44	89	7	56	56	37	7	28	23	154	4	37	172	121	13	43	10	122	149	42	5	98	8	6	108	181	6	26	92	25	3	10	65	148
OTU_1200;size=4;	0	0	0	0	3	0	0	0	0	0	0	0	1	1	0	0	0	0	0	0	6	0	0	0	0	1	4	2	0	0	0	0	3	1	0	0	0	0	0	0	0	3
OTU_1201;size=4;	11	7	1	3	10	13	5	2	5	5	1	11	5	8	1	5	6	16	0	5	15	14	1	9	3	16	33	9	1	22	0	1	11	35	2	7	15	5	2	4	17	11
OTU_1202;size=4;	3	2	4	0	9	1	5	2	1	9	1	1	0	3	3	0	1	0	1	3	3	2	5	6	0	1	1	0	0	3	0	1	0	20	5	2	3	0	3	0	5	3
OTU_1203;size=4;	19	9	6	13	10	18	6	8	5	15	1	23	4	2	2	16	11	21	3	16	18	26	10	8	3	13	22	14	7	22	7	6	20	44	8	21	22	6	10	7	33	21
OTU_1204;size=4;	9	2	1	4	5	5	4	2	3	6	1	1	2	0	0	1	0	0	0	3	1	0	0	0	0	0	0	1	0	3	0	0	5	0	0	1	2	0	5	0	1	3
OTU_1205;size=4;	8	0	4	1	7	2	1	7	1	2	3	9	4	1	1	2	2	10	6	6	11	5	4	1	0	9	11	2	8	19	4	1	8	12	8	3	13	6	2	1	11	8
OTU_1206;size=4;	1	0	0	0	3	0	0	1	1	0	0	1	0	0	0	1	0	0	0	1	0	0	1	0	0	0	6	0	0	0	0	0	5	0	1	0	2	0	0	0	0	4
OTU_1207;size=4;	18	6	13	5	20	9	12	4	7	6	5	2	2	0	1	2	0	6	4	5	3	0	2	4	0	2	6	0	1	2	4	3	4	1	2	1	2	0	2	0	2	5
OTU_1208;size=4;	4	0	1	2	14	5	0	0	5	5	0	1	9	2	0	3	4	4	0	0	19	5	0	1	0	6	1	2	0	6	0	0	12	3	1	2	8	0	0	0	1	16
OTU_1209;size=4;	0	0	0	0	0	0	0	0	0	0	0	0	0	0	0	0	0	0	20	0	0	0	32	0	7	0	1	0	68	0	73	0	0	0	1	0	0	0	7	0	0	0
OTU_121;size=30;	511	239	499	165	514	262	486	137	218	279	282	76	230	101	76	46	32	107	106	51	141	99	129	106	20	91	98	57	74	104	70	37	106	152	99	90	67	23	62	21	95	129
OTU_1210;size=4;	16	3	0	1	10	8	0	3	7	15	0	15	9	5	0	1	2	1	0	3	7	2	0	6	0	5	4	4	0	3	0	0	6	10	0	4	8	1	0	0	14	8
OTU_1211;size=4;	30	5	5	1	30	24	1	2	12	16	4	6	18	3	2	4	0	10	1	3	16	5	3	4	0	15	21	5	1	21	1	0	25	30	2	1	20	3	1	1	14	8
OTU_1212;size=4;	0	0	0	0	0	0	0	0	0	1	0	0	1	0	0	0	0	1	0	0	0	0	0	0	0	1	0	0	2	2	0	0	3	0	0	1	0	0	0	0	0	1
OTU_1213;size=4;	7	3	4	5	11	3	5	2	4	9	2	10	1	3	13	8	1	15	13	14	15	7	16	8	7	9	13	7	13	24	20	8	4	17	21	17	10	5	11	4	18	8
OTU_1214;size=4;	12	4	10	3	17	10	24	2	3	6	7	1	6	2	1	7	0	1	3	9	5	4	3	4	1	3	3	2	4	6	1	1	2	5	1	7	8	0	0	0	5	6
OTU_1215;size=4;	21	15	36	21	49	9	32	18	16	20	23	11	15	15	4	5	0	5	4	4	7	2	10	10	6	2	3	1	5	3	5	4	5	9	5	8	3	0	11	1	7	12
OTU_1216;size=4;	2	0	3	2	4	1	1	1	2	1	1	8	1	0	4	4	0	8	4	0	2	2	2	3	0	4	10	2	4	2	5	1	13	16	6	3	11	5	3	1	4	9
OTU_1217;size=4;	2	2	0	0	2	4	1	0	1	1	1	2	3	0	0	0	0	1	1	3	2	2	0	0	0	0	5	1	2	3	0	0	4	4	2	0	2	1	3	0	0	1
OTU_1218;size=4;	21	4	8	20	21	11	11	14	5	14	9	57	9	7	9	20	2	11	14	26	11	8	30	27	3	14	26	7	25	20	20	14	22	57	26	40	15	7	10	10	79	13
OTU_1219;size=4;	3	0	1	5	7	3	1	1	2	3	0	4	1	2	0	4	4	16	1	1	18	11	1	0	1	13	18	10	0	11	1	1	19	12	0	3	19	2	0	0	3	11
OTU_122;size=29;	101	58	88	79	176	98	119	64	57	68	66	85	82	29	80	38	17	25	77	61	75	48	108	91	44	43	55	29	90	39	96	76	88	133	165	168	83	22	58	54	98	52
OTU_1220;size=4;	22	6	1	6	27	10	1	3	7	16	0	11	14	5	0	6	3	14	0	4	36	17	0	5	0	9	19	15	0	30	0	3	25	26	0	4	30	5	0	1	6	31
OTU_1221;size=4;	30	6	3	3	26	29	6	2	8	16	0	10	9	7	0	8	2	22	1	7	16	21	0	9	2	8	29	2	1	17	0	2	22	24	1	15	21	4	1	1	14	13
OTU_1222;size=4;	16	3	5	7	13	7	2	2	6	9	4	8	6	6	2	2	0	5	3	8	12	1	5	3	0	3	6	0	0	4	5	5	7	7	6	13	2	2	2	0	17	2
OTU_1223;size=4;	5	2	0	1	13	4	0	2	4	0	1	1	1	0	0	4	1	4	1	0	5	4	0	2	0	2	4	0	2	1	0	0	5	9	1	0	5	0	0	0	2	7
OTU_1224;size=4;	9	11	20	6	17	10	26	15	8	14	9	16	5	1	7	7	2	3	7	11	3	10	23	12	1	9	6	2	13	6	11	7	3	8	10	17	3	3	5	2	16	3
OTU_1225;size=4;	5	0	1	1	5	2	0	0	2	5	6	2	2	0	0	0	2	86	3	4	12	1	2	1	0	4	31	10	13	8	5	2	21	10	10	2	27	5	6	0	4	7
OTU_1226;size=4;	17	5	0	2	24	20	1	2	9	17	0	10	14	9	2	4	3	9	1	1	32	21	1	3	0	9	9	13	1	20	3	0	25	8	0	4	14	1	1	1	3	18
OTU_1227;size=4;	0	5	4	6	2	1	6	9	0	3	4	3	1	1	1	3	0	1	3	6	0	4	5	7	0	0	0	0	1	2	2	2	1	2	0	7	0	1	0	2	13	0
OTU_1228;size=4;	0	0	5	1	0	2	1	1	0	3	0	8	0	1	0	3	0	0	2	2	0	0	0	3	0	0	0	0	0	4	0	1	2	3	0	3	0	0	0	1	6	1
OTU_1229;size=4;	115	50	87	48	148	77	119	45	60	93	71	31	62	29	23	13	5	25	33	11	32	18	45	35	4	24	25	4	18	29	19	9	38	68	40	67	42	12	25	11	51	33
OTU_123;size=29;	88	38	39	49	111	82	49	31	59	40	44	99	64	12	47	39	26	93	78	44	152	72	122	62	4	102	310	47	123	237	123	17	164	285	107	56	170	71	74	11	104	128
OTU_1230;size=4;	6	2	0	2	25	10	5	2	5	4	0	1	5	0	0	2	5	6	0	1	18	4	2	3	0	4	6	10	1	12	0	0	12	11	1	1	7	1	0	0	4	12
OTU_1231;size=4;	6	10	14	8	8	12	16	6	1	5	7	13	4	2	5	5	0	2	13	10	1	4	5	15	1	5	6	1	5	3	5	4	4	8	3	13	7	6	3	0	21	4
OTU_1232;size=4;	2	0	0	0	6	0	0	0	1	1	0	1	2	0	0	0	0	1	0	0	0	0	0	0	0	0	0	2	1	5	0	0	1	0	0	0	2	0	0	0	0	2
OTU_1233;size=4;	9	5	4	5	11	14	4	5	3	8	2	10	8	1	0	2	0	5	1	2	0	3	2	8	0	4	1	1	1	8	4	1	4	3	0	4	2	0	0	1	15	1
OTU_1234;size=4;	7	3	6	3	5	3	5	0	4	2	4	2	4	2	0	2	0	2	0	0	1	1	1	3	0	0	1	1	1	3	0	1	4	3	1	0	1	0	0	0	2	1
OTU_1235;size=4;	10	2	6	12	5	6	7	10	3	7	6	21	5	3	1	7	0	3	2	13	6	3	8	13	0	2	1	3	2	7	4	4	5	10	1	16	1	0	0	1	28	3
OTU_1236;size=4;	15	5	17	12	24	13	17	7	3	11	14	6	6	4	6	11	0	2	6	2	7	5	9	9	4	5	2	1	6	4	4	3	5	2	3	6	3	0	0	1	5	2
OTU_1237;size=4;	7	1	1	0	10	5	0	0	1	3	0	4	3	0	0	0	1	3	1	1	5	5	0	1	0	7	2	3	1	4	0	0	8	5	2	0	10	1	0	0	3	9
OTU_1238;size=4;	123	40	81	45	138	71	74	35	49	61	61	31	50	34	16	15	4	32	20	11	35	24	28	33	6	23	16	15	24	25	13	5	38	48	15	26	22	7	10	1	30	36
OTU_1239;size=4;	2	2	3	1	5	1	9	3	2	7	2	2	3	1	0	4	1	3	2	4	1	4	1	10	1	1	9	2	1	4	0	3	6	13	1	3	5	1	0	1	7	5
OTU_124;size=29;	225	113	158	76	266	108	127	71	57	123	94	142	101	37	22	69	10	70	38	74	82	37	77	144	39	58	76	36	60	49	60	72	62	71	62	149	67	7	36	37	149	52
OTU_1240;size=4;	8	2	1	0	7	0	2	0	5	9	0	1	2	1	0	1	1	3	1	0	13	7	1	0	0	0	9	3	0	15	0	0	17	7	2	0	10	1	0	0	3	7
OTU_1241;size=4;	0	3	0	1	3	12	3	0	0	10	1	8	1	4	2	6	1	6	8	3	3	7	2	3	0	1	13	0	2	2	2	1	1	7	1	8	0	0	0	0	10	2
OTU_1242;size=4;	11	4	3	14	12	10	4	12	1	10	1	7	3	4	5	6	2	9	5	8	11	6	9	8	1	3	24	5	8	8	8	1	13	28	7	7	10	3	5	5	15	4
OTU_1243;size=4;	11	5	13	6	19	4	7	3	9	9	6	6	2	4	2	3	2	4	1	0	1	5	6	3	0	3	7	3	3	3	2	0	5	11	3	3	3	4	2	1	1	8
OTU_1244;size=4;	4	1	2	1	8	3	2	3	1	1	2	1	1	0	1	1	1	1	0	2	1	0	0	2	0	2	2	2	1	4	3	0	5	8	1	1	4	3	3	0	3	0
OTU_1245;size=4;	64	29	53	19	79	58	41	19	26	48	33	8	32	26	9	6	5	14	13	10	20	14	16	13	4	12	16	12	4	13	13	1	22	24	18	10	18	3	18	5	10	27
OTU_1246;size=4;	13	9	24	17	48	15	7	10	5	5	21	3	23	2	3	2	0	3	17	0	8	0	8	16	2	2	4	4	2	18	1	2	5	8	13	11	6	1	7	2	6	1
OTU_1247;size=4;	10	1	4	2	14	4	3	2	6	5	1	12	9	0	0	7	2	3	0	7	12	1	2	5	0	2	0	5	0	13	0	5	17	4	2	7	10	1	0	0	14	8
OTU_1248;size=4;	6	2	1	4	16	3	0	2	3	1	2	1	4	0	0	4	3	7	1	1	5	3	2	3	0	0	6	4	0	3	2	0	7	7	2	1	9	0	1	1	9	6
OTU_1249;size=4;	5	1	1	0	15	5	2	1	6	11	0	15	6	1	1	1	7	3	0	0	25	8	0	0	0	4	24	9	0	13	1	0	23	6	0	1	7	0	1	3	5	20
OTU_125;size=29;	169	42	15	31	235	164	24	31	95	142	9	61	136	61	10	38	29	128	17	32	159	86	22	35	3	93	135	33	16	161	11	9	186	122	11	35	162	31	15	10	89	153
OTU_1250;size=4;	1	0	0	2	6	2	0	0	1	1	0	9	2	0	1	4	0	5	2	9	4	7	4	18	2	5	16	0	9	7	2	4	4	14	4	8	2	3	1	1	9	7
OTU_1251;size=4;	4	1	3	5	2	4	10	4	1	2	2	1	0	2	2	0	0	1	1	2	0	1	4	1	0	3	2	1	1	6	2	2	1	3	1	1	0	2	1	0	6	0
OTU_1252;size=4;	2	0	2	0	1	1	0	0	0	1	1	0	0	2	0	0	1	1	0	0	1	0	1	0	0	0	1	0	1	0	0	1	2	0	0	0	0	0	0	1	0	1
OTU_1253;size=4;	0	1	2	3	3	0	4	1	4	1	0	1	2	2	0	2	2	5	0	0	8	1	0	2	0	1	6	1	2	9	2	0	5	11	1	0	6	0	3	0	5	9
OTU_1254;size=4;	12	7	1	3	22	7	3	2	2	8	0	20	6	2	0	6	1	10	0	1	11	5	0	9	0	3	11	7	0	14	0	0	20	8	0	3	13	2	0	1	18	1
OTU_1255;size=4;	6	4	10	8	8	6	16	9	3	3	8	11	5	0	12	8	0	7	8	12	8	4	12	13	1	6	13	3	16	12	31	15	5	45	12	32	9	8	5	4	14	12
OTU_1256;size=4;	23	9	19	11	29	8	15	17	5	12	7	1	11	6	0	4	1	11	0	4	8	7	8	11	2	2	12	6	6	9	0	0	6	11	9	12	12	6	6	2	13	7
OTU_1257;size=4;	21	7	3	5	38	19	4	1	15	14	2	7	6	8	3	7	6	10	7	1	18	14	17	6	0	3	15	4	14	14	3	5	17	12	3	7	20	0	9	1	13	15
OTU_1258;size=4;	10	1	5	5	15	9	11	3	4	4	6	3	7	2	1	2	0	3	2	2	4	3	7	10	0	2	5	3	3	7	3	0	6	5	2	2	9	0	1	2	5	5
OTU_1259;size=4;	9	3	9	1	6	7	1	0	5	4	3	2	3	2	2	2	0	1	3	3	8	4	3	0	0	2	8	0	2	4	1	0	6	5	6	6	7	2	4	1	6	4
OTU_126;size=29;	113	50	14	29	182	107	14	16	60	136	8	56	80	46	4	39	26	140	8	29	175	100	5	47	2	128	142	65	4	170	4	4	158	219	10	32	129	36	9	1	75	145
OTU_1260;size=4;	13	6	11	1	18	5	9	4	9	3	3	3	2	2	1	2	0	2	1	4	4	1	5	8	1	2	5	2	4	3	2	5	1	6	7	12	4	0	7	1	8	5
OTU_1261;size=4;	6	3	0	0	8	13	2	1	4	3	0	1	6	0	0	0	5	10	0	3	10	6	0	2	0	7	8	3	0	12	0	0	20	10	0	2	13	0	0	0	5	11
OTU_1262;size=4;	23	4	13	8	24	18	18	7	14	20	4	7	10	3	6	3	3	16	8	3	12	5	23	7	4	9	16	4	8	30	8	1	20	33	30	34	15	4	6	11	6	20
OTU_1263;size=4;	23	7	20	14	36	15	16	20	12	4	14	7	19	7	4	5	0	1	2	3	8	2	13	8	4	10	13	1	2	4	4	1	8	14	8	3	14	1	3	0	9	12
OTU_1264;size=4;	2	1	2	2	6	1	0	6	0	3	1	7	1	0	2	2	1	7	9	13	12	10	8	15	5	9	13	5	13	16	5	5	8	11	4	6	15	5	5	4	8	11
OTU_1265;size=4;	26	2	4	7	19	24	2	7	7	33	2	18	10	1	4	7	3	22	1	4	14	9	4	11	0	7	20	5	2	18	0	1	20	12	1	13	18	2	1	0	13	9
OTU_1266;size=4;	12	13	10	8	12	16	20	7	5	11	13	3	7	4	2	4	1	6	6	3	7	6	18	5	1	3	3	1	5	5	3	2	3	8	7	6	8	2	0	0	9	2
OTU_1267;size=4;	6	1	0	1	5	4	1	2	4	0	0	3	1	2	0	3	1	5	0	5	11	5	0	0	0	7	7	3	0	11	0	1	8	9	0	1	5	0	0	0	3	10
OTU_1268;size=4;	3	1	2	0	1	1	2	1	0	1	4	3	1	0	0	5	1	1	3	4	3	4	0	8	1	3	3	1	5	10	1	2	6	4	2	5	6	0	2	1	4	3
OTU_1269;size=4;	7	4	8	14	12	12	17	2	5	7	7	6	2	1	3	1	1	10	7	21	17	4	3	10	6	10	13	4	16	23	11	2	6	7	1	6	1	0	3	0	7	17
OTU_127;size=29;	514	203	328	223	615	335	383	192	237	301	202	96	323	150	91	83	36	187	91	72	237	126	158	155	37	126	164	81	73	127	68	43	235	265	141	152	175	46	64	21	165	205
OTU_1270;size=4;	7	0	2	4	10	7	0	3	7	4	3	7	3	4	1	0	3	17	1	2	12	7	1	17	0	15	26	4	1	18	3	0	19	17	2	0	14	1	3	0	4	7
OTU_1271;size=4;	7	2	5	2	10	3	7	2	4	7	6	2	9	0	2	0	1	1	3	1	1	1	3	5	1	2	3	2	2	4	1	2	1	5	5	1	5	0	1	1	1	2
OTU_1272;size=4;	20	9	12	7	29	10	20	7	10	11	14	6	14	5	4	5	1	9	4	6	8	4	11	7	5	7	6	6	6	3	4	2	6	15	14	18	8	4	1	3	12	7
OTU_1273;size=4;	16	8	3	8	18	5	14	10	8	10	4	5	9	0	2	5	2	6	3	2	6	5	8	9	2	6	8	5	1	8	5	3	6	6	2	7	8	2	0	2	8	8
OTU_1274;size=4;	4	3	7	6	14	7	4	5	6	7	1	10	2	2	3	1	4	9	5	11	12	9	11	3	0	8	19	16	11	16	11	2	12	24	8	10	16	6	7	7	7	16
OTU_1275;size=4;	6	0	3	2	10	4	0	0	1	2	3	2	9	0	7	2	6	2	4	0	11	7	9	5	0	6	7	2	5	5	6	0	6	12	5	1	3	2	4	1	5	8
OTU_1276;size=4;	2	0	0	0	0	0	0	0	0	0	0	0	0	0	0	2	0	0	0	0	3	1	0	0	0	1	1	0	0	1	2	0	1	0	0	3	1	0	0	1	0	0
OTU_1277;size=4;	24	13	13	15	34	28	12	8	9	23	3	34	5	4	13	22	19	57	13	14	62	38	26	18	1	46	116	39	18	110	16	1	67	90	13	24	99	27	15	1	43	47
OTU_1278;size=4;	14	5	5	6	28	13	6	6	11	16	0	14	11	5	1	8	9	40	3	10	64	25	6	5	2	32	59	13	4	63	4	2	51	50	4	7	68	16	4	1	17	46
OTU_1279;size=4;	7	2	7	4	6	3	7	5	1	2	6	2	1	1	2	3	1	1	2	2	6	2	5	3	1	3	6	2	0	3	1	1	0	4	1	1	2	0	1	1	2	5
OTU_128;size=29;	123	77	94	122	170	72	103	91	78	119	50	281	75	41	39	171	32	184	44	139	156	208	99	170	13	156	327	80	107	204	58	35	163	381	80	145	211	57	82	39	371	134
OTU_1280;size=4;	19	7	18	15	27	25	38	12	16	14	11	22	16	7	9	15	4	7	8	10	11	9	12	19	1	3	10	11	7	15	6	5	8	32	7	51	28	7	1	3	17	11
OTU_1281;size=4;	7	2	2	3	7	2	1	2	5	1	4	3	3	2	5	3	4	2	2	6	12	7	4	11	5	9	17	5	6	18	6	0	6	22	12	14	9	1	6	3	17	6
OTU_1282;size=4;	0	0	0	0	0	0	0	0	0	0	0	1	0	0	0	0	0	3	0	1	0	4	0	0	0	0	1	0	0	0	0	0	0	1	5	0	1	1	1	2	1	2
OTU_1283;size=4;	3	0	2	2	9	2	4	0	4	7	0	4	5	2	1	1	3	5	3	0	11	3	3	2	0	3	4	1	1	12	2	1	6	10	0	0	7	1	1	0	0	7
OTU_1284;size=4;	4	9	3	3	5	5	3	2	8	4	0	9	0	0	5	7	1	9	3	4	9	6	2	10	1	6	9	4	9	7	1	1	14	7	0	11	5	2	2	0	17	1
OTU_1285;size=4;	4	1	1	2	0	0	3	0	1	0	1	1	1	3	0	0	0	1	0	1	1	1	0	0	0	2	1	1	1	1	0	0	3	4	1	0	0	0	1	0	1	0
OTU_1286;size=4;	0	0	0	0	0	1	0	1	0	2	0	0	0	0	0	0	0	1	1	0	0	1	3	0	0	2	2	0	4	0	2	0	0	7	5	0	0	2	2	0	0	0
OTU_1287;size=4;	2	2	0	2	2	1	11	2	2	4	2	0	2	4	1	0	0	0	2	1	0	0	3	6	0	3	1	1	0	3	3	2	0	4	0	0	0	1	1	1	2	1
OTU_1288;size=4;	14	4	1	2	23	13	0	2	8	10	0	5	9	9	1	4	13	18	2	0	25	15	1	3	0	10	17	15	0	33	3	0	30	19	2	4	22	3	1	1	7	32
OTU_1289;size=4;	4	0	1	1	2	4	1	3	2	0	0	7	1	3	2	4	1	0	3	1	4	3	9	3	2	3	8	1	2	1	0	1	9	6	4	8	4	2	2	0	3	1
OTU_129;size=28;	137	57	28	36	199	145	36	32	83	164	6	109	97	60	21	44	48	297	24	33	262	215	27	41	0	238	329	75	33	179	12	7	205	267	33	33	143	54	24	9	85	270
OTU_1290;size=4;	2	0	2	2	0	2	3	2	0	2	1	1	0	0	0	0	3	3	0	2	1	1	1	3	1	0	3	0	2	0	0	0	0	2	2	2	0	0	2	0	1	3
OTU_1291;size=4;	23	4	1	6	26	9	2	6	16	11	0	7	9	2	1	6	6	3	0	4	28	6	0	9	2	0	3	11	1	17	0	3	12	5	3	3	14	1	0	1	7	15
OTU_1292;size=4;	7	2	0	0	11	6	1	1	0	5	0	2	2	1	0	2	0	2	0	0	5	0	0	4	0	0	6	1	0	8	0	1	3	3	0	3	1	0	0	2	5	13
OTU_1293;size=4;	9	9	2	6	19	5	5	4	9	4	1	5	11	5	2	5	3	10	0	12	14	10	3	2	1	5	16	16	6	22	9	4	12	20	3	11	21	3	3	0	11	15
OTU_1294;size=4;	2	5	3	4	10	4	11	4	3	1	4	2	4	1	1	2	0	0	2	0	1	1	1	0	0	0	0	2	2	1	1	0	0	6	1	5	0	0	0	0	1	1
OTU_1295;size=4;	19	8	25	13	17	9	19	16	10	13	16	4	13	2	8	4	0	4	9	7	5	2	8	10	2	2	7	2	7	7	3	2	6	1	1	2	5	0	2	2	9	4
OTU_1296;size=4;	14	5	9	7	22	10	24	8	2	16	17	6	12	1	4	1	1	1	9	2	2	3	6	9	5	10	2	2	4	2	3	0	4	6	8	9	5	0	0	0	10	3
OTU_1297;size=4;	11	2	0	4	16	7	0	3	16	5	0	7	6	0	3	7	6	0	0	3	21	7	1	5	3	0	4	7	1	28	1	0	29	8	1	7	24	2	0	2	18	16
OTU_1298;size=4;	22	7	1	6	25	23	5	7	13	10	0	5	19	5	0	2	10	27	0	3	53	25	0	8	0	35	41	19	0	42	0	1	51	47	0	2	28	5	0	1	9	29
OTU_1299;size=4;	4	2	4	0	4	1	4	0	1	6	3	0	2	4	0	0	0	1	0	0	1	2	2	2	0	0	0	0	0	0	0	0	0	2	0	0	2	0	2	0	0	0
OTU_13;size=161;	0	1	7	0	0	0	20	2	1	1	214	2	0	0	157	1	1	6	3610	113	0	1	4336	128	2749	4	5	2	6105	2	6394	930	2	1	885	36	0	0	1179	3	6	0
OTU_130;size=28;	3	1	2	0	3	2	0	1	11	20	0	1	5	2	2	1	65	226	1	8	114	17	8	9	0	23	95	62	13	66	5	3	1068	374	31	47	355	31	35	11	2	274
OTU_1300;size=4;	0	0	0	0	0	1	0	0	1	0	0	0	0	0	0	0	0	0	0	0	2	0	0	0	0	0	3	0	0	3	0	0	2	1	0	0	1	0	0	0	0	1
OTU_1301;size=4;	4	0	0	1	4	2	2	0	1	2	2	3	4	0	0	18	1	3	2	4	6	4	2	3	2	3	9	6	5	4	3	3	8	0	0	5	5	2	0	3	51	1
OTU_1302;size=4;	6	3	3	4	8	6	2	1	0	11	1	4	8	2	0	3	2	9	1	3	9	6	1	4	2	4	14	2	1	5	2	0	9	10	0	2	1	1	1	0	5	7
OTU_1303;size=4;	3	0	0	0	4	4	0	1	2	3	1	0	3	0	0	0	0	2	1	4	6	2	2	1	0	3	0	2	3	4	0	0	4	1	0	1	5	1	2	0	0	7
OTU_1304;size=4;	26	5	6	13	33	13	8	6	11	27	0	47	14	3	5	18	10	23	2	10	60	13	6	23	1	10	19	20	4	51	7	4	44	29	16	38	59	9	6	4	47	44
OTU_1305;size=4;	2	1	3	4	8	1	2	5	3	1	0	5	1	0	0	7	1	5	1	3	5	2	6	11	1	7	9	6	6	2	6	1	8	7	4	6	14	0	2	0	4	0
OTU_1306;size=4;	5	2	3	4	6	5	9	2	4	3	7	4	4	3	0	6	1	1	5	3	1	1	1	5	0	2	3	1	0	0	0	2	2	2	3	6	0	0	0	1	6	0
OTU_1307;size=4;	1	2	2	1	2	2	1	0	0	1	0	3	2	0	3	1	1	3	2	2	5	2	1	4	1	2	4	0	1	5	1	0	6	3	3	1	5	2	0	0	3	3
OTU_1308;size=4;	7	0	4	1	1	4	0	0	5	4	1	2	4	4	3	2	1	5	3	0	7	4	2	1	0	0	1	0	2	6	0	1	7	1	8	3	2	0	0	2	6	3
OTU_1309;size=4;	0	0	0	0	0	0	0	0	0	0	2	0	0	0	0	0	0	0	22	0	0	0	26	0	1	0	0	0	30	0	51	0	0	0	2	0	0	0	2	0	0	0
OTU_131;size=28;	0	0	0	0	0	0	0	0	0	0	0	0	0	0	0	0	0	0	0	0	0	0	0	0	0	0	0	0	0	0	0	0	0	0	0	9	0	0	0	0	0	0
OTU_1310;size=4;	19	1	0	2	28	13	0	2	4	7	0	6	12	3	0	2	7	13	0	6	39	3	0	4	0	12	19	16	0	26	0	0	34	7	0	1	16	1	0	1	5	35
OTU_1311;size=4;	6	12	17	6	19	5	14	4	5	7	12	3	7	4	6	1	0	6	3	1	5	8	8	4	1	0	2	1	6	8	2	1	6	12	4	3	9	0	1	0	7	9
OTU_1312;size=4;	7	3	1	3	11	2	1	2	3	1	5	1	7	2	3	5	5	0	1	1	7	5	1	4	2	2	4	3	0	5	3	0	4	9	1	7	6	0	3	1	10	2
OTU_1313;size=4;	3	4	2	11	10	15	2	2	5	9	6	13	3	4	5	4	0	4	0	8	3	11	2	11	3	9	4	4	5	7	7	4	6	15	5	6	2	4	2	0	13	3
OTU_1314;size=4;	4	2	2	5	8	3	14	4	4	7	2	13	2	4	1	8	1	5	5	13	16	1	6	16	5	3	5	9	4	17	2	3	6	9	5	29	16	4	6	7	23	13
OTU_1315;size=4;	18	7	18	13	17	15	17	6	6	11	6	11	9	4	2	7	1	7	5	5	8	4	10	5	6	3	8	3	4	1	3	1	4	7	6	8	5	0	2	1	23	9
OTU_1316;size=4;	28	11	5	1	29	17	1	2	12	7	2	12	18	4	3	6	1	7	4	5	25	3	1	5	1	4	8	12	7	21	2	0	24	8	0	4	22	1	0	0	7	35
OTU_1317;size=4;	33	8	2	6	45	14	0	2	13	11	0	9	30	7	0	3	7	25	0	3	45	25	1	3	0	15	33	7	1	31	1	0	34	24	2	5	29	1	0	2	21	44
OTU_1318;size=4;	10	4	5	3	18	2	6	4	6	7	1	2	2	1	0	0	1	3	1	3	4	4	1	4	0	5	2	6	0	13	0	0	12	8	2	0	11	0	2	1	9	8
OTU_1319;size=4;	12	7	0	0	24	9	4	3	10	8	0	3	17	2	0	2	2	14	0	3	20	3	1	4	0	1	6	6	0	17	0	0	17	9	0	1	10	1	0	0	7	15
OTU_132;size=28;	250	129	97	151	306	266	117	127	125	223	48	243	113	79	36	192	20	176	20	176	163	127	32	209	14	189	403	114	11	205	17	64	232	522	23	193	205	102	14	45	415	103
OTU_1320;size=4;	7	0	0	0	1	3	0	2	4	1	0	1	3	1	0	0	0	2	0	0	6	0	0	0	0	0	0	8	0	9	0	0	1	0	0	0	4	0	0	0	3	3
OTU_1321;size=4;	22	4	5	7	13	8	3	7	11	7	5	10	7	8	2	8	6	9	0	9	27	9	4	10	1	4	5	11	1	21	2	0	21	20	0	4	30	3	0	1	26	16
OTU_1322;size=4;	2	0	0	0	0	0	0	0	0	0	0	0	0	0	0	0	0	0	0	0	0	0	1	0	0	0	0	0	1	0	0	0	0	4	1	1	0	1	0	0	1	0
OTU_1323;size=4;	29	17	34	8	25	16	28	8	6	21	15	8	9	8	15	11	4	8	18	10	9	1	10	8	2	9	11	11	10	10	11	7	6	14	11	15	11	3	3	4	19	10
OTU_1324;size=4;	2	1	1	0	0	1	1	4	1	0	1	1	1	0	0	0	0	0	4	3	2	2	6	3	2	4	5	0	2	4	3	2	5	4	5	11	4	0	3	0	2	0
OTU_1325;size=4;	1	0	0	0	0	1	0	0	0	2	0	1	0	1	0	0	0	0	1	0	0	0	0	0	0	1	1	0	2	3	0	1	0	1	1	6	0	0	2	4	2	0
OTU_1326;size=4;	0	0	2	1	3	0	1	1	0	0	2	3	0	0	3	1	0	0	2	3	0	1	3	7	4	1	3	1	0	2	3	4	1	7	9	2	1	1	1	2	1	0
OTU_1327;size=4;	6	0	3	5	1	2	0	4	0	1	2	9	4	2	4	5	6	16	6	8	17	13	2	12	2	14	37	12	9	11	4	3	30	20	5	15	19	2	6	4	16	19
OTU_1328;size=4;	16	4	3	4	11	1	4	4	6	5	0	7	5	1	0	5	5	1	0	3	13	3	0	5	0	0	2	10	0	13	0	1	8	1	2	2	7	1	0	2	14	9
OTU_1329;size=4;	5	1	3	0	11	0	0	2	10	0	1	1	2	2	1	1	0	0	1	0	11	1	6	2	0	5	5	1	7	4	1	0	7	5	2	1	4	0	1	0	6	2
OTU_133;size=27;	107	48	72	90	113	117	44	276	37	80	27	123	33	28	31	77	16	185	64	60	78	72	106	58	7	116	276	13	69	68	37	21	98	190	35	44	68	41	74	21	154	69
OTU_1330;size=4;	0	3	4	5	4	2	6	4	1	2	2	2	1	3	1	1	0	0	2	2	2	0	1	1	0	2	2	0	3	0	5	0	2	0	2	3	3	0	1	1	2	1
OTU_1331;size=4;	4	4	6	3	9	8	8	1	1	0	1	4	1	2	3	3	0	5	2	0	7	3	3	0	1	0	5	2	1	1	1	0	3	7	3	4	8	0	1	0	4	7
OTU_1332;size=4;	3	1	3	0	6	0	2	0	2	1	0	5	3	1	2	0	0	2	0	0	6	1	0	3	0	3	2	7	3	6	0	0	7	9	0	4	5	1	0	0	0	6
OTU_1333;size=4;	19	6	1	3	12	12	2	1	7	8	0	7	14	2	0	4	1	4	0	3	7	4	0	2	0	1	11	8	0	6	0	0	14	9	0	1	4	5	0	1	9	9
OTU_1334;size=4;	0	0	0	1	0	2	1	0	1	0	0	3	3	0	2	0	0	6	1	1	3	1	0	2	0	4	1	1	2	2	1	1	0	1	0	2	0	1	0	0	0	1
OTU_1335;size=4;	5	0	1	0	5	3	2	1	0	4	1	2	6	2	1	2	3	2	3	3	10	4	1	1	0	2	5	3	2	11	0	0	7	7	1	2	8	1	0	0	6	5
OTU_1336;size=4;	10	0	0	0	7	1	0	0	1	3	2	0	1	0	1	1	4	8	0	2	14	7	1	0	0	5	4	1	0	19	0	0	11	9	1	2	8	2	0	0	4	11
OTU_1337;size=4;	4	1	1	0	6	8	10	0	1	8	2	1	4	1	2	1	0	2	0	0	0	1	2	4	0	2	1	0	5	0	2	1	3	0	2	0	0	2	2	0	3	0
OTU_1338;size=4;	106	26	9	16	107	63	5	18	84	62	1	37	51	19	2	27	59	122	0	9	239	103	4	33	0	78	174	102	4	206	2	3	181	146	2	15	161	26	1	3	60	180
OTU_1339;size=4;	3	3	4	5	5	2	8	7	1	2	5	13	0	0	1	6	0	1	3	3	2	4	10	8	2	1	3	1	3	1	1	5	1	6	5	16	2	2	5	1	8	2
OTU_134;size=27;	103	61	110	91	164	128	111	73	54	80	52	95	58	24	37	42	9	50	48	162	56	20	54	123	25	26	65	19	42	67	48	42	46	57	56	76	76	19	32	10	93	53
OTU_1340;size=4;	9	7	7	3	9	16	1	6	4	3	6	15	5	5	2	7	1	9	9	5	9	2	9	2	1	8	4	1	10	6	3	2	8	13	3	6	9	1	7	2	12	1
OTU_1341;size=4;	3	1	0	0	3	4	0	3	3	4	0	4	5	3	1	0	0	1	0	1	6	2	0	2	0	6	6	0	0	10	0	1	3	5	0	0	2	0	0	1	4	2
OTU_1342;size=4;	10	1	1	1	10	8	5	3	9	5	0	6	5	2	0	2	5	5	0	3	12	4	0	1	0	1	6	0	0	12	0	1	15	7	0	4	3	7	0	0	13	12
OTU_1343;size=4;	5	1	1	0	3	2	0	0	1	5	0	0	3	1	0	1	0	3	0	0	3	2	0	0	0	0	1	1	0	5	0	0	2	0	0	0	2	0	0	0	0	4
OTU_1344;size=4;	12	5	13	9	15	8	11	11	6	9	8	14	10	5	5	2	0	6	3	6	10	4	4	11	3	1	6	2	3	5	5	3	9	1	7	9	8	2	3	1	12	1
OTU_1345;size=4;	17	16	25	35	27	11	33	22	11	16	15	18	10	7	6	15	2	4	4	14	8	4	7	28	10	3	19	2	9	14	6	12	13	20	12	25	6	2	7	14	29	7
OTU_1346;size=4;	5	2	0	1	11	7	1	1	2	6	0	5	11	3	0	1	2	2	0	2	5	7	2	2	0	3	3	4	0	4	0	0	7	3	0	1	6	0	0	1	3	3
OTU_1347;size=4;	6	0	2	0	4	2	4	1	2	2	3	0	2	1	0	2	2	4	2	0	15	6	6	3	0	2	10	5	3	7	2	0	7	13	4	2	14	1	3	0	5	7
OTU_1348;size=4;	2	2	0	0	3	1	0	0	1	0	1	1	2	2	0	1	0	1	0	0	5	0	0	1	0	2	3	0	0	4	0	0	1	0	0	1	2	2	0	0	1	0
OTU_1349;size=4;	6	0	2	2	11	4	8	0	4	4	1	2	2	1	4	0	3	7	3	0	20	2	2	2	1	6	10	4	2	15	2	0	18	8	1	0	26	0	0	0	0	20
OTU_135;size=27;	63	29	32	18	106	92	40	8	34	80	43	69	40	43	39	31	11	66	67	49	89	63	134	64	13	60	91	33	51	127	71	13	95	150	82	68	92	19	31	18	82	55
OTU_1350;size=4;	7	4	5	6	11	8	12	6	4	4	3	10	3	2	4	5	2	0	5	4	5	3	5	10	1	3	5	3	7	1	2	4	3	9	5	6	2	0	3	1	14	2
OTU_1351;size=4;	7	1	2	5	20	9	5	4	5	3	0	6	8	1	1	9	0	3	1	6	4	2	0	2	5	0	2	0	1	4	0	0	10	6	5	7	7	3	0	6	6	8
OTU_1352;size=4;	24	8	1	6	26	14	3	1	8	16	1	4	22	4	1	11	6	23	1	6	49	16	1	4	1	18	21	11	0	39	3	0	24	20	0	1	34	1	1	1	9	38
OTU_1353;size=4;	4	0	0	1	6	3	0	0	3	0	0	1	2	0	0	1	1	0	0	1	5	1	0	5	0	0	0	2	0	1	0	0	6	5	0	0	4	0	0	0	0	3
OTU_1354;size=4;	5	0	1	0	5	2	3	5	0	2	0	2	1	0	0	1	1	1	1	1	17	3	0	1	1	2	7	5	1	14	0	0	21	3	1	3	7	2	1	0	9	5
OTU_1355;size=4;	0	0	0	0	0	0	0	2	0	0	0	8	0	0	1	2	0	0	0	5	1	0	0	0	0	0	0	0	0	7	0	0	3	5	0	0	0	0	0	0	8	4
OTU_1356;size=4;	10	3	3	3	14	6	5	0	6	4	1	4	5	3	0	5	2	3	0	0	14	1	0	7	0	2	3	5	0	14	1	0	13	8	0	3	4	4	1	1	5	20
OTU_1357;size=4;	14	2	9	5	10	12	7	2	2	11	11	4	10	4	6	1	6	4	3	2	7	4	1	0	0	3	6	2	3	5	3	1	6	14	1	4	0	2	0	0	5	3
OTU_1358;size=4;	0	0	1	0	5	0	0	0	2	0	2	2	0	0	0	0	0	0	0	0	3	0	0	2	0	0	1	1	0	3	0	0	1	2	0	0	1	0	0	0	3	3
OTU_1359;size=4;	7	1	1	8	4	1	8	7	1	3	1	19	3	2	2	14	1	3	0	13	5	1	12	11	6	4	1	2	7	6	7	7	3	7	7	18	4	0	6	8	15	1
OTU_136;size=27;	0	1	2	0	0	2	1	0	0	3	8	0	0	2	5	0	0	8	374	0	0	6	387	0	0	8	1131	0	390	0	513	2	0	5	33	0	0	1	8	0	0	0
OTU_1360;size=4;	1	0	1	2	5	1	0	0	1	1	0	1	1	1	2	2	1	4	3	0	1	3	1	6	2	2	3	0	3	6	2	0	8	9	3	1	9	1	0	1	2	2
OTU_1361;size=4;	7	3	2	0	5	2	4	5	2	1	2	9	4	1	3	4	3	0	3	7	2	2	6	11	1	1	0	1	3	2	7	1	4	3	6	10	4	3	1	4	10	0
OTU_1362;size=4;	2	2	2	2	9	6	4	4	0	6	0	0	5	1	1	1	1	6	0	1	7	1	4	7	1	0	8	2	1	6	2	1	7	15	5	3	12	2	1	0	3	7
OTU_1363;size=4;	9	2	2	1	8	6	2	4	7	3	0	3	6	4	0	4	0	7	0	2	18	4	0	2	1	0	8	2	0	10	0	0	8	12	0	3	10	1	0	0	2	6
OTU_1364;size=4;	1	12	2	3	1	19	1	2	2	16	1	2	1	4	3	2	1	22	1	1	3	6	0	1	0	14	32	1	0	1	0	2	3	20	0	3	0	1	2	2	0	1
OTU_1365;size=4;	18	2	10	7	5	11	10	4	6	4	3	2	6	3	1	3	1	4	2	4	2	1	2	3	0	1	3	2	4	1	7	0	4	8	2	1	1	0	3	0	5	11
OTU_1366;size=4;	6	1	0	2	7	3	0	0	3	1	0	4	8	0	0	1	3	10	0	2	20	2	0	7	0	1	3	6	0	6	0	0	15	4	0	3	9	1	0	1	4	20
OTU_1367;size=4;	8	1	0	2	9	0	2	2	5	2	0	9	7	1	0	7	5	10	1	2	38	14	3	8	0	8	25	12	3	16	4	0	21	23	10	4	19	11	2	0	14	19
OTU_1368;size=4;	15	17	15	6	14	16	24	10	6	16	12	5	7	6	4	4	2	21	13	4	6	6	8	3	1	11	9	1	2	3	1	0	3	10	3	4	5	1	3	0	10	5
OTU_1369;size=4;	8	2	0	0	5	2	1	0	0	3	0	3	3	0	0	2	1	2	0	1	6	2	0	2	0	6	3	2	0	1	0	0	1	3	1	0	5	0	0	0	1	5
OTU_137;size=26;	52	20	34	24	69	26	33	27	19	33	6	80	42	15	24	51	17	41	9	64	95	36	46	79	14	50	139	75	51	109	49	34	119	150	44	78	115	18	33	25	116	62
OTU_1370;size=4;	3	1	0	0	3	1	3	2	1	0	3	5	0	0	4	3	2	9	10	7	13	9	6	9	5	1	7	10	9	8	6	3	10	10	4	8	2	2	4	1	10	7
OTU_1371;size=4;	13	1	0	0	18	9	0	0	2	5	0	1	11	2	1	1	5	4	0	2	24	10	1	0	0	6	5	7	0	11	0	0	8	2	0	0	3	1	0	0	2	16
OTU_1372;size=4;	9	3	4	9	8	6	3	1	2	4	1	16	3	1	1	10	2	3	0	5	7	2	1	12	3	6	13	7	4	8	3	2	16	15	8	7	8	2	4	2	12	2
OTU_1373;size=4;	10	0	1	1	14	5	0	1	1	3	0	1	2	0	0	0	3	8	0	0	6	4	0	2	0	2	11	1	0	7	0	0	5	12	1	1	3	2	0	1	3	9
OTU_1374;size=4;	25	10	16	10	29	10	36	9	8	17	15	3	19	4	7	10	3	5	13	8	15	1	16	14	4	4	3	2	10	6	10	7	5	10	14	9	9	3	0	0	18	7
OTU_1375;size=4;	11	0	1	3	7	1	3	1	2	0	0	4	2	1	1	1	2	3	2	2	8	2	3	2	1	8	2	2	3	2	1	0	5	6	3	1	3	0	2	0	3	5
OTU_1376;size=4;	7	2	2	0	7	1	9	0	0	3	3	7	1	0	1	2	1	0	4	6	1	1	5	12	4	1	0	1	5	2	3	3	1	4	5	19	2	1	5	2	9	1
OTU_1377;size=4;	21	13	16	10	42	18	29	9	13	13	20	10	16	4	9	9	2	8	12	11	10	2	12	25	5	4	26	3	18	11	10	6	12	12	6	9	30	6	19	0	14	11
OTU_1378;size=4;	6	0	1	0	12	7	0	1	3	4	0	4	4	0	0	1	3	0	0	0	9	3	0	1	0	3	19	1	0	13	0	0	11	4	0	1	5	0	0	1	1	8
OTU_1379;size=4;	8	0	6	5	3	2	3	5	2	0	2	14	4	0	2	3	3	3	3	7	12	4	9	9	0	2	7	10	2	6	1	1	13	11	6	4	6	2	7	3	8	8
OTU_138;size=26;	239	135	341	198	253	191	379	170	97	201	226	77	113	55	50	53	15	57	109	68	77	50	176	150	48	58	67	32	91	83	80	39	74	96	104	93	77	16	46	16	127	73
OTU_1380;size=4;	7	2	3	1	5	4	2	2	5	4	1	3	5	2	7	0	1	5	4	8	11	5	4	1	4	9	7	3	6	9	4	1	9	10	7	3	5	3	1	0	4	10
OTU_1381;size=4;	4	3	5	8	4	3	4	1	4	0	1	4	2	0	0	1	3	2	1	1	1	2	0	1	0	1	7	5	0	4	0	0	4	0	2	4	9	0	1	1	2	2
OTU_1382;size=4;	4	4	3	7	4	9	7	4	1	8	1	15	4	2	6	9	0	3	2	9	4	3	1	8	3	1	3	2	6	2	10	11	5	9	9	23	3	1	4	2	24	2
OTU_1383;size=4;	1	2	2	0	7	1	4	0	1	1	0	3	0	0	0	0	1	0	1	2	6	3	7	0	0	2	5	1	3	5	4	4	2	6	4	2	3	1	0	1	6	4
OTU_1384;size=4;	4	3	1	0	5	0	1	0	3	2	2	4	3	0	1	2	0	5	1	5	7	1	4	3	0	6	3	2	1	13	3	0	4	7	8	2	5	0	2	1	6	2
OTU_1385;size=4;	2	1	0	4	3	2	2	1	4	2	1	1	5	0	1	0	0	4	3	1	12	6	4	2	0	1	9	6	7	7	6	4	11	5	1	2	5	0	1	2	5	9
OTU_1386;size=4;	6	1	0	2	9	2	0	1	1	0	0	3	6	1	0	1	5	5	0	0	10	1	1	0	0	0	3	2	0	6	0	0	15	9	0	0	3	1	0	2	2	11
OTU_1387;size=4;	28	14	26	9	39	10	18	8	5	19	6	2	14	5	4	0	1	7	1	2	3	1	7	2	1	4	3	5	4	1	5	1	7	4	2	1	2	0	2	0	3	15
OTU_1388;size=4;	8	0	0	2	2	13	0	1	1	4	2	7	2	1	3	0	6	3	0	0	5	6	1	5	0	2	3	4	1	0	3	2	4	7	1	3	3	1	3	0	3	0
OTU_1389;size=4;	19	11	0	6	20	15	2	7	8	16	0	6	10	3	0	1	5	17	0	4	13	11	0	7	1	19	37	2	0	15	0	1	29	19	0	3	25	5	0	1	12	15
OTU_139;size=25;	261	158	324	131	334	160	363	162	116	236	243	61	177	109	59	50	17	72	64	49	100	56	110	106	18	88	61	42	65	64	73	20	55	125	81	53	49	16	27	14	93	103
OTU_1390;size=4;	12	5	21	3	20	8	7	6	7	9	7	2	10	3	3	1	1	0	5	0	0	1	3	2	1	3	5	0	2	2	2	0	3	3	1	1	3	1	1	0	2	2
OTU_1391;size=4;	3	2	1	0	3	1	1	2	1	3	0	1	3	1	0	3	2	2	1	0	7	2	0	3	0	5	3	1	0	1	0	1	7	1	0	2	7	0	0	0	0	3
OTU_1392;size=4;	29	13	26	12	29	13	36	13	2	15	22	7	9	11	3	6	4	9	3	7	9	4	10	8	3	5	6	2	2	3	7	4	4	14	3	3	7	1	4	3	13	7
OTU_1393;size=4;	9	2	0	3	19	15	2	3	5	9	0	11	12	0	0	1	2	2	1	3	14	4	0	6	0	1	7	3	1	14	0	0	26	2	0	4	9	0	0	2	12	17
OTU_1394;size=4;	6	2	5	4	5	2	10	6	3	4	5	2	7	1	1	0	1	2	2	4	6	1	1	5	1	3	3	1	0	1	1	0	1	5	0	3	1	2	2	1	4	6
OTU_1395;size=4;	1	1	0	1	2	1	4	0	0	3	2	1	0	0	0	2	2	0	5	0	1	0	0	4	0	1	9	0	2	1	3	2	3	6	2	7	7	0	2	2	4	3
OTU_1396;size=4;	7	4	17	13	7	9	21	20	4	9	3	15	4	0	7	13	0	1	3	9	1	0	3	13	2	2	1	1	1	7	1	7	1	6	4	17	4	2	6	7	23	5
OTU_1397;size=4;	9	2	4	1	8	6	4	2	3	3	5	6	4	0	2	2	1	2	3	9	7	0	5	10	2	1	5	3	7	6	4	3	5	4	9	4	17	0	5	4	7	7
OTU_1398;size=4;	11	1	3	1	8	2	4	4	4	4	2	8	1	2	2	7	3	10	2	5	7	6	11	8	0	6	21	8	3	21	8	4	15	25	3	5	11	3	8	5	9	10
OTU_1399;size=4;	13	0	0	0	25	4	1	0	6	4	0	5	5	0	0	0	6	4	0	0	17	4	0	0	0	2	8	2	0	16	0	0	17	7	0	2	18	0	0	1	0	20
OTU_14;size=156;	2139	1047	1684	1126	2218	1918	1869	812	1052	1266	1052	732	1012	444	614	477	171	655	745	531	968	579	965	972	279	555	1036	290	644	664	648	377	750	1082	863	713	750	230	430	189	1013	760
OTU_140;size=25;	108	38	40	48	141	93	46	46	60	69	25	110	78	30	27	62	35	95	25	80	117	89	55	120	15	109	279	84	48	216	47	42	143	270	80	114	185	61	40	28	152	113
OTU_1400;size=4;	7	8	9	7	12	7	7	2	5	5	6	8	6	2	10	5	1	4	2	5	6	3	9	15	2	5	5	2	7	8	7	5	7	7	10	19	6	0	5	4	21	6
OTU_1401;size=4;	5	0	3	2	10	2	0	0	3	6	4	3	7	2	0	2	7	8	3	1	25	13	1	3	0	15	25	12	1	22	0	2	16	15	1	4	8	1	1	2	7	24
OTU_1402;size=4;	0	0	2	0	3	2	1	1	3	2	2	3	3	0	2	1	0	2	1	0	4	9	1	0	0	3	9	3	0	7	4	0	11	8	2	4	8	0	1	1	3	7
OTU_1403;size=4;	14	0	0	2	2	2	0	1	1	4	0	1	3	2	0	3	0	4	0	2	6	5	0	2	0	2	7	3	0	2	0	0	8	7	0	0	3	1	0	0	5	6
OTU_1404;size=4;	13	5	4	6	12	3	7	2	6	4	3	4	10	3	1	0	0	3	1	1	8	2	6	2	1	3	2	3	4	7	1	0	11	3	2	6	7	0	5	0	6	10
OTU_1405;size=4;	16	5	0	9	6	23	2	0	2	12	4	5	13	8	1	2	3	11	0	0	6	38	1	2	0	22	30	2	1	9	0	1	7	52	1	2	6	10	1	0	6	4
OTU_1406;size=4;	20	4	0	2	30	5	2	1	7	6	0	4	14	1	0	0	6	7	1	5	23	11	1	2	0	6	12	8	0	26	0	0	27	6	0	4	17	1	0	0	5	22
OTU_1407;size=4;	26	4	17	8	19	8	13	6	2	13	3	3	7	2	3	4	2	5	6	4	7	1	3	4	0	4	6	1	3	6	4	2	0	8	6	3	0	0	0	0	4	4
OTU_1408;size=4;	4	3	10	4	20	3	5	6	1	7	8	11	13	4	1	2	1	4	1	5	1	5	13	7	1	5	1	0	4	6	2	2	5	4	2	5	4	1	2	1	17	0
OTU_1409;size=4;	15	10	13	13	23	15	17	9	3	16	7	4	3	6	2	4	2	12	1	3	5	5	3	6	0	6	4	0	4	3	7	4	4	13	3	3	2	0	4	0	8	7
OTU_141;size=25;	473	164	337	143	465	257	321	157	222	294	206	73	279	95	77	56	26	115	89	56	188	96	118	112	36	81	117	68	69	126	81	33	170	160	98	95	134	24	48	11	111	182
OTU_1410;size=4;	8	5	1	2	22	19	3	2	15	6	0	7	11	2	0	4	5	17	1	2	24	7	0	1	0	8	10	2	0	8	0	0	18	11	0	4	23	3	0	1	7	17
OTU_1411;size=4;	6	5	8	6	15	9	13	5	8	6	5	2	4	2	1	1	2	2	4	5	8	2	4	7	0	0	2	1	2	2	2	2	0	5	1	2	0	0	2	0	2	1
OTU_1412;size=4;	4	1	1	4	13	2	2	0	2	2	0	4	7	4	0	3	1	6	0	0	18	15	2	5	1	3	25	5	1	14	2	0	11	3	3	2	5	2	2	0	3	12
OTU_1413;size=4;	13	6	1	2	8	8	0	1	5	11	0	2	2	2	0	0	0	16	0	3	9	4	0	0	0	5	8	8	0	6	0	0	7	15	0	0	2	2	0	1	3	5
OTU_1414;size=4;	0	0	0	0	0	1	0	0	0	0	0	5	0	0	0	0	0	1	3	6	2	1	2	4	0	1	6	1	1	5	1	1	8	1	3	5	7	0	1	1	6	3
OTU_1415;size=4;	5	2	1	0	12	4	6	2	2	1	1	1	3	0	1	1	0	9	4	2	9	7	4	2	1	5	11	4	5	11	3	0	15	12	5	1	7	3	2	0	5	5
OTU_1416;size=4;	8	2	2	5	13	5	1	1	6	1	2	2	4	1	2	1	0	11	6	0	12	1	4	4	0	4	11	5	1	3	3	0	17	11	3	1	5	0	1	0	3	14
OTU_1417;size=4;	7	2	4	1	8	5	2	1	9	6	3	4	6	0	1	1	3	7	1	2	12	7	1	5	0	1	2	0	0	7	2	0	7	0	1	3	4	2	1	1	2	6
OTU_1418;size=4;	0	1	1	0	0	1	5	0	0	1	0	3	1	0	1	5	0	3	1	1	6	3	2	4	1	0	14	6	4	11	2	2	8	10	3	5	6	0	5	1	8	4
OTU_1419;size=4;	6	9	2	1	16	9	5	1	11	10	4	8	11	2	4	1	5	24	8	1	19	12	7	1	0	14	17	4	10	26	6	1	20	12	6	1	13	4	2	0	5	14
OTU_142;size=25;	177	55	51	67	177	129	45	45	100	76	19	110	90	24	17	53	14	77	24	31	137	69	41	62	8	40	183	75	54	142	27	18	184	95	50	36	147	23	52	13	140	90
OTU_1420;size=4;	13	3	8	2	21	6	3	7	6	4	7	9	8	0	1	2	6	10	2	4	21	7	3	6	1	7	6	2	4	17	2	4	15	8	6	4	11	3	0	2	13	10
OTU_1421;size=4;	11	3	0	2	22	9	0	2	14	6	0	3	14	3	0	2	2	14	0	2	30	3	0	8	0	5	8	15	0	9	1	2	14	6	0	1	15	1	0	0	6	17
OTU_1422;size=4;	9	2	11	2	15	4	12	1	6	7	4	3	6	0	0	1	0	3	5	1	3	1	6	1	2	3	2	0	1	5	3	4	1	0	2	1	2	3	1	0	4	1
OTU_1423;size=4;	2	0	0	0	9	0	2	2	0	2	0	4	1	0	0	6	0	0	1	1	4	0	3	2	0	1	2	2	4	4	2	0	1	3	2	1	2	1	4	1	4	2
OTU_1424;size=4;	2	2	0	3	2	2	1	4	1	5	2	2	0	2	1	3	0	1	1	2	3	4	1	3	0	1	4	0	2	3	2	2	2	3	5	3	3	2	0	0	10	1
OTU_1425;size=4;	11	2	2	1	11	1	0	0	3	0	0	2	7	2	0	0	1	3	0	0	16	2	1	0	0	2	1	3	1	9	0	0	10	8	2	0	11	2	2	0	2	9
OTU_1426;size=4;	5	2	0	1	7	1	0	1	9	1	0	2	2	0	0	0	3	9	0	0	12	5	0	0	0	2	5	9	0	9	0	0	24	6	0	1	11	0	0	0	4	15
OTU_1427;size=4;	18	1	5	2	14	7	1	3	8	3	0	9	4	7	1	3	4	10	0	6	15	9	0	10	1	6	19	9	1	12	0	0	10	16	0	4	25	3	0	4	17	11
OTU_1428;size=4;	9	4	6	7	11	7	14	4	0	5	9	1	6	2	0	1	1	3	1	2	4	0	2	3	0	2	2	3	2	6	5	0	3	7	4	2	8	0	1	0	1	1
OTU_1429;size=4;	12	7	17	3	16	7	15	9	6	6	17	1	7	9	1	1	0	2	1	0	5	1	6	2	1	5	1	1	3	5	0	2	3	13	2	2	2	1	0	0	2	4
OTU_143;size=25;	144	75	52	74	185	117	53	50	85	132	20	182	83	57	36	81	32	159	51	71	178	130	71	81	2	156	303	96	120	261	90	19	227	336	82	79	245	60	74	15	218	131
OTU_1430;size=4;	9	2	6	3	15	13	3	0	2	2	1	1	5	1	2	1	2	2	1	2	5	1	2	4	1	0	4	1	2	10	2	0	11	7	6	2	6	4	3	1	2	5
OTU_1431;size=4;	2	6	2	1	10	4	5	0	7	1	0	4	4	3	2	1	1	6	0	1	5	1	1	3	2	1	2	0	0	2	0	1	10	7	0	3	2	0	0	0	3	11
OTU_1432;size=4;	9	7	3	5	4	5	4	2	1	4	2	8	7	1	2	3	0	0	1	6	1	2	2	9	1	2	1	2	2	0	2	1	0	4	0	10	5	1	0	1	12	1
OTU_1433;size=4;	2	3	1	0	3	1	2	2	0	2	1	2	1	1	1	0	0	0	1	4	1	1	2	1	0	1	4	0	3	4	4	3	3	5	3	7	4	0	6	3	1	1
OTU_1434;size=4;	8	3	3	0	6	1	6	1	2	8	2	3	7	1	9	4	1	10	11	1	17	6	15	3	0	8	12	11	3	4	2	2	8	10	2	0	7	2	2	0	3	16
OTU_1435;size=4;	4	3	3	2	5	4	4	2	0	2	3	0	3	0	2	1	0	0	1	0	3	1	1	1	1	3	1	1	2	4	0	0	4	0	3	0	1	0	0	0	8	1
OTU_1436;size=4;	3	2	0	2	8	2	0	2	0	1	0	3	3	0	0	3	1	3	2	1	4	2	2	4	0	0	2	5	6	12	0	1	12	19	1	4	10	2	1	1	6	5
OTU_1437;size=4;	11	4	4	4	17	4	2	3	6	1	3	8	5	0	0	5	2	2	0	9	10	4	3	6	0	7	14	2	5	13	5	0	11	13	4	6	3	4	7	1	7	7
OTU_1438;size=4;	5	1	3	0	11	2	0	0	5	5	0	4	4	1	0	5	3	6	1	1	10	9	1	3	0	4	7	4	0	8	1	0	9	8	0	2	12	0	0	0	5	10
OTU_1439;size=4;	25	4	2	6	29	14	2	1	8	17	0	5	25	5	0	3	5	6	0	2	16	6	0	9	0	3	7	5	0	11	0	1	14	11	0	9	15	0	0	2	12	10
OTU_144;size=25;	46	18	40	27	85	47	42	25	33	38	28	30	43	22	56	23	15	91	37	37	109	63	90	64	15	45	112	38	47	106	57	26	72	104	70	70	68	10	33	9	60	90
OTU_1440;size=4;	25	11	3	27	36	20	13	10	21	10	5	34	23	1	0	21	4	26	7	18	38	14	20	19	10	18	34	27	11	64	6	15	62	60	13	28	75	7	11	8	49	37
OTU_1441;size=4;	42	10	42	14	35	29	21	13	13	20	18	9	9	6	3	2	1	10	3	6	15	9	8	11	1	10	10	13	9	6	7	5	16	17	9	6	13	7	4	2	14	23
OTU_1442;size=4;	18	3	5	4	18	8	4	6	8	6	1	9	9	3	0	9	2	3	2	2	11	3	0	1	1	2	6	2	1	4	1	1	12	11	0	4	2	1	0	0	24	12
OTU_1443;size=4;	7	2	12	8	9	7	5	5	1	0	6	4	1	1	1	1	0	2	4	6	2	2	2	4	1	2	5	2	1	5	0	4	1	4	2	6	1	0	4	1	5	0
OTU_1444;size=4;	6	2	1	2	12	6	0	2	3	8	0	2	9	3	0	1	0	9	0	4	13	10	0	6	0	8	7	10	0	18	0	0	16	9	0	3	14	4	0	2	7	12
OTU_1445;size=4;	13	2	0	1	29	9	2	2	12	10	1	7	9	3	2	6	11	4	0	1	21	8	0	0	0	3	6	8	0	18	0	0	23	8	0	4	23	2	0	4	7	29
OTU_1446;size=4;	29	9	21	17	29	18	25	7	9	25	11	13	21	7	10	7	5	14	6	9	12	11	10	5	2	14	14	4	11	10	10	5	17	23	7	17	11	1	11	4	13	12
OTU_1447;size=4;	37	18	24	26	51	37	46	30	29	30	23	30	38	8	12	29	6	17	8	29	33	6	16	36	22	7	13	7	9	22	17	12	17	23	33	41	13	2	13	8	58	13
OTU_1448;size=4;	29	17	19	8	33	10	16	11	13	19	23	4	21	5	3	2	1	7	6	7	4	4	7	8	2	13	7	2	3	4	6	1	9	11	3	1	10	1	1	2	6	7
OTU_1449;size=4;	0	0	1	0	2	0	1	0	3	0	0	0	6	0	2	0	0	0	1	0	6	2	2	0	0	1	2	2	1	0	4	1	0	5	2	1	0	0	1	1	3	4
OTU_145;size=25;	203	87	38	43	275	195	62	50	95	119	26	120	122	30	22	81	60	225	23	51	272	151	61	99	8	130	270	128	71	277	57	21	237	237	55	103	207	56	60	11	152	193
OTU_1450;size=4;	13	6	7	8	11	8	2	4	8	12	0	16	9	3	2	5	0	1	0	4	15	5	0	7	0	2	4	2	2	5	0	1	10	6	2	3	11	0	0	2	9	8
OTU_1451;size=4;	11	6	0	0	19	8	4	2	4	4	0	5	5	2	0	3	3	7	2	0	10	11	4	6	0	11	9	6	1	7	0	0	10	9	0	2	17	1	2	0	3	11
OTU_1452;size=4;	22	12	8	8	52	25	7	10	21	24	5	25	14	9	6	7	23	94	14	18	122	52	32	11	1	76	119	40	23	104	12	6	131	140	14	30	99	24	21	5	37	129
OTU_1453;size=4;	20	5	11	7	21	16	9	4	4	4	13	9	10	3	5	7	0	4	6	2	5	4	7	4	0	11	5	9	5	6	3	5	14	10	6	8	8	2	2	3	3	1
OTU_1454;size=4;	3	0	6	3	3	6	9	7	0	1	7	0	6	1	4	2	1	2	5	6	1	1	4	7	1	3	4	2	5	3	4	5	5	6	0	14	6	1	1	2	7	3
OTU_1455;size=4;	79	23	36	32	67	29	37	34	20	16	19	38	36	9	14	21	12	20	8	22	56	12	9	42	11	13	11	13	2	41	0	18	24	21	5	17	20	3	2	10	62	36
OTU_1456;size=4;	18	10	10	9	13	13	21	3	6	14	2	0	5	3	4	1	0	6	0	2	5	3	4	6	0	3	6	2	3	4	4	1	4	2	2	3	9	2	0	1	4	4
OTU_1457;size=4;	12	3	7	3	3	1	4	0	3	0	4	1	3	0	1	1	1	1	1	1	6	1	2	3	2	3	3	1	3	1	6	2	2	2	4	3	3	0	3	1	3	1
OTU_1458;size=4;	1	0	2	1	5	3	5	3	0	1	2	1	1	1	1	1	1	1	0	0	1	0	0	3	1	0	0	1	0	1	1	0	2	2	0	1	0	2	0	2	2	1
OTU_1459;size=4;	33	19	25	8	33	18	29	5	8	24	13	3	23	8	6	8	4	9	3	0	7	6	4	5	0	4	7	3	3	6	5	4	9	8	3	4	5	1	7	2	7	6
OTU_146;size=25;	153	80	130	132	209	151	139	114	95	125	105	319	119	63	75	163	38	109	77	177	212	161	129	271	46	163	265	105	114	263	106	60	198	510	138	392	302	87	91	69	358	197
OTU_1460;size=4;	15	5	3	17	12	1	6	5	7	4	7	2	3	0	9	2	0	2	2	3	5	1	5	3	3	2	4	2	1	5	5	2	9	3	4	3	2	0	0	0	12	2
OTU_1461;size=4;	0	1	1	0	0	0	1	0	0	0	0	1	1	0	0	0	0	0	0	0	0	0	0	1	0	1	0	0	0	0	3	0	0	0	0	2	0	0	0	0	2	0
OTU_1462;size=4;	21	10	18	11	17	8	19	9	6	9	17	12	8	6	3	7	1	4	5	3	10	5	10	13	6	6	8	4	4	15	5	6	9	14	10	20	11	2	3	3	13	3
OTU_1463;size=4;	74	25	56	16	94	34	45	21	25	39	31	10	34	23	16	6	4	16	9	7	19	14	16	17	2	12	14	4	17	9	6	1	21	21	14	8	23	4	6	2	6	21
OTU_1464;size=4;	3	3	6	1	9	4	8	6	3	0	4	3	3	0	0	1	0	1	2	3	8	0	0	5	0	2	3	1	1	0	1	0	2	2	0	3	0	1	0	0	1	0
OTU_1465;size=4;	0	0	4	2	0	0	0	1	1	0	1	3	0	0	0	0	0	1	0	3	0	0	0	1	0	0	1	0	0	0	0	0	1	3	0	0	0	0	0	0	1	0
OTU_1466;size=4;	4	0	1	1	11	1	0	1	2	0	1	0	1	3	0	2	0	3	1	0	9	3	0	1	0	0	6	2	0	0	2	0	4	5	0	0	6	0	0	1	2	6
OTU_1467;size=4;	6	1	7	4	8	9	3	3	1	9	5	4	4	1	2	1	2	6	8	3	5	7	10	5	0	6	16	5	9	8	2	4	8	13	6	3	14	3	5	1	10	3
OTU_1468;size=4;	11	9	3	2	13	4	7	0	3	8	7	3	6	3	2	3	1	2	0	2	7	5	9	5	1	7	7	6	1	11	0	4	11	10	8	7	3	0	4	2	6	5
OTU_1469;size=4;	1	1	1	0	0	1	1	3	2	1	1	0	2	1	1	6	0	3	6	2	5	2	2	5	0	1	5	3	3	8	4	7	2	13	3	9	8	1	3	2	4	7
OTU_147;size=24;	73	33	44	21	93	51	52	18	29	35	33	28	53	11	35	19	11	52	39	39	67	205	54	38	5	26	70	23	68	68	54	26	86	82	79	74	73	13	68	29	44	54
OTU_1470;size=4;	0	0	0	0	0	0	1	0	0	0	0	0	0	0	0	0	0	0	0	0	0	0	0	0	0	0	0	0	0	0	0	0	0	0	0	3	0	0	0	0	0	0
OTU_1471;size=4;	3	5	5	3	5	3	3	1	5	0	2	4	2	1	2	0	1	0	1	1	1	1	3	6	0	0	3	0	0	6	1	2	0	2	2	4	2	1	3	0	2	1
OTU_1472;size=4;	7	7	0	1	13	6	0	1	3	8	0	3	9	1	1	1	0	12	0	1	14	9	0	4	0	2	7	3	0	5	0	0	14	10	0	2	3	1	0	1	4	11
OTU_1473;size=4;	6	2	5	8	12	11	12	7	2	7	10	13	2	3	1	5	0	2	5	10	7	3	15	13	13	3	13	1	10	7	8	2	10	8	12	7	1	1	14	1	9	4
OTU_1474;size=4;	6	3	6	5	4	2	4	1	2	2	2	9	3	1	1	6	0	1	3	14	0	0	10	7	5	2	9	1	9	3	6	7	2	11	13	7	3	1	7	3	17	4
OTU_1475;size=4;	4	5	7	5	9	4	8	1	2	1	7	0	10	1	1	0	0	0	4	0	3	1	0	2	1	1	7	2	2	0	0	1	1	3	3	0	2	0	0	0	1	2
OTU_1476;size=4;	3	2	7	0	12	3	8	1	2	7	1	0	1	1	1	0	0	3	2	3	0	1	0	3	1	1	0	0	0	2	1	0	1	1	0	2	0	0	0	0	1	2
OTU_1477;size=4;	1	0	6	11	10	2	5	6	0	2	0	20	3	1	1	8	0	4	1	3	0	1	0	24	0	2	0	1	2	2	0	2	0	3	3	14	1	0	1	5	20	3
OTU_1478;size=4;	3	5	8	3	10	11	14	2	5	6	0	3	2	2	2	8	1	3	1	6	1	3	4	5	0	3	5	0	3	2	4	1	5	8	1	11	0	1	0	2	5	6
OTU_1479;size=4;	5	0	0	0	1	1	2	0	1	1	0	2	1	1	4	0	0	4	5	8	1	5	2	1	2	4	10	1	2	1	0	2	8	8	4	5	6	2	0	3	1	1
OTU_148;size=24;	58	31	32	37	77	49	55	16	37	38	18	71	45	18	34	48	21	72	36	46	47	68	70	51	7	65	229	29	65	101	55	17	88	167	42	48	97	41	60	18	101	88
OTU_1480;size=4;	0	0	0	0	0	0	0	0	0	0	0	0	0	0	0	0	0	0	0	0	0	0	0	0	0	0	0	0	0	0	0	0	0	0	0	3	0	0	0	0	0	0
OTU_1481;size=4;	6	13	14	7	21	11	7	8	4	7	6	5	4	3	1	8	0	3	1	10	13	0	7	12	2	1	21	3	3	9	3	7	17	6	3	9	8	2	0	3	10	3
OTU_1482;size=4;	5	0	3	1	8	4	2	3	0	2	0	7	1	0	2	4	0	1	3	1	6	0	4	4	1	3	1	1	1	4	1	4	0	1	0	8	0	0	4	0	9	3
OTU_1483;size=4;	1	0	0	0	5	0	2	0	0	0	0	0	1	0	1	1	0	1	1	3	1	1	4	1	2	3	3	2	1	4	2	0	2	0	2	1	2	0	5	0	0	0
OTU_1484;size=4;	5	1	2	7	2	7	1	4	0	2	1	3	3	0	0	2	2	1	0	2	6	3	0	5	0	1	9	3	1	4	0	0	6	12	0	2	6	0	0	1	6	2
OTU_1485;size=4;	11	0	6	5	8	12	4	2	1	4	2	4	1	1	8	1	2	0	1	1	2	0	4	1	0	2	1	0	4	5	0	0	3	1	1	9	1	0	0	1	3	2
OTU_1486;size=4;	0	0	0	0	0	0	0	0	0	0	0	0	0	0	0	0	0	0	14	0	0	0	35	0	0	0	0	0	32	0	54	0	0	0	3	0	0	0	8	0	0	0
OTU_1487;size=4;	12	10	7	2	6	4	7	3	2	3	6	9	4	2	3	6	0	2	2	3	2	5	4	6	2	1	3	4	1	3	2	6	6	5	0	4	8	1	3	0	5	2
OTU_1488;size=4;	15	14	7	7	15	5	15	5	7	7	8	6	2	3	4	8	0	3	4	2	0	1	8	8	1	3	8	3	2	7	1	0	1	7	5	10	1	0	1	5	12	4
OTU_1489;size=4;	5	0	1	3	7	3	2	4	2	1	0	1	1	1	4	0	1	1	7	7	3	1	8	7	0	3	7	1	6	7	7	3	6	9	7	7	9	0	3	1	7	3
OTU_149;size=24;	158	31	18	9	148	117	10	14	59	73	8	35	99	41	6	22	15	98	2	11	163	65	6	28	0	76	105	42	12	120	6	4	121	116	9	34	123	12	9	7	53	115
OTU_1490;size=4;	0	2	2	0	0	2	1	0	0	0	0	0	0	0	0	1	0	1	0	0	0	0	0	0	0	1	0	0	0	0	0	0	0	0	0	1	0	1	0	0	1	1
OTU_1491;size=4;	2	6	28	2	16	5	7	2	4	2	1	3	4	0	1	3	0	2	4	0	1	1	3	8	3	1	6	0	7	3	0	3	10	5	4	3	1	0	5	0	6	0
OTU_1492;size=4;	20	5	17	5	9	12	14	10	4	14	11	2	3	2	3	1	0	7	5	4	10	2	5	6	1	8	7	7	2	3	2	0	5	2	4	1	6	0	2	0	3	5
OTU_1493;size=4;	17	3	5	2	21	26	8	4	18	7	8	4	9	1	6	3	7	13	2	1	25	17	12	5	0	6	17	6	3	10	1	0	11	12	1	0	16	1	3	0	10	13
OTU_1494;size=4;	3	0	1	0	1	0	1	0	0	2	2	0	1	0	3	4	0	2	0	1	4	0	0	1	1	1	1	2	0	3	1	4	1	1	2	0	2	0	2	0	2	0
OTU_1495;size=4;	11	2	7	4	6	8	5	0	2	7	3	7	1	2	3	5	0	1	3	10	3	2	5	10	2	5	5	6	4	8	10	9	5	11	7	9	4	1	1	1	18	1
OTU_1496;size=4;	13	12	9	10	11	23	8	12	3	23	3	17	5	13	1	15	3	16	3	10	2	5	0	19	0	8	18	2	0	11	0	1	5	13	1	13	7	4	1	2	31	2
OTU_1497;size=4;	9	0	1	2	9	6	1	1	2	3	1	6	3	0	0	2	1	0	1	0	1	0	3	9	1	0	1	1	2	3	6	0	0	9	4	3	7	0	1	0	8	3
OTU_1498;size=4;	2	0	1	1	1	0	1	0	0	2	0	2	2	0	0	1	4	2	2	0	5	1	3	5	0	0	3	5	1	4	3	0	6	6	1	8	2	2	3	0	3	5
OTU_1499;size=4;	13	5	3	6	29	4	5	3	6	6	4	3	10	3	1	1	0	3	4	7	7	1	6	6	0	5	7	3	1	8	3	1	16	8	4	2	3	1	2	2	2	6
OTU_15;size=153;	1	38	269	1	1	41	815	1	1	40	1438	0	0	8	1242	2	1	12	1173	1	5	46	3185	0	0	8	30	2	3084	1	2065	6	0	55	3401	3	0	7	7904	0	4	0
OTU_150;size=24;	39	8	31	27	54	37	27	50	21	21	31	161	25	9	99	82	10	75	116	226	121	50	239	297	101	93	225	56	194	182	156	120	133	317	161	304	221	55	140	58	245	86
OTU_1500;size=4;	6	3	1	2	6	4	2	0	1	2	0	2	4	0	2	0	2	0	0	0	4	3	0	2	2	2	1	0	0	6	0	0	4	4	3	2	3	0	2	0	2	2
OTU_1501;size=4;	0	0	1	1	11	3	2	1	2	2	0	1	1	3	0	0	6	4	0	0	6	0	0	1	0	6	5	4	0	19	0	0	10	7	0	0	8	0	0	0	0	3
OTU_1502;size=4;	4	0	2	2	6	8	2	0	2	0	0	2	2	0	0	2	7	1	0	0	8	1	0	0	0	1	4	6	0	5	1	0	16	1	0	2	10	0	1	0	6	5
OTU_1503;size=4;	2	1	0	1	3	0	0	2	1	3	3	0	1	0	1	1	0	1	0	0	0	0	1	0	1	1	0	0	0	1	0	1	4	1	1	3	3	0	1	0	1	0
OTU_1504;size=4;	0	1	0	0	2	2	0	0	2	0	0	0	4	2	0	0	1	1	0	0	3	3	0	0	0	2	1	2	0	6	0	1	3	2	2	0	3	0	0	0	0	2
OTU_1505;size=4;	19	15	3	8	26	29	4	6	6	25	1	11	8	6	5	5	7	66	3	4	45	26	8	4	0	45	54	11	11	15	3	1	23	54	8	3	11	6	1	2	10	35
OTU_1506;size=4;	2	0	1	1	11	0	0	1	1	4	1	3	2	0	2	0	2	4	2	0	6	3	0	3	0	1	6	1	1	2	7	1	4	6	2	3	6	1	1	0	2	5
OTU_1507;size=4;	8	0	0	1	5	6	0	0	2	1	1	3	4	0	1	1	4	0	11	2	3	8	1	4	1	1	8	1	3	1	2	1	3	14	5	1	4	2	0	0	4	3
OTU_1508;size=4;	8	6	8	8	16	10	10	3	2	6	8	0	2	0	1	1	2	3	1	2	5	3	3	7	0	1	3	1	4	1	3	3	2	2	3	1	2	2	1	2	0	4
OTU_1509;size=4;	12	4	4	7	26	7	3	3	6	8	6	25	4	3	4	4	2	4	9	13	20	3	6	16	4	4	7	7	2	17	2	4	22	20	4	8	25	1	6	3	20	11
OTU_151;size=24;	125	52	59	51	158	82	52	47	65	93	39	118	73	31	36	81	26	165	42	85	176	155	94	108	4	158	372	58	66	210	67	12	171	481	60	96	144	72	45	20	137	166
OTU_1510;size=4;	1	0	1	1	1	1	0	2	2	1	2	3	1	0	1	0	2	1	0	0	0	0	0	4	0	1	0	0	0	2	0	0	2	2	0	2	0	0	0	0	4	0
OTU_1511;size=4;	15	2	2	1	10	5	4	1	1	1	0	3	2	0	0	1	2	4	0	1	12	8	0	0	0	4	9	5	0	4	0	0	9	10	0	2	10	0	0	1	4	11
OTU_1512;size=4;	5	3	2	2	0	0	2	1	0	1	1	5	1	2	1	4	2	2	1	1	1	1	4	7	0	5	7	1	3	3	3	2	0	2	3	3	8	2	1	1	3	1
OTU_1513;size=4;	4	2	3	2	7	2	1	4	2	3	3	3	2	1	2	1	0	0	1	0	0	0	4	1	0	1	2	0	1	1	0	1	2	3	2	2	0	0	0	0	1	4
OTU_1514;size=4;	37	10	22	10	29	17	20	5	16	5	13	4	7	6	3	2	3	7	3	2	13	8	14	5	0	3	8	4	3	7	5	3	6	13	11	11	11	1	4	3	1	13
OTU_1515;size=4;	13	1	8	2	16	4	9	0	2	7	6	10	8	2	3	3	0	5	6	4	11	10	9	7	1	2	10	3	2	6	7	5	11	13	7	15	6	1	4	1	7	9
OTU_1516;size=4;	5	0	0	2	13	2	1	4	3	1	2	0	2	0	1	1	1	0	1	0	13	0	0	1	0	0	1	8	0	10	0	0	10	0	1	1	3	0	0	0	3	10
OTU_1517;size=4;	11	0	1	0	5	3	1	1	4	3	0	3	7	0	0	7	1	5	0	5	5	2	0	5	0	0	4	5	0	16	0	3	10	9	0	5	4	1	0	3	9	7
OTU_1518;size=4;	3	5	28	9	9	8	23	7	0	7	4	8	5	2	3	9	0	2	1	9	2	2	4	12	1	2	2	0	8	2	5	1	4	3	7	7	4	1	7	2	11	1
OTU_1519;size=4;	7	2	0	1	10	2	0	0	1	2	0	0	7	0	0	2	2	4	0	0	8	1	0	2	0	0	5	6	0	6	0	2	6	1	0	0	6	1	0	0	0	14
OTU_152;size=24;	112	37	79	29	152	114	72	40	69	111	63	80	97	31	69	37	43	166	92	64	258	116	162	106	36	112	177	84	74	170	99	34	164	174	101	73	129	20	56	24	120	189
OTU_1520;size=4;	12	4	6	6	14	11	4	8	1	6	3	8	0	1	1	5	1	3	0	5	0	1	2	6	0	0	1	0	1	4	0	1	1	3	3	3	4	3	1	0	12	4
OTU_1521;size=4;	1	2	0	3	2	4	0	0	0	1	0	4	1	5	0	3	0	5	0	0	5	5	0	2	0	5	16	0	0	1	0	0	6	6	0	0	2	0	0	0	4	1
OTU_1522;size=4;	2	0	0	0	5	0	0	0	2	0	0	0	0	0	0	0	0	3	0	0	5	4	0	0	0	1	0	0	0	5	0	0	3	0	0	0	3	0	0	0	0	7
OTU_1523;size=4;	3	0	3	7	4	1	3	4	0	4	0	13	3	0	6	5	1	3	2	12	7	0	12	10	2	1	7	1	5	6	6	2	4	10	8	8	8	3	8	5	23	4
OTU_1524;size=4;	16	7	3	4	14	6	2	2	3	4	1	1	4	0	1	2	0	1	2	2	3	2	4	6	1	1	2	0	1	2	2	0	1	1	4	1	5	1	1	0	2	1
OTU_1525;size=4;	0	0	0	0	0	0	0	0	0	0	2	0	0	0	0	0	0	0	31	0	0	0	39	0	0	0	0	0	66	0	55	0	0	0	3	0	0	0	4	0	0	0
OTU_1526;size=4;	5	0	0	1	8	5	0	0	6	1	0	2	4	2	0	0	1	0	0	1	8	1	0	1	0	0	1	2	0	5	0	0	9	0	0	0	3	0	0	3	1	7
OTU_1527;size=4;	5	1	0	1	4	1	1	2	0	0	0	1	0	0	0	2	0	1	0	1	6	0	1	0	1	1	3	0	0	4	0	0	6	0	0	0	1	0	0	1	2	2
OTU_1528;size=4;	3	2	5	2	5	5	8	4	0	3	1	3	4	0	0	0	0	4	1	4	7	4	2	3	0	4	7	6	4	8	0	2	1	5	3	10	8	0	1	1	11	5
OTU_1529;size=4;	13	2	10	4	14	8	7	1	9	15	3	1	3	0	0	0	0	2	1	0	1	0	1	1	2	2	1	0	0	4	2	0	3	5	5	1	4	1	2	0	3	5
OTU_153;size=24;	0	0	0	0	0	0	5	1	0	0	12	0	0	0	16	0	0	0	253	4	0	0	502	0	643	1	0	0	504	0	388	17	0	0	56	0	0	0	62	0	0	0
OTU_1530;size=4;	15	5	13	6	12	6	12	6	3	3	7	6	8	1	3	3	0	2	9	2	4	4	10	0	2	1	2	1	2	3	5	2	4	7	3	2	4	0	1	0	4	1
OTU_1531;size=4;	12	6	7	2	22	10	4	0	5	4	5	9	4	2	8	2	1	12	2	2	5	8	13	4	2	6	17	6	5	10	2	2	11	11	5	8	6	0	8	2	7	8
OTU_1532;size=4;	65	37	55	20	70	43	42	22	35	52	35	11	27	13	4	8	7	18	13	4	12	19	20	13	1	8	11	11	17	16	7	3	14	28	18	27	14	8	16	1	4	26
OTU_1533;size=4;	6	5	2	4	17	8	1	1	7	13	1	5	6	7	5	4	3	17	5	1	24	9	9	4	0	19	48	7	10	19	7	1	18	30	8	5	20	2	2	1	5	14
OTU_1534;size=4;	3	0	0	0	2	2	0	0	2	1	0	0	4	0	0	1	0	7	1	0	4	0	5	0	1	4	5	5	0	2	0	0	2	4	1	1	3	0	1	1	3	10
OTU_1535;size=4;	0	0	1	1	2	2	2	0	0	0	0	2	1	0	0	0	2	4	0	0	7	4	6	1	0	5	9	6	3	10	5	0	8	14	2	8	8	2	0	2	5	0
OTU_1536;size=4;	11	1	0	1	11	11	3	3	3	7	0	8	2	3	0	2	0	3	0	1	15	2	0	1	0	3	2	2	0	1	0	1	10	5	0	1	10	1	0	0	13	11
OTU_1537;size=4;	0	1	1	0	4	3	0	1	3	0	0	3	1	0	1	1	0	1	0	2	4	1	2	0	0	1	2	2	0	3	1	0	2	3	3	2	5	2	4	0	1	3
OTU_1538;size=4;	8	3	6	2	8	18	3	3	4	11	3	8	2	3	1	1	0	6	1	1	9	3	5	2	0	7	7	1	2	5	1	1	6	6	2	1	9	1	0	0	2	6
OTU_1539;size=4;	10	2	0	9	10	5	5	2	6	6	0	5	3	6	2	4	1	10	0	5	8	5	1	2	0	7	29	5	3	19	1	0	23	18	6	8	7	3	3	1	11	6
OTU_154;size=24;	264	72	40	97	486	210	35	70	156	142	5	207	159	42	0	105	58	182	4	76	333	118	1	118	4	97	163	60	2	139	0	10	237	248	4	85	138	52	1	22	194	191
OTU_1540;size=4;	7	1	6	7	16	9	9	2	4	6	2	8	4	2	0	4	0	7	3	6	19	4	3	8	3	0	8	3	1	11	1	1	11	10	6	9	10	1	1	2	12	10
OTU_1541;size=4;	0	1	0	0	0	0	0	0	1	0	0	2	0	0	3	0	1	0	2	0	1	2	2	0	0	2	4	1	2	0	3	0	2	2	4	2	2	0	0	1	0	0
OTU_1542;size=4;	1	0	1	0	2	1	2	1	2	5	3	0	3	0	4	0	2	3	1	5	2	2	4	6	4	6	14	5	1	5	2	3	3	11	4	7	10	5	3	1	3	9
OTU_1543;size=4;	2	1	1	2	3	1	5	1	3	2	1	8	3	0	1	0	0	1	1	0	4	0	4	1	0	1	2	1	1	5	0	0	6	2	3	5	2	2	2	0	2	2
OTU_1544;size=4;	14	8	2	2	20	17	1	0	1	22	1	7	17	4	0	3	2	13	0	0	21	10	4	2	0	9	12	5	0	15	0	2	17	10	4	5	9	0	1	1	7	10
OTU_1545;size=4;	9	2	0	0	6	0	0	0	0	2	0	0	3	0	0	2	2	5	0	3	5	2	0	0	0	3	3	3	0	9	0	0	5	2	0	0	1	0	0	0	0	7
OTU_1546;size=4;	9	3	2	2	19	0	5	4	8	5	1	2	6	3	2	3	10	47	1	0	29	8	2	2	1	7	17	13	4	28	3	1	108	36	2	16	62	4	2	0	4	40
OTU_1547;size=4;	13	7	0	0	7	10	0	3	5	2	0	6	7	0	0	3	1	11	0	2	4	3	0	4	0	2	1	0	0	4	0	2	4	5	0	3	1	0	0	1	6	2
OTU_1548;size=4;	7	0	0	3	14	3	1	0	0	5	0	0	6	1	2	0	3	3	0	0	14	3	1	0	0	2	7	7	0	9	0	0	9	9	0	3	5	0	0	0	2	12
OTU_1549;size=4;	1	0	0	0	13	6	2	1	6	3	0	0	7	5	0	2	0	6	0	1	12	4	0	0	0	0	4	2	0	5	0	0	12	1	1	0	9	0	0	0	4	16
OTU_155;size=24;	79	63	162	82	121	65	148	69	28	83	109	40	65	28	36	28	11	31	35	43	44	28	70	61	16	24	40	12	32	29	40	13	45	58	57	75	36	12	42	28	64	32
OTU_1550;size=4;	4	1	5	7	11	1	1	4	2	1	3	7	5	1	0	4	3	11	0	2	10	2	4	9	1	5	27	9	3	17	0	2	19	12	0	8	11	2	0	1	7	15
OTU_1551;size=4;	4	2	2	5	5	1	1	5	2	3	3	13	3	2	1	7	3	3	1	5	18	6	1	14	5	4	10	6	0	19	1	2	8	7	3	16	9	3	0	6	18	9
OTU_1552;size=4;	4	1	1	3	13	2	1	2	1	0	3	0	2	1	4	1	1	0	0	0	5	0	1	2	2	0	3	1	0	0	1	0	0	1	1	2	3	0	0	0	2	6
OTU_1553;size=3;	12	4	8	3	12	8	7	2	4	12	8	1	7	2	3	6	1	0	2	1	7	1	3	6	3	3	6	2	1	4	1	0	4	6	1	4	3	2	3	0	3	3
OTU_1554;size=3;	1	1	1	2	3	3	0	0	4	0	0	0	0	0	0	1	0	4	0	0	5	1	0	0	0	0	0	1	2	1	0	0	4	0	4	0	1	0	0	0	1	0
OTU_1555;size=3;	1	1	1	0	4	3	0	0	0	0	1	1	0	0	0	3	1	0	0	0	5	2	0	1	0	4	4	0	0	1	0	0	3	1	0	0	3	0	0	0	3	2
OTU_1556;size=3;	20	6	2	4	26	16	3	2	5	10	1	6	11	5	3	5	7	17	3	4	37	13	3	6	1	8	29	7	8	17	3	0	25	36	1	4	17	4	2	0	14	16
OTU_1557;size=3;	1	1	1	4	1	2	2	2	0	1	0	2	1	0	0	7	1	1	1	2	3	2	1	7	0	1	12	5	4	10	0	1	2	3	0	2	1	0	0	1	8	2
OTU_1558;size=3;	0	0	0	0	3	0	0	0	0	0	0	0	0	0	0	0	0	0	0	0	0	0	0	0	0	0	0	0	0	0	0	0	0	0	0	0	0	0	0	0	0	0
OTU_1559;size=3;	11	2	0	3	5	3	2	1	1	2	1	0	3	0	1	1	1	1	2	3	7	1	6	8	0	2	4	0	3	6	7	1	3	8	6	4	7	0	2	1	11	0
OTU_156;size=24;	2	4	32	45	2	0	33	23	1	0	46	102	0	0	62	43	0	1	49	448	2	0	35	637	2142	0	4	0	14	1	17	215	1	2	43	500	0	0	97	115	136	0
OTU_1560;size=3;	10	1	3	0	7	2	3	0	2	0	3	3	5	1	5	4	0	2	0	0	2	2	0	3	0	0	0	1	0	3	0	3	2	0	0	4	1	0	0	1	0	0
OTU_1561;size=3;	7	4	8	5	6	2	3	7	1	16	5	2	4	2	2	1	0	2	4	5	4	0	5	0	0	3	3	1	4	1	1	0	1	7	0	1	1	0	0	0	10	2
OTU_1562;size=3;	7	2	0	1	13	4	1	2	14	2	0	1	8	0	0	4	0	2	0	2	14	0	0	2	0	3	2	7	0	7	0	0	8	7	0	1	6	1	0	0	6	7
OTU_1563;size=3;	0	0	6	1	5	3	0	1	1	0	3	2	1	1	2	0	0	0	5	2	2	0	1	0	1	1	0	1	2	0	0	0	2	3	0	1	2	0	0	0	1	0
OTU_1564;size=3;	3	0	0	0	5	1	0	0	1	0	0	0	0	0	0	0	0	1	0	0	5	1	0	0	0	0	3	0	0	1	0	0	1	3	0	0	1	0	0	0	0	3
OTU_1565;size=3;	5	4	1	0	5	4	1	2	7	4	0	3	7	3	1	0	1	7	0	1	14	5	0	0	0	1	9	11	0	9	0	1	11	3	0	1	10	2	0	1	8	6
OTU_1566;size=3;	31	6	0	3	28	15	2	4	13	9	0	13	21	2	0	4	5	20	1	1	55	21	0	9	0	5	19	42	0	43	0	0	49	28	3	10	28	5	0	0	3	30
OTU_1567;size=3;	12	3	0	3	15	9	0	2	4	5	0	5	12	2	0	5	2	16	0	1	7	5	0	2	0	2	6	1	0	4	0	0	10	7	0	3	6	1	0	2	9	4
OTU_1568;size=3;	3	0	1	1	3	0	2	2	0	1	0	2	2	0	2	2	0	1	2	0	6	1	3	3	0	2	4	1	2	1	1	0	2	1	1	1	4	1	1	0	3	3
OTU_1569;size=3;	14	1	2	2	14	6	5	0	13	3	0	6	12	1	0	3	2	2	0	3	28	6	0	2	1	0	3	5	1	10	2	0	16	6	0	2	18	0	0	0	5	22
OTU_157;size=23;	90	30	24	24	178	111	37	26	83	102	12	86	121	25	36	46	33	102	27	63	307	119	50	68	5	117	194	90	28	206	26	20	179	155	23	80	169	35	37	12	103	280
OTU_1570;size=3;	21	9	8	19	38	10	16	9	10	19	2	24	9	5	7	8	6	21	13	16	36	10	9	19	1	13	28	13	7	36	15	3	33	25	7	16	28	6	18	5	24	28
OTU_1571;size=3;	1	5	0	0	5	1	1	1	0	1	1	1	0	0	0	1	0	2	2	1	0	0	0	4	0	0	19	0	5	4	3	0	4	17	0	4	7	5	6	0	6	1
OTU_1572;size=3;	2	0	0	0	1	0	0	0	2	0	0	0	2	0	0	0	0	1	0	0	1	0	0	1	0	0	1	0	0	2	0	0	0	1	0	0	1	0	0	0	0	0
OTU_1573;size=3;	24	7	14	21	25	12	12	11	8	12	9	26	3	1	9	19	3	12	15	16	10	8	20	23	6	6	16	5	13	11	12	9	25	11	15	14	15	4	6	3	40	7
OTU_1574;size=3;	4	3	0	1	2	5	1	2	1	5	1	0	4	3	0	1	1	2	0	0	11	2	3	1	0	1	4	1	2	3	5	0	2	4	0	0	5	1	1	0	2	3
OTU_1575;size=3;	7	6	4	11	8	7	4	0	0	0	6	7	2	0	0	1	2	0	1	3	2	1	2	1	1	2	2	1	3	2	2	3	1	0	0	1	0	0	1	0	4	1
OTU_1576;size=3;	15	14	15	16	42	13	22	6	42	4	12	5	13	0	3	9	3	2	5	4	13	4	23	4	3	1	8	2	6	4	6	7	9	10	40	3	7	6	5	2	16	6
OTU_1577;size=3;	0	0	0	0	0	0	0	0	0	0	0	0	0	0	0	0	0	0	0	0	0	0	0	0	0	0	0	0	0	0	0	0	0	0	0	0	1	0	3	0	0	0
OTU_1578;size=3;	0	0	0	0	1	1	0	0	0	2	0	0	3	0	0	0	1	2	0	0	5	1	0	1	0	0	6	1	0	3	0	0	4	7	0	1	5	5	0	0	2	3
OTU_1579;size=3;	6	0	2	1	11	3	3	0	1	2	4	0	5	0	2	2	1	4	0	2	11	0	4	0	1	5	4	0	0	5	2	1	11	9	4	2	10	1	3	2	6	14
OTU_158;size=23;	101	56	103	77	131	69	145	61	54	75	55	65	75	21	39	34	9	29	50	43	57	25	64	101	23	31	33	37	28	39	46	21	56	67	40	87	45	5	23	14	108	46
OTU_1580;size=3;	1	1	0	1	3	1	4	2	0	2	0	6	1	0	0	2	0	0	2	2	1	1	1	2	1	1	2	0	1	3	6	0	1	3	2	9	2	0	1	0	4	0
OTU_1581;size=3;	2	0	0	2	3	0	2	1	1	0	0	1	0	0	1	2	2	2	0	0	11	0	1	2	0	3	5	3	2	6	0	0	6	7	1	0	8	4	2	0	1	7
OTU_1582;size=3;	0	0	0	3	0	1	0	2	1	1	0	4	2	2	0	1	1	0	0	0	3	3	1	1	0	0	0	0	1	2	3	0	2	2	0	1	1	0	0	0	3	5
OTU_1583;size=3;	20	5	7	2	20	9	12	8	9	13	6	3	15	5	2	2	1	7	5	4	6	4	7	9	4	13	5	1	7	6	3	2	4	6	10	4	3	2	2	0	1	7
OTU_1584;size=3;	5	1	0	0	7	5	0	0	3	2	1	6	3	2	1	0	1	6	4	0	13	7	1	0	0	2	7	3	0	15	1	0	6	11	1	3	17	1	0	0	2	8
OTU_1585;size=3;	2	0	1	2	6	4	1	0	2	1	2	5	1	0	3	2	1	0	2	0	5	7	4	3	0	5	9	2	7	4	2	1	5	5	2	2	3	2	0	0	3	6
OTU_1586;size=3;	0	0	0	1	0	0	1	0	1	0	1	3	1	0	0	0	0	0	4	1	2	0	1	0	1	0	0	2	1	2	0	0	1	1	0	2	2	0	1	0	0	2
OTU_1587;size=3;	15	4	1	0	21	5	5	1	5	9	0	6	9	3	1	0	5	5	4	4	12	2	0	4	0	5	5	2	0	4	1	0	13	7	0	2	10	1	2	2	3	11
OTU_1588;size=3;	12	3	1	5	12	22	0	4	2	10	0	4	6	2	0	2	1	5	2	0	13	2	5	2	0	7	13	7	2	21	0	0	14	22	0	2	18	8	0	1	8	16
OTU_1589;size=3;	28	12	27	10	26	9	9	14	10	12	10	5	11	11	6	1	0	6	2	1	4	3	4	5	0	1	5	5	3	7	2	0	6	8	1	5	2	0	0	0	6	10
OTU_159;size=23;	118	52	59	34	143	101	85	43	63	55	28	64	71	24	35	41	12	55	28	69	82	41	71	74	17	42	120	29	55	95	55	60	87	111	65	106	85	23	64	28	100	54
OTU_1590;size=3;	6	3	2	1	2	12	0	0	4	4	0	1	4	3	0	2	1	6	1	2	10	5	0	1	2	4	9	6	2	0	0	1	2	4	1	1	6	2	0	2	1	1
OTU_1591;size=3;	7	5	3	0	12	14	4	1	4	9	3	7	3	1	0	3	0	4	3	2	8	2	3	2	0	5	7	2	4	7	3	0	13	20	2	5	18	1	1	3	11	7
OTU_1592;size=3;	8	2	1	1	7	5	6	3	5	0	1	8	5	1	0	2	0	4	1	0	5	1	2	3	0	1	5	0	1	7	1	3	2	3	4	1	5	0	1	0	6	2
OTU_1593;size=3;	3	1	0	0	0	3	1	0	0	1	0	0	0	0	2	0	2	0	3	0	3	1	0	0	0	2	8	0	0	3	1	0	2	0	0	7	3	0	0	0	2	5
OTU_1594;size=3;	15	4	1	4	22	4	5	4	9	7	2	4	4	3	5	4	1	11	3	5	6	5	1	3	0	0	5	1	2	2	4	0	8	6	7	13	5	3	1	0	10	4
OTU_1595;size=3;	1	0	0	1	4	0	0	0	0	1	0	1	3	1	0	0	0	0	0	0	1	2	0	0	0	2	3	3	0	4	0	0	1	2	0	0	5	0	0	0	0	3
OTU_1596;size=3;	0	3	4	14	1	2	15	0	1	2	1	0	0	0	0	0	0	0	3	0	0	0	3	0	0	1	0	0	0	0	0	0	0	0	4	1	0	0	5	0	0	0
OTU_1597;size=3;	6	1	1	0	8	3	1	0	2	3	0	2	7	0	1	1	1	1	0	0	5	1	0	0	0	0	0	0	1	2	0	0	6	3	0	0	9	0	0	0	0	7
OTU_1598;size=3;	3	0	1	0	4	3	0	1	0	0	0	3	1	0	1	1	1	0	0	1	1	0	0	7	1	0	2	3	1	4	0	0	3	3	0	2	0	0	1	0	2	2
OTU_1599;size=3;	3	0	0	2	5	3	0	3	2	3	1	3	1	0	4	3	2	2	1	2	9	0	2	2	0	5	0	1	1	3	1	0	3	2	3	2	8	0	2	0	3	5
OTU_16;size=151;	9	204	66	5	8	534	67	9	5	768	105	3	8	287	61	6	1	3269	71	0	3	58	121	11	5	3002	5008	3	264	2	141	0	7	1393	101	2	6	282	62	4	6	3
OTU_160;size=23;	114	66	130	57	177	76	154	56	46	68	77	34	78	33	28	18	9	29	31	30	53	12	46	29	10	41	38	19	21	33	25	20	53	89	30	66	29	14	27	18	37	43
OTU_1600;size=3;	0	0	0	0	0	0	0	0	0	0	0	0	0	0	0	0	0	0	1	0	0	0	1	1	0	0	2	2	0	0	0	0	0	4	0	0	3	0	0	0	0	0
OTU_1601;size=3;	4	1	1	0	12	11	0	0	5	2	0	1	3	1	0	2	2	10	0	0	9	0	0	1	0	2	13	2	1	18	0	0	4	9	0	2	4	1	0	0	7	12
OTU_1602;size=3;	16	6	1	6	26	23	2	12	16	11	0	22	8	6	0	12	6	21	0	9	15	18	0	11	0	25	48	6	0	30	0	1	50	47	0	12	42	13	0	1	25	19
OTU_1603;size=3;	8	1	0	4	10	1	0	1	2	3	0	4	0	0	0	0	0	0	0	0	9	0	0	1	0	0	0	2	0	9	0	0	16	5	0	1	4	2	0	0	4	8
OTU_1604;size=3;	4	3	4	4	10	7	4	2	5	10	3	0	4	3	2	1	0	4	9	4	14	9	5	5	0	1	4	3	0	2	1	2	10	9	7	3	8	0	0	0	2	11
OTU_1605;size=3;	5	2	2	0	18	7	4	3	4	3	4	2	3	0	0	3	3	9	4	2	15	10	6	4	2	14	5	4	8	7	4	3	6	11	4	6	3	1	3	1	5	5
OTU_1606;size=3;	1	0	0	1	4	1	1	0	0	0	0	1	0	1	0	0	1	2	0	0	3	1	0	1	0	0	6	0	0	2	0	0	3	1	0	0	3	1	0	0	3	4
OTU_1607;size=3;	4	0	2	5	4	2	5	1	1	4	2	5	1	1	0	4	0	2	0	3	9	5	1	4	0	5	23	1	3	16	3	1	14	7	1	2	10	2	2	1	5	5
OTU_1608;size=3;	8	3	6	7	3	14	3	4	2	3	1	7	1	1	3	5	0	0	3	3	0	1	5	2	1	1	2	0	0	1	1	0	5	27	5	16	5	1	7	2	11	1
OTU_1609;size=3;	3	0	4	0	5	5	2	3	0	1	2	0	2	0	0	0	0	4	5	7	0	1	6	3	5	3	3	2	3	3	3	1	3	2	11	10	8	1	7	1	1	5
OTU_161;size=23;	106	52	41	36	104	62	56	28	41	64	25	56	51	25	22	34	19	37	16	30	86	45	11	36	7	44	143	51	5	111	6	10	93	85	11	36	82	19	10	11	65	53
OTU_1610;size=3;	16	2	2	2	12	6	0	0	2	4	0	2	8	0	0	2	3	1	1	2	14	2	0	0	0	1	9	3	0	13	1	0	11	2	1	0	4	1	1	0	5	7
OTU_1611;size=3;	8	8	8	3	8	4	6	6	6	6	3	4	6	1	0	0	0	3	3	0	3	1	6	1	0	0	6	0	2	4	1	1	5	6	5	7	6	0	3	2	1	5
OTU_1612;size=3;	1	1	0	1	0	0	1	0	1	2	0	5	2	1	3	1	0	2	0	2	3	1	1	2	0	1	5	3	0	3	0	2	2	8	3	4	3	2	0	0	3	2
OTU_1613;size=3;	0	3	0	0	0	0	0	0	0	0	0	0	0	0	0	0	0	0	0	0	0	0	0	0	0	0	0	0	0	0	0	0	0	0	0	0	0	0	0	0	0	0
OTU_1614;size=3;	0	0	0	0	1	1	0	0	1	0	0	1	2	0	0	0	1	4	0	1	1	0	0	1	0	4	3	3	0	3	0	0	4	3	0	1	3	1	1	0	1	1
OTU_1615;size=3;	0	0	0	0	3	0	0	0	0	0	0	0	0	0	0	0	0	0	0	0	0	0	0	0	0	0	0	0	0	0	0	0	0	0	0	0	0	0	0	0	0	0
OTU_1616;size=3;	0	1	1	0	2	0	0	0	0	0	0	2	0	0	2	1	0	2	1	2	1	1	2	0	0	1	3	1	2	1	0	0	0	2	1	1	1	0	0	0	2	0
OTU_1617;size=3;	1	3	1	3	8	2	0	1	2	3	0	0	0	1	1	0	0	8	0	2	3	4	2	0	0	1	2	2	0	0	1	1	1	2	1	1	3	1	2	0	2	2
OTU_1618;size=3;	2	0	1	2	4	1	4	1	1	0	4	1	1	0	0	1	0	0	1	0	2	0	1	1	0	0	2	0	0	2	2	0	2	1	0	0	2	0	0	0	0	8
OTU_1619;size=3;	7	7	3	3	16	9	0	1	3	13	0	7	2	1	2	5	0	4	0	3	4	9	0	3	0	0	6	6	1	3	0	4	11	10	0	2	3	0	0	0	10	6
OTU_162;size=23;	156	77	27	39	212	228	19	45	96	155	14	105	80	56	28	43	67	379	37	24	304	223	32	68	1	248	359	33	57	200	25	3	203	317	37	53	150	45	33	12	93	225
OTU_1620;size=3;	29	17	21	9	37	33	23	8	13	17	13	4	11	4	5	3	0	5	9	5	13	8	8	8	11	6	29	6	16	14	7	3	13	27	17	6	12	4	6	3	9	6
OTU_1621;size=3;	2	0	0	1	1	0	0	0	0	0	0	0	1	1	0	0	0	2	0	0	2	1	0	1	0	0	4	1	0	2	1	0	1	1	0	0	1	0	0	0	0	0
OTU_1622;size=3;	2	1	4	3	2	5	3	5	0	3	2	7	1	0	1	5	2	1	2	9	3	4	7	10	3	4	4	0	7	4	13	4	9	9	4	11	10	1	5	3	18	3
OTU_1623;size=3;	3	16	4	7	15	39	5	5	2	9	2	17	6	5	1	9	5	24	2	5	10	13	4	0	0	5	20	4	6	12	5	0	12	29	0	4	13	5	1	0	12	11
OTU_1624;size=3;	1	2	2	0	1	1	3	4	0	1	2	4	1	2	1	1	0	0	0	0	0	1	0	7	0	2	2	1	1	5	0	1	1	3	3	5	2	0	3	3	3	3
OTU_1625;size=3;	0	0	1	0	0	0	0	0	0	0	5	2	1	2	1	0	0	2	0	0	0	2	0	2	0	0	5	3	3	1	5	3	2	7	3	1	3	0	0	2	4	1
OTU_1626;size=3;	17	5	6	7	16	6	7	5	1	8	3	3	4	2	2	0	2	1	4	0	1	1	5	5	0	2	0	3	1	3	1	0	1	1	0	3	1	0	2	0	2	2
OTU_1627;size=3;	3	1	3	1	6	3	4	1	4	5	1	5	3	0	1	0	0	10	6	8	9	7	4	2	1	7	6	9	6	7	1	2	7	19	0	2	7	2	2	0	8	3
OTU_1628;size=3;	0	0	0	0	2	1	0	1	0	0	1	1	0	0	1	0	0	0	4	3	1	0	0	2	0	0	1	0	0	0	0	0	0	0	0	2	0	0	0	0	2	0
OTU_1629;size=3;	0	0	0	0	0	1	0	0	0	0	0	0	0	0	0	0	0	0	0	1	0	2	0	2	0	1	0	0	1	0	0	0	0	1	0	1	1	0	0	0	1	0
OTU_163;size=23;	284	91	42	48	335	229	49	35	147	172	22	122	174	67	18	73	78	164	12	60	390	132	33	76	4	178	299	114	42	318	31	16	278	233	40	69	298	45	25	18	144	309
OTU_1630;size=3;	3	0	0	0	0	1	0	0	0	0	1	1	0	1	0	0	0	0	0	1	2	1	0	4	0	0	0	0	0	0	0	0	0	0	0	1	0	1	0	0	4	0
OTU_1631;size=3;	0	3	0	0	0	0	0	0	0	0	0	0	0	0	0	0	0	0	0	0	0	0	0	0	0	0	0	0	0	0	0	0	0	0	0	0	0	0	0	0	0	0
OTU_1632;size=3;	1	0	0	0	6	0	0	0	2	0	0	2	0	1	0	2	0	1	0	1	4	1	0	0	0	2	3	2	0	1	0	0	7	12	0	0	1	0	0	0	1	2
OTU_1633;size=3;	25	18	45	29	38	18	38	17	24	13	23	23	21	5	8	21	5	5	11	8	13	3	9	22	3	8	8	6	3	16	13	7	9	17	20	24	17	4	3	2	35	22
OTU_1634;size=3;	6	2	1	1	2	6	0	1	0	1	3	3	0	0	2	4	0	1	0	1	0	1	2	5	2	4	2	0	0	2	1	0	0	3	2	1	2	0	0	0	11	1
OTU_1635;size=3;	0	0	0	0	0	0	0	0	0	0	0	0	0	0	0	0	0	0	0	0	0	0	0	0	0	0	0	0	0	0	1	0	0	3	0	0	1	0	0	0	0	0
OTU_1636;size=3;	6	5	6	4	15	7	6	1	2	7	4	1	8	1	3	1	0	1	1	0	9	1	2	1	0	3	5	1	1	2	1	0	2	4	4	0	2	0	0	0	1	7
OTU_1637;size=3;	4	4	0	0	1	1	0	0	4	2	0	1	0	1	0	0	0	2	0	0	1	3	0	0	0	2	2	0	0	1	0	0	2	1	0	0	3	0	0	2	1	0
OTU_1638;size=3;	1	0	0	0	7	1	1	0	2	4	0	0	1	1	0	0	2	3	0	0	0	1	0	0	0	0	2	1	0	8	0	0	4	3	0	0	3	1	0	0	1	9
OTU_1639;size=3;	3	0	0	0	1	3	1	0	1	1	0	1	1	0	0	1	0	5	2	1	0	1	9	1	0	6	5	1	0	9	2	1	6	5	6	0	1	1	1	0	2	0
OTU_164;size=23;	0	4	9	0	0	25	10	1	0	28	53	0	1	1	38	1	0	34	488	0	0	5	370	2	2	25	29	0	895	0	581	0	0	64	514	2	1	12	1005	0	1	0
OTU_1640;size=3;	7	6	13	8	17	4	10	6	5	10	9	5	11	1	3	1	0	4	1	3	4	4	4	2	1	7	2	2	3	3	1	1	6	3	5	4	2	0	1	0	2	4
OTU_1641;size=3;	2	1	1	2	6	5	2	1	1	0	3	0	1	3	0	0	0	0	0	0	0	1	2	1	0	0	0	1	1	1	0	1	0	1	0	2	0	0	0	0	0	1
OTU_1642;size=3;	0	0	0	0	2	1	0	1	0	1	0	0	0	0	0	0	0	0	0	0	0	1	0	0	0	0	1	1	1	0	0	0	0	2	0	1	0	0	0	0	2	2
OTU_1643;size=3;	10	0	0	4	21	11	0	1	11	9	1	8	7	2	1	8	7	11	2	3	25	4	0	3	0	3	20	12	0	19	2	0	14	19	1	2	14	4	0	1	8	25
OTU_1644;size=3;	6	2	0	4	7	14	1	1	4	3	2	8	10	4	0	4	2	7	2	5	7	3	2	3	0	5	9	1	0	4	1	0	9	8	1	3	5	1	0	1	5	6
OTU_1645;size=3;	9	3	2	3	11	4	3	1	7	7	3	4	8	1	3	2	3	7	3	3	7	2	3	8	0	1	8	2	3	2	1	0	9	9	1	1	5	2	3	0	4	7
OTU_1646;size=3;	8	2	10	10	8	5	12	4	4	4	4	1	5	2	8	2	6	6	4	6	2	6	5	3	2	2	6	1	7	0	5	1	9	12	5	9	12	3	2	1	9	12
OTU_1647;size=3;	1	0	2	0	6	3	0	2	1	0	0	0	2	1	3	0	3	10	2	3	12	2	0	1	0	4	11	4	3	10	0	0	6	7	0	1	7	2	1	0	1	11
OTU_1648;size=3;	3	1	5	1	2	0	2	0	3	2	2	1	0	0	2	0	1	1	0	1	2	1	3	7	0	0	1	2	1	1	0	1	2	1	0	0	1	0	0	0	2	1
OTU_1649;size=3;	1	0	0	0	2	0	0	0	2	1	0	0	0	0	0	1	0	0	2	1	0	1	0	2	0	0	0	0	0	2	0	0	4	2	4	1	0	0	0	0	1	3
OTU_165;size=23;	211	99	185	100	252	147	224	84	131	143	155	60	107	53	53	35	14	71	71	42	92	53	102	108	15	76	69	43	101	58	55	30	64	120	72	56	57	15	32	9	94	86
OTU_1650;size=3;	24	4	8	4	12	6	12	4	6	10	10	0	8	3	6	1	1	6	4	1	7	4	6	3	1	1	6	1	0	3	2	1	5	5	5	4	4	4	0	0	4	3
OTU_1651;size=3;	3	0	0	0	1	0	0	0	1	0	0	0	1	0	0	0	0	0	0	0	2	0	0	0	0	1	5	2	0	4	0	0	1	0	0	0	4	0	1	0	0	1
OTU_1652;size=3;	3	4	1	7	8	5	1	2	7	5	1	3	5	1	0	4	4	11	0	0	9	8	2	3	0	7	17	3	1	4	1	0	14	18	0	2	7	1	0	0	7	18
OTU_1653;size=3;	17	8	6	5	16	12	2	4	7	20	4	23	10	8	3	9	4	23	4	8	27	22	13	10	4	23	47	18	5	24	9	3	33	44	6	13	24	9	7	3	21	12
OTU_1654;size=3;	2	0	0	2	6	3	0	0	0	1	0	6	3	0	0	0	0	3	0	1	2	1	1	2	0	1	3	1	0	4	0	0	5	4	0	2	6	4	0	0	1	1
OTU_1655;size=3;	16	5	3	2	32	10	3	10	15	7	5	23	14	0	2	7	2	9	4	11	30	7	1	13	2	8	7	7	0	28	2	1	13	8	1	12	15	3	0	2	18	27
OTU_1656;size=3;	3	1	2	3	7	3	3	4	0	3	5	5	3	0	2	3	2	4	4	5	9	6	3	4	1	7	4	3	3	5	7	1	12	6	7	5	3	0	1	0	1	9
OTU_1657;size=3;	0	0	0	0	0	0	0	0	0	0	0	0	0	0	0	0	0	0	1	0	0	0	0	0	0	0	0	0	0	0	0	0	0	0	3	0	0	0	0	0	0	0
OTU_1658;size=3;	11	0	0	0	2	2	1	0	2	2	0	0	2	0	1	0	0	3	0	0	2	2	0	1	0	1	1	1	0	0	0	1	4	4	0	2	2	0	0	0	4	1
OTU_1659;size=3;	26	12	11	12	38	15	20	4	36	9	4	9	17	2	1	6	1	7	7	7	4	7	10	11	2	3	5	2	28	9	8	8	9	10	12	11	17	1	7	3	8	10
OTU_166;size=23;	212	93	75	82	240	149	97	73	83	162	24	182	113	51	18	121	18	81	14	77	94	71	21	124	15	47	141	27	21	105	11	35	151	224	23	97	134	31	12	27	252	111
OTU_1660;size=3;	12	1	7	3	8	1	2	1	5	1	12	1	6	2	1	0	3	1	2	7	9	26	8	1	0	5	5	11	6	14	7	0	3	19	9	3	12	3	11	1	5	5
OTU_1661;size=3;	49	14	30	19	38	28	34	7	15	13	16	4	32	5	7	5	2	12	7	8	14	12	10	13	2	8	7	12	6	11	6	6	14	10	11	8	9	7	7	3	11	16
OTU_1662;size=3;	19	5	8	13	14	12	4	7	12	5	1	19	5	5	1	3	6	14	2	7	28	11	7	9	1	15	34	4	0	30	6	3	20	28	0	2	19	2	7	0	8	27
OTU_1663;size=3;	2	1	3	1	2	4	1	1	1	1	1	0	0	0	0	0	1	3	1	1	4	3	0	0	0	3	2	1	0	2	0	0	2	2	1	0	3	0	0	0	0	2
OTU_1664;size=3;	4	1	0	1	6	5	1	1	1	1	0	0	2	0	0	0	1	1	0	0	13	1	0	0	0	1	7	3	0	3	0	0	5	7	0	0	2	2	0	0	0	8
OTU_1665;size=3;	6	1	1	1	9	4	0	1	3	3	0	2	5	2	0	1	3	6	0	3	6	2	0	2	0	6	1	2	0	17	0	0	8	7	0	4	11	0	1	1	4	7
OTU_1666;size=3;	2	1	0	0	6	1	1	2	3	2	0	2	5	1	0	0	2	2	1	0	2	2	3	0	0	3	4	2	1	2	0	0	8	14	0	0	7	1	0	0	4	3
OTU_1667;size=3;	7	0	5	4	8	9	4	2	2	1	2	7	4	5	1	7	1	2	1	4	2	1	4	6	0	0	2	1	0	4	0	0	1	2	2	3	6	0	1	1	6	1
OTU_1668;size=3;	3	3	4	4	1	0	3	1	1	5	2	0	3	0	0	1	1	1	5	1	0	0	0	0	0	0	1	1	1	0	0	2	1	0	0	0	0	0	0	0	0	0
OTU_1669;size=3;	7	0	1	0	12	1	0	1	5	0	2	1	2	3	0	1	4	1	0	2	11	1	0	1	0	3	2	3	1	4	0	0	12	2	0	0	7	0	0	0	6	5
OTU_167;size=23;	79	43	43	28	106	48	40	25	40	62	14	138	81	17	62	46	17	58	32	89	102	41	101	117	25	56	148	69	92	150	94	47	85	134	94	134	88	27	66	20	129	107
OTU_1670;size=3;	2	4	2	0	3	4	1	0	0	3	1	1	3	0	1	2	0	3	4	2	0	2	0	2	0	1	3	0	3	1	2	1	2	5	3	1	1	0	1	0	1	1
OTU_1671;size=3;	3	1	1	0	6	0	1	0	0	2	2	1	5	0	2	0	1	0	1	1	4	3	2	2	0	2	4	0	0	3	2	0	1	10	3	1	1	0	2	1	2	3
OTU_1672;size=3;	15	6	9	3	15	11	8	7	1	0	4	8	6	5	1	0	1	0	2	1	4	1	1	3	0	0	0	1	0	1	0	0	2	3	5	7	2	0	0	0	8	5
OTU_1673;size=3;	8	0	7	2	11	6	5	1	5	4	3	2	5	1	2	0	1	2	0	3	2	1	6	6	1	3	6	1	0	0	2	2	5	0	1	3	4	0	0	0	6	2
OTU_1674;size=3;	0	0	0	0	0	0	0	0	0	0	0	0	0	0	0	0	0	0	0	0	0	0	0	0	0	0	0	0	0	0	0	0	0	0	0	1	0	0	0	0	1	0
OTU_1675;size=3;	0	2	0	0	0	4	0	0	1	4	1	0	0	0	0	0	0	3	0	2	4	3	1	3	0	5	11	1	0	4	0	0	0	2	0	0	0	0	0	0	0	2
OTU_1676;size=3;	4	9	3	3	16	54	11	9	32	15	0	62	3	4	0	4	0	20	1	3	74	48	0	9	0	14	44	2	4	11	0	1	8	22	3	7	9	8	4	1	8	14
OTU_1677;size=3;	4	0	2	4	6	4	3	0	3	5	0	6	0	1	1	2	1	3	5	3	8	6	2	5	3	7	8	2	0	10	1	2	3	4	5	2	7	1	3	2	3	3
OTU_1678;size=3;	5	2	5	3	11	8	7	2	0	5	5	3	4	0	5	1	0	4	2	2	1	3	3	0	0	3	2	0	0	4	2	1	3	4	3	1	1	1	0	0	6	0
OTU_1679;size=3;	0	0	0	0	0	1	0	0	1	0	0	0	0	0	0	1	0	0	0	0	0	1	2	2	0	0	4	1	0	3	2	0	1	2	1	0	1	1	0	0	0	0
OTU_168;size=23;	4	20	8	4	11	63	5	6	13	65	1	10	11	31	2	5	6	247	2	5	12	482	1	5	0	345	644	9	2	34	2	4	21	225	1	12	17	75	5	3	17	11
OTU_1680;size=3;	90	41	92	36	89	46	99	43	44	60	55	19	50	24	20	18	3	14	20	17	19	9	45	30	6	21	20	11	21	20	17	9	9	14	17	8	13	5	14	8	26	19
OTU_1681;size=3;	2	0	2	3	4	3	3	1	2	0	2	2	2	0	0	2	0	0	1	2	2	1	0	1	0	0	2	1	0	1	1	1	1	3	2	0	0	2	2	3	9	0
OTU_1682;size=3;	1	0	0	0	0	0	0	0	0	0	0	1	0	0	0	0	1	2	0	0	3	3	0	2	0	1	2	2	0	1	0	0	2	3	0	0	3	0	0	0	1	3
OTU_1683;size=3;	1	0	1	2	0	0	0	0	0	1	0	0	0	1	0	0	0	3	0	0	3	0	1	0	0	0	1	3	0	3	2	0	4	0	0	0	2	0	0	0	3	2
OTU_1684;size=3;	0	0	0	0	0	0	0	0	0	0	0	0	0	0	0	0	0	0	0	0	0	0	0	3	0	0	1	0	0	2	0	0	0	0	0	0	0	0	0	0	0	0
OTU_1685;size=3;	6	3	2	1	16	10	5	5	7	11	0	6	14	1	0	4	1	3	0	5	3	5	0	3	0	6	1	1	0	0	1	2	8	5	0	3	7	4	0	2	10	6
OTU_1686;size=3;	4	6	1	8	6	14	4	4	2	7	0	12	3	1	0	10	0	18	0	5	9	14	1	9	0	17	23	0	0	6	0	4	5	13	0	3	3	9	1	1	15	5
OTU_1687;size=3;	0	0	0	2	0	0	1	0	0	0	0	0	0	0	0	0	0	2	8	1	0	0	5	0	0	7	27	0	6	0	5	0	0	0	3	0	0	0	3	0	0	0
OTU_1688;size=3;	4	7	8	3	12	12	8	5	1	6	3	1	2	2	4	3	1	4	1	4	3	1	7	4	1	4	7	1	2	0	0	1	2	3	4	6	1	1	3	1	5	0
OTU_1689;size=3;	3	37	138	1	1	33	175	2	0	11	243	3	0	9	179	1	0	7	189	25	1	12	323	20	19	8	25	2	227	2	215	115	1	32	514	20	1	3	375	7	3	1
OTU_169;size=23;	239	90	163	53	248	131	150	42	90	125	100	13	116	52	16	9	17	43	37	18	78	34	53	30	6	32	56	24	30	55	12	10	61	56	38	40	50	10	28	5	38	82
OTU_1690;size=3;	7	0	0	1	2	8	3	1	1	2	0	0	6	0	0	1	2	6	0	0	8	0	0	0	0	0	0	3	0	6	0	0	4	2	0	0	4	1	0	0	3	5
OTU_1691;size=3;	6	0	0	0	3	0	0	0	2	2	0	1	1	1	0	1	1	2	0	3	10	2	0	1	1	1	1	6	1	9	1	0	6	1	0	3	7	1	0	0	1	5
OTU_1692;size=3;	1	1	0	0	2	3	2	3	2	0	0	5	0	0	2	0	0	6	0	2	3	1	3	3	0	8	20	8	1	9	1	0	14	13	2	0	8	2	3	0	12	6
OTU_1693;size=3;	7	1	0	1	15	7	0	3	6	2	0	0	9	2	0	2	0	2	0	0	14	4	0	1	0	3	3	3	0	4	0	0	9	3	0	0	5	1	0	0	1	17
OTU_1694;size=3;	2	0	0	1	1	1	2	0	0	0	3	9	0	0	0	1	2	0	0	2	0	0	6	1	0	0	4	1	6	1	3	4	2	1	4	2	5	2	3	2	4	2
OTU_1695;size=3;	6	3	1	0	5	2	0	0	2	2	0	0	4	0	0	0	3	7	0	0	8	1	0	1	0	1	4	2	0	9	0	0	7	3	0	0	7	1	0	0	1	12
OTU_1696;size=3;	37	12	5	8	57	57	3	10	24	9	1	24	22	14	1	10	2	21	0	5	54	24	1	13	0	7	27	9	0	13	0	1	48	12	0	3	21	9	2	2	17	22
OTU_1697;size=3;	11	9	8	5	12	9	10	3	2	10	8	5	7	3	3	0	0	5	3	11	7	4	5	6	1	8	4	2	4	8	3	7	8	19	5	14	6	4	10	2	11	7
OTU_1698;size=3;	17	2	3	3	2	2	5	2	3	4	5	3	6	15	1	0	0	8	2	6	2	19	0	3	0	3	3	3	0	4	4	0	3	5	1	1	6	1	0	1	10	2
OTU_1699;size=3;	12	2	0	2	31	20	2	4	14	4	0	15	15	2	0	4	5	6	1	3	33	6	0	3	0	5	11	16	0	20	0	0	40	20	0	2	31	0	0	0	8	36
OTU_17;size=145;	2037	776	305	415	2359	2021	491	380	1245	2338	148	816	1485	1016	146	506	385	2114	98	533	2050	1994	138	608	97	1719	2463	413	58	1148	86	203	1276	2085	161	729	1289	308	63	170	1275	1460
OTU_170;size=23;	207	58	27	50	339	201	50	50	100	147	20	131	166	64	11	61	56	197	21	49	266	155	50	67	0	188	261	101	32	251	17	11	273	263	23	61	278	53	31	11	167	217
OTU_1700;size=3;	5	0	3	0	4	0	3	0	0	1	0	1	2	0	1	1	1	3	1	0	1	1	1	1	0	0	5	3	4	6	0	0	4	2	2	0	0	0	0	0	0	7
OTU_1701;size=3;	2	0	0	1	4	0	3	12	4	3	7	5	4	4	1	2	1	5	2	40	5	1	4	1	0	6	5	2	5	5	2	10	4	5	1	4	4	2	6	0	5	1
OTU_1702;size=3;	0	1	0	0	0	0	1	1	0	0	0	0	0	0	0	1	0	1	0	0	1	0	0	1	0	1	1	0	0	0	0	1	0	1	4	1	0	0	0	0	0	0
OTU_1703;size=3;	6	3	8	4	9	3	5	1	1	3	3	5	2	0	2	4	0	3	2	6	2	2	3	4	0	0	2	0	1	2	0	0	1	0	1	1	1	0	1	2	5	1
OTU_1704;size=3;	2	3	0	0	9	3	0	1	2	2	0	2	3	0	0	1	0	2	0	1	0	1	0	1	0	1	6	2	0	1	0	0	3	3	0	0	3	2	0	0	2	3
OTU_1705;size=3;	1	1	0	1	4	2	2	0	2	3	0	0	1	1	2	3	0	1	2	1	7	7	0	0	0	2	7	3	1	6	3	1	3	7	0	1	5	0	0	0	0	6
OTU_1706;size=3;	7	4	2	6	9	4	3	2	5	7	1	3	3	2	2	3	2	3	2	3	8	5	12	6	3	1	5	5	2	0	2	0	5	0	1	5	1	0	0	0	10	2
OTU_1707;size=3;	0	0	0	0	1	3	2	0	0	2	0	0	0	1	0	0	0	0	1	0	1	0	1	2	0	0	0	0	0	0	1	1	1	0	1	0	3	1	0	0	0	0
OTU_1708;size=3;	16	1	5	7	3	2	9	4	2	5	5	3	7	1	5	1	0	1	7	0	3	0	1	0	1	2	4	2	1	2	4	0	3	4	2	1	3	0	2	1	10	6
OTU_1709;size=3;	8	3	6	1	17	11	8	5	6	7	2	9	9	1	3	4	0	3	2	3	3	3	4	11	0	1	3	1	2	3	6	1	12	3	8	4	6	1	4	0	6	5
OTU_171;size=22;	112	45	80	37	206	76	66	25	46	83	57	47	95	32	35	32	17	60	44	41	111	68	100	65	19	58	84	57	70	107	64	33	118	202	129	174	116	51	94	43	54	116
OTU_1710;size=3;	0	0	1	2	2	0	0	1	0	2	1	1	1	0	0	4	0	0	0	0	1	0	0	0	0	0	0	0	2	1	0	0	0	0	0	0	2	0	0	0	3	0
OTU_1711;size=3;	5	1	1	4	6	3	1	3	1	2	1	7	7	0	0	4	0	3	0	3	12	1	1	7	0	2	11	2	1	4	1	0	5	8	0	4	3	1	0	1	8	4
OTU_1712;size=3;	4	0	0	0	6	2	1	0	1	3	0	0	1	0	0	1	0	1	0	0	1	2	0	2	0	0	2	0	0	5	3	0	2	0	0	0	4	0	0	0	0	6
OTU_1713;size=3;	3	0	0	0	0	0	0	0	0	0	0	0	0	0	0	0	0	0	0	0	0	0	0	0	0	0	0	0	0	0	0	0	0	0	0	0	0	0	0	0	0	0
OTU_1714;size=3;	5	1	1	1	6	2	1	1	2	1	4	2	4	0	3	1	1	6	4	1	8	3	12	4	1	7	11	1	4	4	3	0	11	21	9	2	11	3	1	0	5	11
OTU_1715;size=3;	2	0	1	0	0	1	3	1	0	4	1	0	0	1	0	2	0	0	3	1	0	0	5	4	1	1	2	0	0	3	0	3	1	7	1	2	1	1	4	0	5	1
OTU_1716;size=3;	13	3	0	5	25	9	4	0	5	5	0	7	5	0	0	2	5	8	0	2	12	7	0	2	0	5	3	1	0	13	0	2	13	8	0	1	11	0	0	0	5	11
OTU_1717;size=3;	7	1	0	2	7	0	1	0	3	1	0	5	2	1	0	0	0	0	1	2	5	2	1	4	1	0	1	2	0	6	0	0	4	5	0	2	9	1	0	1	3	5
OTU_1718;size=3;	25	14	46	91	33	24	73	70	16	21	26	92	17	6	20	47	5	16	14	63	26	16	9	89	20	12	18	10	4	15	10	28	16	26	8	79	16	2	11	12	137	12
OTU_1719;size=3;	1	0	2	1	4	0	0	0	0	0	0	0	0	0	1	1	0	0	0	0	0	0	1	1	0	0	0	0	0	0	0	1	0	0	0	0	1	0	0	0	1	0
OTU_172;size=22;	56	38	49	44	46	101	73	27	23	67	33	87	30	44	38	56	18	80	43	65	143	74	107	70	17	74	186	50	112	177	110	18	121	189	139	81	139	41	68	15	116	86
OTU_1720;size=3;	12	1	2	4	5	2	2	5	3	1	6	3	4	1	1	2	3	9	10	6	7	4	10	12	3	8	14	5	5	6	8	5	10	11	4	5	5	2	3	0	8	9
OTU_1721;size=3;	10	3	0	6	7	49	0	2	3	1	0	6	0	1	1	4	2	5	2	2	11	4	4	0	1	3	13	7	2	9	2	0	6	4	1	1	5	1	0	3	3	13
OTU_1722;size=3;	2	0	0	0	1	2	1	0	1	0	0	1	0	0	0	0	1	3	0	1	5	0	0	0	0	0	0	0	0	7	0	0	2	1	0	0	0	0	0	0	1	1
OTU_1723;size=3;	4	1	2	2	2	5	4	1	3	1	0	6	4	0	0	1	0	5	4	2	9	2	3	3	1	9	3	5	2	10	4	5	6	5	5	1	6	2	9	4	5	3
OTU_1724;size=3;	1	0	0	0	1	2	0	0	0	1	0	1	0	0	0	4	0	1	0	1	2	0	0	0	0	0	0	3	2	0	0	0	3	0	0	1	0	0	1	0	11	0
OTU_1725;size=3;	9	5	11	8	12	7	17	5	3	8	7	8	5	2	2	2	0	2	5	2	2	3	6	8	0	0	0	1	4	3	7	4	3	3	4	10	4	1	1	1	13	7
OTU_1726;size=3;	8	8	6	3	13	7	5	5	12	2	0	9	6	2	0	7	2	2	0	7	13	2	0	11	0	2	0	3	1	8	0	2	10	11	0	7	9	4	0	1	24	12
OTU_1727;size=3;	0	0	0	0	0	0	0	0	0	0	0	1	0	0	3	0	0	0	0	0	0	0	0	1	0	0	0	1	0	2	0	0	0	0	0	2	0	0	1	0	1	1
OTU_1728;size=3;	4	1	1	1	5	0	3	2	1	2	2	2	0	0	0	0	0	0	0	0	1	1	1	5	3	1	1	0	0	0	0	0	0	0	1	2	0	0	0	0	3	0
OTU_1729;size=3;	10	8	6	0	22	27	1	3	8	11	4	6	12	5	4	2	1	4	4	2	10	11	5	2	0	16	10	6	6	10	0	0	21	16	6	1	21	2	2	2	5	14
OTU_173;size=22;	65	28	28	12	82	88	34	28	31	50	8	66	24	21	13	30	23	73	21	25	108	82	24	113	0	58	127	28	22	82	24	2	74	118	36	30	97	23	19	7	90	66
OTU_1730;size=3;	6	4	0	0	6	5	0	1	5	7	0	2	2	2	0	1	0	5	0	3	35	0	0	0	0	2	0	2	0	2	0	0	5	8	0	1	2	0	0	0	2	2
OTU_1731;size=3;	25	7	12	20	29	26	14	11	12	12	4	34	3	5	3	7	2	17	7	11	14	15	8	6	0	15	44	4	7	26	4	1	17	20	8	6	23	9	7	4	28	15
OTU_1732;size=3;	0	2	2	0	2	1	0	0	0	0	0	3	1	0	0	1	0	4	0	0	0	0	2	1	3	2	1	0	1	1	0	1	0	0	3	1	1	2	0	1	4	0
OTU_1733;size=3;	0	0	0	0	0	0	0	1	0	0	0	0	0	0	0	0	0	0	0	0	0	0	1	1	0	0	3	0	0	0	1	0	0	0	1	0	1	0	0	0	0	0
OTU_1734;size=3;	2	0	0	4	3	0	4	2	1	0	2	2	3	0	1	1	0	0	2	2	2	0	6	1	0	0	0	1	0	5	0	0	4	7	2	4	6	1	1	0	3	0
OTU_1735;size=3;	9	4	5	2	4	4	8	4	3	2	6	3	3	2	1	1	2	1	0	3	4	0	1	4	1	3	0	1	2	0	1	0	1	1	1	0	2	0	2	0	1	2
OTU_1736;size=3;	7	1	1	0	10	5	0	2	6	3	1	5	11	0	0	2	4	3	1	1	18	1	0	2	0	1	3	9	0	19	0	0	16	10	4	2	9	2	0	0	9	8
OTU_1737;size=3;	7	2	0	0	13	2	0	1	3	0	0	3	6	2	0	0	4	1	0	0	13	0	0	3	0	0	3	4	0	9	0	3	9	2	0	2	11	0	0	0	2	4
OTU_1738;size=3;	0	0	1	0	0	0	0	0	0	1	2	0	0	0	0	0	0	0	0	0	0	0	1	0	0	2	0	0	0	0	1	0	0	1	0	0	0	0	0	1	2	1
OTU_1739;size=3;	3	2	2	1	2	2	2	0	0	1	2	7	1	1	1	5	1	7	3	7	6	10	12	5	4	5	11	7	10	9	10	4	8	11	5	9	11	3	5	0	11	10
OTU_174;size=22;	250	108	233	92	289	162	290	113	112	133	171	69	146	67	39	34	15	50	53	46	105	39	103	78	25	55	52	51	52	72	61	25	60	80	39	58	51	13	28	6	74	85
OTU_1740;size=3;	7	3	2	1	25	11	0	0	11	8	0	5	8	5	0	4	9	16	0	5	19	10	1	4	1	8	10	4	0	17	0	2	13	14	1	5	16	4	0	0	7	15
OTU_1741;size=3;	43	13	43	22	43	37	37	12	23	30	20	9	23	18	11	6	5	10	14	16	9	10	19	11	9	12	20	5	12	9	9	7	17	25	14	11	14	6	11	12	20	9
OTU_1742;size=3;	1	3	3	4	4	1	0	0	0	1	0	5	0	0	2	2	0	1	1	1	0	3	2	6	2	0	0	0	0	5	1	1	1	2	2	4	1	0	1	1	8	0
OTU_1743;size=3;	12	4	0	20	11	14	13	17	8	5	5	46	3	0	2	18	2	2	7	21	10	1	9	36	3	3	25	2	6	24	13	10	9	20	16	34	16	3	3	7	43	10
OTU_1744;size=3;	2	0	2	0	1	1	1	0	1	5	1	2	1	0	0	3	0	3	0	0	5	1	0	1	0	0	1	1	0	3	0	1	2	2	0	2	5	0	0	0	2	3
OTU_1745;size=3;	7	2	7	0	13	3	2	4	4	3	5	0	2	1	3	1	0	2	0	0	5	1	1	0	0	2	0	0	1	1	2	0	4	0	1	3	2	0	0	0	4	0
OTU_1746;size=3;	5	0	0	0	3	6	0	1	1	2	0	1	3	0	0	0	4	1	0	0	9	0	0	0	0	0	9	3	0	8	0	0	13	2	0	0	6	0	0	0	0	8
OTU_1747;size=3;	0	0	0	0	0	0	0	0	0	0	0	0	1	0	0	0	0	1	0	0	0	0	0	0	0	0	2	1	0	0	1	0	0	2	0	2	0	0	0	0	0	0
OTU_1748;size=3;	9	2	8	5	14	5	6	0	5	5	3	2	2	1	0	0	1	1	8	3	2	2	2	1	0	1	4	1	1	1	1	1	1	7	7	4	2	0	0	0	1	0
OTU_1749;size=3;	0	0	0	0	6	1	0	0	4	0	0	2	3	0	0	0	0	1	0	0	6	4	0	0	0	0	6	0	1	4	0	0	0	1	0	1	6	1	0	0	1	4
OTU_175;size=22;	287	112	181	70	325	139	160	60	138	184	153	50	208	64	28	31	19	77	46	25	121	75	64	53	18	59	84	37	51	79	43	22	98	128	52	50	70	20	29	13	63	111
OTU_1750;size=3;	1	1	0	3	3	4	0	0	1	5	0	2	1	0	0	1	2	0	0	1	7	3	1	2	0	2	3	3	1	10	1	1	1	7	1	2	5	0	0	0	3	4
OTU_1751;size=3;	8	3	3	2	7	2	8	7	2	2	1	14	5	1	7	5	4	1	2	9	5	2	7	26	1	5	18	4	16	13	12	6	22	18	14	21	11	3	10	2	12	12
OTU_1752;size=3;	0	0	0	0	0	2	2	0	0	1	0	2	2	0	1	0	0	0	0	0	0	1	0	0	1	0	0	1	0	0	0	0	0	0	1	1	1	0	0	0	3	1
OTU_1753;size=3;	5	1	3	1	7	6	6	2	0	2	2	3	1	0	2	1	0	2	0	0	1	1	2	0	0	1	0	0	0	0	1	0	0	4	7	6	2	0	0	0	6	0
OTU_1754;size=3;	5	2	0	0	4	1	2	0	0	2	1	1	3	0	0	0	0	3	1	0	5	4	0	0	0	0	3	1	0	1	0	0	4	7	0	0	6	1	1	0	0	3
OTU_1755;size=3;	6	1	1	1	3	3	1	1	0	2	0	0	0	1	0	1	0	5	0	0	2	0	0	1	0	0	2	0	0	2	0	0	4	5	0	0	4	4	0	0	2	3
OTU_1756;size=3;	6	7	11	10	5	4	13	16	1	2	10	13	4	5	9	10	0	3	2	12	7	2	2	17	3	5	10	5	3	6	5	5	7	6	5	13	4	3	4	3	13	1
OTU_1757;size=3;	4	0	1	0	2	1	1	0	0	1	0	0	2	0	1	0	0	0	0	0	3	1	2	0	0	0	0	0	0	0	0	0	1	1	1	0	1	0	0	0	2	1
OTU_1758;size=3;	4	1	1	5	11	3	3	1	2	4	0	1	3	0	0	5	4	1	0	0	10	0	1	10	0	4	5	6	2	8	1	0	16	18	6	2	10	1	2	0	4	13
OTU_1759;size=3;	15	3	6	7	20	4	2	6	0	4	4	1	4	3	3	0	1	1	0	2	5	2	4	3	0	2	1	3	0	4	2	3	4	7	2	3	5	0	0	2	2	10
OTU_176;size=22;	25	6	33	39	30	18	26	32	15	18	12	80	19	14	31	52	21	43	34	46	58	32	97	80	4	87	166	33	64	132	84	16	90	146	99	51	98	48	69	10	132	51
OTU_1760;size=3;	6	1	0	2	8	0	1	0	1	1	1	2	4	0	0	1	1	4	0	3	9	0	0	0	0	0	1	4	0	8	0	0	4	3	0	3	1	0	0	0	1	7
OTU_1761;size=3;	2	3	2	0	9	2	3	3	3	7	6	10	8	4	7	5	2	4	3	1	9	1	4	2	0	8	11	5	4	11	2	1	8	19	5	1	6	2	4	0	9	9
OTU_1762;size=3;	6	3	3	2	3	4	3	2	0	0	4	3	3	2	6	2	0	1	4	3	4	0	5	1	1	2	2	0	0	1	0	1	3	4	1	1	2	0	0	1	4	1
OTU_1763;size=3;	1	0	3	0	4	0	3	1	0	4	2	0	2	1	2	0	0	2	2	0	3	0	0	0	2	0	1	0	0	0	0	0	0	1	0	1	0	0	0	0	2	1
OTU_1764;size=3;	5	3	6	2	16	3	8	5	0	4	3	1	5	2	1	3	1	0	7	0	1	2	5	1	0	2	2	0	2	2	0	1	2	4	4	0	1	0	1	2	1	1
OTU_1765;size=3;	5	2	6	11	13	9	10	2	1	1	3	6	2	0	5	5	1	5	7	2	4	4	0	9	1	3	10	1	2	13	6	5	4	7	3	11	7	1	8	3	7	2
OTU_1766;size=3;	20	8	2	5	25	23	1	5	12	21	1	9	20	8	1	8	5	19	0	11	24	10	1	6	3	11	13	6	0	13	0	2	27	20	0	9	17	0	1	3	23	19
OTU_1767;size=3;	12	3	10	6	11	5	18	3	6	1	4	4	5	4	3	4	0	1	7	1	4	2	0	3	0	2	6	1	3	5	0	3	3	6	3	7	8	0	2	0	6	5
OTU_1768;size=3;	15	4	3	1	22	8	3	1	11	4	0	3	12	1	0	2	4	13	0	1	39	4	0	2	0	8	15	7	0	11	0	1	23	11	0	0	11	0	0	0	3	22
OTU_1769;size=3;	6	0	3	0	4	3	2	1	2	0	1	1	1	1	0	1	1	0	1	2	1	0	0	0	0	0	0	0	0	0	0	1	1	2	0	0	1	0	0	1	0	0
OTU_177;size=22;	27	15	35	36	45	15	64	40	13	34	19	138	20	11	32	78	2	15	11	62	31	23	38	110	29	25	45	17	31	46	26	58	21	56	68	185	35	8	23	38	158	18
OTU_1770;size=3;	0	0	0	0	3	0	0	0	0	0	0	0	0	0	0	0	0	0	0	0	0	0	0	0	0	0	0	0	0	0	0	0	0	0	1	0	0	0	0	0	0	0
OTU_1771;size=3;	2	1	2	3	10	3	0	1	2	1	2	9	2	2	0	2	0	2	0	3	4	6	3	8	0	4	2	2	0	4	0	1	9	11	1	3	6	1	1	0	11	2
OTU_1772;size=3;	7	2	0	4	8	10	2	1	2	1	0	12	1	2	0	2	1	5	0	0	8	3	0	1	0	1	11	3	0	15	0	0	11	9	0	2	9	7	0	1	2	13
OTU_1773;size=3;	12	4	0	1	18	18	1	1	5	11	1	8	7	5	2	1	0	5	0	0	9	12	0	2	0	13	18	1	0	13	0	0	3	8	0	1	20	0	0	0	1	4
OTU_1774;size=3;	0	0	0	1	1	3	0	0	1	2	0	1	0	0	0	0	0	7	0	0	3	1	0	1	0	0	4	0	2	5	2	0	1	2	0	0	2	0	0	0	3	6
OTU_1775;size=3;	3	1	0	1	4	4	0	0	0	2	0	6	0	0	0	1	0	6	0	1	0	1	0	5	0	0	4	0	0	0	0	1	1	0	0	3	1	0	0	0	10	0
OTU_1776;size=3;	79	23	78	48	74	49	110	35	26	41	45	36	36	17	28	32	2	17	45	36	40	16	43	39	11	18	48	8	25	45	38	24	69	56	48	45	44	12	21	19	67	38
OTU_1777;size=3;	9	3	8	8	6	5	9	3	3	4	2	4	1	0	1	2	0	1	3	8	0	1	1	4	2	0	2	0	4	0	0	0	2	1	5	2	3	0	0	2	3	3
OTU_1778;size=3;	7	5	6	1	9	10	10	2	2	2	8	5	1	5	4	1	0	2	6	4	3	5	4	4	3	2	6	0	3	4	3	0	3	0	3	4	1	2	1	0	11	2
OTU_1779;size=3;	1	0	0	0	0	0	2	2	1	0	0	3	0	0	2	0	0	0	1	0	0	0	0	1	0	0	1	2	2	2	2	1	3	0	0	0	0	0	0	0	1	4
OTU_178;size=21;	87	3	1	10	105	39	3	9	72	47	0	20	43	21	0	2	19	45	0	5	172	51	0	10	0	34	45	34	0	47	2	0	77	68	0	14	79	16	0	3	13	60
OTU_1780;size=3;	1	0	1	1	2	1	0	1	3	3	0	0	1	0	0	0	0	0	0	1	4	1	0	1	0	0	1	1	0	2	0	0	3	2	0	0	3	0	0	0	1	2
OTU_1781;size=3;	0	0	0	0	0	0	0	0	0	0	0	0	0	0	0	0	0	0	0	0	0	0	0	0	0	3	0	0	0	0	0	0	0	0	0	0	0	0	0	0	0	0
OTU_1782;size=3;	1	3	1	2	5	2	1	0	1	3	0	4	3	0	3	2	3	0	1	0	1	3	2	1	0	1	8	4	0	5	3	0	7	12	1	3	3	2	0	1	2	0
OTU_1783;size=3;	1	0	0	0	0	0	0	0	1	0	0	1	0	0	0	0	0	0	0	0	0	3	0	0	0	0	3	1	0	0	0	0	1	4	0	0	3	0	0	0	0	2
OTU_1784;size=3;	0	0	0	0	3	1	0	0	2	0	0	4	5	0	0	1	1	4	0	1	8	4	0	0	0	3	3	1	0	5	0	0	11	4	0	0	3	1	0	0	0	3
OTU_1785;size=3;	0	0	1	0	4	1	0	0	0	0	0	1	1	0	0	0	0	0	8	4	4	2	0	5	0	1	0	6	0	1	2	0	0	1	0	0	1	0	3	0	1	2
OTU_1786;size=3;	6	0	2	0	2	0	1	0	1	2	2	1	0	2	0	0	0	1	0	0	2	0	2	4	0	3	4	2	2	6	1	0	0	1	4	8	3	1	0	1	3	3
OTU_1787;size=3;	9	4	3	9	10	1	4	2	3	1	3	7	5	0	1	3	1	14	5	0	20	7	3	6	0	7	24	9	6	16	0	1	26	12	2	1	11	1	6	0	3	12
OTU_1788;size=3;	5	1	3	1	7	3	0	2	6	1	1	8	1	0	1	0	1	7	0	2	17	3	0	1	0	1	13	6	1	12	0	2	3	8	0	2	11	2	0	5	1	6
OTU_1789;size=3;	1	0	0	1	3	0	0	1	0	0	0	1	1	0	0	1	0	2	1	1	1	0	1	1	0	0	3	0	3	2	1	2	3	2	0	2	3	0	0	2	5	1
OTU_179;size=21;	109	32	36	35	167	112	44	30	74	68	31	80	74	28	62	50	47	141	41	24	293	121	93	33	3	151	283	89	58	273	54	12	280	304	77	48	233	74	63	6	69	244
OTU_1790;size=3;	3	1	1	0	7	1	0	0	3	0	1	1	6	0	0	3	0	0	0	2	6	3	0	1	0	0	2	0	1	10	0	1	4	2	0	0	1	1	0	0	2	10
OTU_1791;size=3;	1	4	5	1	2	2	3	3	4	2	2	0	2	0	2	1	0	0	1	5	2	1	2	0	0	1	3	1	1	2	3	3	0	5	1	2	3	0	0	1	2	2
OTU_1792;size=3;	9	1	1	1	11	3	0	2	6	4	0	5	2	0	4	1	1	8	1	5	15	4	1	0	0	3	1	1	0	14	0	0	8	11	2	0	5	0	1	0	0	18
OTU_1793;size=3;	2	6	1	2	11	2	3	1	2	4	1	6	0	2	0	10	1	5	4	8	11	7	2	3	0	7	10	4	3	9	1	1	7	11	4	9	6	5	1	0	6	5
OTU_1794;size=3;	20	3	1	3	23	10	1	5	16	5	0	3	10	0	0	1	0	9	0	1	21	6	0	3	0	4	10	9	0	18	1	0	25	13	0	1	10	1	0	1	11	24
OTU_1795;size=3;	2	1	0	7	3	2	0	0	4	3	1	6	3	1	0	1	1	0	0	1	6	1	1	2	1	2	7	0	1	7	0	2	1	5	1	5	3	1	0	1	5	1
OTU_1796;size=3;	4	0	0	0	2	2	0	0	0	0	0	2	1	0	0	0	0	0	0	1	2	2	0	0	0	0	0	1	0	0	0	0	1	2	0	0	0	0	0	0	2	1
OTU_1797;size=3;	3	0	6	0	5	1	2	1	1	2	1	3	2	2	4	3	2	5	1	1	4	2	12	3	0	1	5	0	4	11	4	4	2	10	2	8	4	0	2	0	4	4
OTU_1798;size=3;	4	0	0	2	6	1	0	0	0	2	1	3	1	2	0	0	2	6	3	1	6	1	0	0	0	1	3	2	0	0	3	1	4	2	1	2	0	0	1	0	2	5
OTU_1799;size=3;	23	0	2	0	5	1	0	1	7	0	1	2	1	0	1	0	4	6	1	0	13	3	2	2	0	4	9	5	1	12	1	3	10	8	0	4	9	1	0	1	2	7
OTU_18;size=144;	0	0	0	0	0	0	0	0	0	0	0	0	0	0	0	0	0	0	0	0	0	0	0	2	36417	1	23	10	1	1	0	4	1	2	0	0	0	0	0	0	0	0
OTU_180;size=21;	165	73	119	221	214	96	167	173	71	112	73	450	81	50	59	247	63	183	93	245	238	108	212	387	27	216	486	90	195	338	151	84	299	425	218	298	356	81	172	92	589	231
OTU_1800;size=3;	8	3	6	2	9	9	7	4	1	7	2	2	3	4	2	0	0	4	2	0	2	3	1	3	0	1	4	0	2	0	1	0	2	3	0	3	4	0	2	0	3	3
OTU_1801;size=3;	16	1	2	2	8	5	1	0	11	6	0	0	3	4	0	5	4	6	1	0	11	6	0	4	0	1	10	4	2	11	0	0	7	1	0	1	3	4	1	0	6	15
OTU_1802;size=3;	4	1	0	4	3	3	3	0	0	1	1	5	1	2	1	3	2	3	0	0	7	3	1	0	0	4	10	7	0	8	0	0	5	2	0	1	4	1	0	0	5	2
OTU_1803;size=3;	2	2	0	0	3	4	0	0	3	1	0	0	4	2	0	2	1	2	0	0	6	3	0	0	0	0	1	2	0	7	0	0	2	1	0	0	4	0	0	0	1	4
OTU_1804;size=3;	4	7	8	7	3	7	12	5	0	2	3	8	2	2	0	6	0	8	6	12	4	3	10	5	3	0	8	4	3	4	2	5	6	3	5	13	3	0	3	2	21	3
OTU_1805;size=3;	9	2	8	4	12	9	5	4	3	4	2	5	4	1	0	0	0	0	1	5	2	0	4	4	0	3	0	0	0	0	5	3	12	5	8	2	4	0	4	0	3	5
OTU_1806;size=3;	0	0	0	0	2	1	0	0	0	2	0	0	1	0	0	2	0	2	0	0	0	0	0	3	2	0	0	1	2	0	0	1	0	0	0	0	2	0	0	1	0	2
OTU_1807;size=3;	0	0	0	0	3	2	0	0	0	0	0	1	3	0	1	0	0	3	0	0	4	3	2	0	1	1	2	2	0	3	0	0	4	1	0	0	2	1	0	0	0	4
OTU_1808;size=3;	7	3	2	3	5	14	4	4	4	23	0	13	7	1	0	4	4	44	1	5	22	24	3	2	1	27	40	3	0	13	2	0	22	39	2	5	6	9	2	1	9	20
OTU_1809;size=3;	3	0	0	1	4	1	0	0	2	0	0	1	3	3	0	0	1	2	0	0	5	0	0	1	0	3	0	2	0	4	0	0	8	3	0	0	3	0	0	0	1	4
OTU_181;size=21;	120	67	118	90	161	134	140	58	70	96	66	154	117	43	77	76	28	83	75	89	116	61	100	174	33	73	83	55	79	108	63	59	111	163	91	150	101	18	41	33	190	89
OTU_1810;size=3;	0	0	1	0	2	0	0	0	0	0	0	0	0	0	1	0	0	0	27	0	0	0	20	2	0	0	0	0	27	0	20	2	0	0	9	0	0	0	5	0	0	0
OTU_1811;size=3;	9	2	0	0	3	2	1	0	3	2	0	2	9	0	0	0	2	2	0	0	5	1	0	0	0	2	5	4	0	2	0	0	3	2	0	0	1	0	0	0	0	7
OTU_1812;size=3;	15	1	4	5	9	31	5	2	4	10	4	10	10	8	1	10	0	15	0	8	12	16	2	7	2	8	20	4	0	20	4	3	13	11	5	12	7	2	0	0	8	13
OTU_1813;size=3;	2	0	4	0	6	1	0	1	1	0	3	0	0	1	5	2	0	1	1	4	4	0	7	0	0	2	2	3	3	8	3	0	5	8	3	5	1	2	2	0	1	4
OTU_1814;size=3;	9	3	4	2	5	5	1	3	2	2	4	3	2	4	0	3	0	3	0	3	1	2	1	1	0	0	6	0	1	2	3	1	1	5	4	4	5	3	1	2	5	3
OTU_1815;size=3;	7	5	3	1	3	3	4	2	5	4	1	8	6	2	4	8	2	3	4	7	3	4	16	16	3	3	7	3	9	12	5	3	3	12	9	13	14	3	5	0	21	0
OTU_1816;size=3;	1	2	5	9	3	1	6	4	4	1	0	9	2	0	0	2	1	3	0	5	5	0	1	7	3	3	5	1	1	1	0	1	2	5	2	5	3	0	0	1	4	3
OTU_1817;size=3;	3	4	0	3	8	5	1	0	3	1	2	3	2	0	0	0	0	1	0	1	1	1	3	3	0	0	3	0	0	4	0	0	0	0	0	0	2	0	0	1	0	3
OTU_1818;size=3;	14	1	0	1	14	13	2	2	6	2	0	1	12	0	0	0	5	6	0	1	47	8	0	4	0	2	10	17	2	29	0	1	28	11	0	1	18	2	0	1	6	27
OTU_1819;size=3;	3	0	0	1	6	1	0	0	2	1	0	0	2	0	0	0	2	4	0	0	7	1	0	0	0	1	1	2	0	11	0	0	5	4	0	0	2	1	0	0	0	4
OTU_182;size=21;	80	27	43	44	114	53	67	41	34	36	41	98	43	14	27	40	26	68	29	40	102	44	65	68	9	48	93	41	53	98	41	16	113	124	57	57	111	25	36	6	115	71
OTU_1820;size=3;	10	1	1	2	11	8	1	5	5	5	1	4	7	1	3	2	7	13	1	5	35	4	5	4	0	14	28	10	1	17	2	1	11	20	3	6	16	3	1	4	7	21
OTU_1821;size=3;	0	0	0	3	0	0	0	0	0	0	0	0	0	0	0	0	0	0	0	0	0	0	0	0	0	0	0	0	0	0	0	0	0	0	0	0	0	0	0	0	0	0
OTU_1822;size=3;	8	0	0	0	4	0	0	0	2	9	0	1	0	0	0	0	1	1	0	1	2	1	0	1	0	0	0	1	0	3	0	0	4	2	0	0	1	0	0	0	2	1
OTU_1823;size=3;	0	0	2	0	7	0	3	0	0	0	0	0	0	1	0	1	3	0	2	0	3	0	0	2	0	0	3	1	0	1	0	0	2	0	1	1	1	0	0	0	3	4
OTU_1824;size=3;	5	2	1	2	9	6	2	0	6	1	2	2	2	2	4	2	4	3	2	6	6	4	4	6	0	2	2	5	1	6	1	0	2	7	5	3	3	0	1	0	3	10
OTU_1825;size=3;	11	5	5	2	13	2	8	2	5	4	1	2	7	0	0	1	0	2	0	0	2	1	2	1	0	1	3	1	0	4	0	0	2	2	2	0	0	0	0	3	1	5
OTU_1826;size=3;	4	1	0	1	25	5	0	1	3	4	0	0	10	1	0	3	4	8	0	2	18	5	0	2	0	9	0	9	1	18	0	2	17	12	1	2	6	0	0	0	2	20
OTU_1827;size=3;	15	3	2	2	6	2	6	2	5	1	1	4	2	1	6	6	2	10	8	1	15	4	5	5	3	4	10	6	1	3	3	1	19	5	1	6	15	1	2	2	9	9
OTU_1828;size=3;	6	2	0	0	9	7	1	0	2	0	0	4	4	1	0	3	1	4	0	1	6	2	0	0	0	2	5	2	0	4	0	0	4	7	4	2	2	0	0	0	5	1
OTU_1829;size=3;	1	6	2	0	7	5	0	1	1	2	1	1	2	0	1	0	1	1	0	1	5	0	0	1	0	0	0	7	1	7	0	0	3	3	0	0	8	0	1	0	0	12
OTU_183;size=21;	73	31	36	51	107	77	38	44	45	56	17	97	51	23	11	63	17	79	12	63	157	50	31	76	10	54	111	53	29	119	23	24	120	159	39	135	145	21	18	29	124	99
OTU_1830;size=3;	0	0	0	0	3	0	0	1	1	1	0	1	0	0	0	0	1	0	0	1	2	2	0	0	0	5	4	0	0	3	0	0	1	4	0	0	6	3	2	0	1	0
OTU_1831;size=3;	2	1	2	3	4	2	2	2	1	0	1	5	2	2	0	0	0	0	2	5	4	0	2	1	3	0	0	0	0	2	3	1	3	0	0	2	5	0	0	0	1	0
OTU_1832;size=3;	7	4	0	1	17	4	2	0	3	4	0	5	2	2	1	5	1	2	0	2	6	2	0	1	0	3	3	1	0	9	0	1	5	5	0	0	5	0	0	1	8	5
OTU_1833;size=3;	3	2	0	0	0	2	1	1	0	2	1	2	4	1	7	1	1	1	2	1	6	5	3	1	0	1	2	4	1	4	3	1	6	4	3	1	4	0	1	0	2	8
OTU_1834;size=3;	0	0	0	0	0	0	0	0	0	0	0	0	0	0	0	0	0	1	1	0	0	1	2	0	1	1	1	0	1	0	0	2	0	7	2	0	0	0	4	0	1	0
OTU_1835;size=3;	0	0	0	0	3	1	0	0	1	1	0	0	2	0	0	0	0	2	0	0	0	0	0	0	0	0	0	0	0	0	0	0	3	2	0	1	0	2	0	0	0	0
OTU_1836;size=3;	5	3	0	0	5	3	0	1	3	1	0	0	1	0	0	1	0	1	0	2	8	2	0	0	0	1	4	2	0	5	0	0	3	2	0	2	2	0	0	0	0	6
OTU_1837;size=3;	2	0	1	0	6	3	2	3	0	0	1	2	1	0	1	1	1	0	0	1	1	0	1	1	0	1	0	0	2	1	2	0	3	5	2	2	2	1	1	0	1	3
OTU_1838;size=3;	11	4	7	2	8	5	3	4	5	6	5	8	3	1	1	1	4	3	1	10	5	5	1	3	1	3	2	2	0	4	1	1	4	6	0	4	0	3	1	1	5	5
OTU_1839;size=3;	0	0	0	0	0	0	0	0	0	0	0	0	0	0	0	0	0	0	0	0	0	0	0	0	0	0	0	1	0	0	0	0	0	2	0	0	4	0	0	0	0	0
OTU_184;size=21;	64	18	26	23	74	56	22	32	38	30	4	66	33	8	14	32	21	83	8	34	100	38	17	41	4	51	140	56	12	130	10	12	122	111	31	30	90	26	13	7	117	93
OTU_1840;size=3;	0	0	0	0	1	0	0	0	1	1	0	1	0	0	0	0	0	0	0	0	0	0	0	3	0	0	0	0	0	3	0	0	0	0	0	0	0	0	0	0	0	1
OTU_1841;size=3;	5	1	0	2	12	3	0	1	3	2	0	1	0	0	1	0	2	2	0	2	2	1	0	4	0	1	2	1	0	3	0	1	2	4	1	1	7	2	0	0	3	6
OTU_1842;size=3;	1	4	3	0	2	2	0	1	0	1	2	1	1	0	3	0	1	1	1	2	1	0	0	1	0	2	0	0	2	1	0	0	3	0	1	1	0	0	0	0	1	1
OTU_1843;size=3;	0	0	1	1	1	0	0	0	2	1	4	6	1	0	0	4	0	0	1	3	2	1	0	0	0	0	7	3	0	26	0	0	6	0	1	1	0	0	0	0	5	0
OTU_1844;size=3;	3	0	0	2	2	5	0	0	1	0	0	2	0	0	2	1	0	1	0	0	3	0	0	2	0	0	6	1	0	0	0	0	2	4	2	3	4	0	0	1	9	6
OTU_1845;size=3;	0	0	0	1	1	0	0	1	0	1	0	0	0	0	0	1	0	1	0	0	2	0	0	3	0	0	1	0	0	1	0	0	0	0	0	0	1	1	0	0	3	1
OTU_1846;size=3;	1	0	0	0	0	2	0	1	1	0	1	1	1	0	0	0	1	2	1	0	4	0	1	1	0	2	5	1	0	0	0	0	2	2	0	0	1	0	1	1	0	4
OTU_1847;size=3;	2	0	1	3	2	3	2	1	0	3	2	5	2	0	2	0	0	0	1	3	0	0	0	2	0	0	1	0	0	1	0	5	1	1	0	2	1	0	0	0	2	0
OTU_1848;size=3;	8	1	4	5	12	6	1	5	1	4	1	6	4	1	1	5	0	4	0	4	2	3	0	2	0	2	20	5	0	4	1	2	4	4	0	10	3	1	2	0	6	7
OTU_1849;size=3;	5	1	11	5	8	7	7	5	6	1	4	4	9	1	2	2	1	8	0	0	1	5	7	2	3	1	0	3	0	2	4	1	4	6	0	2	0	0	0	0	1	2
OTU_185;size=21;	118	88	133	70	145	75	146	65	72	96	89	18	67	31	30	19	8	26	27	18	40	27	65	30	8	32	41	12	20	31	23	10	31	57	41	37	32	7	16	10	25	47
OTU_1850;size=3;	0	0	0	0	0	0	0	0	0	0	0	0	0	0	0	0	0	0	0	0	0	0	0	0	0	0	0	0	0	0	0	0	0	0	0	0	0	0	0	0	0	3
OTU_1851;size=3;	10	1	2	1	10	2	0	0	2	1	0	1	7	0	0	4	4	1	2	1	2	0	0	0	1	0	1	1	2	8	0	0	10	5	0	1	3	0	0	1	2	10
OTU_1852;size=3;	5	6	4	0	8	6	1	3	0	7	1	0	4	3	2	1	1	2	2	5	2	0	0	1	0	1	2	0	2	1	0	0	0	3	1	2	2	0	0	0	0	2
OTU_1853;size=3;	9	2	1	0	4	3	0	0	5	3	0	0	6	0	0	0	2	2	0	0	18	5	0	1	0	0	6	6	0	12	0	0	14	2	0	1	3	4	0	0	1	15
OTU_1854;size=3;	0	0	2	0	1	2	0	1	0	0	0	1	0	0	0	1	0	1	0	0	0	0	1	0	0	0	0	0	0	0	0	0	0	3	1	0	0	0	0	0	0	0
OTU_1855;size=3;	4	2	6	3	6	3	6	4	6	6	7	2	5	3	0	1	0	2	1	3	3	1	0	2	2	2	1	0	0	1	1	0	0	3	1	1	0	2	0	0	8	0
OTU_1856;size=3;	2	0	0	1	9	6	0	1	0	7	0	1	2	0	0	3	0	2	0	0	0	2	0	2	0	4	2	1	0	1	0	0	1	3	0	1	0	0	0	0	2	1
OTU_1857;size=3;	3	4	2	6	9	11	4	3	4	8	2	7	1	4	2	6	2	7	1	24	12	9	3	9	0	6	29	7	5	14	0	3	6	43	2	5	12	7	0	1	13	1
OTU_1858;size=3;	0	0	0	1	0	3	0	0	0	1	1	3	1	0	0	0	2	1	2	1	3	2	3	0	0	1	1	2	0	2	2	1	1	2	0	2	2	0	0	1	0	0
OTU_1859;size=3;	3	3	1	5	5	0	3	2	1	4	0	0	3	1	1	0	3	3	1	2	1	0	0	2	0	0	0	0	0	1	0	1	0	2	0	1	0	0	0	0	3	2
OTU_186;size=21;	125	55	88	84	153	99	159	82	53	132	94	113	90	46	40	78	15	68	53	99	115	77	91	131	29	87	143	44	36	86	63	66	130	200	86	222	137	35	40	53	182	73
OTU_1860;size=3;	4	0	0	0	0	0	2	0	1	0	5	0	1	0	1	4	1	0	2	0	2	1	2	0	0	2	1	1	5	3	0	2	2	1	4	0	2	0	1	0	0	4
OTU_1861;size=3;	3	5	0	2	13	3	0	2	2	2	0	2	9	1	0	2	0	1	0	0	2	3	0	0	0	5	7	2	0	4	0	0	4	2	0	0	2	0	0	0	4	4
OTU_1862;size=3;	4	1	2	2	4	3	2	2	1	5	3	1	1	2	0	2	0	3	1	3	3	3	0	2	0	0	1	1	4	3	1	1	4	6	1	0	1	0	1	0	7	2
OTU_1863;size=3;	0	0	0	0	0	3	0	0	0	0	0	0	0	0	0	0	0	0	0	0	0	0	0	0	0	0	0	0	0	0	0	0	0	0	0	0	0	0	0	0	0	0
OTU_1864;size=3;	2	1	0	0	6	2	2	0	1	1	2	0	1	1	0	0	0	0	1	1	4	2	2	4	0	0	1	0	0	1	0	0	0	1	1	4	4	0	0	0	4	0
OTU_1865;size=3;	3	1	2	1	7	4	6	2	4	2	0	1	1	1	1	3	1	4	1	0	8	5	5	2	0	7	3	2	3	9	0	0	10	9	0	5	8	1	3	1	0	7
OTU_1866;size=3;	5	0	1	0	7	1	0	0	3	0	0	3	2	0	1	0	1	3	0	0	9	4	0	0	0	1	5	3	0	10	0	0	12	4	0	0	7	1	0	0	0	8
OTU_1867;size=3;	3	0	0	2	4	0	0	1	1	2	0	3	1	0	0	1	1	4	0	2	5	2	0	0	0	1	7	0	3	5	2	0	8	10	0	2	8	4	1	1	2	6
OTU_1868;size=3;	6	1	0	0	4	4	0	2	1	1	0	5	1	1	0	0	0	1	0	2	8	10	2	2	0	4	14	4	0	6	0	0	8	12	0	2	11	3	1	1	3	6
OTU_1869;size=3;	11	2	2	3	9	6	5	4	6	6	3	9	3	4	3	7	0	3	1	1	6	7	3	4	0	2	7	7	0	5	0	2	5	7	1	2	7	1	0	0	7	6
OTU_187;size=20;	47	26	31	17	76	62	30	10	26	69	17	25	43	44	12	20	13	41	6	18	77	52	28	28	8	64	79	18	11	63	8	13	43	73	15	39	70	15	6	5	58	63
OTU_1870;size=3;	9	2	13	7	17	5	5	3	1	7	5	7	4	2	0	2	2	3	0	2	6	2	2	6	1	1	2	0	0	3	1	1	7	6	6	5	3	0	6	1	9	3
OTU_1871;size=3;	2	1	0	0	0	1	1	0	1	3	1	1	0	0	1	1	0	1	0	0	1	0	0	5	0	0	2	0	1	0	1	0	2	3	1	0	1	1	1	0	2	0
OTU_1872;size=3;	3	0	0	0	0	1	0	0	0	1	0	1	0	0	0	0	0	1	0	0	3	0	0	0	0	0	0	0	0	3	0	0	1	2	0	1	10	0	0	0	1	3
OTU_1873;size=3;	5	3	0	1	11	7	0	1	2	3	0	2	4	2	0	1	2	4	0	3	13	10	0	2	0	6	8	6	0	7	0	0	12	16	0	0	9	0	0	0	2	2
OTU_1874;size=3;	0	0	0	0	0	0	0	0	0	3	0	0	0	0	0	0	0	0	0	0	0	0	0	0	0	0	0	0	0	0	0	0	0	0	0	0	0	0	0	0	0	0
OTU_1875;size=3;	2	6	1	10	2	0	3	6	1	3	2	4	2	0	0	4	2	0	0	6	4	1	4	8	1	0	2	0	2	4	3	6	4	5	4	12	8	4	5	4	4	6
OTU_1876;size=3;	9	2	0	6	6	4	2	1	3	5	1	1	5	0	5	0	1	7	0	0	18	3	2	4	0	2	4	2	1	8	3	1	8	6	1	0	3	0	0	1	1	16
OTU_1877;size=3;	4	3	0	5	3	4	0	0	0	1	0	2	1	0	2	1	1	3	2	1	1	0	2	3	0	0	3	1	0	1	1	0	1	0	1	4	1	0	1	0	1	0
OTU_1878;size=3;	2	0	2	1	0	0	1	0	0	3	0	0	1	0	0	0	0	0	0	0	0	0	0	0	0	0	0	0	0	1	0	0	0	0	0	0	0	0	2	0	0	0
OTU_1879;size=3;	1	0	0	0	0	0	1	0	1	0	0	0	0	0	0	0	0	0	0	0	2	0	1	0	0	0	0	0	0	1	0	0	1	0	0	1	1	0	0	0	0	0
OTU_188;size=20;	331	122	252	112	435	198	202	87	154	167	171	72	211	66	39	36	26	62	39	49	175	68	75	92	22	72	120	70	30	129	54	32	142	133	103	132	137	37	61	35	74	146
OTU_1880;size=3;	1	1	0	1	7	6	0	0	2	1	0	2	4	0	0	0	0	6	0	0	2	0	0	1	0	1	5	1	0	8	0	0	7	1	0	1	7	1	0	0	4	7
OTU_1881;size=3;	1	2	0	0	0	1	0	1	1	0	1	4	0	0	0	0	0	0	0	0	0	1	0	2	3	0	0	1	0	0	1	0	1	2	0	1	1	1	0	0	0	1
OTU_1882;size=3;	5	1	1	2	7	5	2	0	7	3	0	2	4	1	1	3	1	8	0	2	12	2	0	2	0	1	1	3	0	10	0	0	9	3	0	3	9	2	0	1	4	13
OTU_1883;size=3;	0	0	0	1	0	2	0	0	0	1	0	2	0	0	1	0	2	2	0	0	6	3	2	3	0	0	3	0	1	2	1	2	1	1	2	3	0	0	1	0	3	2
OTU_1884;size=3;	2	8	3	11	16	7	9	6	6	7	5	3	4	3	0	1	1	4	1	0	4	2	6	2	1	3	4	0	4	5	1	1	0	0	2	2	0	0	0	0	2	4
OTU_1885;size=3;	7	0	1	3	5	4	6	5	2	10	2	10	2	0	2	12	1	2	5	4	5	3	3	15	0	3	6	1	4	9	4	6	13	9	4	18	19	2	8	7	13	4
OTU_1886;size=3;	11	1	0	2	8	2	0	1	1	1	0	1	3	1	0	2	1	3	0	1	3	0	0	3	3	1	4	2	0	2	1	0	7	2	0	2	2	0	0	0	4	4
OTU_1887;size=3;	7	1	0	4	14	5	0	0	3	1	0	1	2	0	0	0	1	2	0	0	7	3	0	0	0	2	4	10	0	10	0	0	7	3	0	0	4	0	0	0	0	7
OTU_1888;size=3;	0	0	0	0	0	0	0	0	0	0	0	0	0	0	0	0	0	0	0	0	0	0	0	0	0	3	0	0	0	0	0	0	0	0	0	0	0	0	0	0	0	0
OTU_1889;size=3;	19	6	12	6	18	16	18	7	4	3	12	13	4	0	2	7	0	2	5	6	4	3	4	14	5	4	8	3	6	4	4	3	9	9	10	12	6	1	3	0	11	2
OTU_189;size=20;	63	28	65	30	86	45	41	44	24	34	28	82	46	14	19	40	6	13	30	54	28	15	66	65	19	27	25	13	30	33	44	26	57	103	111	96	45	10	59	35	80	30
OTU_1890;size=3;	0	0	0	0	3	0	0	0	0	0	0	0	0	0	0	0	0	0	0	0	0	0	0	0	0	0	0	0	0	0	0	0	0	0	0	0	0	0	0	0	0	0
OTU_1891;size=3;	27	3	1	7	28	38	3	3	8	23	0	19	7	6	0	8	2	16	3	3	39	8	0	3	0	4	25	5	1	18	0	0	23	20	0	11	22	5	0	0	17	12
OTU_1892;size=3;	0	2	1	3	0	2	0	2	2	0	1	3	1	0	1	6	0	0	1	2	2	1	0	3	1	0	1	0	0	0	0	3	1	1	1	1	0	0	0	0	9	0
OTU_1893;size=3;	0	0	0	0	0	1	0	1	0	1	3	1	0	0	0	0	0	0	0	0	0	1	0	0	0	2	1	1	0	1	0	0	0	1	0	0	0	0	0	0	0	1
OTU_1894;size=3;	1	1	2	1	4	1	1	3	0	1	0	1	2	0	1	3	1	2	0	0	1	1	1	0	0	1	1	0	0	1	0	0	1	0	2	1	0	0	0	0	2	2
OTU_1895;size=3;	1	0	0	0	0	0	0	0	0	0	0	0	0	0	0	0	0	0	2	7	0	0	2	13	29	0	0	0	4	0	2	17	0	0	3	1	0	0	5	2	0	0
OTU_1896;size=3;	0	0	0	3	0	0	0	0	0	0	0	0	0	0	0	0	0	0	0	0	0	0	0	0	0	0	0	0	0	0	0	0	0	0	0	0	0	0	0	0	0	0
OTU_1897;size=3;	2	0	0	0	1	1	0	0	0	0	0	0	1	0	0	2	1	3	0	1	2	4	0	1	0	2	0	1	0	1	0	0	2	0	0	2	5	0	0	0	3	2
OTU_1898;size=3;	2	0	0	1	2	1	0	0	1	0	3	0	1	0	0	0	0	0	0	1	3	0	2	0	0	1	6	2	0	5	4	0	6	4	1	1	1	0	0	0	2	2
OTU_1899;size=3;	5	4	4	4	9	11	11	1	0	3	1	13	3	0	5	5	0	0	2	2	5	1	1	9	0	3	4	0	1	4	0	2	2	1	1	0	7	0	0	1	10	2
OTU_19;size=136;	1604	745	1503	617	1954	995	1383	623	781	1074	1066	295	890	429	274	215	140	444	411	279	595	353	558	433	118	391	414	279	308	330	323	114	487	563	360	301	331	78	155	43	427	532
OTU_190;size=20;	136	60	91	63	155	80	109	45	58	67	64	32	74	27	20	17	8	41	33	24	59	19	38	32	3	23	45	17	20	32	18	12	46	44	45	36	47	10	30	14	26	69
OTU_1900;size=3;	1	0	2	3	1	0	4	0	0	0	0	2	2	0	0	1	1	2	1	0	2	0	1	5	0	1	0	1	0	0	0	1	4	0	2	5	1	0	0	0	0	3
OTU_1901;size=3;	0	0	0	0	0	0	0	0	0	0	0	1	0	0	0	0	0	1	0	0	0	1	0	0	0	1	2	0	0	0	0	0	1	0	0	0	0	0	0	0	2	0
OTU_1902;size=3;	5	1	2	4	7	3	4	2	5	4	2	1	4	2	2	1	1	1	2	1	0	1	4	3	0	2	1	1	2	4	2	0	7	0	2	1	1	0	1	0	3	0
OTU_1903;size=3;	1	0	1	0	0	1	3	0	0	2	3	1	0	0	2	2	0	0	12	4	0	1	23	3	0	0	0	0	34	0	29	1	0	0	18	1	0	0	11	1	1	0
OTU_1904;size=3;	0	1	2	2	3	4	0	2	1	2	0	3	3	2	1	4	0	3	0	6	5	2	6	4	1	1	7	3	4	6	4	3	6	5	2	9	6	0	1	0	11	2
OTU_1905;size=3;	4	0	0	1	1	0	4	0	2	0	1	1	0	0	1	0	1	0	0	1	1	1	1	0	0	0	2	0	0	0	0	1	3	2	0	3	7	0	0	0	6	0
OTU_1906;size=3;	0	0	0	0	0	1	0	0	0	1	0	0	1	0	0	0	0	2	0	0	0	3	0	0	0	0	1	2	0	2	0	0	2	0	0	0	1	0	0	0	0	7
OTU_1907;size=3;	0	0	0	0	0	0	0	0	0	0	0	0	0	0	0	1	0	0	0	0	0	1	0	0	0	0	1	0	1	1	1	0	0	0	1	0	0	0	1	0	0	0
OTU_1908;size=3;	2	1	0	0	2	0	2	0	1	0	0	5	2	0	0	0	2	1	0	1	0	0	1	6	0	0	1	0	3	4	0	1	3	3	0	0	0	0	0	0	0	1
OTU_1909;size=3;	2	1	1	0	4	1	0	1	2	2	0	0	1	0	0	0	0	1	0	0	5	2	0	1	0	0	0	3	0	1	0	0	9	1	0	0	3	0	0	0	1	3
OTU_191;size=20;	40	14	17	6	40	32	10	6	23	41	16	21	35	24	28	17	15	56	23	20	76	41	34	30	3	49	52	30	20	65	26	10	49	193	33	23	34	13	25	0	24	78
OTU_1910;size=3;	3	0	0	1	1	5	1	4	0	3	2	3	0	2	0	1	0	1	0	1	3	4	5	7	6	1	3	3	1	5	5	4	7	6	7	9	3	2	4	1	1	2
OTU_1911;size=3;	2	1	1	4	11	1	0	2	1	0	1	9	0	1	4	3	0	0	3	7	2	0	5	12	3	4	5	0	5	0	5	3	0	3	10	18	3	1	3	7	6	2
OTU_1912;size=3;	8	5	2	11	13	9	4	4	7	2	0	10	5	1	0	8	4	7	0	5	20	2	0	7	1	2	15	3	1	18	0	1	14	20	0	6	2	3	0	0	8	14
OTU_1913;size=3;	7	3	9	2	12	9	6	3	5	4	6	1	2	1	2	1	0	4	4	3	9	2	7	1	0	1	1	1	2	1	2	2	3	8	0	3	2	0	1	0	3	5
OTU_1914;size=3;	4	0	5	2	5	1	4	2	0	3	5	0	5	1	0	1	1	0	1	0	1	1	2	1	0	0	0	0	1	2	0	0	0	2	1	2	0	0	1	0	1	0
OTU_1915;size=3;	3	0	0	0	6	1	0	0	0	5	1	2	2	0	0	0	0	1	0	0	3	1	5	1	0	4	2	0	1	4	2	0	4	6	1	3	3	1	0	0	4	6
OTU_1916;size=3;	2	1	1	0	3	5	3	1	1	0	0	0	2	0	1	0	0	0	0	0	2	0	0	1	0	0	0	0	0	0	0	0	1	0	0	1	0	0	0	0	1	1
OTU_1917;size=3;	2	0	3	1	2	1	2	0	0	1	1	1	0	0	0	1	0	0	0	0	1	0	0	0	1	0	1	1	1	0	2	0	3	0	1	0	0	0	0	0	0	1
OTU_1918;size=3;	12	5	7	5	12	8	7	2	6	4	9	1	11	0	2	2	2	1	1	1	3	3	7	5	0	2	4	2	4	2	2	5	6	3	2	5	3	1	3	0	2	2
OTU_1919;size=3;	19	9	1	1	29	36	2	9	7	17	2	17	14	9	0	7	0	13	0	4	15	16	0	4	0	17	20	3	0	13	0	1	12	17	4	2	12	2	0	3	11	19
OTU_192;size=20;	223	77	134	101	258	149	160	86	142	111	94	70	159	53	35	49	19	59	56	32	117	51	54	77	20	54	72	56	48	88	33	25	120	89	49	59	83	20	24	17	107	89
OTU_1920;size=3;	2	0	0	0	4	1	0	0	2	0	0	0	3	0	0	0	1	2	0	0	5	0	0	0	0	0	2	4	0	5	0	0	0	1	0	0	3	0	0	0	1	5
OTU_1921;size=3;	24	7	13	0	17	10	18	6	17	12	4	0	9	0	0	1	3	1	9	6	4	1	22	9	12	4	8	9	12	4	8	8	4	11	37	9	10	3	16	4	14	4
OTU_1922;size=3;	0	0	0	0	0	0	0	0	0	0	0	0	0	0	0	0	0	0	0	0	0	1	0	0	0	0	0	0	0	0	0	0	3	0	0	0	0	0	0	0	0	0
OTU_1923;size=3;	1	0	2	3	0	4	3	1	1	0	0	1	7	0	0	0	0	1	0	0	1	0	1	0	0	0	0	1	0	2	0	0	1	0	0	3	3	1	0	0	2	0
OTU_1924;size=3;	0	0	0	0	0	0	0	0	0	0	0	0	0	0	0	0	0	0	0	0	0	0	0	0	0	0	0	0	0	0	0	0	3	0	0	0	0	0	0	0	0	0
OTU_1925;size=3;	7	0	2	1	8	5	5	2	0	2	1	3	2	0	2	2	1	0	0	3	0	0	0	7	0	1	1	0	1	4	0	0	1	0	0	6	2	0	1	0	3	3
OTU_1926;size=3;	3	2	4	1	2	1	2	3	0	0	0	2	0	0	0	1	0	0	0	0	0	0	0	2	0	0	1	0	0	0	1	0	0	0	0	0	4	0	0	1	2	0
OTU_1927;size=3;	6	7	6	7	8	9	11	5	8	6	1	6	8	4	0	0	0	6	3	5	6	2	11	8	2	5	5	1	1	5	3	0	4	8	4	7	0	1	2	0	15	1
OTU_1928;size=3;	9	0	0	3	3	2	4	2	1	0	0	2	4	1	1	0	1	5	1	0	7	0	7	0	0	4	11	5	2	11	2	2	4	4	2	2	5	1	2	1	0	3
OTU_1929;size=3;	0	0	0	0	0	0	0	0	0	0	0	0	0	0	0	0	1	0	0	0	0	1	0	0	0	0	0	0	0	0	0	0	3	1	0	0	0	0	0	0	3	1
OTU_193;size=20;	37	5	15	21	50	21	20	14	19	12	16	45	25	9	27	19	20	51	32	30	86	50	59	33	8	66	171	46	46	150	66	11	102	134	40	22	129	31	40	14	64	79
OTU_1930;size=3;	4	0	2	0	1	2	0	1	1	0	1	4	1	0	1	4	3	4	2	0	4	1	3	0	0	3	5	3	0	2	0	0	6	3	1	5	4	1	1	0	0	9
OTU_1931;size=3;	0	0	0	0	2	0	0	0	0	0	0	0	0	0	0	0	0	0	0	0	1	0	0	0	0	0	0	0	0	3	0	0	0	0	0	0	0	0	0	0	0	0
OTU_1932;size=3;	5	3	0	2	2	3	1	1	3	4	0	3	2	0	3	1	1	6	1	5	8	3	0	5	0	1	5	0	2	13	0	0	1	9	0	2	3	1	0	1	5	9
OTU_1933;size=3;	0	0	0	0	0	0	0	0	0	0	0	0	0	0	0	0	0	0	0	0	0	0	0	0	0	0	1	0	0	3	0	0	0	0	0	0	0	0	0	0	0	0
OTU_1934;size=3;	2	0	0	0	6	1	0	1	3	1	1	0	2	1	1	0	0	1	0	3	7	3	0	0	0	0	2	7	2	4	2	0	3	1	0	4	3	0	2	0	0	4
OTU_1935;size=3;	1	0	0	1	2	0	0	1	0	3	0	5	0	0	2	1	0	2	0	3	1	1	3	3	0	0	0	0	1	1	0	0	1	3	2	6	0	0	2	0	2	2
OTU_1936;size=3;	3	1	0	0	1	3	1	0	1	2	2	4	0	1	0	1	1	0	1	0	3	1	1	1	1	4	7	1	10	2	0	2	1	11	1	0	8	2	2	0	4	3
OTU_1937;size=3;	8	4	4	1	9	4	7	2	3	6	2	2	3	0	2	1	0	2	2	0	7	7	5	0	0	1	2	1	0	2	1	0	6	4	1	2	3	0	2	1	4	1
OTU_1938;size=3;	0	0	0	0	1	0	0	0	0	0	0	0	2	0	0	0	1	0	1	0	0	0	2	3	0	0	1	1	0	0	0	0	0	0	0	0	0	0	0	0	0	0
OTU_1939;size=3;	2	2	0	0	1	3	0	0	0	1	1	2	1	0	1	1	0	0	0	1	1	1	0	4	0	1	2	0	0	0	0	0	2	0	0	1	0	0	0	1	0	0
OTU_194;size=20;	136	71	102	34	120	63	106	57	46	85	66	22	59	24	19	16	7	22	22	14	36	19	21	20	3	17	13	9	14	25	11	9	19	19	14	16	10	1	13	3	37	38
OTU_1940;size=3;	6	3	5	1	9	7	8	9	12	5	2	4	7	0	6	4	0	0	6	7	7	11	9	0	1	3	2	0	2	2	3	1	4	1	7	7	1	2	3	1	5	2
OTU_1941;size=3;	10	2	2	5	15	4	3	0	4	6	1	2	4	2	2	5	4	13	0	2	30	13	0	5	0	6	26	9	0	28	1	0	34	24	0	6	27	3	0	1	9	18
OTU_1942;size=3;	4	0	1	1	3	1	2	1	3	1	0	0	2	1	0	1	1	1	0	0	5	0	0	0	1	1	1	2	0	2	0	1	1	0	0	0	6	0	0	0	3	6
OTU_1943;size=3;	0	0	3	0	0	0	3	3	0	0	1	0	0	0	0	0	0	2	0	0	1	1	2	0	0	0	0	0	0	0	0	0	0	0	0	0	0	1	0	0	1	0
OTU_1944;size=3;	3	0	4	1	3	2	2	1	0	6	1	0	2	0	1	0	0	2	0	2	2	2	0	2	0	2	1	1	2	2	1	0	0	1	1	2	0	0	1	1	3	0
OTU_1945;size=3;	11	9	9	5	15	7	3	5	3	12	4	9	8	5	3	0	2	10	4	1	8	3	6	4	2	7	10	2	1	6	6	2	12	7	1	4	9	0	3	3	11	16
OTU_1946;size=3;	2	0	1	4	5	0	0	1	4	0	0	1	0	2	1	3	0	2	0	1	0	1	0	5	1	0	2	1	1	2	3	0	1	5	1	5	2	0	2	0	4	4
OTU_1947;size=3;	4	0	0	0	0	0	0	0	3	1	0	3	0	1	0	0	0	0	0	0	0	0	0	0	0	0	0	1	0	3	0	0	0	1	0	0	2	0	0	0	2	0
OTU_1948;size=3;	3	1	0	0	3	1	0	0	0	1	0	0	3	0	1	0	0	0	0	0	1	1	0	0	0	0	0	0	0	0	0	0	3	0	1	0	0	0	0	0	0	1
OTU_1949;size=3;	5	0	0	0	13	9	0	1	6	2	0	0	6	0	0	0	0	3	0	0	2	3	0	1	0	2	0	4	0	8	0	0	6	3	0	0	5	0	0	0	2	8
OTU_195;size=20;	145	60	96	90	165	91	71	81	38	100	44	129	68	50	27	83	6	61	42	115	76	65	67	147	25	61	88	40	45	64	40	54	71	149	101	208	94	22	51	50	178	71
OTU_1950;size=3;	0	0	0	0	0	0	1	0	0	1	0	0	0	0	0	0	0	2	1	5	1	2	0	0	0	0	1	3	0	2	0	0	4	4	0	0	2	1	0	0	0	6
OTU_1951;size=3;	0	1	6	0	0	0	6	0	0	0	46	0	0	0	12	0	0	1	174	1	0	0	287	0	7	0	6	0	383	0	421	3	0	4	306	1	0	0	334	0	0	0
OTU_1952;size=3;	0	0	0	1	3	1	0	0	0	0	0	0	0	0	0	0	0	1	0	0	0	0	0	0	0	0	0	0	0	4	1	1	2	0	1	0	0	1	3	0	0	0
OTU_1954;size=3;	3	0	0	2	9	6	1	0	4	2	0	1	5	4	0	1	1	6	0	0	4	3	0	1	1	5	3	1	0	5	0	0	2	10	0	3	4	1	0	0	10	4
OTU_1955;size=3;	33	4	6	10	10	19	7	6	13	1	3	21	11	2	7	11	0	1	3	7	17	1	3	6	7	2	13	6	13	7	2	2	10	3	3	1	10	0	1	0	17	4
OTU_1956;size=3;	1	0	0	0	0	0	0	0	0	0	0	0	0	0	0	0	0	0	0	0	1	0	0	0	0	0	0	0	0	0	0	0	0	0	0	0	0	0	0	0	4	0
OTU_1957;size=3;	0	0	0	0	0	0	0	1	1	0	0	2	2	0	1	1	0	1	0	0	0	1	2	0	0	0	0	0	2	2	1	0	2	1	1	0	1	0	2	0	1	1
OTU_1958;size=3;	17	11	17	4	21	14	17	7	5	11	16	3	11	4	5	4	0	5	12	5	8	6	3	4	0	4	11	3	3	3	5	2	11	3	7	4	6	4	3	1	4	10
OTU_1959;size=3;	1	0	0	1	0	0	0	0	0	0	3	0	0	0	1	4	0	0	1	4	0	0	3	7	0	0	2	2	6	4	2	2	1	0	1	0	2	0	1	1	2	1
OTU_196;size=20;	79	23	56	42	122	54	74	31	40	55	49	31	50	27	14	13	7	21	19	36	35	14	30	38	11	24	28	16	26	47	26	9	44	94	36	83	37	6	22	10	46	34
OTU_1960;size=3;	0	0	0	0	0	0	0	0	0	0	0	0	0	0	0	0	0	0	0	0	0	0	0	0	0	0	3	0	0	0	0	0	0	0	0	0	0	0	0	0	0	0
OTU_1961;size=3;	7	1	0	0	9	0	0	0	2	0	0	3	8	2	0	1	3	3	0	0	6	1	0	0	0	0	1	1	0	5	0	0	4	1	0	0	2	0	0	0	0	3
OTU_1962;size=3;	1	1	0	0	2	0	3	0	2	0	0	0	4	0	0	2	3	7	0	1	6	2	1	0	0	2	5	2	0	5	0	0	3	4	0	1	2	3	0	1	1	13
OTU_1963;size=3;	1	1	1	1	1	2	5	2	0	0	1	1	2	0	0	0	0	0	1	0	0	0	0	1	0	0	1	0	0	3	0	0	0	0	0	1	0	0	0	0	0	0
OTU_1964;size=3;	21	4	2	1	15	2	0	2	4	13	0	2	13	4	0	4	2	10	0	4	21	7	0	4	1	9	9	2	0	6	0	0	13	18	0	3	6	6	0	1	7	7
OTU_1965;size=3;	11	6	2	3	16	9	7	6	6	10	7	1	10	3	3	1	0	1	2	0	3	1	4	1	0	1	4	0	1	1	0	0	2	3	1	0	3	0	1	0	3	3
OTU_1966;size=3;	31	17	29	10	28	22	23	16	15	28	22	23	29	12	5	13	5	17	9	11	27	15	15	24	3	15	18	11	18	32	11	4	23	27	8	31	27	2	20	6	40	23
OTU_1967;size=3;	2	1	3	5	4	4	7	4	1	1	1	5	2	0	2	3	0	1	4	1	2	1	5	3	1	1	3	0	5	1	5	0	8	5	4	7	9	0	3	2	7	5
OTU_1968;size=3;	1	1	3	0	0	0	4	0	0	0	1	0	0	2	0	0	0	0	0	0	1	0	0	1	1	0	0	0	1	1	0	0	0	0	1	1	0	0	0	0	0	0
OTU_1969;size=3;	3	0	0	0	2	0	0	0	0	0	0	0	0	0	0	0	0	0	0	0	4	0	0	0	0	0	2	0	0	1	0	0	1	2	0	0	3	0	0	0	1	1
OTU_197;size=20;	617	246	391	172	772	394	351	164	270	363	256	119	386	132	75	87	65	129	95	137	315	161	185	198	34	136	209	124	100	216	96	63	276	304	218	310	232	44	156	65	173	275
OTU_1970;size=3;	7	0	4	0	16	1	0	0	4	0	0	0	4	0	0	1	0	1	0	0	7	1	0	0	2	1	2	3	0	11	0	0	5	2	0	2	4	0	0	0	4	4
OTU_1971;size=3;	0	1	1	1	1	2	1	2	0	4	0	6	0	0	0	1	1	7	0	0	10	7	1	2	0	3	24	3	4	4	3	0	2	12	3	4	5	3	6	2	9	6
OTU_1972;size=3;	3	4	0	1	4	2	1	2	3	4	3	1	0	0	3	0	0	10	5	1	2	1	6	2	2	4	4	2	5	3	1	0	5	3	3	4	1	1	1	0	0	1
OTU_1973;size=3;	0	0	0	0	0	0	0	0	0	0	0	0	2	0	0	0	0	0	0	0	0	0	0	0	0	0	0	0	0	2	0	0	4	0	0	1	0	0	0	0	0	1
OTU_1974;size=3;	18	3	5	2	20	14	4	9	4	13	0	14	13	8	2	5	0	5	1	4	21	11	1	4	1	3	15	2	0	5	1	2	14	24	4	6	14	1	0	1	24	18
OTU_1975;size=3;	1	0	0	0	0	0	0	0	0	1	0	0	2	0	0	0	0	2	0	0	2	1	0	0	0	0	1	0	0	2	0	0	1	0	0	0	0	0	0	0	0	2
OTU_1976;size=3;	2	1	1	0	0	1	0	0	1	1	0	0	2	1	2	0	0	0	2	0	2	0	2	2	0	0	0	0	0	0	0	0	0	1	0	0	0	1	0	0	2	0
OTU_1977;size=3;	7	1	0	0	13	7	2	0	6	4	1	4	9	4	0	0	4	5	1	0	16	2	0	3	0	4	1	2	1	11	0	0	9	10	1	3	6	1	0	0	3	11
OTU_1978;size=3;	0	0	1	0	2	3	0	0	0	0	0	1	0	0	0	0	0	0	0	0	0	0	0	0	0	0	0	0	0	5	0	0	2	0	0	0	1	0	0	0	0	0
OTU_1979;size=3;	1	0	2	2	3	1	1	1	1	6	2	2	0	0	0	2	0	1	2	2	2	0	1	1	0	1	2	1	0	1	0	0	1	0	1	1	2	0	1	0	2	0
OTU_198;size=19;	217	69	140	83	202	95	153	75	64	87	107	79	78	30	47	51	14	54	48	68	86	45	89	110	38	46	59	25	55	65	57	41	58	90	106	84	65	10	41	23	107	66
OTU_1980;size=3;	3	5	3	0	4	2	2	0	0	1	3	1	2	0	0	1	0	0	0	1	5	0	0	3	0	1	4	1	0	0	0	2	4	2	3	2	2	2	0	0	3	2
OTU_1981;size=3;	3	1	0	2	4	1	2	0	1	2	0	2	0	2	1	0	3	5	0	0	10	4	1	0	0	2	9	4	0	6	0	0	13	9	1	0	3	0	0	0	2	6
OTU_1982;size=3;	6	0	1	1	7	5	3	2	3	1	0	11	1	1	1	1	1	5	2	3	1	5	3	4	2	3	9	0	2	4	1	0	2	20	5	2	2	4	3	1	13	0
OTU_1983;size=3;	8	0	1	0	6	7	3	0	1	1	2	4	1	0	0	2	2	2	0	2	6	5	1	1	0	0	3	2	1	1	1	0	8	1	0	2	3	0	3	0	3	6
OTU_1984;size=3;	3	1	0	0	3	1	2	0	1	3	0	3	0	2	0	0	0	1	0	0	2	0	0	0	0	1	1	1	0	4	0	0	2	2	0	0	9	0	0	0	0	3
OTU_1985;size=3;	6	1	3	3	5	1	2	1	2	4	0	0	3	1	2	1	1	1	1	2	2	5	5	1	0	2	4	0	1	0	3	1	2	1	1	5	5	0	0	0	2	5
OTU_1986;size=3;	18	6	9	2	14	13	5	2	0	8	3	3	7	1	0	0	1	6	4	1	3	9	6	3	0	3	17	3	1	7	5	0	4	8	0	0	3	4	1	0	1	2
OTU_1987;size=3;	7	4	6	4	13	10	6	1	3	8	3	1	9	1	1	6	2	1	2	1	1	0	3	5	0	1	6	3	1	2	0	1	2	6	2	1	6	1	2	1	3	4
OTU_1988;size=3;	4	0	0	1	4	6	2	0	2	4	0	5	5	2	0	5	2	6	0	1	8	2	0	3	0	4	8	0	0	9	0	0	4	4	1	0	2	0	0	0	1	7
OTU_1989;size=3;	1	4	1	0	0	3	1	0	2	4	0	4	2	2	4	1	1	0	1	0	1	0	3	1	0	0	0	0	1	2	1	0	4	6	0	2	4	1	2	1	4	5
OTU_199;size=19;	1	11	61	1	0	2	82	2	0	0	221	3	0	0	215	1	0	2	519	46	0	0	847	40	1788	2	13	0	829	0	558	53	0	1	915	25	0	0	961	5	6	0
OTU_1990;size=3;	2	0	0	0	3	0	0	0	0	0	0	1	0	0	0	0	0	0	0	0	4	0	0	0	0	0	0	1	0	2	0	0	0	0	0	2	1	0	0	0	2	6
OTU_1991;size=3;	19	5	7	13	18	21	5	3	5	15	11	14	15	3	5	5	1	8	1	10	12	24	7	7	3	4	9	2	5	5	5	5	11	30	4	24	9	3	3	4	20	5
OTU_1992;size=3;	1	0	1	1	2	0	1	0	0	1	1	3	0	0	0	0	0	0	1	2	0	0	2	4	1	0	0	0	0	0	0	0	0	0	0	0	0	0	1	0	1	0
OTU_1993;size=3;	2	0	0	1	9	6	0	2	2	2	0	0	0	0	0	0	2	8	0	2	1	2	0	0	0	8	4	3	0	7	0	0	4	4	0	0	3	2	0	0	2	6
OTU_1994;size=3;	8	5	11	2	7	4	12	2	3	6	13	1	2	3	1	1	1	6	3	3	4	3	3	2	0	1	2	3	0	2	9	0	1	5	3	7	4	2	3	0	3	4
OTU_1995;size=3;	3	0	1	2	3	1	0	0	8	0	0	0	1	0	0	0	7	2	0	1	8	0	0	1	0	6	4	5	1	8	0	0	12	4	0	0	7	2	0	0	1	12
OTU_1996;size=3;	15	3	4	4	6	8	9	3	4	1	0	3	3	0	2	1	0	3	1	3	2	0	0	1	0	0	3	1	1	1	0	0	2	2	0	0	0	1	0	0	5	5
OTU_1997;size=3;	7	1	3	7	12	10	12	3	13	4	1	11	6	1	3	3	2	10	1	3	10	5	1	5	0	4	10	4	5	9	0	3	13	4	3	4	8	0	0	2	14	13
OTU_1998;size=3;	23	8	0	5	26	12	0	2	20	7	0	7	12	7	0	4	1	13	0	1	29	10	0	2	0	7	17	11	0	22	0	0	27	22	0	4	16	1	0	0	8	15
OTU_1999;size=3;	0	3	0	0	0	0	0	0	0	0	0	0	0	0	0	0	0	0	0	0	0	0	0	0	0	0	0	0	0	0	0	0	0	0	0	0	0	0	0	0	0	0
OTU_2;size=806;	3	237	1057	6	7	358	1408	6	3	186	7023	12	8	78	6468	4	3	174	15523	36	0	628	23695	40	92	110	197	1	15397	3	14357	60	3	473	30923	24	1	97	8389	19	9	1
OTU_20;size=132;	1674	706	1437	1011	1760	1161	1728	873	805	1043	895	759	925	413	512	491	146	479	501	536	816	377	781	833	257	456	602	262	423	649	565	397	776	827	600	803	657	160	344	231	1107	676
OTU_200;size=19;	254	93	136	134	243	197	154	101	113	102	91	261	91	39	79	140	41	116	115	177	188	76	137	228	49	80	190	98	125	220	81	82	243	188	142	210	239	49	83	50	298	128
OTU_2000;size=3;	0	0	0	0	0	0	0	0	0	0	0	0	0	0	0	0	0	0	0	0	0	0	0	0	0	3	0	0	0	0	0	0	0	0	0	0	0	0	0	0	0	0
OTU_2001;size=3;	35	17	30	20	44	22	33	17	26	25	24	8	16	10	7	8	4	7	8	3	12	4	8	17	5	5	10	8	2	5	9	4	151	9	3	7	12	1	6	4	5	14
OTU_2002;size=3;	0	1	0	0	3	0	3	0	1	0	0	1	1	0	1	1	0	4	4	0	5	2	3	0	0	2	6	0	1	1	1	3	3	6	3	0	2	1	2	0	0	5
OTU_2003;size=3;	0	0	1	0	0	0	0	0	0	0	0	0	0	0	0	0	0	1	0	0	0	0	0	0	0	0	0	0	0	0	0	0	0	2	0	0	0	0	0	0	0	0
OTU_2004;size=3;	0	0	0	0	0	0	0	0	0	0	0	0	0	0	0	0	0	0	0	1	0	0	0	0	0	0	0	0	0	0	0	0	0	0	0	0	0	0	3	0	0	0
OTU_2005;size=3;	9	4	4	4	6	7	11	2	7	1	9	4	3	4	0	3	0	1	2	2	1	1	2	1	0	1	2	1	0	2	5	1	3	1	6	1	2	0	0	0	5	3
OTU_2006;size=3;	6	0	1	2	5	1	2	1	1	2	0	0	1	0	0	1	1	0	0	0	6	1	0	1	0	0	6	3	0	3	0	0	6	5	0	1	4	0	0	0	1	4
OTU_2007;size=3;	1	0	1	1	0	2	1	0	2	1	1	0	2	0	1	1	0	2	0	0	0	0	0	0	0	3	1	0	0	4	0	0	2	7	1	4	0	0	1	1	1	2
OTU_2008;size=3;	1	0	0	0	0	0	0	0	0	1	0	0	0	0	0	0	2	0	0	0	0	0	2	0	0	1	0	0	0	0	0	0	1	0	1	0	1	0	1	0	1	4
OTU_2009;size=3;	7	3	4	3	5	4	3	3	4	7	0	7	5	1	0	0	2	2	1	6	6	5	0	3	0	3	4	0	0	4	0	1	3	3	0	6	8	2	0	2	7	5
OTU_201;size=19;	69	19	25	57	54	30	28	26	59	17	8	72	26	3	12	33	18	28	10	413	81	25	21	81	9	18	74	38	15	63	13	16	75	60	11	40	67	20	20	12	73	66
OTU_2010;size=3;	0	0	2	2	0	1	0	0	0	1	0	2	0	0	5	0	0	5	0	0	0	0	2	0	0	1	0	0	1	0	1	0	0	0	0	0	0	0	1	0	0	0
OTU_2011;size=3;	16	2	1	4	17	2	0	1	3	3	1	5	6	1	0	1	0	0	2	1	5	6	0	2	0	2	1	5	1	5	1	0	5	1	0	1	5	0	0	0	6	7
OTU_2012;size=3;	5	0	1	0	11	6	0	1	3	4	0	0	1	1	0	0	2	4	0	1	13	9	0	1	0	2	5	6	0	5	0	0	6	3	0	2	10	2	0	1	6	5
OTU_2013;size=3;	3	0	0	0	8	4	1	2	3	3	0	3	4	1	0	0	0	1	0	2	2	0	0	0	2	0	0	3	0	0	0	0	3	2	0	2	3	1	0	0	5	2
OTU_2014;size=3;	2	0	1	0	0	0	0	1	0	0	0	0	0	0	0	0	0	0	0	0	0	0	1	0	0	0	2	0	0	3	1	0	0	0	0	0	3	1	1	0	0	1
OTU_2015;size=3;	0	0	0	0	0	0	0	0	0	0	0	0	0	0	0	0	0	0	0	0	0	0	0	0	0	0	0	0	0	0	0	0	0	0	0	0	0	0	0	0	3	0
OTU_2016;size=3;	5	0	1	5	2	5	4	1	3	1	1	0	2	1	0	2	0	1	0	3	0	1	2	5	0	2	2	0	5	4	0	3	3	0	1	1	3	1	0	1	2	1
OTU_2017;size=3;	2	0	0	4	5	3	1	1	2	2	0	0	2	0	0	0	3	4	0	0	1	4	0	0	0	3	3	0	0	3	0	0	3	5	3	0	1	1	2	0	0	3
OTU_2018;size=3;	5	1	0	0	11	13	2	0	4	7	0	2	7	5	0	1	1	10	0	3	5	6	0	2	0	5	6	1	0	1	0	3	1	5	0	3	6	2	0	0	6	2
OTU_2019;size=3;	0	0	0	0	0	0	2	0	1	0	0	0	0	0	0	0	0	0	4	0	0	0	0	0	0	0	0	0	0	1	0	0	1	0	2	0	2	1	2	0	1	0
OTU_202;size=19;	234	49	31	34	278	188	47	26	104	116	13	68	145	55	7	50	43	135	13	45	246	97	21	41	7	108	188	52	21	199	10	11	203	186	20	46	181	34	21	4	80	172
OTU_2020;size=3;	1	3	2	0	7	0	5	1	0	0	0	1	0	0	0	0	0	0	0	1	1	0	0	0	0	0	2	3	1	0	1	2	0	0	0	1	1	0	0	0	1	1
OTU_2021;size=3;	1	0	0	1	0	3	8	0	2	2	5	2	0	0	4	2	0	2	4	8	8	3	16	8	3	5	8	1	5	3	6	2	0	11	3	6	3	2	3	3	4	4
OTU_2022;size=3;	0	0	0	0	0	0	0	0	0	3	0	0	0	0	0	0	0	0	0	0	0	0	0	0	0	0	0	0	0	0	0	0	0	0	0	0	0	0	0	0	0	0
OTU_2023;size=3;	2	0	0	0	2	0	0	0	2	2	0	1	1	1	0	1	1	1	0	0	0	0	0	0	0	0	0	0	0	0	0	0	1	2	1	4	1	0	0	0	0	0
OTU_2024;size=3;	21	7	8	5	28	17	6	4	11	12	4	12	10	3	0	5	6	13	4	5	25	10	4	6	8	9	9	7	1	20	3	3	23	17	0	15	14	3	2	1	10	20
OTU_2025;size=3;	0	0	0	0	0	0	0	0	0	0	0	0	0	0	0	0	0	0	0	0	0	0	0	0	0	0	0	0	0	0	3	0	0	0	0	0	0	0	0	0	0	0
OTU_2026;size=3;	1	0	0	0	1	0	0	0	0	0	0	2	0	0	0	0	0	0	0	0	0	1	0	0	0	1	0	0	0	0	0	0	0	0	0	0	0	0	0	0	1	0
OTU_2027;size=3;	0	0	0	0	3	0	0	0	0	1	0	1	1	0	0	0	0	2	0	0	1	2	0	0	0	0	3	6	1	1	0	0	3	1	1	1	7	1	0	0	2	4
OTU_2028;size=3;	0	0	0	0	0	0	2	3	0	0	2	0	1	0	0	0	0	0	0	0	0	0	0	0	0	0	0	0	0	0	0	0	0	0	0	0	0	0	0	0	4	0
OTU_2029;size=3;	0	1	3	0	2	0	0	0	0	0	0	0	2	0	1	0	0	1	1	1	1	3	1	0	1	1	2	1	0	0	1	2	1	0	0	0	3	0	0	3	5	2
OTU_203;size=19;	44	24	26	36	85	55	23	24	30	59	29	84	39	21	17	42	8	36	23	48	44	50	37	77	19	50	66	10	34	32	20	19	49	115	56	127	48	23	25	18	92	40
OTU_2030;size=3;	3	1	3	2	1	2	1	1	3	3	6	9	5	3	0	0	0	2	4	0	4	1	1	3	0	2	1	2	1	1	1	0	1	0	0	1	2	0	0	0	2	2
OTU_2031;size=3;	22	9	12	12	27	10	12	10	5	9	6	22	6	1	8	18	1	6	4	20	6	8	1	40	6	12	15	4	7	14	2	7	19	28	17	42	13	12	6	5	24	9
OTU_2032;size=3;	0	0	0	0	0	0	0	0	1	0	0	0	0	0	0	0	0	0	0	0	0	0	0	0	0	0	0	4	0	0	0	0	0	0	0	0	0	0	0	0	0	1
OTU_2033;size=3;	0	0	0	4	1	0	0	1	0	0	0	4	0	0	2	0	0	2	3	1	1	1	2	0	0	2	7	0	0	2	2	3	1	2	1	1	4	0	0	1	0	0
OTU_2034;size=3;	0	0	0	0	1	0	0	0	0	0	0	0	0	0	0	0	0	0	0	0	0	0	0	0	0	0	3	0	0	0	0	1	0	2	0	0	0	0	0	0	0	0
OTU_2035;size=3;	2	0	4	4	0	2	3	1	1	5	3	3	3	1	0	0	0	0	1	5	2	0	1	5	0	1	0	0	2	7	3	1	3	1	5	9	1	0	3	0	6	2
OTU_2036;size=3;	14	4	5	1	15	7	5	3	2	2	4	3	4	0	1	0	0	2	0	1	4	1	2	11	0	0	5	1	6	2	5	0	1	4	0	3	2	0	4	2	6	2
OTU_2037;size=3;	4	0	0	1	4	6	2	0	2	0	0	0	2	0	0	0	1	3	0	0	8	4	0	0	0	1	4	2	0	1	0	0	9	2	0	1	4	0	0	0	3	5
OTU_2038;size=3;	3	2	0	0	5	2	0	2	4	0	0	1	0	0	0	0	0	5	0	0	4	2	1	2	0	2	6	2	0	1	0	0	2	1	0	1	2	0	0	0	1	5
OTU_2039;size=3;	20	5	4	5	35	19	2	3	8	11	2	19	23	2	1	7	2	18	3	5	59	11	2	5	0	23	34	11	1	37	0	3	28	30	1	11	15	2	0	1	21	34
OTU_204;size=19;	214	93	138	66	231	146	185	55	108	132	129	38	118	48	30	37	22	48	44	30	97	33	75	60	14	49	52	38	36	64	44	36	77	97	68	52	79	10	30	17	58	79
OTU_2040;size=3;	0	0	0	0	0	0	0	0	0	0	0	0	0	0	0	0	0	0	0	0	0	0	0	0	0	0	0	0	3	0	0	0	0	0	0	1	0	0	0	0	0	0
OTU_2041;size=3;	17	4	2	1	20	12	2	1	12	13	0	4	5	3	2	2	2	7	2	3	28	10	4	3	0	1	11	4	3	16	3	1	15	5	8	0	11	0	1	0	10	12
OTU_2042;size=3;	7	0	0	0	11	8	0	1	2	0	0	1	4	0	0	0	0	2	1	3	1	1	0	2	0	2	26	5	0	1	1	0	2	1	0	4	1	0	0	0	2	2
OTU_2043;size=3;	1	0	0	0	0	0	0	0	0	0	0	0	0	0	0	0	0	0	2	1	0	0	2	2	1	0	2	0	0	1	1	1	3	1	0	4	2	0	1	0	7	1
OTU_2044;size=3;	0	2	0	0	7	0	5	0	2	0	4	3	3	0	0	2	0	2	0	3	2	0	3	4	0	2	2	0	2	1	1	0	4	4	7	5	5	0	0	1	5	2
OTU_2045;size=3;	3	2	3	1	2	2	0	0	0	3	0	4	3	0	1	2	0	4	0	2	2	5	1	3	0	1	6	2	0	17	0	0	4	8	1	1	5	1	0	1	3	0
OTU_2046;size=3;	6	3	1	1	5	7	2	1	3	9	0	4	1	4	0	0	0	2	0	1	4	3	0	0	0	5	3	2	0	0	0	0	2	6	0	2	0	1	0	0	1	0
OTU_2047;size=3;	1	0	3	3	5	1	3	1	3	1	0	1	0	0	0	0	2	1	0	0	2	1	0	1	0	0	2	0	0	3	0	0	0	1	0	0	3	1	0	0	2	4
OTU_2048;size=3;	1	1	0	0	9	1	1	0	0	2	0	0	0	1	0	2	0	1	0	1	6	6	0	0	0	1	2	1	0	6	0	0	3	2	0	0	3	0	0	0	1	1
OTU_2049;size=3;	3	1	0	3	8	5	0	5	5	7	1	5	6	8	1	5	3	19	5	2	15	20	4	4	0	23	28	8	6	25	3	3	25	39	0	2	19	5	6	1	6	23
OTU_205;size=19;	112	67	99	44	145	81	85	45	49	73	64	29	67	21	19	18	8	38	34	19	42	25	50	34	10	25	27	9	19	33	28	16	33	43	27	25	26	6	15	5	40	41
OTU_2050;size=3;	10	0	0	2	2	3	9	2	2	2	2	4	4	0	1	5	0	6	2	3	5	2	0	3	0	1	3	1	0	6	0	4	4	3	2	2	6	0	0	1	3	2
OTU_2051;size=3;	8	0	1	6	10	2	4	7	3	2	0	2	3	4	4	7	2	20	0	2	34	19	3	6	0	11	22	10	1	11	1	0	27	8	0	6	12	5	3	4	12	17
OTU_2052;size=3;	3	4	8	2	6	3	14	2	2	5	4	7	4	2	4	5	0	8	2	5	7	3	5	2	2	3	7	1	3	2	0	1	1	6	2	10	1	4	2	0	13	3
OTU_2053;size=3;	0	2	0	1	1	2	1	0	2	1	0	0	0	0	0	0	1	0	0	0	0	0	0	0	0	1	0	2	0	1	1	0	0	2	0	1	0	0	0	0	1	1
OTU_2054;size=3;	68	46	98	64	100	71	122	71	9	41	68	32	27	12	28	29	6	27	35	40	33	18	38	41	617	28	27	8	15	24	20	36	33	39	26	58	25	0	26	8	49	6
OTU_2055;size=3;	5	8	3	6	7	31	3	10	4	14	0	26	0	5	0	6	2	43	0	7	3	35	2	8	1	19	39	1	3	4	0	1	11	37	0	3	3	6	4	3	18	5
OTU_2056;size=3;	3	0	1	2	2	3	0	1	0	3	0	6	3	1	0	3	3	3	2	2	3	7	1	1	0	4	5	1	1	6	2	0	3	6	0	0	7	0	2	1	6	4
OTU_2057;size=3;	0	0	0	0	0	1	0	0	0	0	0	0	0	0	2	0	0	1	0	0	0	0	0	0	0	0	0	0	0	0	0	0	0	0	0	0	0	0	0	0	2	0
OTU_2058;size=3;	3	1	1	1	2	0	0	0	1	2	0	0	1	1	1	3	0	0	1	2	4	0	3	5	1	1	0	0	2	1	1	2	3	1	4	6	0	0	0	0	5	1
OTU_2059;size=3;	10	5	9	3	13	14	16	4	3	13	7	12	5	4	3	2	0	1	5	6	7	2	2	13	2	0	4	2	5	1	2	3	5	6	5	7	2	0	1	1	17	4
OTU_206;size=19;	191	55	197	80	233	131	127	49	97	111	119	61	111	46	58	47	19	76	68	67	73	48	90	92	31	44	71	30	47	68	43	32	62	81	106	88	62	14	40	8	83	85
OTU_2060;size=3;	1	0	5	0	1	0	2	0	0	0	1	0	0	0	0	0	0	1	1	0	4	0	0	0	0	0	0	0	4	1	1	0	0	0	1	0	0	0	1	0	0	2
OTU_2061;size=3;	8	2	8	5	14	8	6	9	5	3	2	4	9	2	3	2	3	6	6	4	5	1	4	3	2	2	4	1	4	3	4	2	9	5	9	1	2	1	0	1	8	5
OTU_2062;size=3;	0	0	0	0	0	0	1	0	0	0	0	0	0	0	0	0	0	0	3	0	1	0	1	0	0	0	0	0	0	0	0	0	0	0	0	0	0	0	0	0	1	0
OTU_2063;size=3;	2	3	2	2	8	11	4	6	1	4	3	3	4	4	3	2	0	4	6	2	4	1	6	0	2	2	4	0	2	1	0	1	2	4	4	4	3	3	1	1	5	0
OTU_2064;size=3;	4	2	0	0	4	1	0	1	0	2	0	0	0	0	0	1	0	1	0	0	10	2	0	1	0	5	5	1	0	4	0	0	1	4	0	1	6	1	0	0	6	3
OTU_2065;size=3;	2	1	1	0	3	3	0	1	0	0	3	0	3	0	3	4	0	9	4	2	7	2	3	3	1	3	5	2	2	4	1	2	6	0	3	4	3	1	4	0	2	7
OTU_2066;size=3;	9	9	13	9	12	15	15	4	3	12	5	6	18	10	4	3	1	6	10	9	15	9	13	9	6	6	7	4	9	11	7	3	6	32	4	12	17	4	4	1	14	8
OTU_2067;size=3;	4	0	0	0	4	1	0	0	3	1	0	2	0	0	0	1	0	2	0	1	5	0	0	1	0	0	4	2	0	2	0	0	1	0	0	0	2	0	0	0	0	1
OTU_2068;size=3;	3	0	0	1	7	0	1	1	1	1	1	3	0	1	1	0	2	3	0	1	2	0	3	1	1	0	0	0	0	5	0	2	1	0	0	1	1	0	1	0	1	2
OTU_2069;size=3;	9	9	6	8	24	2	8	5	7	1	4	8	5	3	0	5	1	3	1	4	13	4	4	5	1	2	2	4	0	14	3	0	7	6	2	5	14	2	3	1	9	15
OTU_207;size=19;	328	174	410	104	386	233	299	88	118	205	223	49	156	72	46	31	21	79	53	32	70	61	94	60	14	80	58	56	63	58	57	15	85	99	53	50	52	9	32	10	47	88
OTU_2070;size=3;	15	1	6	4	10	10	2	2	3	3	1	4	6	1	2	1	2	0	4	3	2	2	4	7	1	2	2	5	2	4	4	0	7	0	2	12	6	0	0	0	4	13
OTU_2071;size=3;	4	2	2	2	1	2	2	0	2	0	2	1	0	0	0	0	1	1	1	1	0	0	0	1	1	0	0	0	5	3	2	3	4	2	4	1	2	1	2	0	3	2
OTU_2072;size=3;	1	0	0	1	0	0	0	1	0	0	0	2	0	0	1	0	0	0	1	0	2	0	0	0	0	0	0	0	0	1	0	0	1	0	0	0	0	0	1	0	5	0
OTU_2073;size=3;	0	0	0	0	2	0	0	0	1	0	0	0	0	0	0	0	0	0	0	2	0	0	0	0	0	0	0	0	1	0	0	1	2	0	1	0	2	0	0	0	0	0
OTU_2074;size=3;	1	1	0	1	5	2	0	0	1	2	0	0	3	0	0	0	1	0	0	0	10	1	0	1	0	1	1	4	1	7	0	0	8	0	0	0	2	1	0	0	1	9
OTU_2075;size=3;	0	0	1	3	0	0	0	1	0	0	0	3	0	0	0	0	0	0	3	0	0	0	0	0	0	0	0	0	1	0	1	2	0	0	0	0	0	0	0	0	3	0
OTU_2076;size=3;	2	0	0	0	3	0	0	0	2	1	0	1	0	1	0	1	0	0	0	0	3	2	0	1	0	1	0	0	0	0	0	0	0	0	0	0	7	2	0	0	4	0
OTU_2077;size=3;	4	1	0	1	9	7	0	0	2	5	0	2	5	2	1	2	0	5	0	0	5	1	0	0	0	0	4	0	0	2	0	0	4	2	0	4	1	1	0	0	4	4
OTU_2078;size=3;	3	0	0	0	3	0	1	1	1	0	0	0	0	0	0	1	0	0	0	1	2	0	0	0	0	0	1	0	2	1	0	1	0	2	0	1	0	0	0	0	0	0
OTU_2079;size=3;	1	0	0	0	1	2	1	2	1	2	0	0	0	1	1	0	0	1	3	0	0	0	0	0	1	3	1	0	1	0	1	0	1	2	1	0	0	0	2	0	0	0
OTU_208;size=19;	71	30	56	61	81	42	70	44	29	39	29	82	43	21	15	41	17	49	21	49	67	27	47	67	15	45	98	38	35	95	32	10	119	111	33	57	95	21	29	14	114	81
OTU_2080;size=3;	0	0	0	0	2	1	3	0	1	3	0	0	1	0	0	0	0	4	0	0	2	2	0	0	1	2	0	0	0	2	0	0	1	0	0	0	3	0	0	0	0	1
OTU_2082;size=3;	1	0	0	0	0	0	0	0	0	0	0	0	0	0	0	0	2	1	0	0	2	0	0	0	0	0	0	1	0	0	1	0	0	0	0	0	0	0	0	0	0	0
OTU_2083;size=3;	7	6	2	6	4	5	1	3	0	8	1	9	0	2	2	4	0	7	1	6	0	2	4	1	0	3	13	0	7	0	1	1	2	29	6	9	9	7	5	3	18	1
OTU_2084;size=3;	14	6	0	3	13	13	0	2	3	8	0	7	11	3	0	4	3	5	0	3	14	8	0	1	0	3	23	11	0	9	0	0	15	15	0	5	12	3	0	0	11	17
OTU_2085;size=3;	1	0	5	0	1	2	1	0	0	1	5	0	0	0	0	4	0	0	0	0	1	0	0	0	0	1	2	0	1	2	1	0	4	4	0	2	0	2	0	1	2	1
OTU_2086;size=3;	0	0	2	0	0	1	0	0	0	2	0	0	0	0	1	0	0	1	0	0	0	0	2	0	4	3	2	0	4	0	3	1	0	3	1	0	0	0	2	1	1	0
OTU_2087;size=3;	0	0	0	0	0	0	0	0	1	0	0	0	0	0	0	0	0	3	0	3	2	0	2	0	0	0	1	0	1	5	0	0	3	1	2	0	1	1	1	0	0	5
OTU_2088;size=3;	6	2	11	3	8	13	3	2	3	2	2	8	4	1	0	7	0	1	1	4	7	0	8	8	1	1	3	3	2	6	1	1	8	7	2	6	4	1	2	0	10	1
OTU_2089;size=3;	3	1	3	3	4	1	3	0	5	4	2	4	2	0	3	2	0	0	2	5	2	0	0	6	1	2	0	2	5	5	7	4	4	3	8	11	3	0	3	4	9	3
OTU_209;size=19;	110	25	13	19	134	56	11	21	51	60	0	63	56	34	2	34	22	77	0	24	110	61	0	30	3	46	105	35	0	98	0	4	74	112	2	24	54	23	0	4	78	123
OTU_2090;size=3;	3	1	4	4	1	5	10	2	0	1	1	10	2	0	0	1	0	0	1	2	0	0	2	5	1	1	0	2	2	0	1	1	0	0	0	5	0	1	1	0	3	2
OTU_2091;size=3;	8	0	7	1	3	4	8	2	1	5	1	2	3	0	4	1	0	1	2	2	6	2	2	3	0	1	2	4	4	1	3	0	1	1	0	0	3	1	1	1	1	4
OTU_2092;size=3;	0	0	0	0	0	3	0	0	0	4	0	4	0	0	0	0	1	1	0	0	0	0	1	1	0	0	0	0	0	0	0	0	0	0	0	0	0	0	0	0	0	3
OTU_2093;size=3;	1	1	3	1	15	8	1	2	2	2	2	9	6	0	1	3	2	8	0	3	7	1	1	3	0	0	2	5	0	6	1	0	34	3	0	0	5	2	2	3	0	6
OTU_2094;size=3;	1	1	0	0	1	0	0	0	1	0	0	0	0	1	0	0	0	0	0	0	2	1	0	0	0	1	2	1	0	0	0	0	4	3	0	0	3	1	0	0	0	0
OTU_2095;size=3;	13	1	6	4	10	7	8	8	6	9	5	3	3	1	1	2	1	0	2	4	3	3	6	7	1	3	3	2	2	3	0	0	1	3	2	3	4	1	0	1	10	0
OTU_2096;size=3;	4	1	3	2	4	4	4	5	1	3	7	0	0	0	0	0	4	3	3	1	2	1	1	3	1	2	2	3	1	4	1	0	3	1	4	1	2	1	0	0	1	4
OTU_2097;size=3;	5	4	3	2	8	2	7	0	0	2	5	5	7	0	0	2	0	0	1	1	2	1	2	1	1	2	1	3	4	7	0	1	2	3	1	4	2	0	0	2	3	3
OTU_2098;size=3;	4	4	2	3	4	2	7	2	0	1	3	7	1	0	0	0	0	1	3	4	2	2	5	3	0	1	3	5	1	1	3	6	1	3	5	2	5	0	3	1	5	0
OTU_2099;size=3;	14	1	1	3	16	16	0	5	6	3	0	6	4	5	0	2	2	8	0	3	13	3	0	5	0	0	12	0	0	4	0	0	7	9	0	2	9	1	0	0	3	8
OTU_21;size=110;	1056	409	1171	582	1142	657	1380	466	486	626	511	689	620	200	497	309	94	274	475	627	608	276	661	878	298	265	376	249	517	427	487	417	640	648	844	1130	538	108	472	247	813	500
OTU_210;size=19;	10	4	11	5	9	8	8	7	5	5	8	35	6	1	17	12	3	10	33	60	22	14	63	78	31	13	56	23	83	43	67	57	42	88	72	123	49	17	58	22	43	11
OTU_2100;size=3;	4	6	6	1	7	3	2	1	2	2	2	0	2	0	0	0	0	1	0	0	2	1	2	2	0	1	1	0	0	2	3	0	2	0	0	0	1	0	2	1	0	0
OTU_2101;size=3;	2	0	1	0	0	0	0	0	1	0	1	1	0	2	0	0	1	0	3	0	1	1	1	1	0	3	0	0	0	2	0	0	3	1	0	3	0	0	1	0	3	8
OTU_2102;size=3;	3	0	1	0	6	3	2	2	2	1	0	1	3	0	0	1	0	3	0	0	7	1	0	0	0	2	1	2	0	3	0	1	5	3	0	2	0	1	0	0	0	7
OTU_2103;size=3;	3	2	2	2	3	9	2	2	3	5	0	7	3	0	0	4	1	6	0	3	2	0	0	6	0	1	3	0	0	0	0	0	0	4	0	2	0	0	0	1	5	3
OTU_2104;size=3;	9	2	1	1	9	6	0	2	4	2	0	2	9	4	3	0	0	6	0	2	6	2	0	2	0	5	6	1	0	5	0	0	4	8	1	1	5	0	0	1	1	7
OTU_2105;size=3;	10	4	8	6	7	8	6	2	2	8	5	6	5	0	3	3	0	1	1	9	2	4	2	7	0	3	3	2	7	6	1	4	4	3	5	10	12	1	0	0	11	5
OTU_2106;size=3;	5	0	3	5	4	1	3	0	1	1	2	1	2	0	2	1	0	1	2	0	4	1	5	0	0	2	0	0	1	2	0	0	1	2	1	1	3	0	1	0	1	0
OTU_2107;size=3;	2	0	0	0	4	3	0	0	1	2	0	0	0	1	0	6	0	6	0	0	1	2	0	3	0	2	4	1	0	5	0	0	2	5	0	1	4	1	0	3	4	1
OTU_2108;size=3;	4	3	3	1	0	2	2	1	2	0	1	0	3	0	0	1	0	1	1	1	2	0	0	0	0	0	2	0	0	0	1	0	0	1	1	0	1	0	0	0	0	0
OTU_2109;size=3;	15	6	0	5	6	8	6	8	6	1	1	14	8	1	6	1	3	11	3	3	13	7	6	12	2	8	10	9	8	23	3	1	11	6	1	12	13	2	5	0	8	13
OTU_211;size=19;	82	24	71	23	121	67	74	22	25	57	45	17	46	14	13	15	1	23	24	20	33	17	25	26	5	20	37	6	13	35	17	18	33	56	30	32	23	12	15	6	32	33
OTU_2110;size=3;	14	5	3	1	18	9	5	7	6	16	0	0	10	5	1	2	2	5	2	3	12	4	2	3	0	5	8	1	2	9	0	0	7	8	0	5	13	1	0	0	10	6
OTU_2111;size=3;	0	2	3	0	1	0	1	0	0	4	1	5	3	1	1	0	0	1	2	0	4	2	7	1	0	2	2	2	1	2	5	1	2	5	0	2	0	0	0	0	3	0
OTU_2112;size=3;	1	1	1	2	2	1	0	0	3	0	0	1	3	0	0	0	2	0	0	1	5	0	0	0	0	1	0	1	0	4	0	0	2	1	0	0	5	0	0	0	4	5
OTU_2113;size=3;	7	0	0	0	7	1	0	1	3	0	0	5	3	0	0	0	1	0	1	0	6	3	0	1	1	3	2	2	0	2	0	0	8	1	0	2	7	0	0	0	1	6
OTU_2114;size=3;	16	2	1	5	14	9	0	2	5	7	0	11	5	0	2	2	1	1	2	3	5	0	1	1	1	2	2	4	0	3	1	3	9	8	1	3	10	1	0	1	12	5
OTU_2115;size=3;	1	0	0	0	0	1	1	0	0	1	0	0	2	0	0	1	0	1	0	0	3	0	0	0	0	1	2	0	0	3	0	0	0	0	0	1	1	0	0	0	0	2
OTU_2116;size=3;	1	1	4	1	4	13	2	4	1	6	2	6	6	2	1	2	1	5	0	6	7	0	4	5	0	1	1	2	3	6	2	3	5	1	4	7	1	1	7	2	13	5
OTU_2117;size=3;	4	2	0	0	6	3	0	0	0	1	1	0	4	0	0	0	1	0	0	1	9	0	0	0	0	1	3	4	0	2	0	0	6	3	0	0	3	0	0	0	0	7
OTU_2118;size=3;	2	5	2	3	4	2	2	1	2	2	1	3	2	2	2	5	0	0	2	1	3	0	1	5	0	1	2	1	1	2	0	4	1	4	2	2	0	0	3	1	5	2
OTU_2119;size=3;	0	0	1	0	4	1	3	2	1	1	1	3	0	0	0	1	0	2	1	0	2	2	1	5	0	0	0	0	0	3	0	0	0	0	0	1	0	0	0	0	4	0
OTU_212;size=18;	63	43	50	33	83	77	60	38	24	41	33	47	22	15	12	33	2	19	31	31	24	17	37	50	15	14	32	9	26	18	29	20	33	58	54	36	31	7	19	15	48	18
OTU_2120;size=3;	3	1	1	0	2	2	0	2	2	1	1	2	2	0	0	1	0	2	1	1	3	0	1	0	0	1	5	3	0	5	2	0	2	0	0	1	2	0	0	0	2	5
OTU_2121;size=3;	0	0	3	0	0	1	0	0	0	0	0	0	0	0	0	0	0	1	0	3	0	0	0	0	0	0	0	0	1	0	0	0	0	1	0	1	0	0	1	0	0	0
OTU_2122;size=3;	28	34	69	81	50	40	88	70	28	39	45	47	19	14	19	25	2	12	16	37	14	14	17	54	15	18	18	8	17	17	10	13	28	26	11	46	12	7	8	5	68	2
OTU_2123;size=3;	7	2	0	3	8	6	1	0	2	8	2	2	3	2	3	5	0	10	6	5	11	7	8	3	0	8	9	2	4	16	2	0	12	18	3	8	13	4	3	0	6	9
OTU_2124;size=3;	37	30	47	34	59	26	47	26	12	25	27	28	19	8	16	15	3	7	7	19	15	13	10	21	5	14	11	3	4	17	6	11	14	13	12	10	10	2	5	2	24	15
OTU_2125;size=3;	3	0	1	0	4	3	0	0	5	1	4	3	4	0	2	1	3	6	1	3	12	4	7	7	0	8	5	4	7	5	0	0	2	7	3	0	5	0	0	0	5	8
OTU_2126;size=3;	8	1	5	1	10	4	4	2	3	6	7	2	7	3	1	2	1	3	2	9	10	0	3	6	1	0	3	1	4	5	1	1	5	4	2	7	5	1	0	1	6	5
OTU_2127;size=3;	10	8	16	10	12	13	18	5	3	6	7	5	4	4	1	0	0	5	4	4	7	3	3	5	0	0	3	2	3	8	3	0	2	3	2	8	0	1	0	1	5	1
OTU_2128;size=3;	8	4	11	9	18	9	13	6	3	9	7	9	5	2	2	1	0	2	2	4	3	0	7	10	0	2	1	0	1	0	1	1	7	7	2	4	1	0	0	1	7	2
OTU_2129;size=3;	5	3	0	2	4	0	0	1	0	2	0	6	1	0	0	0	0	2	1	2	0	2	0	5	5	2	5	0	1	0	2	3	6	1	2	4	1	0	0	1	1	0
OTU_213;size=18;	63	21	8	17	105	79	13	32	45	73	6	54	54	33	1	35	20	49	3	28	72	72	0	43	1	30	68	16	1	34	1	3	70	86	1	46	55	15	4	4	54	57
OTU_2130;size=3;	1	0	0	0	0	0	0	0	0	0	0	0	0	0	0	0	0	0	0	0	0	0	0	0	0	0	0	0	0	0	0	0	0	0	0	0	0	0	0	0	0	3
OTU_2131;size=3;	1	0	0	1	1	2	0	2	0	1	0	0	1	0	0	1	0	0	0	0	0	0	1	9	0	0	0	0	3	0	1	1	0	0	0	2	0	0	0	0	0	0
OTU_2132;size=3;	0	3	2	1	4	4	1	5	1	0	2	4	2	0	1	0	1	0	1	2	1	1	1	3	0	0	0	3	0	2	3	0	0	2	2	3	2	3	1	0	4	1
OTU_2133;size=3;	4	0	1	0	1	1	0	0	2	1	0	3	0	0	0	0	2	0	0	0	5	1	0	1	0	3	2	0	0	4	0	0	1	3	0	3	3	0	0	0	2	4
OTU_2134;size=3;	1	0	0	0	1	0	0	0	2	0	0	0	1	0	0	0	1	1	1	1	3	1	1	1	0	0	7	1	0	3	1	4	2	1	0	0	3	1	0	0	2	3
OTU_2135;size=3;	1	3	1	0	1	4	1	0	1	0	1	1	0	0	1	0	1	1	1	4	3	4	6	0	0	0	2	1	3	3	1	1	2	5	0	0	3	0	2	0	2	4
OTU_2136;size=3;	0	2	2	0	0	2	2	0	0	0	1	2	1	2	2	0	0	1	0	3	4	2	1	3	0	1	1	1	10	2	5	0	2	4	1	6	2	0	1	0	7	1
OTU_2137;size=3;	1	0	1	0	3	0	3	1	0	0	3	0	0	0	0	3	0	1	3	0	0	0	5	1	2	0	0	2	3	0	2	0	0	1	1	1	2	0	3	0	4	0
OTU_2138;size=3;	5	0	3	5	8	2	4	1	4	5	0	7	1	2	0	1	2	3	1	9	10	5	0	11	3	2	4	2	4	10	1	0	6	6	5	7	14	0	3	0	13	10
OTU_214;size=18;	60	23	32	23	70	41	46	24	37	33	22	95	58	11	52	41	32	66	63	73	117	45	92	71	11	61	168	40	71	145	80	34	123	128	49	59	170	21	42	11	99	147
OTU_2140;size=3;	7	1	0	0	4	1	0	1	6	4	0	1	1	1	0	1	2	0	1	0	11	1	0	0	0	1	0	1	1	3	0	0	2	1	0	1	2	0	0	0	0	6
OTU_2141;size=3;	0	0	0	0	4	0	0	0	0	0	0	0	6	0	0	0	0	0	0	0	0	0	0	0	0	0	0	0	0	0	0	0	3	0	0	0	8	0	0	0	0	0
OTU_2142;size=3;	4	0	1	0	12	3	3	0	3	3	0	4	0	0	3	0	0	6	0	1	8	1	2	2	0	4	6	4	0	5	2	1	8	5	5	1	3	0	0	0	7	11
OTU_2143;size=3;	0	0	0	1	0	0	2	0	2	2	1	0	3	0	0	0	0	1	0	0	1	7	0	1	0	2	3	0	1	0	2	0	1	1	1	0	2	0	0	0	2	0
OTU_2144;size=3;	3	2	1	4	8	5	0	2	0	2	2	3	1	1	3	0	3	6	0	0	8	8	0	0	0	3	8	9	0	5	0	0	3	3	0	0	2	3	0	1	3	4
OTU_2145;size=3;	7	3	5	0	6	2	5	0	3	2	2	0	4	0	0	0	1	2	1	3	0	1	2	7	1	2	4	2	2	5	0	1	4	2	7	2	7	2	2	3	4	1
OTU_2146;size=3;	21	6	1	9	16	15	1	5	4	16	1	8	6	2	2	1	3	15	1	4	19	6	3	4	0	9	25	17	3	21	2	1	17	15	1	6	18	2	3	1	15	19
OTU_2147;size=3;	6	4	2	8	8	5	11	5	2	4	2	1	2	3	2	1	0	4	1	0	1	0	2	4	1	3	2	0	0	2	3	1	4	3	0	1	0	0	0	1	0	1
OTU_2148;size=3;	0	0	0	0	0	0	0	0	0	0	0	0	0	0	0	0	0	0	0	0	0	0	0	0	0	0	0	0	0	0	0	0	0	0	3	0	0	0	0	0	0	0
OTU_2149;size=3;	0	1	1	1	3	2	0	0	0	0	2	1	0	2	0	0	0	4	1	5	0	3	4	0	0	2	3	0	0	0	0	0	0	2	0	5	2	0	0	0	0	0
OTU_215;size=18;	84	28	33	30	107	58	40	32	62	65	20	106	60	39	35	50	21	83	18	56	168	98	57	83	19	98	115	84	27	173	28	28	132	185	54	123	140	26	30	16	108	140
OTU_2150;size=3;	14	10	0	3	12	11	0	1	2	16	0	3	4	8	0	1	0	25	0	4	8	7	0	3	0	10	16	3	0	6	0	0	16	15	0	3	7	1	0	0	2	12
OTU_2151;size=3;	0	0	0	0	0	0	0	0	3	0	0	0	0	0	0	0	0	0	0	0	0	0	0	0	0	0	0	0	0	0	0	0	0	0	0	0	0	0	0	0	0	0
OTU_2152;size=3;	8	2	0	1	10	10	0	2	6	5	0	2	3	0	0	0	5	4	0	1	14	2	0	4	0	5	3	5	0	8	0	1	12	8	0	0	8	3	0	0	1	13
OTU_2153;size=3;	1	0	0	2	3	0	0	1	1	1	0	0	0	2	3	0	0	1	1	0	3	1	2	2	0	1	1	1	1	2	3	0	2	1	1	0	3	1	0	0	2	5
OTU_2154;size=3;	2	0	0	0	0	2	0	0	0	0	0	0	1	0	0	0	0	0	0	0	3	2	0	0	0	0	0	2	0	1	0	0	0	1	0	0	0	0	0	0	2	3
OTU_2155;size=3;	13	7	6	5	11	5	3	2	5	4	2	7	5	1	3	2	2	1	0	4	11	4	3	7	3	3	9	7	5	17	1	2	6	13	1	5	8	0	3	1	9	7
OTU_2156;size=3;	3	1	0	1	5	2	1	2	1	1	0	2	3	1	0	1	0	7	0	0	8	3	0	1	0	2	3	1	0	3	0	0	7	4	0	0	1	0	0	0	1	3
OTU_2157;size=3;	26	7	16	3	20	2	16	7	3	10	11	5	8	1	2	1	1	2	1	2	3	1	1	1	1	2	3	3	3	2	4	2	4	5	2	1	3	1	1	0	2	1
OTU_2158;size=3;	6	0	0	0	7	4	0	1	1	2	0	0	2	1	0	0	0	8	0	1	1	0	0	0	1	2	3	1	0	1	0	0	4	4	0	2	2	0	0	0	2	1
OTU_2159;size=3;	0	0	0	0	6	2	0	0	2	1	0	1	3	1	0	0	0	0	0	1	3	2	0	0	0	0	1	2	0	16	0	0	1	0	0	0	5	0	0	0	0	7
OTU_216;size=18;	86	41	79	67	90	56	68	46	26	45	67	131	37	21	55	78	4	35	77	145	52	23	84	168	33	46	49	17	80	43	70	64	53	116	117	227	50	24	70	39	194	54
OTU_2160;size=3;	0	0	0	0	2	2	0	0	0	1	0	1	0	0	0	0	0	1	0	0	4	1	2	0	0	0	4	0	2	0	2	0	0	2	0	0	0	0	0	0	0	1
OTU_2161;size=3;	5	2	1	0	7	5	2	0	2	0	1	0	4	3	0	0	2	5	1	2	5	3	0	3	0	0	3	1	0	4	0	4	4	7	0	2	13	2	0	1	5	4
OTU_2163;size=3;	8	5	6	1	14	4	6	2	3	2	2	1	5	0	2	0	0	0	2	1	3	2	2	6	2	0	4	4	0	0	1	0	2	8	1	4	1	0	0	0	4	3
OTU_2164;size=3;	8	7	7	3	8	6	8	2	7	4	4	3	5	3	4	5	0	3	1	2	3	7	8	0	1	3	5	1	2	4	6	0	5	5	7	6	5	0	0	0	5	3
OTU_2165;size=3;	3	0	0	0	2	3	1	0	1	0	1	0	0	0	0	1	0	1	1	0	6	0	0	3	0	2	2	1	1	0	1	0	2	0	0	1	2	0	0	0	2	0
OTU_2166;size=3;	5	0	1	1	7	0	0	3	7	0	0	2	4	0	0	1	1	1	0	0	3	0	0	0	0	0	2	5	0	6	0	0	3	7	0	0	13	0	0	0	3	3
OTU_2167;size=3;	0	0	1	1	0	3	2	0	0	0	0	2	0	0	0	0	0	3	0	0	2	0	0	0	0	0	2	0	0	10	1	0	1	4	0	2	7	0	0	0	1	2
OTU_2168;size=3;	0	0	0	3	0	0	0	0	0	0	0	0	0	0	0	0	0	0	0	0	0	0	0	0	0	0	0	1	0	0	0	0	1	0	0	0	0	0	0	0	0	0
OTU_2169;size=3;	0	0	0	3	1	0	0	0	0	0	0	1	0	0	0	0	0	0	0	0	0	0	0	0	0	0	0	0	0	0	0	0	0	0	0	0	0	0	0	0	0	0
OTU_217;size=18;	0	0	1	0	0	0	0	0	0	0	3	0	0	0	2	0	1	0	117	27	0	0	200	21	517	0	0	0	223	0	272	65	0	0	24	8	0	0	27	0	0	0
OTU_2170;size=3;	10	0	12	3	10	8	7	3	2	4	2	10	6	4	2	3	0	3	3	1	4	1	4	6	5	4	2	1	2	5	0	4	4	10	8	11	4	0	1	5	6	1
OTU_2171;size=3;	6	5	3	3	8	5	1	4	3	8	5	4	1	2	2	1	1	11	4	4	14	6	7	7	1	4	8	8	9	11	2	0	7	7	3	5	5	1	1	0	7	4
OTU_2172;size=3;	0	0	0	2	4	0	1	0	0	0	0	0	0	0	0	0	0	0	0	0	0	0	0	0	2	0	1	0	0	1	0	0	0	1	0	0	0	0	0	0	0	1
OTU_2173;size=3;	17	7	1	2	17	7	1	2	4	2	0	1	12	1	0	4	2	16	0	1	10	14	0	0	1	13	23	2	0	10	0	0	15	24	0	2	9	3	1	1	0	8
OTU_2174;size=3;	3	0	0	0	2	0	2	0	0	2	0	0	0	1	0	1	0	1	0	0	2	0	2	0	0	1	1	1	0	2	0	0	4	1	0	0	1	0	0	0	1	3
OTU_2175;size=3;	9	4	2	1	5	3	4	0	4	5	1	7	4	3	2	1	1	6	2	2	10	2	0	1	1	2	4	8	0	12	2	3	5	0	2	10	9	2	2	2	7	11
OTU_2176;size=3;	0	0	0	0	1	2	1	3	0	1	2	0	1	0	0	0	1	0	2	2	5	0	1	0	0	1	1	2	0	1	2	1	2	6	1	5	1	0	1	0	4	3
OTU_2177;size=3;	8	0	9	2	9	3	7	1	2	2	4	3	9	1	1	1	0	2	3	2	8	1	0	2	0	1	3	1	0	2	1	0	1	3	3	7	7	0	0	0	2	2
OTU_2178;size=3;	1	1	1	0	0	1	0	0	0	0	0	0	1	0	0	0	0	1	0	0	2	0	0	1	0	2	1	2	0	3	0	0	4	0	0	1	1	0	0	0	3	4
OTU_2179;size=3;	6	5	5	7	5	11	2	8	2	5	0	5	4	2	1	5	2	4	1	4	15	0	2	4	0	0	8	1	1	4	0	0	10	1	2	2	7	2	0	2	7	11
OTU_218;size=17;	46	25	28	14	63	47	39	13	34	46	22	34	34	11	23	18	24	53	49	40	95	48	58	32	11	50	107	31	55	83	27	10	73	96	44	55	92	14	35	13	52	89
OTU_2180;size=3;	0	0	0	0	0	0	0	0	0	0	0	3	0	0	0	0	0	1	0	0	0	0	0	0	0	1	0	0	0	1	0	0	0	0	0	0	0	1	0	0	0	0
OTU_2181;size=3;	0	0	0	0	3	2	0	0	0	0	0	0	0	0	0	0	0	0	0	0	0	0	0	0	0	0	0	0	0	0	0	0	0	0	0	0	0	0	0	0	0	0
OTU_2182;size=3;	1	3	0	1	2	4	0	0	0	0	0	1	4	0	0	1	0	5	0	0	1	2	0	1	0	6	2	0	0	0	0	0	5	4	0	2	1	0	0	0	2	2
OTU_2183;size=3;	0	0	0	0	0	0	0	0	0	0	0	0	0	0	0	0	0	0	0	0	0	0	0	0	3	0	0	0	0	0	0	0	0	0	0	0	0	1	0	0	0	0
OTU_2184;size=3;	1	1	2	0	5	1	1	1	0	5	1	1	4	0	1	0	0	0	0	0	0	1	0	1	2	0	1	0	0	1	0	0	2	0	1	0	3	0	0	0	0	0
OTU_2185;size=3;	3	0	0	0	0	0	0	0	0	0	0	0	0	0	0	0	0	0	0	0	0	0	0	0	0	0	0	0	0	0	0	0	0	0	0	0	0	0	0	0	0	0
OTU_2186;size=3;	7	1	1	0	2	2	0	0	1	1	0	3	3	0	0	2	2	5	0	0	4	3	0	2	0	0	1	1	0	2	0	0	4	1	0	0	4	1	0	0	2	1
OTU_2187;size=3;	7	2	3	3	9	2	3	0	6	1	1	6	8	0	0	0	0	3	1	4	8	1	1	1	0	1	1	4	8	7	0	1	4	0	0	1	13	0	0	0	1	4
OTU_2188;size=3;	4	3	3	1	5	13	1	3	4	4	1	5	2	1	2	3	0	3	3	1	2	2	3	3	0	0	3	2	2	1	0	0	3	13	2	4	7	0	1	0	4	1
OTU_2189;size=3;	1	3	1	7	5	6	4	1	5	3	2	10	2	0	6	4	1	4	3	7	12	4	6	3	1	3	11	3	3	4	4	1	6	6	3	10	11	4	6	3	16	9
OTU_219;size=17;	17	5	5	9	21	21	5	5	4	11	2	26	15	3	0	16	13	14	2	14	39	11	3	13	1	9	31	22	1	55	3	2	78	79	6	20	69	7	6	2	34	30
OTU_2190;size=3;	27	2	2	1	12	11	0	0	7	10	0	3	13	2	0	7	3	4	6	1	10	1	8	1	0	2	5	4	3	10	0	0	11	6	0	2	16	1	2	0	6	13
OTU_2191;size=3;	1	4	0	0	1	2	0	0	1	0	0	0	0	0	1	0	0	4	0	0	3	0	2	0	0	1	4	2	2	2	1	0	4	0	0	0	1	0	0	0	0	4
OTU_2192;size=3;	1	1	4	4	4	1	2	2	1	7	0	2	6	1	2	3	0	0	2	2	2	1	1	7	1	4	4	1	3	1	2	1	0	3	1	7	2	2	1	1	8	4
OTU_2193;size=3;	5	0	0	6	9	6	7	3	5	1	1	5	1	3	0	2	1	1	0	4	4	2	0	3	0	0	2	0	0	6	0	2	10	2	0	1	1	1	0	1	5	5
OTU_2194;size=3;	0	0	0	0	3	1	0	0	0	0	0	0	0	0	0	0	0	1	0	0	2	0	0	0	0	1	0	0	0	0	1	0	0	0	0	1	0	0	0	0	0	0
OTU_2195;size=3;	3	1	8	3	5	4	12	8	1	1	5	5	4	0	3	4	0	2	7	4	1	0	7	6	4	5	0	1	5	0	1	3	0	3	6	11	0	1	4	3	6	1
OTU_2196;size=3;	10	5	12	10	15	5	12	2	3	10	4	4	9	1	5	2	1	4	4	3	7	2	5	3	0	2	2	2	6	2	1	1	7	10	3	4	1	1	1	1	3	1
OTU_2197;size=3;	3	1	0	0	0	3	0	1	1	3	0	0	0	0	0	1	0	5	0	0	1	3	2	2	1	3	3	0	0	2	1	0	2	3	0	0	2	1	1	0	2	2
OTU_2198;size=3;	5	4	1	0	6	5	2	2	1	5	2	2	0	0	1	5	0	2	4	1	2	0	4	12	0	0	2	2	0	2	2	1	1	5	3	3	3	2	1	0	12	1
OTU_2199;size=3;	6	5	0	2	12	7	5	2	0	6	2	2	3	0	2	0	2	5	3	8	8	2	2	2	0	4	2	3	2	8	4	1	8	5	1	0	5	2	1	1	3	4
OTU_22;size=104;	1889	914	1810	1333	1966	1246	2369	1397	770	1083	1025	750	910	438	549	612	176	536	334	594	666	399	513	929	325	492	566	335	276	750	421	385	706	941	405	821	742	151	250	233	1272	637
OTU_220;size=17;	153	66	155	129	182	130	209	94	66	115	129	76	146	51	71	48	15	51	79	40	97	65	92	100	16	54	65	26	39	53	56	21	59	98	57	88	47	13	19	11	107	65
OTU_2200;size=3;	1	0	0	0	0	0	0	1	1	3	0	0	0	0	0	1	0	0	0	0	4	1	0	0	0	0	1	0	0	0	0	0	1	0	0	0	3	0	3	0	1	1
OTU_2201;size=3;	0	1	3	1	1	0	2	0	0	0	0	0	2	0	0	0	2	0	1	2	2	2	0	2	1	0	0	0	0	0	0	1	0	3	1	0	1	0	0	1	0	2
OTU_2202;size=3;	10	1	2	0	10	6	3	3	1	4	0	4	4	1	0	3	3	4	0	4	7	2	1	1	0	6	10	1	1	8	2	0	13	10	1	1	9	1	0	0	2	7
OTU_2203;size=3;	12	4	6	8	6	17	8	6	1	11	0	21	7	6	3	14	1	11	0	6	3	5	0	9	0	10	4	1	1	5	2	1	4	13	1	9	2	1	0	1	16	2
OTU_2204;size=3;	2	1	2	0	3	0	1	2	1	1	0	0	2	1	1	0	0	1	2	1	1	1	0	1	0	1	3	0	1	1	1	0	0	0	1	1	0	0	0	0	0	1
OTU_2205;size=3;	0	0	0	0	0	0	0	1	1	0	0	0	1	1	1	1	2	1	0	0	2	0	0	4	0	3	4	1	0	7	0	0	0	2	0	3	1	0	0	0	0	1
OTU_2206;size=3;	1	2	1	1	0	0	0	1	0	1	0	0	2	1	0	0	2	0	0	0	1	0	0	0	0	1	4	2	0	1	0	0	5	3	0	0	1	0	0	0	0	0
OTU_2207;size=3;	6	0	1	1	7	9	0	0	3	4	0	3	8	0	0	0	6	5	0	0	17	3	0	0	0	7	9	6	0	16	0	0	10	4	0	3	13	1	0	0	3	17
OTU_2208;size=3;	9	2	10	1	22	11	9	2	5	11	5	3	8	3	2	1	0	3	3	0	4	4	1	2	0	3	4	2	0	3	2	0	4	2	2	1	0	0	1	0	0	4
OTU_2209;size=3;	2	0	0	0	1	1	0	0	0	0	0	0	1	0	0	0	0	0	0	0	0	0	0	0	0	0	0	5	0	0	0	0	0	1	0	1	1	0	0	0	0	0
OTU_2210;size=3;	3	0	2	2	1	3	6	0	1	2	1	0	1	0	1	0	1	0	0	0	1	0	1	0	0	1	0	1	0	1	0	0	0	0	2	4	3	0	0	0	1	2
OTU_2211;size=3;	1	0	0	4	4	9	1	4	2	3	0	4	7	0	0	1	1	2	1	2	6	0	0	0	0	1	3	4	0	7	0	0	33	3	0	2	26	8	1	1	2	1
OTU_2212;size=3;	0	0	1	1	3	3	0	4	1	4	4	2	6	0	1	0	0	0	5	3	3	0	2	1	0	0	0	1	3	0	0	1	2	4	1	2	0	0	1	0	3	7
OTU_2213;size=3;	18	2	2	3	9	12	2	4	2	8	5	3	2	0	0	2	0	4	1	1	2	3	1	3	1	1	6	0	3	4	0	2	4	3	0	2	4	0	0	0	1	7
OTU_2214;size=3;	9	2	10	4	17	5	7	7	6	6	11	3	11	2	3	0	0	4	1	3	4	1	3	4	0	1	3	0	2	2	1	1	0	1	2	10	6	1	0	0	6	2
OTU_2215;size=3;	3	1	1	2	1	1	0	0	0	1	0	1	1	0	0	0	1	3	0	0	3	2	1	2	0	3	5	0	0	2	0	0	6	1	0	0	0	0	0	0	1	1
OTU_2216;size=3;	0	0	0	0	0	0	0	0	0	0	0	0	0	0	0	0	0	0	0	0	0	0	0	0	0	0	0	0	0	0	0	0	3	0	0	0	0	0	0	0	0	0
OTU_2217;size=3;	1	1	1	0	3	0	1	3	0	2	1	0	0	1	1	0	0	0	0	1	1	0	0	1	0	0	2	0	1	0	0	0	0	0	0	0	0	0	1	0	0	0
OTU_2218;size=3;	1	0	0	3	7	1	2	0	2	4	0	0	2	0	0	1	1	3	1	1	6	0	0	0	0	3	1	4	0	2	0	0	6	4	0	1	3	0	0	0	2	6
OTU_2219;size=3;	0	2	4	3	3	6	2	2	1	1	0	2	3	2	2	2	0	1	2	6	2	2	4	4	1	4	2	0	4	1	0	1	4	3	4	8	3	0	3	1	7	2
OTU_222;size=17;	92	36	111	38	134	59	97	36	25	60	44	28	43	19	14	15	7	14	28	13	26	20	45	27	3	20	22	11	20	19	20	7	29	33	30	22	7	6	21	10	38	22
OTU_2220;size=3;	1	2	0	3	5	0	0	1	2	0	1	2	0	0	1	1	2	1	3	0	1	0	1	0	2	0	2	0	1	3	2	1	4	0	0	2	5	0	4	1	3	2
OTU_2221;size=3;	2	6	1	0	2	1	0	1	2	2	0	0	3	0	0	1	0	1	0	0	3	0	0	0	0	0	2	2	0	5	0	0	2	4	0	0	4	0	0	0	0	1
OTU_2222;size=3;	1	0	0	0	0	0	0	0	0	0	0	0	0	1	0	0	0	0	0	0	0	1	0	0	1	3	0	0	0	0	3	1	0	1	0	0	0	0	0	0	0	0
OTU_2223;size=3;	1	3	1	3	3	2	3	3	3	2	2	1	0	1	0	1	0	1	0	3	2	0	6	1	0	0	3	1	0	2	2	0	3	3	4	0	0	0	2	0	2	2
OTU_2224;size=3;	5	3	5	2	14	5	6	3	1	4	4	1	8	3	1	0	1	0	1	0	1	2	2	1	0	2	3	0	0	2	1	3	3	5	2	3	3	0	0	0	5	2
OTU_2225;size=3;	3	0	3	1	7	1	1	4	1	5	0	4	2	2	0	3	1	5	3	0	5	0	0	2	0	0	4	3	1	4	1	1	3	10	1	4	6	0	1	1	3	1
OTU_2226;size=3;	7	4	0	2	5	2	0	1	3	2	0	8	5	0	1	1	2	2	0	1	15	3	0	7	0	1	0	3	0	6	0	0	8	3	0	5	5	1	0	2	7	6
OTU_2227;size=3;	4	0	1	0	8	3	1	0	5	0	0	0	0	0	0	0	0	0	0	3	0	0	0	0	0	1	1	2	0	6	0	0	3	4	0	0	3	1	1	0	0	6
OTU_2228;size=3;	1	0	4	2	0	0	1	0	0	0	3	0	0	0	0	0	0	0	1	2	1	0	0	0	1	1	1	1	0	2	0	2	0	0	1	0	0	0	0	0	2	0
OTU_2229;size=3;	1	0	0	0	3	0	0	0	2	0	0	0	0	0	0	0	0	0	0	0	1	0	0	1	0	1	1	1	0	1	0	1	0	0	0	0	1	0	0	0	2	1
OTU_223;size=17;	0	0	2	3	0	0	3	0	0	0	0	20	0	0	0	14	0	0	1	73	1	0	0	415	3	1	0	0	0	2	1	947	0	1	0	224	0	0	1	127	13	0
OTU_2230;size=3;	4	0	8	0	1	3	5	3	0	0	2	1	3	2	1	1	0	1	6	7	4	1	9	7	3	3	3	2	3	9	7	2	6	13	11	13	5	3	3	2	6	2
OTU_2231;size=3;	0	0	0	0	0	0	0	0	0	0	0	0	0	0	0	0	0	0	0	0	0	0	0	0	0	0	0	0	0	0	0	0	0	3	0	0	0	0	0	0	0	0
OTU_2232;size=3;	9	0	2	5	9	11	1	4	8	6	0	10	4	1	0	6	2	12	0	4	5	8	0	3	0	6	6	1	0	2	0	0	6	6	0	3	9	1	0	0	9	7
OTU_2233;size=3;	1	0	0	0	0	0	0	0	0	0	0	4	1	1	0	0	1	0	0	0	1	0	0	0	0	0	1	0	0	1	0	0	1	0	0	0	0	0	0	0	0	1
OTU_2234;size=3;	11	5	13	10	9	9	7	1	4	7	10	7	9	0	5	1	1	2	5	6	6	3	7	11	0	2	6	2	3	6	2	1	7	5	7	10	4	1	0	2	9	5
OTU_2235;size=3;	0	0	0	0	0	0	0	0	0	0	0	0	0	0	0	0	0	0	0	0	0	0	3	0	0	0	0	0	0	0	0	0	0	0	0	0	0	0	0	0	0	0
OTU_2236;size=3;	0	1	1	0	7	5	0	1	0	2	0	1	0	0	0	1	0	0	1	0	0	2	3	0	0	0	2	0	0	0	1	0	1	0	2	1	1	1	1	0	1	0
OTU_2237;size=3;	9	4	12	2	17	6	7	4	2	8	4	3	3	2	3	0	0	1	4	1	7	1	2	1	0	5	5	0	2	0	0	0	1	3	3	0	3	1	0	0	0	0
OTU_2238;size=3;	5	1	0	3	1	1	5	2	1	0	1	1	1	1	0	0	0	1	0	0	2	1	2	2	0	3	1	0	1	2	0	0	1	5	0	3	4	1	0	0	3	2
OTU_2239;size=3;	7	0	0	1	3	2	1	1	1	1	0	1	2	0	1	0	1	4	1	0	6	3	0	2	0	2	4	4	0	3	0	0	6	10	0	1	1	1	0	0	2	9
OTU_224;size=17;	212	63	141	45	222	131	158	65	78	129	105	44	127	53	42	24	16	56	35	20	79	39	52	40	7	49	54	24	17	40	38	9	67	91	62	40	50	24	29	11	51	66
OTU_2240;size=3;	6	4	3	9	9	14	7	4	5	18	4	14	7	3	5	0	4	29	14	4	18	11	9	3	0	8	32	5	2	18	4	2	12	9	2	2	7	2	4	2	6	9
OTU_2241;size=3;	10	1	0	2	9	0	0	4	7	4	0	1	1	0	0	2	1	3	0	0	3	3	0	0	0	5	12	7	0	11	0	0	11	6	0	3	10	1	0	0	1	4
OTU_2242;size=3;	5	1	3	0	2	2	3	1	2	5	3	3	2	0	1	4	0	2	1	1	1	0	2	2	0	1	0	0	0	1	1	0	0	0	2	3	2	3	0	0	1	3
OTU_2243;size=3;	3	2	2	5	5	2	7	0	43	0	0	2	1	0	1	1	0	1	0	2	3	0	0	5	1	0	3	0	4	1	2	0	1	2	5	2	2	0	0	0	0	3
OTU_2244;size=3;	18	2	5	2	3	6	9	1	3	8	8	0	8	3	2	0	1	3	6	0	0	5	2	2	0	3	3	0	1	5	4	0	2	2	0	1	2	2	2	0	5	5
OTU_2245;size=3;	1	0	0	0	2	1	2	0	0	2	0	1	2	0	0	1	0	2	0	0	0	2	0	1	0	0	0	0	0	1	1	0	0	0	3	0	0	0	0	0	6	1
OTU_2246;size=3;	8	2	9	4	5	1	8	0	1	4	7	2	5	2	3	2	3	2	1	0	0	1	0	2	0	1	0	3	6	1	1	0	0	3	2	2	3	0	0	0	3	4
OTU_2247;size=3;	3	0	0	1	8	3	4	0	0	2	0	7	3	1	2	5	0	1	1	1	6	3	1	0	0	0	7	2	0	7	2	2	2	3	2	1	10	1	1	1	5	1
OTU_2248;size=3;	0	0	0	0	0	0	0	0	0	0	0	0	0	0	0	0	0	3	0	0	0	0	0	0	0	0	0	0	0	0	0	0	0	0	0	0	0	0	0	0	0	0
OTU_2249;size=3;	13	6	7	2	11	8	6	8	3	2	2	4	9	1	3	6	3	0	1	4	7	0	5	4	0	3	7	1	3	7	1	0	3	9	4	3	8	1	6	0	4	6
OTU_225;size=17;	46	25	28	31	89	49	41	24	23	42	33	98	59	12	46	64	13	44	59	66	91	34	91	98	25	36	185	38	73	151	57	42	117	176	67	112	132	69	71	30	118	96
OTU_2250;size=3;	1	3	4	1	5	3	4	2	1	4	4	2	0	2	0	0	0	0	1	1	1	0	1	1	0	3	2	3	1	2	0	1	2	2	1	1	1	0	1	1	0	1
OTU_2251;size=3;	4	1	0	1	2	2	1	1	2	4	0	7	2	0	3	1	0	5	1	4	3	3	6	5	1	3	11	4	0	2	0	2	6	5	5	4	7	2	0	0	9	2
OTU_2252;size=3;	2	1	6	2	3	2	2	28	3	4	2	1	5	1	0	2	0	1	2	0	1	0	1	0	0	1	0	1	0	0	0	1	0	0	2	0	0	0	1	1	2	0
OTU_2253;size=3;	3	0	0	1	10	8	0	0	2	0	0	3	1	1	0	0	1	0	1	0	0	0	0	2	0	0	1	1	0	2	0	0	5	3	0	1	3	1	1	0	2	3
OTU_2254;size=3;	0	0	0	0	0	3	0	0	0	0	1	0	0	0	0	0	0	0	3	0	0	0	2	0	0	0	0	0	0	0	5	0	0	0	3	0	0	0	0	0	0	0
OTU_2255;size=3;	11	4	3	2	6	4	3	0	4	6	1	1	4	4	3	1	2	2	0	7	3	2	2	2	3	2	1	5	0	4	2	0	1	6	2	2	0	0	0	1	5	2
OTU_2256;size=3;	3	1	2	0	9	2	2	1	0	0	0	1	0	2	1	0	0	0	0	0	0	0	7	0	1	0	2	0	0	0	0	0	0	2	0	1	1	0	2	0	0	2
OTU_2257;size=3;	8	1	0	2	4	7	0	0	3	3	0	2	4	2	0	2	1	8	0	1	5	6	0	1	0	5	5	5	0	9	0	0	6	2	0	1	7	0	0	0	6	10
OTU_2258;size=3;	1	0	0	1	0	0	3	0	0	0	1	1	0	0	2	0	0	0	0	1	0	1	0	1	0	0	0	0	0	3	1	0	2	2	1	0	4	0	0	0	2	1
OTU_2259;size=3;	0	0	0	0	3	0	0	0	0	0	0	0	0	0	0	0	0	0	0	0	0	0	0	0	0	0	0	0	0	0	0	0	0	0	0	0	0	0	0	0	0	0
OTU_226;size=17;	47	18	27	42	49	52	44	19	21	38	13	69	29	14	10	43	3	18	6	25	20	12	5	40	4	20	29	6	0	19	1	7	48	51	7	28	27	7	2	9	78	25
OTU_2260;size=3;	6	0	0	1	2	1	0	0	2	0	0	2	1	0	0	0	1	0	0	0	4	2	1	0	0	3	2	0	0	5	0	0	2	0	0	1	0	0	0	0	1	1
OTU_2261;size=3;	2	0	0	0	2	0	0	0	0	0	0	3	0	0	0	3	0	0	0	1	0	0	0	0	0	0	2	0	0	0	5	0	0	0	2	1	1	0	0	0	0	3
OTU_2262;size=3;	0	2	2	4	1	0	4	0	0	1	1	4	1	0	2	2	0	0	0	1	1	1	0	1	0	0	3	0	1	2	0	5	2	1	1	6	0	0	1	0	4	2
OTU_2263;size=3;	8	0	3	3	7	4	1	0	1	3	0	1	2	0	1	2	0	2	2	1	0	0	4	2	0	1	3	0	2	2	3	0	0	0	1	3	0	0	0	0	4	5
OTU_2264;size=3;	15	0	0	1	6	6	2	0	0	4	0	3	1	4	0	0	0	8	0	1	2	2	0	0	0	8	2	2	0	10	0	0	1	1	0	1	3	0	0	0	0	3
OTU_2265;size=3;	2	0	0	0	7	1	0	0	1	0	1	0	1	0	0	2	0	3	0	1	3	0	0	0	0	1	1	3	0	0	0	0	2	4	0	0	2	0	0	0	1	1
OTU_2266;size=3;	6	3	6	8	7	3	9	1	1	3	3	1	1	0	0	0	0	0	0	3	3	1	0	0	0	3	0	0	0	2	2	2	1	1	0	4	2	0	2	0	4	0
OTU_2267;size=3;	5	6	5	3	12	9	11	3	1	5	2	0	5	4	0	2	0	2	4	2	2	3	2	4	0	1	3	0	0	2	1	1	2	5	1	0	2	0	0	0	4	0
OTU_2269;size=3;	1	1	3	1	3	1	8	1	0	2	0	2	2	2	0	1	0	1	0	3	2	1	0	1	0	2	0	0	0	2	2	0	1	1	0	0	2	0	0	0	2	3
OTU_227;size=17;	58	10	12	9	91	46	5	3	11	26	1	28	37	10	3	17	10	38	5	7	50	24	3	9	1	57	113	14	4	44	2	2	50	46	2	12	39	17	1	7	47	28
OTU_2270;size=3;	8	3	3	2	3	1	7	1	0	1	3	7	0	1	6	6	0	1	0	2	1	0	3	7	3	2	2	0	7	0	3	6	3	6	7	2	1	2	1	3	6	1
OTU_2271;size=3;	1	1	1	0	2	3	0	1	0	0	0	3	0	3	3	0	3	5	0	2	4	1	2	0	0	0	6	2	2	9	0	0	2	3	0	4	2	0	0	0	0	7
OTU_2272;size=3;	0	0	0	0	4	2	3	0	0	4	0	0	3	1	1	1	1	1	0	0	2	0	1	0	3	0	2	1	0	1	0	0	0	2	1	0	0	0	1	0	2	0
OTU_2273;size=3;	6	6	0	0	21	5	1	0	13	11	0	4	8	0	3	3	1	4	2	0	14	2	0	2	0	2	12	5	0	11	0	0	5	3	1	4	17	1	4	1	8	10
OTU_2274;size=3;	2	0	0	1	8	5	1	0	3	1	0	0	4	3	0	2	3	9	0	1	11	2	0	0	0	8	5	0	1	4	0	0	9	5	0	0	1	2	0	0	2	3
OTU_2275;size=3;	7	5	7	1	11	8	5	3	1	9	3	6	3	0	3	2	0	0	2	5	3	2	1	4	0	1	1	0	4	0	0	0	5	6	3	2	1	2	1	2	6	1
OTU_2276;size=3;	1	0	1	1	0	0	0	0	0	0	1	0	0	0	1	0	0	0	4	1	2	1	5	0	0	0	0	0	5	0	1	0	1	0	2	1	0	0	1	0	0	0
OTU_2277;size=3;	7	2	10	2	6	4	7	3	1	5	5	0	8	2	2	1	0	3	1	2	2	1	0	1	0	1	5	3	1	1	2	0	1	1	0	2	0	0	0	0	1	2
OTU_2278;size=3;	2	1	1	2	3	1	2	1	2	0	1	0	0	0	1	2	0	1	1	0	5	4	8	0	0	3	0	1	0	3	1	0	2	4	10	9	1	1	4	0	0	0
OTU_2279;size=3;	24	16	21	9	16	18	27	11	2	18	17	5	1	7	11	2	1	12	5	5	7	4	5	7	0	1	11	6	3	10	8	2	12	19	7	11	5	4	1	5	10	7
OTU_228;size=17;	123	65	131	114	166	120	176	99	66	106	103	170	80	49	70	83	14	42	72	104	70	39	97	118	35	53	59	19	57	44	68	40	40	112	110	173	43	14	28	31	230	38
OTU_2280;size=3;	4	0	2	2	2	5	0	2	1	2	1	7	2	0	2	2	1	4	4	1	2	1	1	1	0	1	3	1	0	2	2	1	3	2	0	5	3	2	0	1	4	3
OTU_2281;size=3;	1	0	0	0	1	1	0	0	0	0	0	0	0	0	0	0	0	1	0	0	3	1	0	0	0	3	1	0	0	0	0	0	0	2	0	0	2	0	0	0	1	4
OTU_2282;size=3;	0	1	5	1	3	2	0	2	3	1	1	1	4	0	1	0	1	0	0	0	23	0	1	0	0	0	0	0	0	0	1	1	2	1	0	0	1	0	0	0	0	0
OTU_2283;size=3;	2	0	4	1	7	5	2	5	5	2	1	0	5	0	0	0	0	5	0	1	3	3	1	2	0	1	0	1	1	1	1	0	1	1	0	0	2	1	1	0	2	3
OTU_2284;size=3;	2	1	1	0	1	2	1	1	1	0	0	0	1	0	3	0	0	1	0	1	0	0	1	0	0	1	1	2	0	0	0	1	0	1	0	0	5	0	0	0	0	0
OTU_2285;size=3;	0	0	0	0	0	0	1	0	0	0	0	0	1	2	0	0	0	0	0	0	0	0	0	0	0	0	0	0	1	2	0	0	1	0	0	0	1	0	0	0	0	0
OTU_2286;size=3;	3	0	0	0	3	0	0	2	0	0	0	2	2	0	0	1	0	6	1	1	4	1	0	0	0	1	1	0	0	2	0	0	1	0	0	0	0	1	0	0	1	4
OTU_2287;size=3;	7	5	9	5	5	12	14	5	2	3	6	2	3	1	3	2	0	3	2	6	3	1	5	3	11	0	1	2	0	4	3	1	3	3	5	7	1	2	5	3	1	1
OTU_2288;size=3;	15	0	10	2	16	3	6	6	1	4	2	2	3	0	1	8	1	2	4	1	4	1	3	6	2	1	3	2	6	7	5	3	4	4	4	6	4	2	2	3	2	9
OTU_2289;size=3;	0	0	1	0	1	1	0	2	0	2	2	0	0	0	0	3	0	1	2	1	1	1	2	9	3	3	6	2	3	1	4	1	0	0	2	6	1	0	2	2	1	0
OTU_229;size=17;	108	28	15	9	126	167	15	20	49	114	4	68	55	32	4	28	20	211	0	20	83	135	3	32	3	111	120	20	5	52	3	3	121	189	5	23	75	31	2	5	69	98
OTU_2290;size=3;	1	1	0	4	8	0	0	1	1	0	0	1	6	0	0	0	0	1	0	0	2	0	0	0	0	0	3	1	0	0	0	0	1	0	0	0	2	0	0	0	3	3
OTU_2291;size=3;	3	0	0	1	1	4	0	1	0	1	1	0	1	2	0	2	0	0	4	4	1	5	3	1	3	3	3	1	1	6	3	3	1	3	0	3	4	0	0	0	0	1
OTU_2292;size=3;	0	0	0	0	0	0	0	0	0	0	0	0	0	0	0	0	0	0	3	0	0	0	0	0	0	0	0	0	0	0	0	0	0	0	0	0	0	0	0	0	0	0
OTU_2293;size=3;	1	0	0	1	2	0	2	2	2	1	0	2	2	2	0	0	0	0	1	4	1	1	2	7	0	0	0	0	3	1	3	0	2	2	0	4	0	0	0	0	3	0
OTU_2294;size=3;	5	0	3	6	9	3	1	1	2	9	1	11	5	0	4	5	1	4	1	6	24	1	14	16	0	4	32	5	5	16	2	3	17	23	3	4	14	1	6	1	33	14
OTU_2295;size=3;	5	0	0	0	9	2	0	0	3	2	0	0	1	0	0	0	1	1	0	0	4	1	0	1	0	6	2	2	0	6	0	0	6	4	0	1	3	1	0	0	0	3
OTU_2296;size=3;	2	1	0	1	4	1	0	3	0	0	1	3	4	0	1	0	0	5	0	0	5	2	0	2	0	3	2	1	0	5	0	0	4	0	0	1	8	1	0	0	4	3
OTU_2297;size=3;	3	0	0	0	5	1	0	1	2	1	0	1	4	0	0	0	0	0	0	0	3	4	0	0	0	0	1	0	0	2	0	0	0	1	0	0	5	0	0	0	0	0
OTU_2298;size=3;	1	0	0	1	0	0	0	0	4	1	1	0	0	0	0	0	2	1	1	0	1	2	0	0	0	3	5	1	1	2	0	0	1	2	1	0	1	0	0	0	2	10
OTU_2299;size=3;	11	5	10	7	10	6	7	8	3	6	1	1	4	1	2	1	1	3	2	2	6	0	4	1	1	2	6	0	1	6	1	0	4	4	1	0	1	0	0	0	3	4
OTU_23;size=101;	660	264	135	248	842	664	168	171	382	616	63	498	400	233	43	283	230	955	54	238	1373	886	66	360	37	800	1599	811	101	1434	61	84	1374	1748	61	380	1274	336	55	91	683	1015
OTU_230;size=17;	0	0	0	0	0	0	0	0	0	2	1	0	0	0	0	0	0	24	1	0	0	0	7	0	0	34	1676	0	14	0	10	1	1	10	2	0	0	1	2	0	0	0
OTU_2300;size=3;	6	1	1	3	9	3	2	2	1	2	0	3	13	0	0	2	0	3	0	2	13	4	0	2	0	4	5	6	0	16	0	1	2	3	0	0	9	0	1	0	2	11
OTU_2301;size=3;	1	2	5	7	4	7	5	2	0	3	0	9	0	0	3	3	0	0	3	4	2	1	2	4	0	1	0	0	0	4	1	0	3	6	6	9	4	2	1	0	13	2
OTU_2302;size=3;	1	0	1	1	6	3	1	0	0	1	0	5	1	0	1	3	0	1	0	3	1	3	0	1	0	0	8	2	0	4	0	0	1	1	0	3	1	1	0	2	1	1
OTU_2303;size=3;	3	2	0	2	4	3	2	1	0	0	0	5	5	1	0	3	0	2	0	2	9	0	0	3	0	0	0	2	0	8	0	0	15	5	0	2	4	0	0	0	5	13
OTU_2304;size=3;	0	2	9	2	2	2	1	3	3	1	2	0	4	0	0	1	0	2	1	0	0	0	0	0	0	1	2	1	0	1	0	0	1	0	1	0	0	0	3	2	0	3
OTU_2305;size=3;	3	0	0	0	3	1	0	0	0	2	1	4	0	6	0	0	1	2	0	0	2	3	0	0	0	1	1	2	0	2	0	0	3	8	0	1	5	0	0	3	0	3
OTU_2306;size=3;	5	0	1	4	6	4	3	1	0	2	3	3	2	2	3	1	1	4	4	6	2	2	10	2	5	6	8	5	10	9	8	3	6	14	8	8	13	2	3	4	7	4
OTU_2307;size=3;	5	2	1	2	4	6	0	0	0	4	0	8	2	4	1	0	1	3	0	0	3	2	1	3	0	1	1	0	0	0	0	0	2	0	2	5	0	0	0	0	5	3
OTU_2308;size=3;	3	2	3	0	6	1	3	1	3	0	0	0	0	1	0	2	0	0	1	1	5	0	0	4	0	1	1	0	0	2	1	0	2	1	1	3	4	0	0	0	2	1
OTU_2309;size=3;	1	0	0	3	0	0	0	0	0	0	0	0	0	0	0	0	0	0	0	1	0	0	0	0	0	0	1	0	0	0	0	0	1	0	0	0	0	0	0	0	0	0
OTU_231;size=17;	98	31	13	21	145	79	10	11	40	79	3	34	72	33	1	22	22	111	4	25	125	68	6	30	5	102	172	18	11	82	6	6	93	140	6	22	81	33	9	12	58	103
OTU_2310;size=3;	2	2	0	0	3	4	2	0	1	1	0	0	0	1	1	0	0	0	0	3	2	1	0	3	0	1	3	0	0	4	1	0	1	2	0	0	2	0	0	0	1	3
OTU_2311;size=3;	0	0	0	0	0	2	0	1	3	1	0	2	1	0	1	0	0	0	2	1	6	3	1	0	0	1	4	0	1	2	0	1	2	4	2	0	2	0	1	0	1	3
OTU_2312;size=3;	3	0	0	0	3	0	2	1	1	0	0	0	0	0	0	0	0	0	0	0	1	1	1	2	0	2	0	0	2	1	1	0	1	0	0	1	0	0	0	0	0	0
OTU_2313;size=3;	2	0	0	0	0	1	1	0	1	1	0	1	0	0	0	1	1	1	0	0	3	3	0	1	0	0	1	0	2	0	0	0	1	4	0	0	4	2	0	0	2	0
OTU_2314;size=3;	16	6	6	4	8	11	9	11	0	4	5	8	2	2	3	9	0	3	2	4	5	4	2	8	1	1	6	0	1	5	3	4	7	14	4	7	4	8	5	3	13	4
OTU_2315;size=3;	9	0	0	2	3	4	5	2	2	3	1	5	5	3	2	3	2	3	2	4	6	1	2	5	1	0	2	4	0	4	1	0	7	6	1	8	6	1	1	0	8	3
OTU_2316;size=3;	4	2	0	0	4	4	0	0	3	2	0	0	3	2	0	0	0	6	0	0	2	1	0	3	0	2	2	2	0	7	0	0	5	1	0	0	4	0	0	0	1	9
OTU_2317;size=3;	3	0	1	3	3	2	1	0	0	4	0	1	2	0	1	0	0	0	1	1	2	1	0	1	0	0	0	0	1	0	1	0	1	3	1	0	2	0	0	0	3	0
OTU_2318;size=3;	2	0	0	1	3	3	1	0	0	0	0	1	0	0	0	0	0	0	3	1	0	1	2	1	0	0	2	0	2	2	0	1	0	0	5	1	2	0	0	1	0	1
OTU_2319;size=3;	2	5	0	2	2	2	0	0	0	2	0	0	2	0	0	1	0	2	0	1	1	0	1	0	0	3	1	0	2	1	0	0	2	2	0	0	0	0	2	0	0	3
OTU_232;size=17;	111	38	15	27	173	108	22	24	63	87	11	56	104	49	16	37	47	194	35	33	261	153	65	46	2	155	240	129	56	221	40	8	209	224	66	49	174	40	26	13	82	195
OTU_2320;size=3;	4	1	1	3	3	2	1	1	1	1	0	4	2	2	1	1	3	2	0	0	3	1	1	1	0	1	4	0	1	3	2	1	1	5	0	0	7	0	0	0	1	7
OTU_2321;size=3;	0	0	0	0	0	0	0	0	0	3	0	0	0	0	0	0	0	0	0	0	0	0	0	0	0	0	0	0	0	0	0	0	0	0	0	0	0	0	0	0	0	0
OTU_2322;size=3;	0	0	0	0	4	2	0	4	4	1	3	0	1	0	1	0	0	0	0	1	5	0	0	1	0	3	0	2	1	0	0	0	0	0	1	0	0	0	3	0	0	3
OTU_2323;size=3;	6	3	1	0	11	8	0	3	4	0	0	6	2	0	0	2	0	2	0	2	5	2	0	2	0	1	8	0	0	3	0	0	12	7	0	6	7	1	0	0	9	3
OTU_2324;size=3;	4	1	1	0	0	1	0	1	1	0	0	0	2	1	1	0	0	0	3	2	1	2	1	2	1	0	0	1	0	1	1	0	0	0	0	0	2	0	0	1	3	0
OTU_2325;size=3;	0	0	0	0	1	1	1	1	0	0	0	0	0	0	0	0	0	0	0	0	0	2	0	0	0	0	0	0	0	0	0	0	2	0	0	0	0	0	0	0	0	0
OTU_2326;size=3;	2	0	0	0	1	1	1	0	0	0	0	0	0	0	0	0	0	0	0	0	0	0	0	0	0	0	1	0	0	3	0	0	0	1	0	0	0	0	0	0	0	1
OTU_2327;size=3;	2	0	1	1	1	1	1	0	1	3	0	0	1	1	0	0	0	1	0	1	0	0	1	0	0	1	0	1	0	0	0	0	0	0	0	0	0	0	0	0	0	0
OTU_2328;size=3;	0	0	0	0	1	0	0	0	0	0	0	0	0	0	0	0	0	1	0	0	3	0	0	0	0	0	0	1	0	0	0	0	2	3	0	0	0	0	0	0	1	0
OTU_2329;size=3;	5	3	0	2	7	6	8	9	0	1	4	9	2	0	4	2	1	1	10	13	0	2	11	12	0	4	11	3	6	7	5	1	4	16	5	6	10	2	8	8	11	7
OTU_233;size=17;	48	21	10	10	53	41	16	4	33	40	9	32	27	17	9	12	18	62	6	15	61	56	14	12	0	46	90	24	8	78	13	6	51	75	5	24	60	15	6	4	47	47
OTU_2330;size=3;	0	1	0	0	6	4	1	0	5	2	1	3	5	1	2	0	2	3	0	5	6	4	3	0	1	1	5	4	1	10	2	0	19	6	3	3	4	3	2	0	5	7
OTU_2331;size=3;	5	1	0	0	4	3	0	0	1	4	0	0	4	1	0	0	1	2	0	0	8	3	1	4	1	1	8	5	0	1	0	1	2	1	0	0	2	0	0	0	0	7
OTU_2332;size=3;	4	3	1	3	3	1	3	0	0	2	0	7	1	3	3	5	0	3	1	5	2	6	4	3	0	5	18	0	3	4	3	4	3	7	3	2	4	5	1	0	0	7
OTU_2333;size=3;	1	0	2	1	2	5	0	0	2	1	0	1	2	0	2	3	1	0	4	1	0	2	3	1	0	0	5	2	2	2	3	0	3	11	0	1	6	2	2	0	4	2
OTU_2334;size=3;	24	2	0	4	33	16	2	3	7	14	3	6	9	4	0	8	5	13	0	4	26	14	1	6	1	8	15	6	0	16	0	1	28	26	1	3	20	7	0	1	8	31
OTU_2335;size=3;	3	0	1	4	1	2	1	2	4	2	2	2	7	0	0	8	1	3	1	0	7	3	3	0	1	4	6	4	4	5	2	0	8	18	4	0	6	2	2	0	8	1
OTU_2336;size=3;	0	0	2	0	0	3	0	0	1	1	1	1	0	0	1	0	0	0	0	1	2	0	1	0	0	0	0	0	0	3	0	0	4	1	0	0	0	0	1	0	0	1
OTU_2337;size=3;	0	3	6	1	6	1	3	3	0	1	0	1	0	0	0	0	0	0	2	1	1	0	0	1	0	1	0	0	0	1	2	1	1	1	0	1	1	0	1	0	0	0
OTU_2338;size=3;	1	2	0	0	4	4	0	0	2	0	0	1	3	0	0	0	0	1	0	0	2	2	0	0	0	2	1	0	0	0	0	0	2	1	0	0	0	0	0	0	5	5
OTU_2339;size=3;	2	1	2	2	3	2	1	4	0	1	0	1	1	0	2	2	0	3	2	1	3	2	0	3	3	0	9	2	0	8	3	0	7	0	9	1	4	0	3	0	3	3
OTU_234;size=17;	49	17	13	20	47	25	26	28	13	8	5	62	8	8	9	29	1	8	5	31	6	5	16	49	7	11	42	8	22	19	12	12	16	32	16	47	25	7	18	8	77	4
OTU_2340;size=3;	8	3	6	5	6	5	7	2	1	0	0	14	3	0	0	3	2	9	3	0	3	6	6	6	0	3	10	1	1	2	0	4	6	12	3	4	4	4	4	0	11	2
OTU_2341;size=3;	1	1	2	2	3	2	1	1	2	0	2	2	2	0	1	3	0	1	1	9	0	0	2	13	5	0	2	1	1	1	0	2	2	0	0	4	0	1	3	0	5	4
OTU_2342;size=3;	1	0	0	0	0	3	0	0	0	0	0	0	0	0	0	0	0	0	0	0	0	0	0	0	0	0	0	0	0	0	0	0	0	0	0	0	0	0	0	0	0	1
OTU_2343;size=3;	2	2	1	2	3	1	2	2	2	2	1	0	4	2	0	1	0	0	0	0	6	1	0	0	0	0	0	0	0	0	0	1	1	2	0	0	2	0	1	0	0	2
OTU_2344;size=3;	2	2	4	4	9	9	2	3	0	3	2	4	2	0	1	0	2	4	6	4	8	5	5	7	0	6	3	2	2	10	5	3	3	7	5	7	9	1	7	1	1	7
OTU_2345;size=3;	12	2	3	1	13	7	3	2	4	4	7	2	9	2	3	3	1	2	3	1	4	1	6	1	2	0	3	1	0	2	1	0	3	5	3	3	4	0	0	1	3	5
OTU_2346;size=3;	11	3	0	0	14	9	1	0	2	7	0	2	8	3	0	0	1	18	0	2	9	7	0	0	0	4	5	0	0	9	0	0	4	8	1	0	4	1	0	1	3	6
OTU_2347;size=3;	2	4	1	2	8	2	2	3	3	0	4	2	2	0	0	1	3	0	2	5	0	1	5	1	0	6	3	0	2	1	2	1	5	1	5	3	0	0	0	2	2	0
OTU_2348;size=3;	0	2	1	0	2	5	0	0	1	3	0	1	2	0	0	1	0	6	1	0	9	1	0	2	0	0	2	3	0	1	0	0	4	1	0	1	2	0	0	0	2	2
OTU_2349;size=3;	0	0	0	0	7	2	0	0	3	2	0	0	2	0	0	0	3	2	2	0	4	3	0	0	0	5	7	2	0	6	0	0	5	10	0	1	16	0	0	0	1	3
OTU_235;size=17;	16	2	7	10	16	9	23	6	6	6	12	24	10	4	15	11	2	17	11	20	13	6	37	52	16	10	69	10	63	45	52	45	18	56	45	89	52	14	52	14	34	7
OTU_2350;size=3;	3	1	1	0	2	1	0	0	1	1	0	0	1	0	1	0	0	1	0	0	2	0	0	2	0	0	0	0	0	3	0	0	3	3	0	0	0	1	2	0	0	2
OTU_2351;size=3;	0	0	0	0	2	0	0	0	0	0	0	0	1	0	0	0	0	0	0	0	0	0	0	0	0	0	0	0	0	2	0	0	0	0	0	0	0	0	2	0	0	1
OTU_2352;size=3;	0	0	0	0	1	1	1	1	2	1	2	0	0	0	1	1	0	0	0	0	0	0	1	0	2	0	0	0	1	0	1	0	0	2	0	1	0	0	3	0	1	1
OTU_2353;size=3;	0	0	1	0	1	1	0	1	0	0	2	0	0	1	0	1	0	1	1	0	1	0	0	5	0	0	1	2	1	0	2	1	1	0	0	1	0	0	1	0	0	0
OTU_2354;size=3;	0	0	0	0	0	0	0	0	0	1	0	0	0	0	0	0	0	0	0	0	0	5	0	0	0	0	0	0	0	0	0	0	0	0	0	0	0	0	0	0	0	0
OTU_2355;size=3;	5	0	2	1	2	4	1	0	1	2	1	2	1	0	2	0	1	3	0	0	1	0	1	2	0	4	4	0	0	7	4	0	3	2	1	2	2	1	2	0	2	5
OTU_2356;size=3;	21	8	15	11	29	4	17	6	11	12	5	8	5	7	6	8	1	14	4	14	11	7	7	8	2	7	10	4	6	11	6	3	14	8	4	10	14	4	0	5	17	10
OTU_2357;size=3;	3	0	0	1	2	2	2	0	0	1	0	3	1	0	0	0	0	0	2	0	0	0	4	1	0	1	1	1	1	4	1	1	7	2	0	3	1	0	0	0	0	0
OTU_2358;size=3;	5	1	0	0	3	1	0	0	0	2	0	0	5	0	0	1	4	1	0	0	7	3	0	2	0	0	2	1	0	8	0	0	8	0	0	1	5	0	0	0	0	3
OTU_2359;size=3;	0	0	0	0	0	0	0	0	0	0	0	0	0	0	0	0	0	0	0	0	1	0	0	0	0	0	0	0	0	0	0	0	3	0	0	0	0	0	0	0	0	0
OTU_236;size=17;	259	119	221	93	320	163	216	114	123	161	156	35	133	82	40	31	27	66	57	29	59	41	93	60	17	51	53	18	43	53	59	21	69	97	51	39	48	14	28	7	65	65
OTU_2360;size=3;	11	8	5	4	16	9	9	1	6	1	8	4	7	3	1	1	0	1	2	2	6	1	2	1	1	3	0	2	3	4	1	0	2	4	4	0	2	0	0	1	4	4
OTU_2361;size=3;	0	2	0	0	1	0	0	0	0	3	2	0	0	2	2	0	0	1	3	1	0	4	0	0	0	2	12	1	5	1	3	2	0	8	4	0	0	1	4	0	0	0
OTU_2362;size=3;	71	29	11	12	95	66	10	10	26	68	1	31	30	30	0	18	11	66	0	12	65	95	0	23	0	92	112	9	0	46	0	3	45	99	1	23	41	20	1	7	40	28
OTU_2363;size=3;	2	0	7	0	3	2	2	1	0	0	1	0	0	1	0	3	0	0	0	0	2	0	0	2	0	0	3	1	0	1	0	0	1	4	0	0	0	0	1	1	2	1
OTU_2364;size=3;	1	1	0	0	7	0	0	1	1	2	0	1	0	0	0	1	1	4	0	0	5	1	0	2	0	3	4	3	0	4	0	0	2	0	2	0	1	0	0	1	1	1
OTU_2365;size=3;	1	1	2	5	1	0	2	0	0	1	1	1	0	0	0	2	0	0	3	1	1	0	0	3	0	0	0	0	1	0	1	0	0	0	3	2	0	0	1	0	2	0
OTU_2366;size=3;	6	2	7	12	6	3	5	6	3	4	5	14	5	3	2	5	1	3	1	5	14	2	6	9	5	2	5	3	2	8	2	1	7	7	6	11	10	3	1	3	13	8
OTU_2367;size=3;	3	5	3	1	7	2	0	0	2	3	3	1	0	0	1	2	0	0	0	0	3	0	1	1	0	0	1	0	0	0	0	0	0	3	2	1	2	0	1	0	0	0
OTU_2368;size=3;	8	3	15	6	15	8	14	7	4	7	11	5	5	0	3	2	0	0	7	6	3	1	6	9	3	1	6	2	7	3	10	4	0	0	8	8	7	0	0	0	9	4
OTU_2369;size=3;	1	0	1	1	1	1	1	1	0	1	1	0	0	0	1	0	0	1	0	2	1	2	1	1	0	1	1	2	3	2	3	1	3	4	2	3	2	1	0	0	4	0
OTU_237;size=17;	146	22	6	17	201	83	10	17	74	68	0	39	116	28	0	32	52	109	0	22	267	88	0	19	0	83	94	52	0	210	0	1	174	95	1	18	173	16	0	1	53	231
OTU_2370;size=3;	10	3	2	2	7	2	0	1	3	7	0	4	3	0	0	0	1	7	0	1	21	7	0	5	0	3	4	3	1	6	0	1	6	12	0	2	5	2	1	0	5	9
OTU_2371;size=3;	5	1	1	0	4	0	1	0	3	1	1	0	2	0	0	0	0	3	0	0	11	2	1	0	1	0	1	3	2	1	0	0	1	4	0	0	4	0	1	0	0	1
OTU_2372;size=3;	7	1	0	3	5	6	1	2	4	3	4	3	1	2	4	3	1	6	1	9	4	3	1	9	2	3	7	1	2	3	2	1	5	7	3	5	10	1	1	2	7	4
OTU_2373;size=3;	15	4	9	10	21	5	5	6	10	5	4	1	7	2	0	0	1	1	1	2	9	2	3	3	0	8	2	0	1	3	0	1	5	3	10	2	6	0	0	1	0	6
OTU_2374;size=3;	0	0	1	1	0	1	2	1	0	2	0	1	0	0	0	1	0	1	2	0	2	0	1	3	0	0	2	0	1	1	1	1	1	6	3	0	1	1	0	0	1	4
OTU_2375;size=3;	5	2	7	2	21	2	17	7	1	1	5	4	2	4	3	2	0	1	0	3	2	1	5	1	0	2	0	1	2	5	1	2	1	1	0	0	0	2	1	0	4	2
OTU_2376;size=3;	2	2	4	0	5	0	2	0	0	2	7	4	0	1	0	1	2	0	1	0	2	0	8	3	0	1	0	1	0	2	2	0	2	3	1	4	5	0	1	1	1	0
OTU_2377;size=3;	2	1	0	0	1	0	2	1	0	0	0	0	3	1	0	0	0	1	0	0	2	1	0	0	0	2	1	1	0	0	0	0	8	2	0	0	1	0	0	0	1	1
OTU_2378;size=3;	1	0	0	0	2	0	0	0	1	0	0	0	1	0	0	0	0	0	0	0	2	1	0	0	0	0	0	0	0	1	0	0	1	0	0	0	1	0	0	0	1	2
OTU_2379;size=3;	8	1	0	0	10	5	0	1	4	2	0	1	2	1	0	2	0	4	0	1	8	3	0	0	1	2	3	5	0	5	0	2	5	2	0	2	4	0	0	0	2	2
OTU_238;size=16;	0	0	0	0	0	0	0	0	0	0	0	0	0	0	0	0	0	0	0	0	0	0	0	0	0	0	0	0	0	0	0	0	0	0	0	2	0	0	0	0	0	0
OTU_2380;size=3;	3	1	0	0	3	1	0	0	2	3	0	2	3	0	1	0	0	0	0	2	6	0	0	0	0	0	0	3	0	7	1	0	5	1	1	0	9	0	0	0	0	9
OTU_2381;size=3;	0	0	2	1	3	2	1	0	0	0	3	0	3	0	1	2	1	4	2	2	5	2	7	6	2	1	4	0	4	4	2	2	4	7	8	2	0	4	0	0	9	7
OTU_2382;size=3;	10	3	4	5	9	6	6	3	7	5	1	9	6	1	1	4	0	4	3	2	0	3	1	1	3	1	5	0	1	2	1	1	0	5	2	2	1	0	1	0	6	0
OTU_2383;size=3;	1	1	0	1	1	2	0	0	0	0	0	2	0	0	0	1	0	4	0	4	3	3	0	1	0	2	3	2	0	6	0	0	4	3	0	0	3	0	0	2	3	2
OTU_2384;size=3;	3	0	0	0	2	1	0	0	0	1	0	0	0	0	0	1	0	1	0	0	1	0	2	0	0	2	0	0	0	1	0	0	0	0	0	0	0	0	0	0	0	2
OTU_2385;size=3;	2	2	2	3	3	2	3	2	1	1	1	4	2	0	3	2	0	1	2	1	1	1	1	2	1	0	2	1	1	0	0	0	0	2	0	4	0	0	0	0	5	4
OTU_2386;size=3;	1	0	0	0	1	0	0	0	0	2	0	4	1	0	0	1	0	0	0	0	1	1	0	0	0	0	2	0	0	2	0	0	1	0	0	1	0	0	0	0	0	3
OTU_2387;size=3;	8	3	5	4	6	1	2	0	3	7	2	1	5	1	2	3	0	1	0	1	3	0	1	1	0	6	1	2	1	1	0	2	5	4	1	2	1	1	0	0	1	2
OTU_2388;size=3;	2	0	1	0	1	0	0	0	0	0	0	0	0	0	0	0	1	0	0	0	4	0	0	0	1	1	1	1	0	0	0	0	0	0	0	0	2	0	0	0	0	0
OTU_2389;size=3;	5	1	0	2	3	0	0	0	0	1	5	5	0	0	0	0	1	0	0	1	0	0	1	3	0	0	0	0	0	0	0	1	1	2	1	1	0	0	1	1	0	0
OTU_239;size=16;	64	20	5	9	77	57	4	7	39	52	2	26	33	7	0	11	14	66	0	12	53	55	3	18	1	53	69	14	4	57	0	1	50	60	3	15	56	12	4	2	31	67
OTU_2390;size=3;	4	2	2	3	5	2	7	1	0	3	3	1	4	0	2	0	0	3	2	0	2	2	2	0	0	2	1	1	1	1	3	0	0	0	1	1	1	0	1	0	3	1
OTU_2391;size=3;	4	1	0	0	5	1	0	0	1	0	0	2	4	1	0	1	2	3	0	2	5	1	0	0	1	3	2	1	0	1	0	0	5	4	0	0	0	1	0	1	1	5
OTU_2392;size=3;	3	0	0	1	3	3	0	1	2	0	0	0	1	0	2	0	1	0	1	0	1	4	2	0	0	2	0	2	0	10	0	0	6	4	2	0	1	0	0	0	1	2
OTU_2393;size=3;	0	0	1	0	2	3	2	0	1	2	0	0	0	0	0	0	0	1	0	0	1	1	0	0	0	0	1	0	0	1	0	0	0	1	1	0	0	0	0	0	0	1
OTU_2394;size=3;	9	2	7	2	7	3	13	3	3	2	2	4	2	0	1	0	1	2	1	0	1	3	0	1	2	0	2	2	1	2	8	3	1	1	2	2	1	0	0	0	3	2
OTU_2395;size=3;	3	2	1	1	4	2	0	0	4	6	3	1	1	0	5	1	0	3	5	2	2	4	5	2	0	7	9	0	5	6	3	0	6	7	4	1	14	3	1	0	4	1
OTU_2396;size=3;	7	3	1	1	6	0	2	1	1	2	4	0	0	0	0	1	1	1	2	1	1	1	0	1	2	2	2	3	1	3	2	1	2	3	0	0	2	0	0	0	1	1
OTU_2397;size=3;	0	0	0	0	4	0	0	1	1	0	0	0	0	0	0	0	3	0	1	0	1	1	3	0	0	0	1	1	0	2	3	0	1	0	0	3	1	0	0	0	0	1
OTU_2398;size=3;	2	0	5	8	5	4	4	2	2	4	1	1	4	1	0	2	0	0	1	3	0	0	0	5	0	0	1	0	0	1	1	0	0	2	1	6	0	3	0	0	3	0
OTU_2399;size=3;	0	0	0	0	1	0	0	0	0	1	0	0	0	0	0	0	0	0	0	1	0	2	0	0	0	4	0	0	0	0	0	0	1	1	0	0	0	0	0	0	1	1
OTU_24;size=100;	341	118	166	181	348	191	151	164	162	183	87	409	159	58	165	219	121	266	305	248	648	170	532	344	57	232	881	312	546	747	334	109	756	711	449	281	788	171	358	76	557	474
OTU_240;size=16;	121	46	92	33	141	82	79	34	41	80	56	23	70	26	21	8	5	30	16	10	34	31	35	19	7	30	30	12	17	31	20	8	43	48	20	30	20	6	15	3	25	45
OTU_2400;size=3;	0	1	0	0	5	1	0	0	0	0	0	1	0	2	0	0	0	1	0	0	1	0	0	0	0	0	0	1	0	0	0	0	0	0	0	0	0	0	0	0	1	1
OTU_2401;size=3;	8	2	2	1	12	5	1	0	5	3	0	0	3	1	0	1	0	6	0	0	11	3	3	2	0	9	13	7	0	9	1	0	7	10	0	3	8	0	1	0	0	13
OTU_2402;size=3;	3	1	0	1	1	1	0	2	3	0	0	0	4	0	0	1	3	2	0	0	3	3	0	1	0	3	1	0	0	3	0	0	2	5	0	0	7	0	0	0	3	2
OTU_2403;size=3;	6	2	3	4	7	1	5	2	0	0	5	0	1	0	1	1	0	0	0	2	0	0	0	1	0	2	1	0	0	2	1	2	0	1	2	4	0	0	3	2	6	0
OTU_2404;size=3;	4	1	0	0	3	2	0	0	1	1	0	1	0	0	0	0	1	1	2	0	3	1	2	0	0	1	3	3	1	5	1	0	1	3	0	0	1	1	2	0	1	2
OTU_2405;size=3;	3	0	0	0	2	2	0	0	1	1	0	1	3	2	0	0	1	2	0	0	5	9	2	0	0	5	5	2	0	4	1	1	4	6	0	0	1	0	0	0	1	3
OTU_2406;size=3;	0	0	0	0	0	0	0	0	0	0	0	0	0	0	0	0	0	0	0	0	1	0	0	2	0	0	0	0	0	0	0	0	0	0	0	1	0	0	0	0	0	0
OTU_2407;size=3;	2	1	0	0	5	1	0	0	0	0	1	0	1	3	0	1	0	2	0	0	4	2	0	2	0	0	1	0	0	1	0	1	0	4	0	0	1	2	0	0	0	2
OTU_2408;size=3;	0	0	2	0	0	0	0	0	1	0	0	0	0	0	0	1	2	0	0	0	1	3	0	0	0	0	1	2	0	1	0	0	0	0	1	0	0	0	1	0	0	0
OTU_2409;size=3;	0	0	0	0	4	0	0	0	0	0	0	0	1	0	0	0	0	1	1	0	1	2	0	0	0	0	0	2	0	2	0	0	0	2	0	0	0	0	0	0	0	1
OTU_241;size=16;	70	17	47	21	72	45	62	37	39	47	30	78	30	15	19	41	5	46	34	56	45	21	64	100	25	38	89	35	58	57	62	44	39	88	96	151	57	20	36	37	109	33
OTU_2410;size=3;	0	0	1	1	0	0	2	0	0	0	0	3	0	0	0	0	0	0	1	0	0	0	2	0	0	1	0	0	0	0	0	0	0	0	0	0	0	0	0	0	0	0
OTU_2411;size=3;	5	1	2	2	5	5	7	3	6	4	8	5	3	4	0	2	0	1	0	1	0	1	2	9	0	2	2	0	0	4	3	1	2	1	2	3	1	0	1	1	4	1
OTU_2412;size=3;	0	0	0	0	3	0	0	0	0	0	0	0	0	0	0	0	0	0	0	0	0	0	0	0	0	0	0	0	0	0	0	0	0	0	0	0	0	0	0	0	0	0
[truncated: 4,830 more rows]
