# Supplementary material for: Rapid increases in soil pH solubilise organic matter, dramatically increase denitrification potential and strongly stimulate microorganisms from the Firmicutes phylum
Source: PeerJ. 2018 Dec 12;6:e6090. doi: 10.7717/peerj.6090 (PMC6295159; doi:10.7717/peerj.6090)
Supplement: Supplemental Information 8 — This data represents the OTU information with Megablast ID. [file peerj-06-6090-s008.xlsx]

## Sheet: soil_fungi_OTU_sequences
		49408	47287	164245	8318	66389	112978	67368	82093	170028	187260	124095	61772	56847	47863	198255	45829	138753	135681	174882	112595	241423	211660	106719	76530	155108	94654	65644	53967	177242	126285	63444	72873	230960	256694	199619	94820	71876	45041	159003	60927	107245	74575	183690	107564	115038	93702	188603	53670
	#Sample_ID	6_S49	12_S50	18_S51	24_S52	30_S53	35_S54	42_S55	48_S56	54_S57	60_S58	66_S59	72_S60	78_S61	84_S62	90_S63	96_S64	150_S65	156_S66	162_S67	168_S68	174_S69	180_S70	186_S71	192_S72	216_S73	204_S74	228_S75	222_S76	234_S77	198_S78	210_S79	240_S80	102_S81	108_S82	114_S83	120_S84	126_S85	132_S86	138_S87	144_S88	90_S89	180_S90	Fungi_mock_1_S91	Fungi_mock_2_S92	Treubia_AP1_S93	Treubia_Cha1_S94	Treubia_11647_S95	Treubia_11779_S96
	Sample	S49	S50	S51	S52	S53	S54	S55	S56	S57	S58	S59	S60	S61	S62	S63	S64	S65	S66	S67	S68	S69	S70	S71	S72	S73	S74	S75	S76	S77	S78	S79	S80	S81	S82	S83	S84	S85	S86	S87	S88	S89	S90	S91	S92	S93	S94	S95	S96
	Target	Fungi_ITS1	Fungi_ITS1	Fungi_ITS1	Fungi_ITS1	Fungi_ITS1	Fungi_ITS1	Fungi_ITS1	Fungi_ITS1	Fungi_ITS1	Fungi_ITS1	Fungi_ITS1	Fungi_ITS1	Fungi_ITS1	Fungi_ITS1	Fungi_ITS1	Fungi_ITS1	Fungi_ITS1	Fungi_ITS1	Fungi_ITS1	Fungi_ITS1	Fungi_ITS1	Fungi_ITS1	Fungi_ITS1	Fungi_ITS1	Fungi_ITS1	Fungi_ITS1	Fungi_ITS1	Fungi_ITS1	Fungi_ITS1	Fungi_ITS1	Fungi_ITS1	Fungi_ITS1	Fungi_ITS1	Fungi_ITS1	Fungi_ITS1	Fungi_ITS1	Fungi_ITS1	Fungi_ITS1	Fungi_ITS1	Fungi_ITS1	Fungi_ITS1	Fungi_ITS1	Fungi_ITS1	Fungi_ITS1	Fungi_ITS1	Fungi_ITS1	Fungi_ITS1	Fungi_ITS1
	Primer_pair	NSI1amod_MS_Fun58A2R	NSI1amod_MS_Fun58A2R	NSI1amod_MS_Fun58A2R	NSI1amod_MS_Fun58A2R	NSI1amod_MS_Fun58A2R	NSI1amod_MS_Fun58A2R	NSI1amod_MS_Fun58A2R	NSI1amod_MS_Fun58A2R	NSI1amod_MS_Fun58A2R	NSI1amod_MS_Fun58A2R	NSI1amod_MS_Fun58A2R	NSI1amod_MS_Fun58A2R	NSI1amod_MS_Fun58A2R	NSI1amod_MS_Fun58A2R	NSI1amod_MS_Fun58A2R	NSI1amod_MS_Fun58A2R	NSI1amod_MS_Fun58A2R	NSI1amod_MS_Fun58A2R	NSI1amod_MS_Fun58A2R	NSI1amod_MS_Fun58A2R	NSI1amod_MS_Fun58A2R	NSI1amod_MS_Fun58A2R	NSI1amod_MS_Fun58A2R	NSI1amod_MS_Fun58A2R	NSI1amod_MS_Fun58A2R	NSI1amod_MS_Fun58A2R	NSI1amod_MS_Fun58A2R	NSI1amod_MS_Fun58A2R	NSI1amod_MS_Fun58A2R	NSI1amod_MS_Fun58A2R	NSI1amod_MS_Fun58A2R	NSI1amod_MS_Fun58A2R	NSI1amod_MS_Fun58A2R	NSI1amod_MS_Fun58A2R	NSI1amod_MS_Fun58A2R	NSI1amod_MS_Fun58A2R	NSI1amod_MS_Fun58A2R	NSI1amod_MS_Fun58A2R	NSI1amod_MS_Fun58A2R	NSI1amod_MS_Fun58A2R	NSI1amod_MS_Fun58A2R	NSI1amod_MS_Fun58A2R	NSI1amod_MS_Fun58A2R	NSI1amod_MS_Fun58A2R	NSI1amod_MS_Fun58A2R	NSI1amod_MS_Fun58A2R	NSI1amod_MS_Fun58A2R	NSI1amod_MS_Fun58A2R
	Experiment	Soil	Soil	Soil	Soil	Soil	Soil	Soil	Soil	Soil	Soil	Soil	Soil	Soil	Soil	Soil	Soil	Soil	Soil	Soil	Soil	Soil	Soil	Soil	Soil	Soil	Soil	Soil	Soil	Soil	Soil	Soil	Soil	Soil	Soil	Soil	Soil	Soil	Soil	Soil	Soil	Soil	Soil	Control	Control	Misc	Misc	Misc	Misc
	Description	6	12	18	24	30	35	42	48	54	60	66	72	78	84	90	96	150	156	162	168	174	180	186	192	216	204	228	222	234	198	210	240	102	108	114	120	126	132	138	144	90	180	Fungi_mock_1	Fungi_mock_2	Treubia_AP1	Treubia_Cha1	Treubia_11647	Treubia_11779
Megablast nr	OTUId	6_S49	12_S50	18_S51	24_S52	30_S53	35_S54	42_S55	48_S56	54_S57	60_S58	66_S59	72_S60	78_S61	84_S62	90_S63	96_S64	150_S65	156_S66	162_S67	168_S68	174_S69	180_S70	186_S71	192_S72	216_S73	204_S74	228_S75	222_S76	234_S77	198_S78	210_S79	240_S80	102_S81	108_S82	114_S83	120_S84	126_S85	132_S86	138_S87	144_S88	90_S89	180_S90	Fungi-mock-1_S91	Fungi-mock-2_S92	Treubia-AP1_S93	Treubia-Cha1_S94	Treubia-11647_S95	Treubia-11779_S96
Zygomycete sp. AM-2008a isolate 317_1 18S ribosomal RNA gene, partial sequence	OTU_3;size=99875;	6788	6475	15218	926	8707	11983	6880	9106	18814	31049	13458	4676	9500	8424	18888	5226	23305	22260	21417	12977	37974	28622	12155	5217	13091	16463	8851	8445	17449	17584	8493	5241	24299	34341	14830	7821	9116	4885	14396	7517	10190	10984	3	1	7	5	5446	2
Mortierella sp. T6 18S ribosomal RNA gene, partial sequence; internal transcribed spacer 1, 5.8S ribosomal RNA gene, and internal transcribed spacer 2, complete sequence; and 28S ribosomal RNA gene, partial sequence	OTU_1;size=3109461;	1821	3272	11500	1375	2954	5116	4165	3996	5793	7848	8282	5732	2234	2136	16205	3878	6435	9813	12654	8513	11228	12648	11718	4681	13588	6141	4759	2147	17474	8549	7174	5739	13672	19843	10959	6574	3294	2476	13221	3765	8889	4298	4	0	5	2	3877	1
Botrytis cinerea B05.10 chromosome 4 sequence	OTU_2;size=132835;	0	0	0	0	0	0	2	2	0	10	0	0	0	0	0	0	0	0	4	1	0	0	0	0	0	0	0	1	0	0	2	1	0	0	0	0	12	4	9	1	14	9	183589	103875	25	15	5	8
Zygomycete sp. AM-2008a isolate AF016 18S ribosomal RNA gene, partial sequence; internal transcribed spacer 1, 5.8S ribosomal RNA gene, and internal transcribed spacer 2, complete sequence; and 28S ribosomal RNA gene, partial sequence	OTU_8;size=47478;	5752	2483	7461	505	5698	4994	3269	4269	7048	8595	4336	2396	2606	2015	6834	1886	9144	8551	7168	4385	14977	15268	4113	2193	4019	4242	3491	2916	5961	6940	2150	2318	11549	13215	5308	3546	3422	2204	5366	2424	3432	4643	2	0	2	3	1864	1
Trichocladium asperum strain DAOM 232342 18S ribosomal RNA gene, partial sequence; internal transcribed spacer 1, 5.8S ribosomal RNA gene, and internal transcribed spacer 2, complete sequence; and 28S ribosomal RNA gene, partial sequence	OTU_4;size=90630;	1101	1824	5969	81	1935	3151	2873	3720	4634	7760	4736	2414	1215	2062	9606	2079	5056	5416	8667	5661	8314	9644	5545	2643	8259	4990	2532	1491	7862	4330	3119	3390	8571	11592	7632	5259	2080	1464	7624	3739	5397	3462	1	0	2	4	3019	1
Uncultured Mortierellales clone SC_ITS_064 18S ribosomal RNA gene, partial sequence; internal transcribed spacer 1, 5.8S ribosomal RNA gene, and internal transcribed spacer 2, complete sequence; and 28S ribosomal RNA gene, partial sequence >gi|328923736|gb|JF439486.1| Mortierella humilis isolate F13 18S ribosomal RNA gene, partial sequence; internal transcribed spacer 1, 5.8S ribosomal RNA gene, …	OTU_13;size=26165;	1344	1229	5288	431	1587	3003	2478	2764	4065	6683	5560	2006	1735	1591	7313	1974	5929	5278	7708	5404	7310	7446	6039	2797	5188	3936	2324	1236	8674	3993	3133	3076	6563	10685	5730	3108	2131	1311	5443	2269	3918	2558	4	1	3	3	1936	2
Fungal sp. GMG_C6 18S ribosomal RNA gene, partial sequence; internal transcribed spacer 1, 5.8S ribosomal RNA gene, and internal transcribed spacer 2, complete sequence; and 28S ribosomal RNA gene, partial sequence	OTU_5;size=67738;	1489	1593	5434	171	1768	5124	2283	2698	4463	6053	4306	1800	1661	1316	5596	1450	3590	3721	9220	5096	6670	5827	4550	2313	6648	2417	1893	1302	7659	3606	2666	2331	7440	7107	6952	2423	2021	1729	6420	1224	2870	2323	0	0	2	1	2563	4
Gibellulopsis nigrescens 18S rRNA gene (partial), ITS1, 5.8S rRNA gene, ITS2 and 28S rRNA gene (partial), strain Vni1	OTU_6;size=57255;	988	1748	4714	342	1591	2819	2528	3298	3812	8229	3703	1562	1184	1767	5614	1187	3244	3896	4761	3241	5978	4926	2864	1319	4390	3459	1553	1173	5850	2641	2006	1820	6499	8245	4566	2584	1355	1272	4828	2280	2505	1525	0	0	0	1	1672	0
Zygomycete sp. AM-2008a isolate AF016 18S ribosomal RNA gene, partial sequence; internal transcribed spacer 1, 5.8S ribosomal RNA gene, and internal transcribed spacer 2, complete sequence; and 28S ribosomal RNA gene, partial sequence	OTU_7;size=53263;	1420	1273	3342	522	2031	3040	1443	2117	4013	5320	2240	1667	1670	1400	3794	1417	5480	4621	2673	1812	7593	6449	2043	1508	2228	3070	1663	1487	2687	4410	1430	1446	6878	7086	2790	1952	1712	980	3272	1402	2136	1951	1	1	0	0	965	0
Fusarium oxysporum strain F277825 18S ribosomal RNA gene, partial sequence; internal transcribed spacer 1, 5.8S ribosomal RNA gene, and internal transcribed spacer 2, complete sequence; and 28S ribosomal RNA gene, partial sequence	OTU_9;size=39042;	796	980	3148	95	979	1931	1637	2066	2189	4723	2567	1342	871	1270	6082	1241	2812	3076	4221	2819	4141	5164	2870	1546	3314	3082	1505	942	4388	2488	1713	1632	4165	8145	4553	2843	1636	1195	4393	1878	3306	1884	1	0	0	1	1852	2
Leohumicola minima strain DAOM 232587 18S ribosomal RNA gene, partial sequence; internal transcribed spacer 1, 5.8S ribosomal RNA gene, and internal transcribed spacer 2, complete sequence; and 28S ribosomal RNA gene, partial sequence	OTU_17;size=22818;	482	668	2415	47	1035	4566	493	978	1297	1131	1231	454	455	189	2354	282	1324	947	2264	1380	1718	1549	1077	1040	2215	459	684	407	3663	1071	796	733	2080	2239	2410	687	672	517	1592	552	1212	592	5	1	7	47557	1874	5
Fungal sp. C22 AR-2014 18S ribosomal RNA gene, partial sequence; internal transcribed spacer 1, 5.8S ribosomal RNA gene, and internal transcribed spacer 2, complete sequence; and 28S ribosomal RNA gene, partial sequence	OTU_10;size=34302;	634	855	3350	36	999	1525	1423	1636	1914	4149	2434	1167	803	843	3132	1035	2832	2829	3208	2201	3304	5186	2443	1000	2736	2332	1262	620	3459	1797	1056	923	3754	5460	2700	1913	769	719	2725	1010	1562	1780	2	0	0	0	1005	0
oat root associated euascomycete 00036 5S rRNA genes and partial 18S and 28S rRNA genes and ITS1 and ITS2, isolate 00036	OTU_20;size=19552;	1149	1433	3112	56	1208	3329	1027	715	3661	1606	2453	972	924	111	1878	711	4198	1653	2679	1508	8316	2006	962	1654	2778	414	1310	520	2568	1288	785	1127	4684	2531	4598	1531	2005	1144	3288	603	1277	1197	1	0	0	1	1570	0
Ceratobasidium sp. FO 38200 18S ribosomal RNA gene, partial sequence; internal transcribed spacer 1, 5.8S ribosomal RNA gene, and internal transcribed spacer 2, complete sequence; and 28S ribosomal RNA gene, partial sequence	OTU_26;size=15005;	73	101	1019	64	544	112	249	1173	286	98	1019	781	286	2688	18944	420	729	1470	812	470	886	4138	304	1685	3108	152	55	107	199	4539	1161	648	789	1816	2216	1326	1107	442	2730	532	11047	1564	0	1	2	1	765	0
Ilyonectria cyclaminicola strain CBS 302.93 18S ribosomal RNA gene, partial sequence; internal transcribed spacer 1, 5.8S ribosomal RNA gene, and internal transcribed spacer 2, complete sequence; and 28S ribosomal RNA gene, partial sequence	OTU_11;size=32599;	392	539	3389	40	533	1223	980	1083	1564	1741	1348	900	381	491	2989	730	1996	1673	2167	1697	2474	4284	1949	1000	3428	1467	1099	465	2771	1460	1039	1125	3322	4024	2638	1551	901	767	2487	1149	1651	1404	1	1	1	1	1039	0
Zygomycete sp. AM-2008a isolate AF016 18S ribosomal RNA gene, partial sequence; internal transcribed spacer 1, 5.8S ribosomal RNA gene, and internal transcribed spacer 2, complete sequence; and 28S ribosomal RNA gene, partial sequence	OTU_462;size=123;	565	574	2532	129	819	1105	956	908	1338	2432	1888	827	801	665	2561	414	3187	2382	2790	1737	5995	3258	1149	658	925	1817	755	746	1525	1672	754	748	3341	4205	2240	745	1009	566	1556	709	1461	1144	0	0	0	0	800	0
Hypocreales sp. LM481 18S ribosomal RNA gene, partial sequence	OTU_12;size=30346;	459	786	1879	35	681	1327	1048	1343	1742	3148	1647	627	683	808	2522	668	1552	2206	2353	1722	2644	4541	1828	745	2318	1831	800	684	1894	1253	1014	767	2561	4754	1816	1160	870	783	2228	930	1485	1510	1	0	3	1	665	1
Fungal sp. C28 AR-2014 18S ribosomal RNA gene, partial sequence; internal transcribed spacer 1, 5.8S ribosomal RNA gene, and internal transcribed spacer 2, complete sequence; and 28S ribosomal RNA gene, partial sequence	OTU_31;size=12832;	385	564	2257	25	599	3540	820	640	1260	1672	3150	2894	445	255	3197	477	1012	715	2847	1474	2468	2130	1176	3509	1340	407	683	277	3499	917	497	797	4574	1280	2198	1987	892	499	2925	329	1607	765	0	0	0	0	820	0
Paecilomyces carneus genes for 18S rRNA, ITS1, 5.8S rRNA, ITS2, 28S rRNA, partial and complete sequence, strain: NBRC 31964	OTU_16;size=23232;	690	820	3337	57	929	1763	1418	1569	1617	4772	2535	525	716	1224	1321	432	1081	1471	2266	1453	1973	2687	1840	635	1757	1779	602	397	2675	962	799	660	1926	2902	2722	1006	459	476	2161	713	1113	1192	0	0	1	0	1017	0
Leohumicola minima strain DAOM 232587 18S ribosomal RNA gene, partial sequence; internal transcribed spacer 1, 5.8S ribosomal RNA gene, and internal transcribed spacer 2, complete sequence; and 28S ribosomal RNA gene, partial sequence	OTU_32;size=12638;	647	330	1278	138	1320	1138	722	910	3071	973	2450	725	2607	81	690	209	2035	790	723	547	3385	1653	372	1073	2691	506	629	2186	1806	3253	331	1745	5313	2513	1060	1779	3908	1679	1851	586	310	471	1	0	0	0	428	0
Cenococcum geophilum isolate FFP826 18S ribosomal RNA gene, internal transcribed spacer 1, 5.8S ribosomal RNA gene, internal transcribed spacer 2, and 28S ribosomal RNA gene, region	OTU_18;size=21075;	599	288	3151	33	542	1613	838	835	1741	1923	1778	945	769	709	2442	575	1222	746	3398	1912	3870	1759	1503	1263	2292	654	183	496	2873	1528	775	924	2977	1959	2452	1478	643	396	1977	794	1573	768	0	0	0	0	873	0
Zygomycete sp. AM-2008a isolate 317_1 18S ribosomal RNA gene, partial sequence	OTU_15;size=23924;	746	538	2210	174	1121	852	907	1782	2224	2232	1282	1371	858	541	2070	934	1879	1634	1654	863	3795	2577	901	1298	1710	1026	638	712	1327	1955	444	1048	3048	3347	1822	1177	784	413	1450	797	1042	871	0	0	0	0	604	0
Cryptococcus terreus genes for 18S rRNA, ITS1, 5.8S rRNA, ITS2, 26S rRNA, partial and complete sequence	OTU_30;size=13796;	612	707	2182	139	733	1250	1010	1010	1734	3926	1822	358	776	1019	2143	334	1521	1935	2682	1657	2552	2828	1404	552	1524	1507	688	460	2264	1012	877	537	2292	2348	2407	721	754	203	2115	497	966	1012	0	1	2	1	771	0
Fusarium graminearum chromosome 4, complete genome	OTU_22;size=16338;	398	558	1955	47	697	1004	873	1239	1462	2195	1568	540	474	519	2517	516	1504	1732	1844	1179	2103	2152	1029	887	2066	1565	637	497	1488	1122	1106	837	2178	3877	2201	1272	638	540	1559	690	1058	677	0	0	0	0	823	0
Ascomycota sp. LM459 18S ribosomal RNA gene, partial sequence	OTU_19;size=20603;	447	208	1168	57	724	621	1614	532	5742	1053	645	377	296	73	1764	571	397	202	3276	2093	3160	374	684	515	2949	243	635	2576	4908	494	483	1135	1375	753	3843	611	370	339	2050	353	850	61	1	1	0	0	1460	0
Beauveria sp. 2 BRO-2013 18S ribosomal RNA gene, partial sequence; internal transcribed spacer 1, 5.8S ribosomal RNA gene, and internal transcribed spacer 2, complete sequence; and 28S ribosomal RNA gene, partial sequence	OTU_14;size=24250;	0	0	7	0	1	8	0	0	0	0	0	0	0	0	0	0	0	0	0	0	0	0	10	0	11	5	0	0	0	0	0	0	0	0	0	0	3	0	2	1	4	0	2	1	2	5	4	50363
Bullera ninhbinhensis gene for 18S rRNA, partial sequence	OTU_21;size=16886;	430	640	2015	129	621	1074	1017	1054	1441	2516	1393	283	546	708	2001	319	1220	1654	1696	1830	1928	2096	1223	357	1371	1329	609	381	2291	833	745	404	1796	1720	1726	491	461	151	1771	393	888	412	0	0	0	3	566	0
Fusarium sp. 08025 18S ribosomal RNA gene, partial sequence; internal transcribed spacer 1, 5.8S ribosomal RNA gene, and internal transcribed spacer 2, complete sequence; and 28S ribosomal RNA gene, partial sequence	OTU_28;size=14748;	283	337	1176	105	412	799	569	654	801	1995	991	516	362	487	1915	424	1248	1700	1562	1157	1809	2503	992	513	1303	1319	646	287	1503	877	589	548	1678	4171	1603	999	512	573	1324	488	801	830	1	0	0	2	602	0
Cryptococcus terricola genomic DNA containing 18S rRNA gene, ITS1, 5.8S rRNA gene, ITS2 and 28S rRNA gene, strain JF-103	OTU_29;size=14110;	400	518	1624	124	502	925	829	877	1300	2672	1343	231	504	631	1704	244	1029	1465	1997	1425	1860	1915	1392	294	1136	1107	522	405	1930	855	704	414	1842	1643	2008	528	526	116	1536	432	954	739	0	0	0	0	694	0
Exophiala sp. SDH-2010 strain CBS 122977 18S ribosomal RNA gene, partial sequence; internal transcribed spacer 1, 5.8S ribosomal RNA gene, and internal transcribed spacer 2, complete sequence; and 28S ribosomal RNA gene, partial sequence	OTU_889;size=22;	346	442	1523	30	328	1012	676	817	1283	1878	1050	491	424	515	1538	415	1053	1000	1674	1098	1912	1803	1304	622	1379	871	490	364	1986	961	648	756	1674	2023	1655	690	526	299	1649	602	903	759	0	0	0	1	582	0
wheat root associated euascomycete 00W8 5S rRNA and partial 18S rRNA genes and ITS1 and 2, isolate 00W8	OTU_25;size=15143;	753	292	2497	20	966	2548	538	500	1972	745	1382	536	1089	19	1631	241	1231	959	1626	1024	2818	1156	372	559	1087	154	446	285	677	626	354	449	1336	1790	1817	449	670	290	685	99	1064	586	0	1	0	0	608	0
Umbilicaria muehlenbergii 18S ribosomal RNA gene, partial sequence; internal transcribed spacer 1, 5.8S ribosomal RNA gene and internal transcribed spacer 2, complete sequence; and 26S ribosomal RNA gene, partial sequence	OTU_24;size=15455;	216	278	1959	33	465	623	564	742	801	1537	1729	932	408	370	2097	500	909	613	967	578	1720	1178	444	1029	2618	477	188	406	588	757	225	984	2024	1879	1874	1248	356	168	1236	844	1286	435	1	1	0	0	645	0
Hyphodiscus hymeniophilus strain MUCL 40275 18S ribosomal RNA gene, partial sequence; internal transcribed spacer 1, 5.8S ribosomal RNA gene, and internal transcribed spacer 2, complete sequence; and 28S ribosomal RNA gene, partial sequence	OTU_27;size=14833;	265	279	1557	36	648	1067	508	522	943	1559	872	423	383	197	1931	311	1310	1203	1255	725	2784	1795	995	438	1110	512	404	307	1204	940	546	398	1566	836	1463	379	444	87	1236	380	994	537	0	0	1	0	511	0
Ascomycota sp. IBWF11-95A 18S ribosomal RNA gene, partial sequence; and internal transcribed spacer 1, 5.8S ribosomal RNA gene, and internal transcribed spacer 2, complete sequence	OTU_23;size=15886;	7	3	63	5	32	9	7	11	32	15	15	5	11	0	10	0	34	0	33	9	77	0	0	2	45	0	6	168	8	17	27	3	67	2	23230	2042	12	4	49	3	7	15	0	0	1	0	8512	0
Fungal sp. GMG_C2 18S ribosomal RNA gene, partial sequence; internal transcribed spacer 1, 5.8S ribosomal RNA gene, and internal transcribed spacer 2, complete sequence; and 28S ribosomal RNA gene, partial sequence	OTU_33;size=12522;	175	295	961	30	598	601	423	524	3926	1164	838	325	796	211	849	154	632	637	1027	626	633	1670	283	275	818	676	318	386	2366	624	291	537	728	1800	1208	456	770	274	1006	503	478	582	0	0	1	106	379	0
Fungal sp. C22 AR-2014 18S ribosomal RNA gene, partial sequence; internal transcribed spacer 1, 5.8S ribosomal RNA gene, and internal transcribed spacer 2, complete sequence; and 28S ribosomal RNA gene, partial sequence	OTU_1888;size=2;	141	236	955	16	215	521	291	1252	518	1133	758	1012	191	196	1463	405	726	648	699	507	1279	1803	764	603	1843	639	378	293	1076	676	367	537	1386	1677	904	704	340	277	1260	574	680	580	0	0	0	0	333	0
Fungal sp. F344_C 18S ribosomal RNA gene, partial sequence; internal transcribed spacer 1 and 5.8S ribosomal RNA gene, complete sequence; and internal transcribed spacer 2, partial sequence	OTU_35;size=12190;	92	61	418	24	128	380	95	122	4488	628	266	82	2496	38	127	621	606	159	213	155	1931	4175	115	2121	376	126	59	828	159	193	126	239	1846	287	253	1646	1920	444	136	38	89	1674	0	0	0	1	91	0
Rhinocladiella sp. 01001b 18S ribosomal RNA gene, partial sequence; internal transcribed spacer 1, 5.8S ribosomal RNA gene, and internal transcribed spacer 2, complete sequence; and 28S ribosomal RNA gene, partial sequence	OTU_48;size=6497;	231	328	1020	19	231	651	512	578	733	1778	760	207	272	429	1144	250	700	743	1062	770	1107	1457	876	356	596	793	383	251	991	616	434	351	1206	1734	1113	554	323	299	1049	406	642	626	0	0	0	0	427	0
Trichosporonales sp. LM547 18S ribosomal RNA gene, partial sequence	OTU_34;size=12241;	355	241	1437	80	305	571	589	613	787	1500	731	213	274	468	1616	241	560	751	1210	1057	1053	945	901	401	733	834	326	154	1184	369	508	297	1020	1832	1026	489	184	208	962	320	436	245	1	1	0	1	350	0
Trichocladium opacum 18S rRNA gene (partial), ITS1, 5.8S rRNA gene, ITS2 and 28S rRNA gene (partial), isolate CCF2728	OTU_37;size=10574;	153	206	1027	52	260	772	453	533	661	837	880	344	292	210	1393	316	708	853	799	749	1162	1050	595	498	768	601	245	201	1032	647	442	633	1338	1627	1154	806	303	169	762	863	773	350	3	0	2	0	450	0
Mucoromycotina sp. MIB 8353 voucher M.I. Bidartondo:8353 clone 1 internal transcribed spacer 1, partial sequence; 5.8S ribosomal RNA gene and internal transcribed spacer 2, complete sequence; and 28S ribosomal RNA gene, partial sequence	OTU_69;size=3879;	0	0	0	0	0	0	0	0	0	0	0	0	0	0	0	0	0	0	0	0	0	0	0	0	0	0	0	0	0	0	0	0	0	0	0	0	0	0	1	0	0	4	1	910	24444	0	0	0
Chrysosporium speluncarum 18S rRNA gene (partial), ITS1, 5.8S rRNA gene, ITS2 and 28S rRNA gene (partial), strain CCF 3760, ex type strain	OTU_41;size=7723;	125	145	860	22	200	487	317	604	668	996	528	622	237	314	961	348	894	316	351	203	1465	921	91	691	1791	248	100	357	270	710	94	782	1583	935	876	805	429	144	403	688	705	452	0	0	0	0	311	0
Fungal sp. C38 AR-2014 18S ribosomal RNA gene, partial sequence; internal transcribed spacer 1, 5.8S ribosomal RNA gene, and internal transcribed spacer 2, complete sequence; and 28S ribosomal RNA gene, partial sequence	OTU_36;size=10817;	344	272	526	13	319	367	226	403	1304	1294	772	180	305	162	834	173	814	553	316	403	1051	719	624	352	759	402	499	213	517	582	237	488	1887	1372	680	406	799	267	1215	198	412	221	0	1	0	1	258	0
Mucoromycotina sp. MIB 8353 voucher M.I. Bidartondo:8353 clone 1 internal transcribed spacer 1, partial sequence; 5.8S ribosomal RNA gene and internal transcribed spacer 2, complete sequence; and 28S ribosomal RNA gene, partial sequence	OTU_104;size=2027;	0	0	0	0	0	0	0	0	1	0	0	0	0	0	0	0	0	0	0	0	0	0	0	0	0	0	0	0	0	0	0	0	0	0	0	0	0	0	1	0	0	0	1	735	20591	2	1	649
Bionectria ochroleuca isolate RSF_P301 18S ribosomal RNA gene, partial sequence; internal transcribed spacer 1, 5.8S ribosomal RNA gene, and internal transcribed spacer 2, complete sequence; and 28S ribosomal RNA gene, partial sequence >gi|304651473|gb|HQ115731.1| Bionectria ochroleuca isolate RSF_P304 18S ribosomal RNA gene, partial sequence; internal transcribed spacer 1, 5.8S ribosomal RNA gen…	OTU_38;size=8899;	217	291	905	12	261	428	396	423	585	1409	613	189	218	357	916	131	565	693	769	521	1139	894	496	245	494	855	341	154	643	499	322	156	856	1474	664	357	265	189	700	271	375	361	0	0	0	0	245	0
Mortierella globalpina isolate D3_22 18S ribosomal RNA gene, partial sequence; internal transcribed spacer 1, 5.8S ribosomal RNA gene, and internal transcribed spacer 2, complete sequence; and 28S ribosomal RNA gene, partial sequence	OTU_64;size=4333;	108	154	744	48	187	369	210	271	397	874	520	232	171	184	717	193	556	421	896	419	1044	981	281	188	412	395	167	127	479	505	247	231	578	955	445	353	208	104	582	219	424	287	3	0	1	2	4085	0
Hymenoscyphus monotropae nuclear small subunit ribosomal RNA gene, 3' end, 5.8S ribosomal RNA gene, 5' end	OTU_40;size=8556;	107	173	885	16	114	294	431	479	720	851	538	140	150	165	512	101	294	1081	2030	1528	392	1486	309	199	328	319	244	118	644	429	238	146	556	480	1040	238	98	343	558	211	252	404	0	0	0	0	394	0
Fungal sp. GMG_C6 18S ribosomal RNA gene, partial sequence; internal transcribed spacer 1, 5.8S ribosomal RNA gene, and internal transcribed spacer 2, complete sequence; and 28S ribosomal RNA gene, partial sequence	OTU_78;size=3252;	112	278	1096	17	305	636	203	242	907	277	339	229	155	58	842	126	308	292	951	645	1795	363	444	230	506	32	171	1025	1003	419	310	254	738	533	690	356	221	896	540	142	529	147	0	0	0	0	240	0
Pochonia suchlasporia isolate GMG_PCu1 18S ribosomal RNA gene, partial sequence; internal transcribed spacer 1, 5.8S ribosomal RNA gene, and internal transcribed spacer 2, complete sequence; and 28S ribosomal RNA gene, partial sequence	OTU_39;size=8670;	260	328	1296	38	195	338	454	921	416	927	1463	148	291	196	500	186	203	384	368	233	565	1022	1084	193	192	601	183	100	705	199	221	201	410	1737	718	355	146	96	526	213	304	321	0	0	0	0	265	0
Fungal sp. 4 RB-2011 voucher LF4GA18C1 18S ribosomal RNA gene, partial sequence; internal transcribed spacer 1, 5.8S ribosomal RNA gene, and internal transcribed spacer 2, complete sequence; and 28S ribosomal RNA gene, partial sequence	OTU_82;size=2917;	61	30	1012	108	208	718	148	263	1299	203	959	557	122	24	1425	933	387	79	455	326	2046	81	47	932	1597	17	178	88	181	138	30	302	527	170	770	270	158	25	353	215	1009	31	0	0	1	0	227	0
Trichoderma koningiopsis strain FPF12a internal transcribed spacer 1, partial sequence; 5.8S ribosomal RNA gene, complete sequence; and internal transcribed spacer 2, partial sequence	OTU_53;size=5934;	104	158	630	19	203	426	238	401	376	838	421	274	167	253	654	165	384	337	904	546	595	920	321	231	800	536	269	130	665	235	193	239	832	1299	606	403	157	192	617	283	315	320	0	0	0	0	260	0
Trichoderma sp. HV-2014p strain 60384 18S ribosomal RNA gene, partial sequence; internal transcribed spacer 1 and 5.8S ribosomal RNA gene, complete sequence; and internal transcribed spacer 2, partial sequence	OTU_57;size=4869;	134	203	761	6	141	377	285	368	362	1024	553	181	134	260	549	170	324	635	662	316	561	1051	315	233	656	503	284	121	650	312	260	217	494	1084	629	553	132	130	575	250	408	403	0	0	0	0	264	0
Zygomycete sp. AM-2008a isolate AF016 18S ribosomal RNA gene, partial sequence; internal transcribed spacer 1, 5.8S ribosomal RNA gene, and internal transcribed spacer 2, complete sequence; and 28S ribosomal RNA gene, partial sequence	OTU_42;size=7594;	174	283	821	86	198	185	753	434	584	773	603	188	155	142	826	251	500	297	223	87	1115	473	348	185	604	423	476	421	461	428	45	280	889	1244	274	295	293	131	347	364	469	168	0	0	0	1	94	0
Fungal sp. APA-2013 clone LJ184MsoBC10w 18S ribosomal RNA gene, partial sequence; internal transcribed spacer 1, 5.8S ribosomal RNA gene, and internal transcribed spacer 2, complete sequence; and 28S ribosomal RNA gene, partial sequence	OTU_43;size=7192;	180	62	413	71	189	188	216	340	413	596	237	415	276	75	616	227	609	286	134	55	2356	797	78	388	556	258	254	536	106	419	27	323	2046	931	167	487	307	200	156	539	313	275	0	1	0	0	40	0
Zygomycete sp. AM-2008a isolate 317_1 18S ribosomal RNA gene, partial sequence	OTU_45;size=7062;	216	163	700	39	265	392	311	462	546	583	404	237	221	171	357	232	531	709	536	413	1139	741	425	291	552	335	251	175	485	509	207	216	1127	885	355	318	300	126	395	144	242	286	0	0	0	0	113	0
Bagnisiella examinans strain CBS 551.66 small subunit ribosomal RNA gene, internal transcribed spacer 1, 5.8S ribosomal RNA gene, and internal transcribed spacer 2, complete sequence; and large subunit ribosomal RNA gene, partial sequence	OTU_47;size=6654;	93	59	287	18	147	283	193	217	226	413	384	260	147	319	675	148	335	541	708	413	871	1112	259	243	463	237	108	95	622	234	180	435	1118	1020	749	420	343	166	1029	285	406	365	0	0	0	0	289	0
Cf. Phoma sp. HY-2004 18S ribosomal RNA gene, partial sequence; internal transcribed spacer 1, 5.8S ribosomal RNA gene, and internal transcribed spacer 2, complete sequence; and 28S ribosomal RNA gene, partial sequence	OTU_46;size=6978;	93	143	308	21	114	315	202	207	391	531	307	246	197	606	693	150	587	866	336	157	959	980	319	149	276	491	224	121	546	778	303	166	473	887	318	337	167	211	654	293	383	418	0	0	0	0	106	0
Podospora intestinacea strain CBS 113106 18S ribosomal RNA gene, partial sequence; internal transcribed spacer 1, 5.8S ribosomal RNA gene, and internal transcribed spacer 2, complete sequence; and 28S ribosomal RNA gene, partial sequence	OTU_68;size=3885;	135	49	790	27	72	1927	244	87	331	256	152	377	60	3	473	109	1046	330	95	46	861	228	96	329	339	3	329	64	470	153	194	1623	927	812	384	403	45	952	420	62	245	62	0	1	0	1	165	0
Umbilicaria cylindrica country Greenland 18S ribosomal RNA gene, partial sequence; internal transcribed spacer 1, 5.8S ribosomal RNA gene and internal transcribed spacer 2, complete sequence; and 26S ribosomal RNA gene, partial sequence	OTU_49;size=6469;	15	7	67	16	32	21	11	63	7876	118	5	10	7	3	9	41	48	57	371	228	124	99	15	437	52	4	2218	5	94	2	3	27	1261	6	1278	122	6	45	18	18	13	19	0	0	0	0	484	0
Miniancora allisoniensis strain CCM F-30487 18S ribosomal RNA gene, partial sequence; internal transcribed spacer 1, 5.8S ribosomal RNA gene, and internal transcribed spacer 2, complete sequence; and 28S ribosomal RNA gene, partial sequence	OTU_51;size=6203;	0	0	0	0	0	0	0	0	0	0	0	0	0	0	0	0	0	0	0	0	0	0	0	0	0	0	0	0	0	0	0	0	0	0	0	0	2	0	0	0	1	0	0	331	11371	3205	1	0
Cladosporium sp. 31-10-1 18S ribosomal RNA gene, partial sequence; internal transcribed spacer 1 and 5.8S ribosomal RNA gene, complete sequence; and internal transcribed spacer 2, partial sequence	OTU_50;size=6218;	137	137	576	24	180	411	262	298	1327	619	531	144	137	91	702	103	183	686	462	344	385	546	239	301	189	243	200	42	388	230	241	367	514	562	423	214	121	141	661	357	339	179	0	0	0	0	161	444
Ilyonectria estremocensis strain Cy243 18S ribosomal RNA gene, partial sequence; internal transcribed spacer 1, 5.8S ribosomal RNA gene, and internal transcribed spacer 2, complete sequence; and 28S ribosomal RNA gene, partial sequence	OTU_44;size=7137;	84	124	354	11	119	363	307	280	270	529	280	168	101	90	449	171	521	523	468	391	720	837	256	137	459	529	245	153	626	362	237	286	629	1071	442	363	212	200	397	179	333	226	0	0	0	0	159	0
Mucoromycotina sp. MIB 8354 voucher M.I. Bidartondo:8354 clone 1 internal transcribed spacer 1, partial sequence; 5.8S ribosomal RNA gene and internal transcribed spacer 2, complete sequence; and 28S ribosomal RNA gene, partial sequence	OTU_127;size=1570;	0	0	0	0	0	0	0	0	0	0	0	0	0	0	0	0	0	0	0	0	0	0	0	0	0	0	0	0	0	0	0	0	0	0	0	0	1	0	2	2	0	2	0	1	0	14610	0	0
Fungal sp. APA-2013 clone LJ131MstSS10w 18S ribosomal RNA gene, partial sequence; internal transcribed spacer 1, 5.8S ribosomal RNA gene, and internal transcribed spacer 2, complete sequence; and 28S ribosomal RNA gene, partial sequence	OTU_66;size=4161;	149	130	394	45	151	375	190	314	778	868	421	96	220	409	297	105	287	374	846	528	606	520	257	124	478	488	306	185	425	473	152	79	809	534	246	175	109	82	834	108	112	149	0	0	0	0	111	0
Dendryphion europaeum strain CPC 22943 18S ribosomal RNA gene, partial sequence; internal transcribed spacer 1, 5.8S ribosomal RNA gene, and internal transcribed spacer 2, complete sequence; and 28S ribsomal RNA gene, partial sequence	OTU_52;size=6154;	49	151	353	23	167	287	236	350	266	440	327	174	118	68	919	161	411	380	855	411	649	451	475	317	531	258	222	86	527	344	234	219	415	748	446	385	215	135	594	212	364	130	0	0	0	0	178	0
Pleosporales sp. LM332 18S ribosomal RNA gene, partial sequence	OTU_61;size=4612;	276	54	370	38	85	648	135	676	1308	196	144	168	203	39	221	37	518	42	147	142	487	66	300	188	514	59	32	168	498	324	58	324	946	344	1651	425	694	106	407	392	75	44	0	0	1	1	632	0
Xenopolyscytalum pinea culture-collection CPC:14225 18S ribosomal RNA gene, partial sequence; internal transcribed spacer 1, 5.8S ribosomal RNA gene, and internal transcribed spacer 2, complete sequence; and 28S ribosomal RNA gene, partial sequence >gi|313799755|gb|HQ599581.1| Xenopolyscytalum pinea culture-collection CBS:126493 18S ribosomal RNA gene, partial sequence; internal transcribed space…	OTU_71;size=3781;	129	527	720	19	218	497	147	114	3248	67	331	85	93	10	114	45	626	216	375	176	1141	325	92	1049	606	55	28	91	121	160	26	38	1133	211	300	212	242	41	120	21	71	103	0	0	0	0	105	0
Fungal sp. C28 AR-2014 18S ribosomal RNA gene, partial sequence; internal transcribed spacer 1, 5.8S ribosomal RNA gene, and internal transcribed spacer 2, complete sequence; and 28S ribosomal RNA gene, partial sequence	OTU_63;size=4521;	213	52	622	6	71	101	14	120	893	44	102	320	44	6	44	68	362	124	2693	1738	428	333	215	466	302	28	93	33	207	238	35	124	60	43	120	1186	906	321	440	55	31	128	0	0	0	0	44	0
Fungal sp. C28 AR-2014 18S ribosomal RNA gene, partial sequence; internal transcribed spacer 1, 5.8S ribosomal RNA gene, and internal transcribed spacer 2, complete sequence; and 28S ribosomal RNA gene, partial sequence	OTU_58;size=4850;	64	11	536	6	131	211	91	106	187	119	186	356	369	20	310	160	162	571	167	66	371	30	37	168	809	86	28	90	1053	793	46	492	2437	197	411	181	197	569	170	148	106	18	0	0	0	0	169	0
oat root associated euascomycete 00036 5S rRNA genes and partial 18S and 28S rRNA genes and ITS1 and ITS2, isolate 00036	OTU_1841;size=2;	121	248	417	6	113	460	121	96	267	322	388	112	342	36	305	75	245	445	480	257	803	467	257	225	508	86	114	121	359	420	144	335	805	373	689	140	238	152	437	114	130	188	0	0	0	0	257	0
Alatospora pulchella strain CCM F-502 18S ribosomal RNA gene, partial sequence; internal transcribed spacer 1, 5.8S ribosomal RNA gene, and internal transcribed spacer 2, complete sequence; and 28S ribosomal RNA gene, partial sequence	OTU_55;size=5073;	0	0	0	0	0	0	0	0	0	1	0	0	0	0	0	0	0	0	0	0	0	0	0	0	0	0	0	0	0	0	0	0	10	1	0	0	2	1	4	0	0	4	2	0	2	12167	2	0
Umbilicaria kappeni 18S rRNA gene (partial), 5.8S rRNA gene, 26S rRNA gene (partial), internal transcribed spacer 1 (ITS1) and internal transcribed spacer 2 (ITS2), strain 2(15)	OTU_54;size=5192;	2	1	1	1	12	6	3	3	241	15	23	0	11	5	0	0	0	23	7	0	14	22	0	11	6	0	4	1	0	12	0	0	0	0	7873	650	146	0	0	0	0	3	0	0	2	0	2881	0
Ophiosphaerella sp. 00W11 5S rRNA and partial 18S rRNA genes and ITS1 and 2, isolate OOW11	OTU_60;size=4704;	98	160	388	24	131	333	115	116	259	345	353	219	137	61	415	91	309	393	525	257	662	485	238	229	759	106	242	98	280	229	151	227	633	586	378	204	272	166	418	117	195	156	0	1	0	1	150	0
Mycena stylobates voucher 455 18S ribosomal RNA gene, internal transcribed spacer 1, 5.8S ribosomal RNA gene, internal transcribed spacer 2, and 28S ribosomal RNA gene, region	OTU_153;size=1203;	61	129	376	21	349	797	54	321	577	61	356	263	89	0	554	91	553	505	100	49	1446	367	1	318	468	2	97	67	35	42	25	198	1940	77	307	64	70	75	108	14	345	152	0	0	0	0	104	0
Geomyces sp. 12NJ08 18S ribosomal RNA, partial sequence; internal transcribed spacer 1, 5.8S ribosomal RNA, and internal transcribed spacer 2, complete sequence; and 28S ribosomal RNA, partial sequence	OTU_81;size=3035;	67	69	318	8	110	184	137	247	269	350	302	395	97	78	186	53	188	138	157	86	472	355	115	321	195	119	54	61	308	2131	59	888	426	245	226	201	106	28	1141	366	97	102	0	0	0	0	72	0
Phoma herbarum 18S ribosomal RNA gene, partial sequence; internal transcribed spacer 1 and 5.8S ribosomal RNA gene, complete sequence; and internal transcribed spacer 2, partial sequence	OTU_62;size=4531;	98	209	502	17	166	245	232	301	363	771	300	112	122	167	516	80	177	336	438	240	502	538	296	202	324	244	109	100	378	266	157	93	387	825	330	156	87	75	353	117	165	213	0	0	0	0	126	0
Phialemoniopsis curvata gene for 18S rRNA, ITS1, 5.8S rRNA, ITS2, 28S rRNA, partial and complete sequence, strain: CBS 490.82 >gi|116267516|dbj|AB278185.1| Phialemonium dimorphosporum gene for 18S rRNA, ITS1, 5.8S rRNA, ITS2, 28S rRNA, partial and complete sequence, strain: CBS 491.82	OTU_74;size=3572;	37	30	263	5	111	145	254	150	571	149	246	50	33	21	174	85	270	294	403	325	326	152	105	502	497	22	109	1289	446	778	69	152	170	160	1128	166	176	188	474	39	116	47	0	0	0	0	482	0
Plectosphaerella cucumerina strain F277920 18S ribosomal RNA gene, partial sequence; internal transcribed spacer 1, 5.8S ribosomal RNA gene, and internal transcribed spacer 2, complete sequence; and 28S ribosomal RNA gene, partial sequence	OTU_56;size=5015;	93	147	438	40	185	220	174	181	396	543	277	208	137	105	244	76	214	226	333	317	207	516	96	152	146	236	183	66	770	243	80	203	505	628	758	134	136	233	147	117	115	113	0	2	0	291	246	0
Epicoccum sp. 43-13-1 18S ribosomal RNA gene, partial sequence; internal transcribed spacer 1 and 5.8S ribosomal RNA gene, complete sequence; and internal transcribed spacer 2, partial sequence	OTU_59;size=4813;	67	74	130	6	48	373	338	259	409	138	240	178	84	109	1396	126	22	138	191	99	82	598	87	142	360	86	6	28	170	58	45	365	589	1384	354	378	110	58	591	102	526	126	0	0	0	0	115	0
Helotiales sp. 3 MV-2011 strain PA 015 internal transcribed spacer 1, partial sequence; 5.8S ribosomal RNA gene, complete sequence; and internal transcribed spacer 2, partial sequence	OTU_72;size=3674;	150	216	620	13	269	949	70	81	446	486	489	127	133	1	655	38	136	180	355	144	543	229	462	99	363	28	43	24	271	189	106	149	245	261	618	117	79	71	347	39	454	195	0	0	0	0	235	0
Mucoromycotina sp. MIB 8355 voucher M.I. Bidartondo:8355 clone 1 internal transcribed spacer 1, partial sequence; 5.8S ribosomal RNA gene and internal transcribed spacer 2, complete sequence; and 28S ribosomal RNA gene, partial sequence	OTU_77;size=3297;	0	0	0	0	0	0	0	0	0	0	0	0	0	0	0	0	0	0	0	0	0	0	0	0	0	0	0	0	0	0	0	0	0	0	0	0	0	0	1	0	0	0	1	0	1	4	10613	0
Pochonia suchlasporia genes for 18S rRNA, ITS1, 5.8S rRNA, ITS2, 28S rRNA, partial and complete sequence	OTU_65;size=4182;	145	190	608	2	131	236	163	172	302	552	405	103	64	94	326	27	164	216	304	263	464	396	207	101	190	225	93	57	490	108	75	133	366	508	598	217	83	90	427	98	213	172	0	0	0	0	234	0
Leohumicola minima strain DAOM 232587 18S ribosomal RNA gene, partial sequence; internal transcribed spacer 1, 5.8S ribosomal RNA gene, and internal transcribed spacer 2, complete sequence; and 28S ribosomal RNA gene, partial sequence	OTU_85;size=2800;	49	57	546	9	216	141	193	211	689	117	134	72	195	17	216	8	114	91	232	128	297	38	77	169	151	55	117	658	180	1814	88	136	152	608	215	215	228	94	146	83	144	12	0	0	0	0	67	0
Paecilomyces fumosoroseus genes for 18S rRNA, ITS1, 5.8S rRNA, ITS2, 28S rRNA, partial and complete sequence, strain:IFO 7072	OTU_67;size=3973;	0	0	0	0	0	0	0	0	0	6	0	0	0	0	0	0	1	0	0	0	0	0	0	10	0	0	0	1	0	0	1	0	0	0	0	0	0	1	0	0	7	0	0	0	0	0	9110	0
Amanita bisporigera intergenic spacer 2, partial sequence; 18S ribosomal RNA gene, internal transcribed spacer 1, 5.8S ribosomal RNA gene, internal transcribed spacer 2, and 28S ribosomal RNA gene, complete sequence; and intergenic spacer 1, partial sequence	OTU_128;size=1560;	45	46	124	9	90	101	111	77	186	324	142	185	86	146	499	141	469	354	303	164	627	624	178	154	331	61	77	144	177	327	63	94	594	596	223	174	141	47	157	99	319	186	0	0	1	0	64	0
Leohumicola minima strain DAOM 232587 18S ribosomal RNA gene, partial sequence; internal transcribed spacer 1, 5.8S ribosomal RNA gene, and internal transcribed spacer 2, complete sequence; and 28S ribosomal RNA gene, partial sequence	OTU_70;size=3826;	0	0	0	0	0	0	0	0	0	0	0	0	0	0	0	0	0	0	0	0	1	0	0	0	0	0	0	0	0	0	0	0	0	0	0	0	0	0	2	0	0	0	0	226	8740	2	0	0
Fungal sp. C28 AR-2014 18S ribosomal RNA gene, partial sequence; internal transcribed spacer 1, 5.8S ribosomal RNA gene, and internal transcribed spacer 2, complete sequence; and 28S ribosomal RNA gene, partial sequence	OTU_87;size=2744;	14	41	219	3	215	123	41	25	321	25	427	36	69	3	52	16	20	859	1060	572	341	12	5	145	28	0	16	1289	159	15	145	105	114	546	486	233	181	48	375	7	18	2	0	0	0	0	180	0
Leotiomyceta sp. GM 13-23 internal transcribed spacer 1, partial sequence; 5.8S ribosomal RNA gene, complete sequence; and internal transcribed spacer 2, partial sequence; mitochondrial	OTU_76;size=3307;	0	0	0	0	0	0	0	0	0	0	0	0	0	0	0	0	0	0	0	0	0	0	0	0	0	0	0	0	0	0	0	0	0	0	0	0	0	0	0	0	0	0	0	218	7900	0	0	0
Dendrophoma cytisporoides strain CBS 223.95 18S ribosomal RNA gene, partial sequence; internal transcribed spacer 1, 5.8S ribosomal RNA gene, and internal transcribed spacer 2, complete sequence; and 28S ribosomal RNA gene, partial sequence	OTU_73;size=3645;	763	31	333	2	70	42	29	144	134	89	122	55	22	8	205	28	137	84	283	151	99	80	1184	37	220	24	70	19	92	57	57	152	429	1607	526	88	14	30	177	48	43	39	0	0	0	0	185	0
Psilocybe cf. subviscida/crobula X-45 18S ribosomal RNA gene, partial sequence; internal transcribed spacer 1, 5.8S ribosomal RNA gene, and internal transcribed spacer 2, complete sequence; and 28S ribosomal RNA gene, partial sequence	OTU_106;size=1951;	19	20	87	43	58	109	33	48	221	135	37	202	8	10	327	74	261	24	321	125	380	33	17	83	31	31	1	38	32	3828	19	59	179	387	30	52	39	5	18	170	159	10	0	0	0	1	11	0
Trichoderma foliicola strain Hypo 650 voucher WU 31612 18S ribosomal RNA gene, partial sequence; internal transcribed spacer 1, 5.8S ribosomal RNA gene, and internal transcribed spacer 2, complete sequence; and 28S ribosomal RNA gene, partial sequence	OTU_75;size=3411;	84	103	356	3	81	110	128	225	267	627	257	72	92	119	242	66	149	159	220	174	245	366	194	133	177	198	67	65	375	143	94	99	274	515	242	129	66	48	429	98	80	100	0	0	0	0	90	0
Hyphodiscus hymeniophilus strain MUCL 40275 18S ribosomal RNA gene, partial sequence; internal transcribed spacer 1, 5.8S ribosomal RNA gene, and internal transcribed spacer 2, complete sequence; and 28S ribosomal RNA gene, partial sequence	OTU_79;size=3142;	0	0	0	0	0	0	0	0	0	0	0	0	0	0	0	0	0	0	0	0	0	0	0	0	0	0	0	0	0	0	0	0	0	0	0	0	0	0	3	1	1	0	1	0	1	1	7745	1
Ascomycota sp. LM318 18S ribosomal RNA gene, partial sequence	OTU_93;size=2471;	97	86	344	7	86	192	123	147	225	554	187	40	84	124	205	49	191	228	249	256	323	310	195	42	221	235	125	64	307	141	85	133	335	443	229	155	65	42	289	111	132	142	0	0	0	0	88	0
Cenococcum geophilum isolate FFP826 18S ribosomal RNA gene, internal transcribed spacer 1, 5.8S ribosomal RNA gene, internal transcribed spacer 2, and 28S ribosomal RNA gene, region	OTU_141;size=1412;	35	41	275	6	60	150	116	165	176	233	123	221	77	89	417	122	175	169	110	55	594	290	73	245	530	125	15	115	42	216	38	203	377	362	263	276	126	41	143	291	176	97	0	1	0	0	97	0
Paraglomus laccatum 18S rRNA gene (partial), ITS1, 5.8S rRNA gene, ITS2, 28S rRNA gene (partial)	OTU_203;size=692;	45	55	120	20	90	223	91	121	274	209	79	177	90	68	247	96	298	150	154	154	457	273	278	129	415	98	131	80	331	284	70	140	537	170	298	146	92	31	223	130	198	79	0	0	0	0	105	0
Cordyceps prolifica genes for 18S rRNA, ITS1, 5.8S rRNA, ITS2, 28S rRNA, partial and complete sequence	OTU_92;size=2474;	20	31	338	6	19	22	35	10	4468	51	37	42	29	6	115	8	733	48	99	38	20	92	56	23	34	4	17	13	112	100	21	133	43	33	268	36	15	32	61	3	54	18	0	0	0	0	92	0
Thyronectria lamyi strain NL7 18S ribosomal RNA gene, partial sequence; internal transcribed spacer 1, 5.8S ribosomal RNA gene, and internal transcribed spacer 2, complete sequence; and 28S ribosomal RNA gene, partial sequence	OTU_84;size=2830;	61	95	384	9	91	112	50	56	1556	50	73	46	86	9	206	14	355	253	219	219	684	186	96	100	181	11	92	57	311	208	42	62	329	72	271	57	91	29	161	20	120	85	0	0	0	0	80	0
Neonectria sp. CHTAF1 18S ribosomal RNA gene, partial sequence; internal transcribed spacer 1, 5.8S ribosomal RNA gene, and internal transcribed spacer 2, complete sequence; and 28S ribosomal RNA gene, partial sequence	OTU_83;size=2846;	49	50	224	8	61	119	89	96	141	283	78	61	78	61	343	54	240	201	160	100	353	408	65	67	198	186	108	65	256	174	123	117	291	503	297	275	105	157	458	97	167	107	1	0	0	0	124	0
Mucoromycotina sp. MIB 8355 voucher M.I. Bidartondo:8355 clone 1 internal transcribed spacer 1, partial sequence; 5.8S ribosomal RNA gene and internal transcribed spacer 2, complete sequence; and 28S ribosomal RNA gene, partial sequence	OTU_850;size=25;	0	0	0	0	0	0	0	0	0	0	0	0	0	0	0	0	0	0	0	0	0	0	0	0	0	0	0	0	0	0	0	0	0	0	0	0	1	0	0	0	1	0	0	0	0	0	7193	1
Neofabraea malicorticis strain CBS141.22 18S ribosomal RNA gene, partial sequence; internal transcribed spacer 1, 5.8S ribosomal RNA gene, and internal transcribed spacer 2, complete sequence; and 28S ribosomal RNA gene, partial sequence	OTU_91;size=2497;	0	0	0	0	0	0	0	0	0	0	0	0	0	0	0	0	0	0	0	0	0	0	0	0	0	0	0	0	0	0	0	0	0	0	0	0	0	0	0	0	0	0	0	1	0	0	7107	1
Endogone pisiformis strain DAOM 233144 18S ribosomal RNA, partial sequence >gi|84039759|gb|DQ322628.1| Endogone pisiformis isolate AFTOL-ID 539 18S ribosomal RNA gene, partial sequence	OTU_394;size=196;	0	0	0	0	0	0	0	0	0	0	0	0	0	0	0	0	0	0	0	0	0	0	0	0	0	0	0	0	0	0	0	0	0	0	0	0	0	0	0	0	0	0	0	310	6714	0	0	0
oat root associated euascomycete 00036 5S rRNA genes and partial 18S and 28S rRNA genes and ITS1 and ITS2, isolate 00036	OTU_1724;size=3;	89	159	232	3	62	343	81	67	206	195	240	90	184	33	187	44	184	160	319	145	511	203	103	99	227	64	100	68	248	329	71	148	489	247	233	68	157	97	144	80	105	98	0	0	0	0	86	0
Amanita bisporigera intergenic spacer 2, partial sequence; 18S ribosomal RNA gene, internal transcribed spacer 1, 5.8S ribosomal RNA gene, internal transcribed spacer 2, and 28S ribosomal RNA gene, complete sequence; and intergenic spacer 1, partial sequence	OTU_1150;size=9;	22	48	116	3	44	52	50	69	113	229	45	43	73	119	463	99	286	408	250	117	604	624	69	85	224	152	61	124	102	167	34	50	321	560	124	128	121	64	68	66	185	192	0	0	0	0	39	0
Acremonium sp. Fungi_CS_12 18S ribosomal RNA gene, partial sequence; internal transcribed spacer 1 and 5.8S ribosomal RNA gene, complete sequence; and internal transcribed spacer 2, partial sequence	OTU_120;size=1662;	26	193	273	3	37	194	32	88	376	198	353	84	62	4	90	4	387	75	327	210	725	123	0	24	78	10	143	40	343	146	45	240	268	205	365	83	161	25	415	52	115	20	0	0	0	0	153	0
Ascomycota sp. r433 18S ribosomal RNA gene, partial sequence; internal transcribed spacer 1 and 5.8S ribosomal RNA gene, complete sequence; and internal transcribed spacer 2, partial sequence	OTU_107;size=1949;	10	1	125	8	10	67	70	106	230	48	165	115	352	32	352	145	153	101	501	300	136	490	197	75	215	54	10	13	156	22	348	74	207	722	129	103	26	64	271	69	199	209	0	0	0	0	38	0
Lipomyces doorenjongii strain CBS 2516 internal transcribed spacer 1, partial sequence; 5.8S ribosomal RNA gene, complete sequence; and internal transcribed spacer 2, partial sequence	OTU_80;size=3074;	56	63	256	12	90	237	161	149	170	276	234	67	49	114	315	63	161	324	214	269	117	245	104	40	241	135	76	79	197	125	88	103	290	295	185	112	61	42	162	92	156	50	0	0	0	0	93	0
Pestalotiopsis protearum strain CPC 1779 18S ribosomal RNA gene, partial sequence; internal transcribed spacer 1, 5.8S ribosomal RNA gene, and internal transcribed spacer 2, complete sequence; and 28S ribosomal RNA gene, partial sequence	OTU_117;size=1692;	53	28	135	8	50	201	88	80	189	279	548	99	79	21	218	51	44	177	92	122	280	180	190	190	328	40	95	220	204	398	81	123	212	106	113	106	205	88	227	90	127	41	0	0	1	0	31	0
Fontanospora fusiramosa strain CCM F-11313 18S ribosomal RNA gene, partial sequence; internal transcribed spacer 1, 5.8S ribosomal RNA gene, and internal transcribed spacer 2, complete sequence; and 28S ribosomal RNA gene, partial sequence	OTU_90;size=2595;	0	0	0	0	0	0	0	0	0	0	0	0	0	0	0	0	0	0	0	0	0	0	0	0	0	0	0	0	0	0	0	0	0	0	0	0	0	0	0	0	0	0	0	117	6110	0	2	0
Cryptococcus aerius genes for 18S rRNA, ITS1, 5.8S rRNA, ITS2, 26S rRNA, partial and complete sequence	OTU_143;size=1366;	58	73	251	18	55	117	121	102	172	322	160	45	59	80	300	39	186	210	225	180	242	392	141	79	142	171	83	41	257	128	91	45	228	283	302	97	71	22	217	62	117	107	0	0	0	0	112	0
Nadsonia fulvescens var. elongata genes for 18S rRNA, ITS1, 5.8S rRNA, ITS2, 26S rRNA, partial and complete sequence, strain: IFO 0665 >gi|29420447|dbj|AB056138.1| Nadsonia fulvescens var. fulvescens genes for 18S rRNA, ITS1, 5.8S rRNA, ITS2, 26S rRNA, partial and complete sequence, strain: IFO 0666	OTU_86;size=2778;	50	44	275	17	54	96	156	117	118	302	287	129	42	65	322	46	151	189	93	147	370	237	122	58	204	135	47	41	174	120	77	69	411	410	162	158	62	50	160	81	222	81	0	0	1	0	39	0
Minimedusa polyspora isolate T-791 18S ribosomal RNA gene, partial sequence; internal transcribed spacer 1, 5.8S ribosomal RNA gene, and internal transcribed spacer 2, complete sequence; and 28S ribosomal RNA gene, partial sequence	OTU_138;size=1443;	44	5	35	0	16	421	65	118	39	10	515	1	46	11	485	115	17	214	596	392	489	827	9	7	11	48	19	14	0	9	37	0	684	106	2	18	24	8	82	0	296	340	0	0	0	0	1	0
Cladosporium sp. KSS09_F01 18S ribosomal RNA gene, partial sequence; internal transcribed spacer 1, 5.8S ribosomal RNA gene, and internal transcribed spacer 2, complete sequence; and 28S ribosomal RNA gene, partial sequence	OTU_168;size=988;	84	114	253	20	116	220	179	85	700	251	266	64	106	18	220	17	70	110	233	172	140	70	183	92	109	92	204	17	206	107	116	102	167	135	367	55	38	67	180	90	117	73	0	0	0	0	135	0
Coniothyrium sp. BF62 ITS region containing 18S rRNA gene, ITS1, 5.8S rRNA gene, ITS2 and 28S rRNA gene	OTU_142;size=1372;	44	112	168	0	51	89	62	94	368	209	117	28	246	19	127	24	109	123	343	270	168	281	90	69	166	69	56	51	232	263	53	123	391	533	73	36	149	44	443	41	99	91	0	0	0	0	35	0
Monographella lycopodina isolate LLB 18S ribosomal RNA gene, partial sequence; internal transcribed spacer 1, 5.8S ribosmal RNA gene, and internal transcribed spacer 2, complete sequence; and 28S ribosomal RNA gene, partial sequence	OTU_118;size=1667;	18	19	283	4	58	287	211	82	674	70	171	50	30	5	156	127	42	176	233	143	120	96	168	50	233	4	42	9	832	88	31	87	180	106	168	193	31	53	558	51	81	48	0	0	0	0	57	0
Fungal sp. C28 AR-2014 18S ribosomal RNA gene, partial sequence; internal transcribed spacer 1, 5.8S ribosomal RNA gene, and internal transcribed spacer 2, complete sequence; and 28S ribosomal RNA gene, partial sequence	OTU_88;size=2635;	7	61	29	0	5	24	6	3	9	4	80	6	16	3	51	8	13	19	47	7	27	10	34	583	80	3	27	11	166	21	20	4	42	5	2972	384	0	11	23	13	27	0	0	0	0	0	1192	0
Leohumicola minima strain DAOM 232587 18S ribosomal RNA gene, partial sequence; internal transcribed spacer 1, 5.8S ribosomal RNA gene, and internal transcribed spacer 2, complete sequence; and 28S ribosomal RNA gene, partial sequence	OTU_105;size=1960;	45	108	288	3	118	125	112	104	199	398	139	46	102	95	105	23	182	195	197	62	341	489	85	64	161	228	75	63	167	133	44	35	205	330	176	134	61	36	135	55	68	134	0	0	0	0	52	0
Uncultured soil fungus clone 205-11 18S ribosomal RNA gene, partial sequence; internal transcribed spacer 1, 5.8S ribosomal RNA gene, and internal transcribed spacer 2, complete sequence; and large subunit ribosomal RNA gene, partial sequence >gi|90102642|gb|DQ420958.1| Uncultured soil fungus clone 205-12 18S ribosomal RNA gene, partial sequence; internal transcribed spacer 1, 5.8S ribosomal RNA …	OTU_94;size=2450;	35	30	152	4	55	95	44	73	62	122	138	88	93	25	218	46	86	77	199	104	284	175	128	90	201	97	46	34	443	99	51	90	109	355	702	174	83	47	167	107	148	42	0	0	0	0	257	0
Xenopolyscytalum pinea culture-collection CPC:14225 18S ribosomal RNA gene, partial sequence; internal transcribed spacer 1, 5.8S ribosomal RNA gene, and internal transcribed spacer 2, complete sequence; and 28S ribosomal RNA gene, partial sequence >gi|313799755|gb|HQ599581.1| Xenopolyscytalum pinea culture-collection CBS:126493 18S ribosomal RNA gene, partial sequence; internal transcribed space…	OTU_1994;size=2;	39	246	275	7	216	240	35	73	194	121	161	47	102	2	48	12	183	115	168	136	393	136	43	117	175	1	14	56	10	71	28	114	758	134	361	76	100	360	27	24	16	38	0	0	1	0	128	0
Fungal sp. C28 AR-2014 18S ribosomal RNA gene, partial sequence; internal transcribed spacer 1, 5.8S ribosomal RNA gene, and internal transcribed spacer 2, complete sequence; and 28S ribosomal RNA gene, partial sequence	OTU_100;size=2225;	76	46	168	2	111	102	56	40	317	42	243	128	43	15	87	28	290	70	153	72	242	196	67	267	133	98	359	140	199	69	33	29	886	167	16	214	59	43	48	95	3	47	0	0	0	0	3	0
Hypocreales sp. GMG_PPb3 18S ribosomal RNA gene, partial sequence; internal transcribed spacer 1, 5.8S ribosomal RNA gene, and internal transcribed spacer 2, complete sequence; and 28S ribosomal RNA gene, partial sequence	OTU_89;size=2633;	6	9	48	4	88	2054	22	29	66	57	41	2	82	1	43	100	122	43	100	35	111	9	54	637	87	27	32	18	22	82	39	69	30	221	37	27	340	86	550	25	15	13	0	0	0	0	11	0
Cryptococcus aerius genes for 18S rRNA, ITS1, 5.8S rRNA, ITS2, 26S rRNA, partial and complete sequence	OTU_113;size=1784;	35	66	228	15	60	127	92	104	139	333	200	37	55	72	245	23	101	171	255	161	152	242	169	37	119	193	59	65	217	90	98	32	224	209	236	55	46	18	309	40	174	64	0	0	0	0	86	0
Mortierella pseudozygospora strain CBS 780.86 internal transcribed spacer 1, partial sequence; 5.8S ribosomal RNA gene and internal transcribed spacer 2, complete sequence; and 28S ribosomal RNA gene, partial sequence >gi|511783737|gb|JX975960.1| Mortierella pseudozygospora strain CBS 779.86 internal transcribed spacer 1, partial sequence; 5.8S ribosomal RNA gene and internal transcribed spacer 2…	OTU_98;size=2283;	62	28	108	1	181	166	92	23	278	232	0	9	32	6	451	22	354	99	1	0	474	435	286	3	10	0	0	48	62	132	5	14	904	410	0	2	0	0	16	0	275	162	0	0	0	0	0	0
Ascomycota sp. Da_BeP_I11 18S rRNA gene, ITS1, 5.8S rRNA gene, partial ITS2 and putative group I introns, isolate Da_BeP_I11	OTU_110;size=1822;	300	147	308	3	303	379	19	22	347	55	303	52	86	3	55	24	38	156	246	194	261	134	114	37	112	74	64	40	151	369	19	39	130	60	201	57	61	23	150	43	37	68	0	0	0	0	78	0
unidentified ascomycota sp. RH 10-1 18S rRNA gene and internal transcribed spacer 1 (ITS1), strain RH 10-1	OTU_95;size=2421;	0	0	0	0	0	0	0	0	0	0	0	0	0	0	0	0	0	0	0	0	0	0	0	0	0	0	0	0	0	0	0	0	0	0	0	0	0	0	2	0	0	2	0	0	0	1	5341	0
Mortierella sp. 04NY05 18S ribosomal RNA, partial sequence; internal transcribed spacer 1, 5.8S ribosomal RNA, and internal transcribed spacer 2, complete sequence; and 28S ribosomal RNA, partial sequence	OTU_111;size=1800;	0	0	0	0	0	0	0	0	0	0	0	0	0	0	0	2	0	0	0	0	0	0	0	0	27	0	0	2	0	0	1	0	0	0	0	0	1	0	0	0	0	1	0	0	0	1	5289	0
Stephanosporaceae sp. KO-2013 gene for ITS1, 5.8S rRNA and ITS2, partial sequence, isolate: Ka0053	OTU_200;size=718;	3	0	4	0	2	53	4	4	7	58	45	6	8	0	18	24	54	28	20	3	53	58	6	860	12	12	601	21	8	13	25	954	187	4	5	0	1548	4	550	0	29	21	1	0	0	0	2	0
Sebacina vermifera AFTOL-ID 1877 18S ribosomal RNA gene, partial sequence; internal transcribed spacer 1, 5.8S ribosomal RNA gene, and internal transcribed spacer 2, complete sequence; and 28S ribosomal RNA gene, partial sequence	OTU_135;size=1500;	0	0	0	0	0	0	0	0	0	0	0	0	0	0	0	0	0	0	0	0	0	0	0	0	0	0	0	0	0	0	0	0	0	0	0	0	0	0	1	0	0	0	0	157	5157	0	0	0
Devriesia pseudoamericana CPC:16174 18S ribosomal RNA gene, partial sequence; internal transcribed spacer 1, 5.8S ribosomal RNA gene, and internal transcribed spacer 2, complete sequence; and 28S ribosomal RNA gene, partial sequence	OTU_145;size=1328;	61	65	240	3	115	126	106	130	186	444	204	30	51	81	184	42	147	184	173	87	166	166	121	27	116	192	63	44	207	85	51	55	183	323	231	55	62	49	185	34	52	90	1	0	0	0	93	0
Xylaria sp. F-254,988 18S ribosomal RNA gene, partial sequence; internal transcribed spacer 1 and 5.8S ribosomal RNA gene, complete sequence; and internal transcribed spacer 2, partial sequence	OTU_102;size=2054;	3	0	0	0	5253	1	4	0	2	0	2	0	0	0	0	0	0	0	0	0	0	0	0	0	0	0	0	0	0	0	0	0	3	0	0	0	0	0	0	0	0	0	0	0	0	0	0	0
Phialophora sp. 437 partial 18S, 5.8S and partial 26S rRNA genes, and ITS1 and ITS2, isolate 437	OTU_96;size=2387;	19	45	177	9	35	106	98	88	83	270	166	40	20	71	161	58	66	114	132	118	147	209	109	58	229	116	29	13	319	50	65	31	223	874	182	107	42	27	204	66	102	37	0	0	0	0	72	0
Anurofeca sp. LAH-2003 18S ribosomal RNA gene, partial sequence; internal transcribed spacer 1, complete sequence; and 5.8S ribosomal RNA gene, partial sequence	OTU_139;size=1430;	17	145	261	8	24	353	124	44	77	407	192	19	25	109	227	17	78	211	227	147	132	291	65	37	34	124	69	38	159	44	58	27	107	271	196	38	19	17	282	19	214	77	0	0	0	0	70	0
Paraglomus laccatum 18S rRNA gene (partial), ITS1, 5.8S rRNA gene, ITS2, 28S rRNA gene (partial)	OTU_158;size=1155;	25	29	116	12	65	109	38	97	177	234	43	90	53	70	208	85	151	79	140	59	302	274	246	113	378	42	93	55	135	176	57	51	413	146	186	88	62	34	79	59	101	61	0	0	0	0	46	0
Mucoromycotina sp. MIB 8355 voucher M.I. Bidartondo:8355 clone 1 internal transcribed spacer 1, partial sequence; 5.8S ribosomal RNA gene and internal transcribed spacer 2, complete sequence; and 28S ribosomal RNA gene, partial sequence	OTU_176;size=943;	0	0	0	0	0	0	0	0	0	0	0	0	0	0	0	0	0	0	0	0	0	0	0	0	0	0	0	0	0	0	0	0	0	0	0	0	0	0	2	1	0	1	0	0	0	0	5062	0
Ophiosphaerella herpotricha isolate KS28 18S ribosomal RNA gene, partial sequence; internal transcribed spacer 1, 5.8S ribosomal RNA gene, and internal transcribed spacer 2, complete sequence; and 28S ribosomal RNA gene, partial sequence	OTU_151;size=1220;	83	125	354	14	80	54	33	16	297	46	180	93	23	1	172	37	12	267	129	6	82	93	15	108	481	19	50	40	188	115	20	174	156	344	372	68	103	145	105	120	47	45	0	0	0	0	131	0
Ceratobasidiaceae sp. 5 MB-2012 internal transcribed spacer 1, partial sequence; 5.8S ribosomal RNA gene, complete sequence; and internal transcribed spacer 2, partial sequence	OTU_184;size=861;	32	19	127	2	20	35	40	164	90	130	61	307	70	37	236	255	126	10	76	35	202	72	28	274	1075	0	6	25	32	110	7	253	106	42	146	261	36	12	80	159	115	49	0	0	0	0	72	0
Beauveria felina strain CBS 173.71 18S ribosomal RNA gene, internal transcribed spacer 1, 5.8S ribosomal RNA gene and internal transcribed spacer 2, complete sequence; and 28S ribosomal RNA gene, partial sequence	OTU_99;size=2269;	42	12	32	8	52	36	178	31	43	28	37	1	19	23	522	0	13	16	26	4	419	46	6	9	47	17	17	2	67	16	20	7	562	1730	19	179	1	103	333	50	204	9	0	0	0	0	5	0
Zygomycete sp. AM-2008a isolate AF016 18S ribosomal RNA gene, partial sequence; internal transcribed spacer 1, 5.8S ribosomal RNA gene, and internal transcribed spacer 2, complete sequence; and 28S ribosomal RNA gene, partial sequence	OTU_97;size=2385;	0	0	0	0	0	0	0	0	0	0	0	0	0	0	0	0	0	0	0	0	0	0	0	0	0	0	0	0	0	0	0	0	0	0	0	0	0	0	0	0	1	0	1	0	1	1	4959	0
Penicillium camemberti strain 8w1F 18S ribosomal RNA gene, partial sequence; internal transcribed spacer 1, 5.8S ribosomal RNA gene, and internal transcribed spacer 2, complete sequence; and 28S ribosomal RNA gene, partial sequence	OTU_103;size=2054;	28	58	175	2	48	116	85	125	138	272	148	42	50	64	138	31	151	131	183	107	195	167	129	89	152	141	60	61	201	79	43	43	124	306	142	80	41	42	252	77	123	60	0	0	0	0	56	0
Metacordyceps chlamydosporia genes for 18S rRNA, ITS1, 5.8S rRNA, ITS2, 28S rRNA, partial and complete sequence	OTU_101;size=2066;	15	64	143	4	36	86	69	89	84	175	100	15	28	24	206	35	171	134	82	114	199	168	218	105	244	82	43	26	150	118	81	52	228	124	274	140	88	42	257	63	120	67	0	0	0	0	102	0
Cordyceps prolifica genes for 18S rRNA, ITS1, 5.8S rRNA, ITS2, 28S rRNA, partial and complete sequence	OTU_147;size=1303;	29	15	97	4	63	106	46	60	51	136	229	44	59	14	93	34	91	61	138	70	158	284	92	80	121	25	116	13	127	98	77	141	924	35	198	68	60	14	232	31	156	78	0	0	0	0	63	0
Rhizophagus sp. MUCL 43208 18S rRNA gene (partial), ITS1, 5.8S rRNA gene, ITS2 and 28S rRNA gene (partial), isolate MUCL43208, clone pHS055-43	OTU_210;size=665;	28	26	52	7	42	306	40	36	112	124	52	14	71	56	186	24	245	212	112	87	254	366	41	55	72	80	150	46	801	109	78	30	73	20	120	64	21	8	160	26	80	96	0	0	0	1	36	0
Fungal sp. C28 AR-2014 18S ribosomal RNA gene, partial sequence; internal transcribed spacer 1, 5.8S ribosomal RNA gene, and internal transcribed spacer 2, complete sequence; and 28S ribosomal RNA gene, partial sequence	OTU_240;size=522;	8	2	40	2	155	231	15	6	398	8	18	300	5	0	0	5	143	7	58	6	124	0	27	17	80	0	1964	15	16	125	3	37	58	9	64	60	3	268	18	141	24	0	0	0	0	0	27	0
Cordyceps sp. HZ-19 18S ribosomal RNA gene, partial sequence; internal transcribed spacer 1 and 5.8S ribosomal RNA gene, complete sequence; and internal transcribed spacer 2, partial sequence	OTU_179;size=919;	15	43	193	4	43	80	117	140	80	274	84	56	37	60	211	51	75	87	248	188	133	203	80	115	101	178	30	45	157	33	113	84	93	236	141	106	27	37	140	51	100	88	0	0	0	1	58	0
Alternaria alternata internal transcribed spacer 1, 5.8S ribosomal RNA gene and internal transcribed spacer 2, complete sequence; 28S ribosomal RNA gene, partial sequence; and 18S ribosomal RNA gene, complete sequence	OTU_108;size=1847;	34	29	147	2	42	52	88	87	72	176	166	80	25	22	369	58	156	174	163	47	184	65	107	83	138	67	22	18	246	160	76	23	175	310	137	54	31	37	120	92	150	49	0	0	0	0	54	0
Leohumicola minima strain DAOM 232587 18S ribosomal RNA gene, partial sequence; internal transcribed spacer 1, 5.8S ribosomal RNA gene, and internal transcribed spacer 2, complete sequence; and 28S ribosomal RNA gene, partial sequence	OTU_123;size=1636;	63	5	169	6	25	47	20	93	174	177	46	45	28	26	116	19	111	18	42	23	276	195	13	82	364	23	10	71	36	180	6	55	1061	78	55	93	66	147	77	36	85	88	0	0	0	0	11	0
Gorgomyces honrubiae strain CCM F-12003 18S ribosomal RNA gene, partial sequence; internal transcribed spacer 1, 5.8S ribosomal RNA gene, and internal transcribed spacer 2, complete sequence; and 28S ribosomal RNA gene, partial sequence	OTU_112;size=1791;	0	0	0	0	0	0	0	0	0	0	0	0	0	0	0	0	0	0	0	0	0	0	0	0	0	0	0	0	0	0	0	0	0	0	0	0	0	0	1	0	0	0	1	0	0	4347	3	0
Agaricaceae sp. 710 18S ribosomal RNA gene, partial sequence; internal transcribed spacer 1, 5.8S ribosomal RNA gene, and internal transcribed spacer 2, complete sequence; and 28S ribosomal RNA gene, partial sequence	OTU_181;size=875;	38	0	23	6	35	6	45	106	74	289	71	99	13	2	93	38	649	3	52	11	258	35	6	172	594	1	2	463	14	99	30	182	312	0	69	36	53	103	29	88	14	5	0	0	0	0	32	0
Rhodotorula sp. BF92 ITS region containing 18S rRNA gene, ITS1, 5.8S rRNA gene, ITS2 and 28S rRNA gene	OTU_109;size=1836;	25	45	138	9	45	56	53	106	108	140	99	29	41	121	297	33	172	159	122	88	205	275	122	46	147	87	65	60	146	83	58	24	157	280	142	34	48	20	142	35	64	66	0	0	0	0	49	0
Pseudaleuria sp. MF-3 genes for ITS1, 5.8S rRNA, ITS2, partial and complete sequence	OTU_126;size=1583;	4205	0	0	0	1	1	0	0	1	0	1	0	0	0	0	0	0	0	0	0	0	0	0	0	0	0	0	0	0	0	0	0	3	0	0	0	0	0	0	0	0	0	0	0	0	0	0	0
Shiraia bambusicola genes for 18S rRNA, ITS1, 5.8S rRNA, ITS2, 28S rRNA, partial and complete sequence	OTU_124;size=1622;	14	26	42	1	11	36	19	53	20	262	182	43	13	12	131	24	129	17	29	35	365	16	43	58	27	134	19	48	252	43	41	107	42	202	38	369	1012	111	43	52	57	9	1	0	0	0	16	0
Preussia africana strain DN136 18S ribosomal RNA gene, partial sequence; internal transcribed spacer 1, 5.8S ribosomal RNA gene, and internal transcribed spacer 2, complete sequence; and 28S ribosomal RNA gene, partial sequence	OTU_122;size=1639;	21	54	826	3	33	72	47	66	83	230	107	44	34	34	138	40	127	160	96	73	148	115	89	57	54	50	58	44	226	95	32	35	104	294	136	58	36	16	92	55	37	23	0	0	0	0	62	0
Sporobolomyces sp. TW 2.1E041 18S ribosomal RNA gene, partial sequence; internal transcribed spacer 1, 5.8S ribosomal RNA gene, and internal transcribed spacer 2, complete sequence; and 28S ribosomal RNA gene, partial sequence	OTU_116;size=1705;	8	78	176	13	127	10	61	104	265	204	141	259	94	7	15	12	51	60	61	13	72	106	99	38	145	36	620	41	539	42	20	78	128	158	30	29	91	15	48	45	12	27	0	0	0	0	10	0
Zygomycete sp. AM-2008a isolate AF016 18S ribosomal RNA gene, partial sequence; internal transcribed spacer 1, 5.8S ribosomal RNA gene, and internal transcribed spacer 2, complete sequence; and 28S ribosomal RNA gene, partial sequence	OTU_119;size=1667;	44	26	154	14	44	61	91	70	133	80	55	62	62	29	178	73	123	104	194	142	138	87	89	96	142	163	60	60	151	84	83	54	385	292	135	59	46	32	31	57	107	46	0	0	0	0	40	0
Zygomycete sp. AM-2008a isolate AF016 18S ribosomal RNA gene, partial sequence; internal transcribed spacer 1, 5.8S ribosomal RNA gene, and internal transcribed spacer 2, complete sequence; and 28S ribosomal RNA gene, partial sequence	OTU_115;size=1705;	28	36	222	25	55	51	114	100	85	168	146	85	82	43	244	93	60	81	253	87	258	182	65	81	99	125	54	46	169	133	48	80	127	125	68	41	33	9	67	70	127	52	0	0	0	0	28	0
Zygomycete sp. AM-2008a isolate AF016 18S ribosomal RNA gene, partial sequence; internal transcribed spacer 1, 5.8S ribosomal RNA gene, and internal transcribed spacer 2, complete sequence; and 28S ribosomal RNA gene, partial sequence	OTU_114;size=1722;	0	0	0	0	0	0	0	0	0	0	0	0	0	0	0	0	0	0	0	0	0	0	0	0	0	0	0	0	0	0	0	0	0	0	0	0	0	0	0	0	0	0	0	112	3975	0	0	0
Phoma herbarum 18S ribosomal RNA gene, partial sequence; internal transcribed spacer 1 and 5.8S ribosomal RNA gene, complete sequence; and internal transcribed spacer 2, partial sequence	OTU_129;size=1554;	8	8	84	1	13	34	9	33	2062	70	49	32	27	12	99	4	12	44	147	77	228	31	24	16	23	13	174	131	141	41	20	29	36	13	8	27	28	91	85	2	27	18	0	0	0	0	3	0
Zygomycete sp. AM-2008a isolate AF016 18S ribosomal RNA gene, partial sequence; internal transcribed spacer 1, 5.8S ribosomal RNA gene, and internal transcribed spacer 2, complete sequence; and 28S ribosomal RNA gene, partial sequence	OTU_165;size=1012;	38	39	103	5	70	94	47	55	119	237	114	20	81	57	197	17	191	215	67	57	276	286	41	30	91	116	63	55	178	108	51	22	165	256	85	48	83	45	27	27	85	38	0	0	0	0	27	0
Trechispora farinacea 18S ribosomal RNA gene, partial sequence; internal transcribed spacer 1, 5.8S ribosomal RNA gene, and internal transcribed spacer 2, complete sequence; and 28S ribosomal RNA gene, partial sequence	OTU_188;size=829;	61	5	16	5	12	35	2	16	24	159	95	25	37	0	259	34	0	36	46	52	26	0	30	38	60	0	372	17	162	8	16	58	169	1599	70	73	5	0	52	14	213	3	0	0	0	0	37	0
Pseudogymnoascus sp. G AM-2013 isolate WSF 3629 18S ribosomal RNA gene, partial sequence; internal transcribed spacer 1, 5.8S ribosomal RNA gene, and internal transcribed spacer 2, complete sequence; and 28S ribosomal RNA gene, partial sequence	OTU_132;size=1528;	6	13	46	1	10	17	26	32	30	69	20	46	11	25	22	7	12	66	43	11	74	204	40	33	41	25	20	17	17	28	19	44	2612	56	23	13	12	22	14	23	31	31	0	0	0	0	9	0
Penicillium janthinellum genes for 18S rRNA, ITS1, 5.8S rRNA, ITS2, 28S rRNA, partial and complete sequence, strain: F-13	OTU_121;size=1652;	31	58	272	3	64	111	55	62	85	305	197	44	54	88	147	23	90	104	168	86	156	101	114	34	81	121	38	17	157	40	16	16	166	244	151	62	28	17	50	21	50	98	0	0	0	0	49	0
Ascobolus stercorarius 18S ribosomal RNA gene, partial sequence; internal transcribed spacer 1, 5.8S ribosomal RNA gene, and internal transcribed spacer 2, complete sequence; and 26S ribosomal RNA gene, partial sequence	OTU_152;size=1215;	13	19	41	24	51	125	85	42	133	205	203	103	9	0	76	43	244	46	286	218	121	56	0	0	196	5	9	4	284	107	49	29	7	189	224	110	51	23	215	104	42	11	0	0	0	0	71	0
Anurofeca sp. LAH-2003 18S ribosomal RNA gene, partial sequence; internal transcribed spacer 1, complete sequence; and 5.8S ribosomal RNA gene, partial sequence	OTU_280;size=378;	9	83	232	12	20	204	117	34	35	270	154	25	33	62	252	13	62	168	143	83	83	235	38	34	47	81	37	20	179	34	33	17	109	260	115	28	20	16	177	21	154	71	0	1	0	0	28	0
Fungal sp. C28 AR-2014 18S ribosomal RNA gene, partial sequence; internal transcribed spacer 1, 5.8S ribosomal RNA gene, and internal transcribed spacer 2, complete sequence; and 28S ribosomal RNA gene, partial sequence	OTU_227;size=560;	10	0	0	8	12	0	3	56	577	0	9	21	7	0	64	46	0	1	13	21	0	0	0	99	22	0	0	471	224	64	79	306	15	207	6	17	541	3	795	82	33	0	0	0	0	0	3	0
Stephanosporaceae sp. KO-2013 gene for ITS1, 5.8S rRNA and ITS2, partial sequence, isolate: Ka0053	OTU_174;size=950;	16	26	103	3	31	37	67	66	93	100	59	29	27	59	183	37	66	84	206	81	231	267	98	70	106	70	31	37	156	73	64	72	169	228	157	67	42	21	187	61	80	90	0	0	0	0	45	0
unidentified ascomycota sp. RH 10-1 18S rRNA gene and internal transcribed spacer 1 (ITS1), strain RH 10-1	OTU_136;size=1483;	0	0	0	0	0	0	0	0	0	0	0	0	0	0	0	0	0	0	0	0	0	0	0	0	0	0	0	0	0	0	0	0	0	0	0	0	0	0	0	0	1	0	0	0	2	0	3738	0
Geomyces sp. APA-2013 clone LJ216PsTC10w 18S ribosomal RNA gene, partial sequence; internal transcribed spacer 1, 5.8S ribosomal RNA gene, and internal transcribed spacer 2, complete sequence; and 28S ribosomal RNA gene, partial sequence	OTU_125;size=1607;	26	26	99	5	42	57	56	64	100	160	91	16	26	27	197	43	99	72	114	120	228	152	135	39	155	95	36	45	182	68	68	59	186	199	148	63	40	15	92	44	96	71	0	0	0	0	49	0
Hypocrea lutea genes for 18S rRNA, ITS1, 5.8S rRNA, ITS2, 28S rRNA, partial and complete sequence	OTU_134;size=1516;	27	54	148	1	69	91	57	36	88	136	150	40	29	47	58	68	17	54	98	94	170	71	76	49	108	54	28	21	586	54	35	40	260	221	90	47	84	15	136	20	32	31	0	0	0	0	33	0
Paecilomyces marquandii genes for 18S ribosomal RNA, internal transcribed spacer 1, 5.8S ribosomal RNA, internal transcribed spacer 2, 28S ribosomal RNA, partial and complete sequence	OTU_154;size=1195;	17	133	90	4	42	131	94	97	75	239	129	38	18	42	80	33	114	145	137	108	43	160	128	41	101	67	66	21	111	37	43	38	178	154	165	126	13	7	71	23	81	56	0	0	0	0	80	0
Basidiomycete sp. CBS 10288 18S rRNA gene (partial), ITS1, 5.8S rRNA gene, ITS2, 28S rRNA gene (partial), strain CBS 10288	OTU_172;size=954;	28	30	90	13	57	49	49	80	102	104	86	32	33	32	140	31	93	183	187	72	228	131	181	47	66	48	31	26	92	137	51	35	153	156	103	47	41	20	141	63	84	68	0	0	1	0	44	0
Trichosporon porosum strain 2t1F 18S ribosomal RNA gene, partial sequence; internal transcribed spacer 1, 5.8S ribosomal RNA gene, and internal transcribed spacer 2, complete sequence; and 28S ribosomal RNA gene, partial sequence	OTU_162;size=1068;	17	42	112	17	31	48	48	59	69	123	61	21	28	19	187	16	25	100	97	124	133	83	58	38	175	42	16	19	257	40	38	8	118	57	111	27	7	3	183	24	64	21	0	0	0	666	46	1
Cephalotheca sulfurea gene for 18S rRNA, ITS1, 5.8S rRNA, ITS2, 28S rRNA, partial and complete sequence, strain: CBS 135.34	OTU_130;size=1538;	12	54	78	3	27	100	79	83	52	85	181	27	20	15	143	33	20	33	115	162	116	114	399	34	178	13	13	41	387	93	41	40	84	166	60	51	19	22	112	14	78	55	0	0	0	0	11	0
Schizosaccharomyces japonicus yFS275 18S ribosomal RNA rRNA	OTU_137;size=1463;	0	516	0	5	1	0	8	22	1963	0	0	229	7	0	18	5	92	0	0	0	211	0	0	52	41	0	0	23	0	14	0	0	96	0	0	40	3	0	0	53	14	0	0	0	0	0	0	0
Hypocreales sp. LM285 18S ribosomal RNA gene, partial sequence	OTU_756;size=35;	19	26	103	2	15	59	53	61	58	125	168	22	15	12	102	11	153	36	233	113	116	423	191	18	81	83	54	35	228	111	25	42	15	129	115	80	27	3	45	13	45	76	0	0	0	0	38	0
Acremonium rutilum JCM 23088 ITS region; from TYPE material >gi|310687477|dbj|AB540580.1| Acremonium rutilum genes for ITS1, 5.8S rRNA, ITS2 and 28S rRNA, partial sequence, strain: JCM 23088	OTU_140;size=1416;	17	36	131	1	27	80	48	85	66	186	93	27	33	35	152	20	50	162	154	91	80	110	37	52	136	88	45	25	196	56	40	80	108	254	116	56	38	29	134	43	49	51	0	0	0	0	43	0
Antennariella placitae culture-collection CBS:124785 18S ribosomal RNA gene, partial sequence; internal transcribed spacer 1, 5.8S ribosomal RNA gene, and internal transcribed spacer 2, complete sequence; and 28S ribosomal RNA gene, partial sequence	OTU_155;size=1176;	23	55	123	2	50	66	60	68	119	215	98	21	38	58	113	9	133	70	111	51	79	76	129	9	100	91	38	31	161	106	50	9	166	239	99	49	35	20	225	20	65	36	0	0	0	0	38	0
Hymenochaetales sp. LM365 18S ribosomal RNA gene, partial sequence	OTU_195;size=771;	4	25	143	3	15	39	42	60	72	59	84	32	24	16	80	51	96	25	105	129	75	100	60	63	80	22	16	45	74	59	20	24	1190	82	34	21	9	12	49	143	15	23	0	0	0	0	19	0
Thielavia sp. B27 small subunit ribosomal RNA gene, partial sequence; internal transcribed spacer 1, 5.8S ribosomal RNA gene, and internal transcribed spacer 2, complete sequence; and large subunit ribosomal RNA gene, partial sequence	OTU_144;size=1355;	26	34	130	0	54	67	47	35	90	190	123	25	29	38	92	24	118	112	218	85	167	102	44	42	98	43	68	26	39	96	33	7	136	185	158	94	32	17	134	41	51	46	0	0	0	0	49	0
Chaetothyriales sp. MP-2014 isolate T243_Tm2 18S ribosomal RNA gene, partial sequence; internal transcribed spacer 1, 5.8S ribosomal RNA gene, and internal transcribed spacer 2, complete sequence; and 28S ribosomal RNA gene, partial sequence	OTU_159;size=1104;	0	0	0	0	0	0	0	0	0	0	0	0	0	0	0	0	0	0	0	0	0	0	0	0	0	0	0	0	0	0	0	0	0	0	0	0	0	0	0	0	0	0	0	3	60	0	3166	1
Alternaria helianthi 18S ribosomal RNA gene, partial sequence; internal transcribed spacer 1, 5.8S ribosomal RNA gene and internal transcribed spacer 2, complete sequence; and 28S ribosomal RNA gene, partial sequence	OTU_150;size=1278;	37	24	90	14	16	54	34	56	68	119	92	55	32	18	149	13	38	46	145	154	135	239	86	50	109	51	40	18	134	60	32	34	128	228	66	97	47	24	183	56	46	58	0	0	0	0	38	0
Tremellales sp. LM666 18S ribosomal RNA gene, partial sequence	OTU_131;size=1529;	26	49	163	8	27	56	68	72	133	122	74	30	32	30	94	56	84	95	160	93	66	193	48	39	109	54	56	19	139	68	47	30	146	149	48	106	48	44	171	50	15	24	0	0	0	0	21	0
Erythrobasidium clade sp. LM623 18S ribosomal RNA gene, partial sequence	OTU_133;size=1526;	15	7	101	21	27	18	33	75	88	96	40	125	23	16	91	30	55	73	223	101	232	41	35	120	187	54	30	46	59	237	22	16	120	177	204	32	31	8	61	62	25	24	0	0	1	0	70	0
Limonomyces roseipellis internal transcribed spacer 1, partial sequence; 5.8S ribosomal RNA gene, complete sequence; and internal transcribed spacer 2, partial sequence	OTU_180;size=906;	13	0	20	5	20	0	42	20	54	9	4	53	97	0	6	10	141	6	0	0	131	0	0	1748	4	0	10	43	27	23	0	2	76	433	3	2	20	1	12	10	6	0	0	0	0	0	4	0
Tapinella atrotomentosa strain Ta86 18S small subunit ribosomal RNA gene, partial sequence	OTU_239;size=522;	16	9	58	3	21	77	34	32	41	72	74	10	58	28	200	37	143	105	200	72	258	108	34	94	157	28	34	24	36	62	15	81	206	62	149	70	62	16	31	48	108	25	0	0	0	0	43	1
Archaeospora sp. PODO7.3 18S ribosomal RNA gene, partial sequence	OTU_284;size=372;	21	28	67	9	17	64	8	18	49	83	42	33	44	20	87	35	56	75	132	42	143	141	47	2	118	37	57	21	415	69	45	40	293	218	88	36	80	36	42	23	80	37	0	0	0	0	42	0
Zygomycete sp. AM-2008a isolate 317_1 18S ribosomal RNA gene, partial sequence	OTU_156;size=1172;	0	0	0	0	0	0	0	0	0	0	0	0	0	0	0	0	0	0	0	0	0	0	0	0	0	0	0	0	0	0	0	7	3030	0	0	0	0	0	0	0	0	0	0	0	0	0	0	0
Ascomycota sp. LM459 18S ribosomal RNA gene, partial sequence	OTU_161;size=1070;	11	15	1197	2	87	13	25	14	99	76	30	12	16	5	103	22	22	30	169	160	159	0	15	15	85	0	4	0	81	81	5	59	27	34	112	43	7	31	24	41	49	0	0	0	0	0	51	0
Fungal sp. DZGS08 18S ribosomal RNA gene, partial sequence; internal transcribed spacer 1, 5.8S ribosomal RNA gene, and internal transcribed spacer 2, complete sequence; and 28S ribosomal RNA gene, partial sequence	OTU_149;size=1292;	12	19	97	0	22	94	17	27	41	94	86	31	26	50	131	30	93	116	56	30	86	189	57	33	125	38	23	22	125	38	21	24	140	232	190	93	40	37	191	46	67	36	0	0	0	0	75	0
Devriesia strelitziicola strain X1045 18S ribosomal RNA gene, partial sequence; internal transcribed spacer 1, 5.8S ribosomal RNA gene, and internal transcribed spacer 2, complete sequence; and 28S ribosomal RNA gene, partial sequence	OTU_148;size=1293;	43	40	139	3	48	66	61	59	95	222	109	30	29	45	154	21	91	86	61	76	65	133	78	25	69	64	40	31	111	63	41	19	145	229	113	36	28	30	74	18	34	26	0	0	0	0	37	0
Glomus intraradices isolate N25_7 18S ribosomal RNA gene, partial sequence; internal transcribed spacer 1, 5.8S ribosomal RNA gene, and internal transcribed spacer 2, complete sequence; and 28S ribosomal RNA gene, partial sequence	OTU_223;size=600;	13	5	136	1	24	28	35	47	31	156	85	90	16	55	164	56	50	65	38	19	136	90	30	194	245	37	50	10	36	53	14	99	117	82	116	153	25	3	47	88	105	31	0	0	0	0	38	0
Sporidiobolales sp. LM598 18S ribosomal RNA gene, partial sequence	OTU_204;size=687;	29	19	129	5	23	40	26	32	63	78	40	167	25	22	132	29	18	87	33	53	91	49	8	19	101	48	22	21	34	135	25	62	160	485	93	61	106	28	108	108	31	35	0	0	0	0	16	0
Penicillium sp. 1 BRO-2013 18S ribosomal RNA gene, partial sequence; internal transcribed spacer 1, 5.8S ribosomal RNA gene, and internal transcribed spacer 2, complete sequence; and 28S ribosomal RNA gene, partial sequence	OTU_175;size=947;	8	25	99	2	28	65	50	63	67	207	88	36	38	35	73	26	46	100	107	85	73	136	27	59	35	80	46	44	78	15	32	49	74	177	144	73	35	11	118	46	117	51	0	0	0	65	40	0
Helotiales sp. 38-14-1 18S ribosomal RNA gene, partial sequence; internal transcribed spacer 1 and 5.8S ribosomal RNA gene, complete sequence; and internal transcribed spacer 2, partial sequence	OTU_216;size=623;	0	0	0	0	0	0	0	0	0	0	0	0	0	0	0	0	0	0	0	0	0	0	0	0	0	0	0	0	0	0	0	0	0	0	0	0	0	0	0	0	0	0	0	0	0	0	2856	0
Epicoccum cf. nigrum MU-2009 DNA containing 18S rRNA gene (partial), ITS1, 5.8S rRNA gene and ITS2 (partial), isolate 32	OTU_146;size=1307;	6	24	145	5	29	56	33	95	36	52	71	53	28	38	202	29	48	111	136	70	43	102	76	98	157	82	30	20	22	47	30	2	45	186	102	46	18	65	133	80	61	41	0	0	0	0	38	1
Ochroconis macrozamiae strain CPC 17262 18S ribosomal RNA gene, partial sequence; internal transcribed spacer 1 and 5.8S ribosomal RNA gene, complete sequence; and internal transcribed spacer 2, partial sequence	OTU_177;size=935;	0	0	0	0	0	0	0	0	0	0	0	0	0	0	0	0	0	0	0	0	0	0	0	0	0	0	0	0	0	0	0	0	0	0	0	0	0	0	0	1	0	0	0	0	0	0	2789	0
Ascomycete sp. VTT D-041035 18S rRNA gene (partial), ITS1, 5.8S rRNA gene, ITS2 and 28S rRNA gene (partial), isolate VTT D-041035	OTU_196;size=760;	17	25	90	4	33	72	41	77	41	123	97	34	21	24	94	39	9	67	141	66	73	124	60	22	97	88	55	31	54	49	13	40	105	203	165	52	10	44	78	29	153	39	0	0	0	0	66	0
Zygomycete sp. AM-2008a isolate 105 18S ribosomal RNA gene, partial sequence; internal transcribed spacer 1, 5.8S ribosomal RNA gene, and internal transcribed spacer 2, complete sequence; and 28S ribosomal RNA gene, partial sequence	OTU_207;size=679;	10	26	90	3	32	83	61	58	91	64	63	16	32	30	72	41	99	76	126	82	80	121	1	77	135	109	25	28	83	138	65	13	96	108	23	76	43	14	172	25	89	51	0	0	0	0	9	0
Auxarthron conjugatum 5.8S rRNA gene, 28S rRNA gene (partial), ITS1 and ITS2, isolate GFI 149	OTU_157;size=1162;	14	26	81	1	33	72	37	32	69	145	43	25	28	41	93	36	98	62	106	59	113	175	43	6	46	101	41	28	118	45	55	32	121	228	126	50	38	21	74	15	48	64	0	0	0	0	41	0
Ascomycota sp. I391 18S ribosomal RNA gene, partial sequence; internal transcribed spacer 1 and 5.8S ribosomal RNA gene, complete sequence; and internal transcribed spacer 2, partial sequence	OTU_167;size=995;	20	39	176	9	50	65	36	63	58	166	72	8	23	54	78	16	29	88	71	10	38	114	63	72	81	61	6	28	88	97	14	57	98	163	85	56	39	13	114	73	35	23	0	0	0	0	37	0
Acremonium sp. 11665 DLW-2010 18S ribosomal RNA gene, partial sequence; internal transcribed spacer 1, 5.8S ribosomal RNA gene, and internal transcribed spacer 2, complete sequence; and 28S ribosomal RNA gene, partial sequence	OTU_228;size=558;	9	19	61	4	6	28	6	31	28	131	11	11	27	1	21	0	18	22	0	14	89	30	0	12	38	0	16	22	26	89	6	55	566	41	203	26	42	2	705	56	0	19	0	0	0	0	76	0
Blastobotrys raffinosifermentans strain PMM10-1733L isolate ISHAM-ITS_ID MITS413 18S ribosomal RNA gene, partial sequence; internal transcribed spacer 1, 5.8S ribosomal RNA gene, and internal transcribed spacer 2, complete sequence; and 28S ribosomal RNA gene, partial sequence	OTU_246;size=499;	0	0	0	0	0	0	0	0	0	0	0	0	0	0	0	0	0	0	0	0	0	0	0	0	0	0	0	0	0	0	0	0	0	0	0	0	0	0	0	0	0	0	0	86	2475	0	0	0
Sporidiobolales sp. LM538 18S ribosomal RNA gene, partial sequence	OTU_164;size=1049;	59	86	106	2	47	111	48	48	106	188	118	35	33	89	149	31	64	43	30	12	246	53	0	20	31	86	25	40	66	97	31	47	59	39	34	27	42	4	64	11	25	90	0	0	0	0	17	0
Periconia macrospinosa 5S rRNA and partial 18S rRNA genes and ITS1 and 2, isolate 00023	OTU_194;size=772;	17	8	108	1	25	33	23	30	66	44	48	12	24	11	166	16	79	64	141	71	100	45	46	70	101	51	20	6	167	42	33	53	131	166	160	27	23	15	69	3	128	35	0	0	0	0	56	0
Acremonium pilosum genomic DNA containing ITS1, 5.8S rRNA gene and ITS2, strain CBS 125.70	OTU_169;size=987;	15	25	84	15	14	24	38	61	72	137	42	69	17	34	105	23	44	65	70	51	61	80	47	23	133	67	27	14	106	21	76	55	54	210	132	83	11	11	135	44	53	25	0	0	0	0	35	0
Ericoid mycorrhizal sp. Sd2 18S ribosomal RNA gene, partial sequence; internal transcribed spacer 1, 5.8S ribosomal RNA gene and internal transcribed spacer 2, complete sequence; and 28S ribosomal RNA gene, partial sequence	OTU_198;size=750;	27	22	115	1	13	39	37	45	75	118	117	19	16	21	71	48	25	62	117	91	37	82	39	32	40	42	21	19	183	42	57	52	233	151	70	50	27	19	89	30	43	29	0	0	0	0	27	0
Allomyces macrogynus 18S small subunit ribosomal RNA gene, partial sequence	OTU_332;size=285;	29	4	31	6	23	13	9	13	38	96	21	64	67	15	44	7	20	312	14	5	67	315	795	16	12	208	4	8	11	25	8	6	23	18	13	18	3	1	7	5	25	51	0	0	0	0	3	0
Cf. Phoma sp. HY-2004 18S ribosomal RNA gene, partial sequence; internal transcribed spacer 1, 5.8S ribosomal RNA gene, and internal transcribed spacer 2, complete sequence; and 28S ribosomal RNA gene, partial sequence	OTU_166;size=1006;	30	30	64	2	27	39	29	26	66	266	49	25	36	34	50	30	68	67	11	3	110	67	18	37	34	86	25	40	53	72	37	55	148	282	74	39	44	34	96	19	36	46	0	0	0	0	32	0
Hypocreales sp. GMG_PPb3 18S ribosomal RNA gene, partial sequence; internal transcribed spacer 1, 5.8S ribosomal RNA gene, and internal transcribed spacer 2, complete sequence; and 28S ribosomal RNA gene, partial sequence	OTU_163;size=1053;	0	12	43	1	24	64	12	51	83	24	133	8	2	0	143	11	14	75	88	68	70	10	10	23	50	2	28	2	211	46	14	29	76	60	414	63	41	1	179	1	95	11	0	0	0	0	143	0
Myrmecridium thailandicum strain CPC 21694 18S ribosomal RNA gene, partial sequence; internal transcribed spacer 1, 5.8S ribosomal RNA gene, and internal transcribed spacer 2, complete sequence; and 28S ribosomal RNA gene, partial sequence	OTU_199;size=750;	14	47	425	1	111	51	62	54	52	198	63	35	20	12	17	7	23	42	23	34	69	70	26	46	29	56	25	15	78	38	14	11	98	122	73	47	10	14	122	28	63	37	0	0	0	0	41	0
Glomus versiforme 18S rRNA gene (partial), ITS1, 5.8S rRNA gene, ITS2 and 28S rRNA gene (partial), strain BEG47, clone pHS036-13	OTU_418;size=163;	5	7	21	6	24	48	19	54	56	39	48	59	19	6	192	24	75	64	19	12	86	115	67	203	163	1	71	54	79	65	25	63	86	21	138	85	31	19	58	36	89	15	0	0	0	0	39	0
Anurofeca sp. LAH-2003 18S ribosomal RNA gene, partial sequence; internal transcribed spacer 1, complete sequence; and 5.8S ribosomal RNA gene, partial sequence	OTU_260;size=450;	7	44	249	4	4	101	149	15	15	120	200	18	6	23	266	4	15	95	74	82	45	144	42	6	31	52	14	6	72	11	37	15	39	47	41	20	8	8	23	14	141	30	0	0	0	0	15	0
Glomus tortuosum isolate G14-2 18S ribosomal RNA gene, partial sequence; internal transcribed spacer 1, 5.8S ribosomal RNA gene, and internal transcribed spacer 2, complete sequence; and 28S ribosomal RNA gene, partial sequence	OTU_211;size=663;	4	0	28	7	0	136	7	36	92	387	56	2	1	0	86	5	42	77	166	123	54	0	124	114	2	0	8	14	36	34	3	45	58	0	313	31	14	0	68	6	43	0	0	0	0	0	113	0
Fungal sp. C28 AR-2014 18S ribosomal RNA gene, partial sequence; internal transcribed spacer 1, 5.8S ribosomal RNA gene, and internal transcribed spacer 2, complete sequence; and 28S ribosomal RNA gene, partial sequence	OTU_1743;size=3;	48	5	20	0	0	1	112	35	2	35	7	17	0	0	0	88	0	124	11	0	207	0	0	54	217	0	352	0	0	774	12	68	21	0	22	49	14	17	3	0	0	0	0	0	0	0	12	0
Rhizoctonia sp. 85-387/Na 18S ribosomal RNA gene, partial sequence; internal transcribed spacer 1, 5.8S ribosomal RNA gene and internal transcribed spacer 2, complete sequence; and 28S ribosomal RNA gene, partial sequence	OTU_263;size=433;	0	0	0	0	0	0	0	0	0	0	0	0	0	0	0	0	0	0	0	0	0	0	0	0	0	0	0	0	0	0	0	0	0	0	0	0	0	0	0	0	0	0	0	75	2214	0	0	0
Ascomycete sp. VTT D-041022 18S rRNA gene (partial), ITS1, 5.8S rRNA gene, ITS2 and 28S rRNA gene (partial), isolate VTT D-041022	OTU_160;size=1080;	29	27	81	2	39	68	28	53	42	145	49	11	16	20	41	38	18	67	84	70	59	117	127	10	36	20	31	9	127	67	38	60	79	223	52	56	21	24	96	47	15	26	0	0	0	0	16	0
unidentified ascomycota sp. RH 10-1 18S rRNA gene and internal transcribed spacer 1 (ITS1), strain RH 10-1	OTU_231;size=554;	0	0	0	0	0	0	0	0	0	0	0	0	0	0	0	0	0	0	0	0	0	0	0	0	0	0	0	0	0	0	0	0	0	0	0	0	0	0	0	0	0	0	0	0	0	1	2259	0
Fusarium solani isolate 853 18S ribosomal RNA gene, partial sequence; internal transcribed spacer 1, 5.8S ribosomal RNA gene, and internal transcribed spacer 2, complete sequence; and 28S ribosomal RNA gene, partial sequence	OTU_1615;size=3;	18	20	74	5	16	47	26	28	47	98	86	20	14	33	128	23	48	69	82	44	150	32	109	57	41	70	54	21	79	20	52	16	122	165	47	63	39	28	46	29	65	9	0	0	0	0	15	0
Funneliformis mosseae 18S rRNA gene (partial), ITS1, 5.8S rRNA gene, ITS2 and 28S rRNA gene (partial), isolate Att109-28, clone pCK081-11	OTU_447;size=131;	22	3	2	1	22	0	8	8	136	27	18	0	43	0	45	3	9	0	147	142	9	130	0	14	0	24	1	7	818	9	0	0	167	158	0	43	157	10	25	17	1	22	0	0	0	0	0	0
Ambispora fennica 18S rRNA gene (partial), ITS1, 5.8S rRNA gene, ITS2 and 28S rRNA gene (partial), clone pMK094-10	OTU_349;size=267;	29	15	11	10	30	92	4	16	13	62	7	17	38	8	11	43	244	0	25	22	67	0	0	52	208	7	0	12	0	85	0	11	548	202	174	33	44	0	0	19	11	0	0	0	0	0	73	0
Penicillium sp. 6 BRO-2013 18S ribosomal RNA gene, partial sequence; internal transcribed spacer 1, 5.8S ribosomal RNA gene, and internal transcribed spacer 2, complete sequence; and 28S ribosomal RNA gene, partial sequence	OTU_236;size=527;	13	31	86	4	25	52	34	32	80	132	61	29	39	42	39	9	69	91	125	45	55	148	70	20	54	67	29	26	90	35	31	6	79	94	91	44	19	17	72	17	46	50	0	0	0	0	40	0
Chaetomium globosum genes for SSU rRNA, ITS1, 5.8S rRNA, ITS2, LSU rRNA, partial and complete sequence, strain: IFM 55623	OTU_185;size=859;	182	5	30	0	13	5	0	4	11	145	28	1	9	8	34	19	16	25	22	27	33	555	6	6	373	31	6	6	9	9	2	1	78	81	82	37	95	11	10	1	11	168	0	0	0	0	33	0
Septoriella phragmitis strain CPC 24118 18S ribosomal RNA gene, partial sequence; internal transcribed spacer 1, 5.8S ribosomal RNA gene, and internal transcribed spacer 2, complete sequence; and 28S ribosomal RNA gene, partial sequence	OTU_187;size=843;	30	27	35	4	32	138	48	45	133	45	25	9	27	19	127	22	39	21	21	13	425	14	49	21	83	72	18	10	85	45	39	28	77	46	70	73	19	14	22	44	27	5	0	0	0	0	31	0
Herpotrichiellaceae sp. LM456 18S ribosomal RNA gene, partial sequence	OTU_191;size=799;	0	0	0	0	0	0	0	0	0	0	0	0	0	0	0	0	0	0	0	0	0	0	0	0	0	0	0	0	0	0	0	0	0	0	0	0	0	0	0	0	0	0	0	0	0	1914	252	0
Acremonium psammosporum strain H28 18S ribosomal RNA gene, partial sequence; internal transcribed spacer 1, 5.8S ribosomal RNA gene, and internal transcribed spacer 2, complete sequence; and 28S ribosomal RNA gene, partial sequence	OTU_182;size=864;	11	35	76	4	21	26	44	46	47	142	50	16	25	31	99	37	52	21	84	52	67	116	47	46	40	67	35	24	32	38	5	12	81	133	124	66	21	21	100	18	48	46	0	0	0	0	52	0
Thyronectria coryli strain NeCo1 18S ribosomal RNA gene, partial sequence; internal transcribed spacer 1, 5.8S ribosomal RNA gene, and internal transcribed spacer 2, complete sequence; and 28S ribosomal RNA gene, partial sequence	OTU_171;size=962;	12	0	45	1	5	23	67	28	29	3	24	25	7	0	197	27	39	39	92	39	97	65	52	18	113	38	48	16	167	11	9	28	186	62	88	81	40	0	184	16	109	0	0	0	0	0	26	0
Rhodotorula cresolica CBS 7998 ITS region; from TYPE material >gi|20452296|gb|AF444570.1| Rhodotorula cresolica strain CBS 7998 18S ribosomal RNA gene, partial sequence; internal transcribed spacer 1, 5.8S ribosomal RNA gene, and internal transcribed spacer 2, complete sequence; and 28S ribosomal RNA gene, partial sequence >gi|663440552|gb|KJ706325.1| Rhodotorula cresolica strain DBMY106 18S ribo…	OTU_219;size=612;	5	9	43	3	22	44	34	25	27	78	50	22	32	25	0	20	46	18	291	153	155	59	0	31	49	45	8	12	21	25	8	44	124	242	86	38	19	10	65	33	44	23	0	0	0	0	46	0
Coprinopsis candidolanata voucher 794 18S ribosomal RNA gene, internal transcribed spacer 1, 5.8S ribosomal RNA gene, internal transcribed spacer 2, and 28S ribosomal RNA gene, region	OTU_244;size=505;	5	12	51	4	13	37	25	59	33	127	72	12	27	25	45	11	30	91	141	70	82	62	61	30	109	43	17	18	93	52	26	20	89	138	41	62	19	11	106	40	50	22	0	0	0	0	25	0
Stromatonectria caraganae strain CBS 125579 18S ribosomal RNA gene, partial sequence; and internal transcribed spacer 1, 5.8S ribosomal RNA gene, internal transcribed spacer 2, and 28S ribosomal RNA gene, complete sequence	OTU_173;size=953;	27	25	121	0	16	63	43	58	55	102	41	18	15	52	39	35	38	92	73	43	8	75	71	18	57	69	31	15	56	29	50	49	99	191	40	56	37	13	62	17	43	36	0	0	0	0	19	0
Fungal sp. C28 AR-2014 18S ribosomal RNA gene, partial sequence; internal transcribed spacer 1, 5.8S ribosomal RNA gene, and internal transcribed spacer 2, complete sequence; and 28S ribosomal RNA gene, partial sequence	OTU_288;size=364;	13	13	84	2	20	169	22	16	47	54	197	23	12	4	49	3	62	10	25	20	69	58	31	10	83	32	11	22	98	81	50	41	62	25	0	23	11	137	336	4	66	1	0	0	0	0	0	0
Glomus sp. W3349 18S rRNA gene (partial), ITS1, 5.8S rRNA gene, ITS2 and 28S rRNA gene (partial), clone pMK007-2	OTU_241;size=511;	6	5	28	1	34	71	21	15	12	49	31	36	7	6	93	25	45	16	42	33	119	75	30	27	55	23	12	17	49	30	23	33	724	46	41	21	20	13	61	26	34	18	0	0	0	0	9	0
Allomyces macrogynus 18S small subunit ribosomal RNA gene, partial sequence	OTU_217;size=623;	0	5	378	0	0	50	2	0	2	6	2	0	2	49	0	3	1	0	6	0	0	1225	0	0	0	0	0	3	0	5	1	7	0	0	0	0	0	0	0	1	0	325	0	0	0	1	0	0
Dinemasporium pseudostrigosum strain CBS 717.85 18S ribosomal RNA gene, partial sequence; internal transcribed spacer 1, 5.8S ribosomal RNA gene, and internal transcribed spacer 2, complete sequence; and 28S ribosomal RNA gene, partial sequence	OTU_201;size=715;	0	0	0	0	0	0	0	0	0	0	0	0	0	0	0	0	0	0	0	0	0	0	0	0	0	0	0	0	0	0	0	0	0	0	0	0	0	0	0	0	1	0	0	0	0	0	2057	1
Hypocreales sp. LM421 18S ribosomal RNA gene, partial sequence	OTU_178;size=927;	0	1	1	0	5	4	2	0	3	94	2	32	0	2	0	0	2	619	0	0	34	26	0	8	26	0	0	462	53	0	24	0	566	0	13	1	2	0	48	0	0	11	0	0	0	0	5	0
Cordyceps prolifica genes for 18S rRNA, ITS1, 5.8S rRNA, ITS2, 28S rRNA, partial and complete sequence	OTU_669;size=46;	10	14	936	5	6	61	12	5	17	2	47	14	3	9	6	1	47	7	0	5	38	6	3	44	21	5	3	3	9	24	3	100	253	9	126	19	5	53	30	10	0	2	0	0	0	0	50	0
Ascomycete sp. VTT D-041031 18S rRNA gene (partial), ITS1, 5.8S rRNA gene, ITS2 and 28S rRNA gene (partial), isolate VTT D-041031	OTU_170;size=967;	9	21	89	6	33	48	28	45	39	112	42	22	19	25	53	27	44	100	69	92	77	181	35	18	35	62	7	24	60	25	32	17	83	150	49	27	11	16	77	28	42	12	0	0	0	0	17	0
Collembolispora barbata culture-collection CBS:115944 18S ribosomal RNA gene, partial sequence; internal transcribed spacer 1, 5.8S ribosomal RNA gene, and internal transcribed spacer 2, complete sequence; and 28S ribosomal RNA gene, partial sequence	OTU_189;size=818;	6	12	112	1	29	23	38	55	71	113	50	10	32	14	59	16	19	35	60	26	182	37	28	110	175	8	6	14	59	59	2	23	58	81	134	43	50	20	31	22	20	12	0	0	0	0	53	0
Acremonium sp. YT04 18S ribosomal RNA gene, partial sequence; internal transcribed spacer 1, 5.8S ribosomal RNA gene, and internal transcribed spacer 2, complete sequence; and 28S ribosomal RNA gene, partial sequence	OTU_234;size=538;	8	13	90	1	12	34	41	65	69	156	37	40	21	37	45	5	32	109	8	28	131	37	71	13	55	35	22	32	51	66	30	17	78	114	96	35	3	18	92	8	16	53	0	0	0	0	48	0
Phialophora graminicola P7 and P8 18S, 5.8S and 26S rRNA genes, partial sequence	OTU_226;size=563;	7	13	125	8	118	31	4	12	18	14	11	123	14	4	75	12	164	31	10	14	73	22	34	59	95	35	27	11	31	172	20	38	95	173	45	32	30	44	16	14	62	9	0	0	0	0	17	0
Fungal sp. C28 AR-2014 18S ribosomal RNA gene, partial sequence; internal transcribed spacer 1, 5.8S ribosomal RNA gene, and internal transcribed spacer 2, complete sequence; and 28S ribosomal RNA gene, partial sequence	OTU_303;size=335;	2	0	5	0	17	231	0	2	13	9	132	8	72	7	269	6	0	0	0	6	0	95	0	26	31	0	17	3	0	20	28	112	1	485	7	6	161	0	6	12	121	41	0	0	0	0	3	0
Coniochaeta ligniaria strain Fungi_SG_8 18S ribosomal RNA gene, partial sequence; internal transcribed spacer 1 and 5.8S ribosomal RNA gene, complete sequence; and internal transcribed spacer 2, partial sequence	OTU_197;size=759;	10	37	111	2	34	28	14	5	77	148	105	18	24	17	22	8	59	45	123	28	86	83	48	7	48	54	17	11	33	32	3	1	147	179	102	33	11	6	20	1	16	43	0	0	0	0	47	0
Termitomyces sp. T984 18S ribosomal RNA gene, partial sequence; internal transcribed spacer 1, 5.8S ribosomal RNA gene, and internal transcribed spacer 2, complete sequence; and 28S ribosomal RNA gene, partial sequence	OTU_336;size=281;	433	5	67	10	21	5	8	120	16	24	5	110	3	3	44	19	49	0	21	15	221	0	9	55	231	0	0	11	18	68	2	39	70	7	19	82	19	0	19	43	17	0	0	0	0	0	8	0
Leohumicola minima strain DAOM 232587 18S ribosomal RNA gene, partial sequence; internal transcribed spacer 1, 5.8S ribosomal RNA gene, and internal transcribed spacer 2, complete sequence; and 28S ribosomal RNA gene, partial sequence	OTU_1752;size=3;	10	18	52	3	21	25	12	38	26	55	37	19	17	16	90	19	95	50	45	20	70	76	4	16	59	2	12	21	101	45	0	29	161	94	30	36	1	327	70	11	39	18	0	0	0	0	9	0
Lauriomyces heliocephalus isolate CBS 112054 18S ribosomal RNA gene, partial sequence; internal transcribed spacer 1, 5.8S ribosomal RNA gene, and internal transcribed spacer 2, complete sequence; and 28S ribosomal RNA gene, partial sequence	OTU_247;size=495;	7	16	88	1	19	63	16	46	62	60	31	19	22	10	86	45	23	58	20	40	154	7	134	44	22	22	20	3	84	45	8	57	117	110	74	39	40	47	55	20	7	4	0	0	0	0	21	0
Cordyceps prolifica genes for 18S rRNA, ITS1, 5.8S rRNA, ITS2, 28S rRNA, partial and complete sequence	OTU_225;size=570;	8	31	49	3	18	43	13	20	54	38	25	70	0	11	95	12	58	16	30	7	55	114	18	23	19	0	16	8	77	51	30	106	102	11	41	4	15	453	12	6	20	43	0	0	0	0	30	0
Elaphocordyceps sp. 20124730e 18S ribosomal RNA gene, partial sequence; internal transcribed spacer 1, 5.8S ribosomal RNA gene, and internal transcribed spacer 2, complete sequence; and 28S ribosomal RNA gene, partial sequence	OTU_192;size=777;	17	29	82	4	15	32	27	10	28	111	38	3	32	29	27	25	37	120	112	47	75	72	38	8	72	52	11	16	75	22	4	22	40	110	35	54	20	30	122	49	19	66	0	0	0	0	16	0
Spirosphaera floriformis strain CBS 402.52 18S ribosomal RNA gene, partial sequence; internal transcribed spacer 1, 5.8S ribosomal RNA gene, and internal transcribed spacer 2, complete sequence; and 28S ribosomal RNA gene, partial sequence	OTU_269;size=401;	10	12	21	2	27	29	25	30	19	37	14	11	24	9	78	30	95	147	40	40	127	36	14	39	29	14	12	7	134	60	17	37	107	84	105	43	44	11	95	24	57	13	0	0	0	0	34	0
Basidiobolus microsporus small subunit ribosomal RNA gene, partial sequence	OTU_402;size=191;	9	6	41	3	11	22	36	30	22	59	34	56	14	24	115	21	35	28	17	11	129	158	14	48	125	38	18	23	23	67	9	50	78	68	55	50	28	11	44	69	61	44	0	0	0	0	26	0
Phialocephala humicola CBS 420.73 ITS region; from TYPE material >gi|626391634|ref|NR_119413.1| Phialocephala xalapensis CBS 218.86 ITS region; from TYPE material >gi|20136202|gb|AF486128.1| Phialocephala xalapensis strain CBS 218.86 16S ribosomal RNA gene, partial sequence; internal transcribed spacer 1, 5.8S ribosomal RNA gene and internal transcribed spacer 2, complete sequence; and 28S riboso…	OTU_186;size=848;	16	31	107	1	31	33	51	46	50	101	82	12	12	27	62	21	151	25	14	32	131	63	35	18	32	62	16	8	29	13	7	27	72	99	59	55	17	15	62	43	12	16	0	0	0	0	20	0
Basidiobolus microsporus small subunit ribosomal RNA gene, partial sequence	OTU_664;size=47;	12	10	37	4	16	31	24	27	33	47	29	43	16	24	93	27	45	66	25	13	99	135	33	48	98	34	15	16	7	35	1	40	75	67	98	85	19	8	72	65	44	58	0	0	0	0	34	0
Myrothecium sp. BBA69174 18S rRNA gene, 5.8S rRNA gene, 28S rRNA gene (partial), internal transcribed spacer 1 (ITS1) and internal transcribed spacer 2 (ITS2), strain BBA 69174	OTU_183;size=863;	8	10	53	3	12	47	13	37	51	133	28	2	18	24	45	31	4	74	21	70	29	335	25	6	43	38	13	10	32	10	81	4	24	46	37	18	29	8	80	36	58	138	0	0	0	0	18	0
Fibulochlamys chilensis 18S rRNA gene (partial), 5.8S rRNA gene, 28S rRNA gene (partial), ITS1 and ITS2, strain CBS 123018	OTU_278;size=384;	17	4	40	4	12	36	13	19	49	62	22	18	14	8	85	11	22	36	47	54	152	103	23	35	63	28	12	22	38	19	38	24	100	149	67	45	20	9	70	46	67	49	0	0	0	0	21	0
Sporidiobolales sp. LM596 18S ribosomal RNA gene, partial sequence	OTU_322;size=302;	0	17	85	0	11	55	16	35	73	65	49	39	23	26	21	19	20	30	87	10	94	17	117	60	0	54	0	25	109	14	25	16	140	178	71	40	21	6	32	3	12	5	0	0	0	0	30	0
Funneliformis mosseae 18S rRNA gene (partial), ITS1, 5.8S rRNA gene, ITS2 and 28S rRNA gene (partial), isolate Att109-28, clone pCK081-11	OTU_287;size=366;	10	6	0	0	4	2	12	0	120	28	28	4	19	0	10	0	22	13	130	125	0	78	0	0	0	103	0	10	345	6	0	1	105	371	0	16	125	0	13	3	10	24	0	0	0	0	0	0
Neofabraea malicorticis 18S ribosomal RNA gene, partial sequence; internal transcribed spacer 1, 5.8S ribosomal RNA gene, and internal transcribed spacer 2, complete sequence; and 28S ribosomal RNA gene, partial sequence	OTU_229;size=558;	0	0	0	0	0	0	0	0	0	0	0	0	0	0	0	0	0	0	0	0	0	0	0	0	0	0	0	0	0	0	0	0	0	0	0	0	0	0	0	0	0	0	0	0	1	0	1742	0
Paecilomyces marquandii genes for 18S rRNA, ITS1, 5.8S rRNA, ITS2, 28S rRNA, partial and complete sequence, strain:NBRC 31966	OTU_193;size=775;	11	16	111	0	10	87	29	42	60	137	79	26	14	30	33	6	19	43	44	18	14	19	15	6	74	50	19	9	127	19	14	1	15	173	55	50	9	7	127	22	23	24	0	0	0	0	21	0
Leohumicola minima strain DAOM 232587 18S ribosomal RNA gene, partial sequence; internal transcribed spacer 1, 5.8S ribosomal RNA gene, and internal transcribed spacer 2, complete sequence; and 28S ribosomal RNA gene, partial sequence	OTU_212;size=651;	0	0	0	0	0	0	0	0	0	0	0	0	0	0	0	0	0	0	0	0	0	0	0	0	0	0	0	0	0	0	0	0	0	0	0	0	0	0	0	0	0	0	0	29	1618	0	0	0
Mycena stylobates voucher 455 18S ribosomal RNA gene, internal transcribed spacer 1, 5.8S ribosomal RNA gene, internal transcribed spacer 2, and 28S ribosomal RNA gene, region	OTU_283;size=373;	25	29	154	4	5	109	42	28	158	180	3	26	8	0	0	6	87	59	32	22	13	0	0	67	69	0	10	2	80	7	1	207	147	0	33	3	7	0	0	4	0	0	0	0	0	0	7	0
Arachnopeziza delicatula voucher TNS-F12770 18S ribosomal RNA gene, partial sequence; internal transcribed spacer 1, 5.8S ribosomal RNA gene, and internal transcribed spacer 2, complete sequence; and 28S ribosomal RNA gene, partial sequence	OTU_190;size=816;	0	0	0	0	0	0	0	0	0	0	0	0	0	0	0	0	0	0	0	0	0	0	0	0	0	0	0	0	0	0	0	0	0	0	0	0	0	0	0	0	0	0	0	0	0	0	0	1625
Rhizoctonia sp. AG-A gene for 18S ribosomal RNA	OTU_320;size=304;	0	1	3	0	4	703	1	2	2	1	7	4	3	0	16	4	18	0	2	3	23	0	638	12	4	4	0	2	3	7	0	31	21	7	6	70	5	0	0	2	7	0	0	0	0	0	2	0
Glomus sp. 18 SUN-2011 isolate f9-5 18S ribosomal RNA gene, partial sequence; internal transcribed spacer 1, 5.8S ribosomal RNA gene, and internal transcribed spacer 2, complete sequence; and 28S ribosomal RNA gene, partial sequence	OTU_457;size=126;	1	7	16	6	5	62	20	13	41	65	31	30	5	8	89	11	42	111	30	2	24	178	147	23	72	3	76	16	125	91	17	13	17	11	17	12	9	18	27	47	28	35	0	0	0	0	7	0
Leohumicola minima strain DAOM 232587 18S ribosomal RNA gene, partial sequence; internal transcribed spacer 1, 5.8S ribosomal RNA gene, and internal transcribed spacer 2, complete sequence; and 28S ribosomal RNA gene, partial sequence	OTU_208;size=678;	8	12	54	0	8	33	32	23	53	68	49	43	5	13	64	11	65	72	29	36	129	64	10	18	61	37	26	19	48	23	12	7	52	125	37	75	9	13	30	49	32	21	0	0	0	0	13	0
Spathaspora sp. UFMG-CM-Y306 small subunit ribosomal RNA gene, partial sequence; internal transcribed spacer 1, 5.8S ribosomal RNA gene, and internal transcribed spacer 2, complete sequence; and large subunit ribosomal RNA gene, partial sequence	OTU_202;size=709;	0	0	0	0	0	0	0	104	0	7	0	12	0	0	0	0	0	0	0	0	0	0	0	0	2	0	0	0	0	0	0	1156	0	0	209	24	0	0	0	0	0	0	0	0	0	0	72	0
Scutellospora sp. JDP-2013 genomic DNA containing 18S rRNA gene (partial), ITS1, 5.8S rRNA gene, ITS2 and 28S rRNA gene (partial), isolate S.Alt, clone Alt7.5	OTU_378;size=223;	5	0	78	2	31	3	60	25	13	2	17	52	53	0	113	25	186	19	30	45	172	3	5	36	95	3	43	7	137	12	0	28	14	28	16	29	11	3	100	18	54	0	0	0	0	0	11	0
Fungal sp. KRP27 internal transcribed spacer 1, partial sequence; 5.8S ribosomal RNA gene, complete sequence; and internal transcribed spacer 2, partial sequence	OTU_209;size=669;	3	9	19	1	23	21	19	32	27	84	41	15	6	15	64	29	69	19	73	21	41	85	0	35	153	30	18	12	76	35	36	26	45	125	42	43	23	6	46	27	33	34	0	0	0	0	12	0
Cordyceps cicadae genes for 18S rRNA, ITS1, 5.8S rRNA, ITS2, 28S rRNA, partial and complete sequence, strain:IFO 33259	OTU_205;size=687;	7	33	75	1	25	12	2	1	28	110	93	12	21	14	39	18	21	20	68	37	22	57	25	1	41	62	7	3	21	13	0	0	102	295	126	59	26	3	0	0	7	16	0	0	0	0	43	0
Arthopyreniaceae sp. GMG_P1 18S ribosomal RNA gene, partial sequence; internal transcribed spacer 1, 5.8S ribosomal RNA gene, and internal transcribed spacer 2, complete sequence; and 28S ribosomal RNA gene, partial sequence	OTU_221;size=609;	6	18	61	1	19	41	31	36	29	113	62	33	23	22	64	13	40	37	111	30	126	36	26	24	32	20	23	14	29	42	17	13	49	156	54	12	20	11	5	16	19	12	0	1	0	0	13	0
Basidioascus undulatus strain DAOM 241961 small subunit ribosomal RNA gene, partial sequence	OTU_259;size=453;	2	0	20	0	2	0	14	4	21	14	0	13	9	10	22	0	16	6	17	14	95	6	31	5	6	51	21	45	69	67	18	83	120	261	147	39	26	36	89	68	17	18	1	0	0	0	57	0
Pochonia suchlasporia isolate GMG_PCu1 18S ribosomal RNA gene, partial sequence; internal transcribed spacer 1, 5.8S ribosomal RNA gene, and internal transcribed spacer 2, complete sequence; and 28S ribosomal RNA gene, partial sequence	OTU_218;size=615;	23	33	105	0	35	27	19	36	43	117	27	31	6	65	13	14	82	73	20	14	37	35	62	12	58	12	1	7	103	7	32	12	70	68	45	30	35	15	26	38	39	9	0	0	0	0	20	0
Umbelopsis sp. C_1_BESC_294ad 18S ribosomal RNA gene, partial sequence; internal transcribed spacer 1, 5.8S ribosomal RNA gene, and internal transcribed spacer 2, complete sequence; and 28S ribosomal RNA gene, partial sequence	OTU_340;size=277;	12	31	49	0	17	37	14	17	49	118	40	13	22	34	31	10	26	52	54	46	76	114	33	8	29	57	20	9	50	24	23	15	53	108	69	23	11	8	50	18	20	39	0	0	0	0	26	0
Tomentella bryophila isolate FFP1020 18S ribosomal RNA gene, internal transcribed spacer 1, 5.8S ribosomal RNA gene, internal transcribed spacer 2, and 28S ribosomal RNA gene, region	OTU_230;size=556;	0	0	0	0	0	0	0	0	0	0	0	0	0	0	0	0	0	0	0	0	0	0	0	0	0	0	0	0	0	0	0	0	0	0	0	0	0	0	0	0	0	0	0	0	0	0	1543	0
Basidiobolus haptosporus small subunit ribosomal RNA gene, partial sequence	OTU_372;size=232;	2	10	44	2	7	20	25	38	21	38	44	40	15	19	122	33	19	22	29	17	44	38	22	52	158	19	8	11	18	36	3	63	42	46	65	96	30	3	70	65	45	19	0	0	0	0	17	0
Lewia infectoria 18S ribosomal RNA gene, partial sequence; internal transcribed spacer 1, 5.8S ribosomal RNA gene and internal transcribed spacer 2, complete sequence; and 28S ribosomal RNA gene, partial sequence >gi|32394870|gb|AY154692.1| Lewia infectoria 18S ribosomal RNA gene, partial sequence; internal transcribed spacer 1, 5.8S ribosomal RNA gene and internal transcribed spacer 2, complete …	OTU_368;size=238;	4	4	0	0	75	19	12	8	342	63	12	62	7	14	0	0	34	16	0	11	80	14	0	32	0	0	18	1	0	23	0	0	11	18	123	22	1	3	451	4	0	0	0	0	0	0	40	0
Mycena stylobates voucher 455 18S ribosomal RNA gene, internal transcribed spacer 1, 5.8S ribosomal RNA gene, internal transcribed spacer 2, and 28S ribosomal RNA gene, region	OTU_302;size=336;	15	17	149	4	3	99	42	20	203	178	1	14	9	0	6	5	63	78	6	5	8	0	0	73	66	0	10	4	96	3	8	178	116	0	8	1	15	0	5	1	0	1	0	0	0	0	1	0
Cladophialophora minutissima 18S ribosomal RNA gene, partial sequence; internal transcribed spacer 1, 5.8S ribosomal RNA gene, and internal transcribed spacer 2, complete sequence; and 28S ribosomal RNA gene, partial sequence	OTU_214;size=634;	0	0	0	0	0	0	0	0	0	0	0	0	0	0	0	0	0	0	0	0	0	0	0	0	0	0	0	0	0	0	0	0	0	0	0	0	0	0	0	0	0	0	0	32	1453	0	0	0
Alternaria japonica 18S ribosomal RNA gene, partial sequence; internal transcribed spacer 1, 5.8S ribosomal RNA gene and internal transcribed spacer 2, complete sequence; and 28S ribosomal RNA gene, partial sequence	OTU_222;size=606;	5	7	38	1	8	19	14	18	30	55	32	17	6	6	95	20	62	38	219	54	36	45	18	21	44	37	8	1	110	19	13	46	16	86	30	12	11	7	57	13	52	32	0	0	0	0	2	0
Hygrocybe citrinopallida strain GG312_86 internal transcribed spacer 1, partial sequence; 5.8S ribosomal RNA gene, complete sequence; and internal transcribed spacer 2, partial sequence	OTU_277;size=385;	10	5	47	2	12	43	11	25	29	36	18	31	116	1	46	11	40	24	26	4	126	65	17	22	87	52	40	18	16	45	3	15	89	20	42	48	79	0	45	13	26	7	0	0	0	0	15	0
Trichosporon montevideense strain PMM10-28-L isolate ISHAM-ITS_ID MITS2730 18S ribosomal RNA gene, partial sequence; internal transcribed spacer 1, 5.8S ribosomal RNA gene, and internal transcribed spacer 2, complete sequence; and 28S ribosomal RNA gene, partial sequence	OTU_206;size=679;	5	6	16	0	4	13	7	11	16	52	2	2	5	0	57	3	9	24	19	24	40	31	0	2	21	23	11	6	81	40	31	19	80	218	101	67	34	50	199	37	25	10	0	0	0	0	23	0
Fungal sp. T3PB4 small subunit ribosomal RNA gene, partial sequence; internal transcribed spacer 1, 5.8S ribosomal RNA gene, and internal transcribed spacer 2, complete sequence; and large subunit ribosomal RNA gene, partial sequence	OTU_300;size=338;	12	0	88	4	25	5	7	34	52	7	2	30	21	0	44	27	43	0	28	16	457	0	0	38	89	5	6	25	4	35	1	5	52	5	18	189	6	0	0	16	10	0	0	0	0	0	3	0
Basidioascus magus strain DAOM 241948 small subunit ribosomal RNA gene, partial sequence	OTU_215;size=634;	3	4	2	0	3	11	4	2	3	4	18	5	0	4	7	1	6	13	68	5	11	45	46	11	7	14	18	13	78	43	17	19	156	235	52	40	38	27	159	171	7	13	0	0	0	0	16	0
Rhodotorula sp. BF98 ITS region containing 18S rRNA gene, ITS1, 5.8S rRNA gene, ITS2 and 28S rRNA gene	OTU_328;size=293;	5	6	12	0	14	17	17	17	13	92	32	13	8	30	40	2	39	33	79	7	45	89	29	14	23	50	15	15	50	49	6	9	66	90	63	51	2	18	89	27	69	27	0	0	0	0	25	0
Sticta limbata genes for 18S rRNA, ITS1, 5.8S rRNA, ITS2, 28S rRNA, partial and complete sequence, specimen_voucher:Takahashi 2140 (HIRO)	OTU_304;size=334;	2	6	30	1	5	9	19	22	42	47	22	9	12	22	150	7	54	38	75	28	30	46	45	12	30	44	36	15	0	21	32	17	15	49	37	73	52	16	54	35	86	23	0	0	0	0	16	0
Leohumicola minima strain DAOM 232587 18S ribosomal RNA gene, partial sequence; internal transcribed spacer 1, 5.8S ribosomal RNA gene, and internal transcribed spacer 2, complete sequence; and 28S ribosomal RNA gene, partial sequence	OTU_213;size=644;	5	9	79	2	15	19	58	29	60	31	20	26	34	25	27	8	55	7	67	44	55	105	9	26	51	32	8	32	12	29	4	18	113	22	19	34	9	7	101	23	39	3	0	0	0	0	11	1
Agaricaceae sp. 710 18S ribosomal RNA gene, partial sequence; internal transcribed spacer 1, 5.8S ribosomal RNA gene, and internal transcribed spacer 2, complete sequence; and 28S ribosomal RNA gene, partial sequence	OTU_345;size=269;	12	0	17	15	12	10	3	13	24	7	18	108	34	0	105	30	86	0	82	29	115	62	0	92	40	0	0	15	23	116	1	13	123	0	12	36	21	0	8	38	23	23	0	0	0	0	0	0
Lecanoromycetidae sp. RB-2011 voucher LF5GA5A12 18S ribosomal RNA gene, partial sequence; internal transcribed spacer 1, 5.8S ribosomal RNA gene, and internal transcribed spacer 2, complete sequence; and 28S ribosomal RNA gene, partial sequence	OTU_248;size=494;	0	0	0	0	0	0	0	0	0	0	0	0	0	0	0	0	0	0	0	0	0	0	0	0	0	0	0	0	0	0	0	0	0	0	0	0	0	0	0	0	0	0	0	34	1331	0	0	0
Galerina pseudocamerina voucher SES 3059 18S ribosomal RNA gene, partial sequence; internal transcribed spacer 1 and 5.8S ribosomal RNA gene, complete sequence; and internal transcribed spacer 2, partial sequence	OTU_360;size=248;	4	4	27	2	12	15	3	12	7	10	23	35	25	7	41	15	12	20	42	8	37	61	43	12	574	10	3	47	9	10	10	13	39	13	6	27	6	0	23	21	19	39	0	0	0	0	1	0
Lopadostoma sp. HV-2014e strain LQM 18S ribosomal RNA gene, partial sequence; internal transcribed spacer 1, 5.8S ribosomal RNA gene, and internal transcribed spacer 2, complete sequence; and 28S ribosomal RNA gene, partial sequence	OTU_233;size=552;	4	4	116	2	23	50	9	21	48	35	30	13	51	1	65	1	7	15	38	28	117	20	40	6	4	17	10	7	44	98	3	32	99	47	33	36	6	18	73	13	32	0	0	0	0	0	10	0
Rhizophagus intraradices genomic DNA containing 18S rRNA gene, ITS1, 5.8S rRNA gene, ITS2 and 28S rRNA gene, strain MUCL52327, clone pSC-Ri007	OTU_220;size=609;	0	2	18	0	4	1	4	8	6	15	0	5	1	5	0	7	49	18	0	0	81	25	6	37	49	47	115	32	57	58	34	62	115	99	95	36	59	45	39	21	8	18	0	0	0	0	28	0
Mucoromycotina sp. MIB 8355 voucher M.I. Bidartondo:8355 clone 1 internal transcribed spacer 1, partial sequence; 5.8S ribosomal RNA gene and internal transcribed spacer 2, complete sequence; and 28S ribosomal RNA gene, partial sequence	OTU_2037;size=2;	0	0	0	0	0	0	0	0	0	0	0	0	0	0	0	0	0	0	0	0	0	0	0	0	0	0	0	0	0	0	0	0	0	0	0	0	0	0	0	0	0	0	0	0	0	0	1304	0
Basidiobolus haptosporus small subunit ribosomal RNA gene, partial sequence	OTU_722;size=39;	9	5	24	0	9	36	12	24	19	56	32	12	5	37	72	14	43	27	91	22	128	58	18	21	40	40	5	13	20	31	16	23	70	55	30	19	19	5	36	21	27	38	0	0	0	0	16	0
Fungal sp. AB2 AR-2014 18S ribosomal RNA gene, partial sequence; internal transcribed spacer 1, 5.8S ribosomal RNA gene, and internal transcribed spacer 2, complete sequence; and 28S ribosomal RNA gene, partial sequence	OTU_224;size=598;	10	45	168	12	11	148	65	39	9	8	83	35	7	0	92	7	32	0	5	0	46	9	0	16	32	0	6	9	22	62	28	30	32	0	26	33	23	0	64	46	19	0	0	0	0	0	6	0
Sistotrema brinkmannii 18S ribosomal RNA gene, partial sequence; internal transcribed spacer 1, 5.8S ribosomal RNA gene, and internal transcribed spacer 2, complete sequence; and 28S ribosomal RNA gene, partial sequence	OTU_358;size=249;	12	3	13	2	3	54	18	28	26	0	10	24	475	3	14	8	15	2	0	5	43	29	3	16	294	0	0	3	14	37	13	13	27	0	1	6	27	0	1	10	5	7	0	0	0	0	4	0
Cephaliophora tropica strain xsd08001 18S ribosomal RNA gene, partial sequence; internal transcribed spacer 1, 5.8S ribosomal RNA gene, and internal transcribed spacer 2, complete sequence; and 28S ribosomal RNA gene, partial sequence	OTU_232;size=553;	8	6	30	0	13	62	19	16	11	23	12	11	4	11	30	7	18	25	73	93	65	80	10	0	55	58	3	6	51	36	34	6	34	63	118	16	9	11	30	4	25	25	0	0	0	0	35	0
Rhinocladiella sp. 01001b 18S ribosomal RNA gene, partial sequence; internal transcribed spacer 1, 5.8S ribosomal RNA gene, and internal transcribed spacer 2, complete sequence; and 28S ribosomal RNA gene, partial sequence	OTU_243;size=506;	5	24	36	2	13	21	18	40	34	71	21	2	13	19	89	1	13	32	83	17	43	63	25	0	40	38	22	18	71	31	5	13	11	113	73	23	12	8	8	13	29	7	0	0	0	0	25	0
Cladophialophora chaetospira strain CBS 514.63 18S ribosomal RNA gene, partial sequence; internal transcribed spacer 1, 5.8S ribosomal RNA gene, and internal transcribed spacer 2, complete sequence; and 28S ribosomal RNA gene, partial sequence	OTU_375;size=224;	2	14	32	0	4	31	10	3	33	33	20	0	18	6	42	7	13	33	34	18	127	37	67	28	91	7	8	4	26	19	6	23	216	50	0	4	56	10	71	9	5	21	0	0	0	0	0	0
Rhodotorula sp. BF98 ITS region containing 18S rRNA gene, ITS1, 5.8S rRNA gene, ITS2 and 28S rRNA gene	OTU_235;size=538;	11	9	9	4	13	23	30	14	49	27	13	19	9	35	79	10	16	6	150	63	18	64	26	31	38	14	22	5	0	70	0	13	15	84	20	7	0	0	75	12	89	5	0	0	0	0	9	0
Myrmecridium thailandicum strain CPC 21694 18S ribosomal RNA gene, partial sequence; internal transcribed spacer 1, 5.8S ribosomal RNA gene, and internal transcribed spacer 2, complete sequence; and 28S ribosomal RNA gene, partial sequence	OTU_249;size=492;	15	2	4	0	16	46	20	16	16	13	63	7	0	2	31	1	48	11	0	7	9	11	24	39	17	2	1	14	43	11	3	95	139	0	164	13	4	71	156	4	5	0	0	0	0	0	53	0
Bartalinia pondoensis isolate CCTU 459 18S ribosomal RNA gene, partial sequence; internal transcribed spacer 1, 5.8S ribosomal RNA gene, and internal transcribed spacer 2, complete sequence; and large subunit ribosomal RNA gene, partial sequence	OTU_253;size=478;	8	28	40	1	5	17	19	47	28	31	59	20	5	6	116	21	16	28	12	5	73	9	24	30	60	40	21	7	80	3	11	12	37	105	12	30	8	8	52	8	31	8	0	0	0	0	4	0
Paraglomus laccatum 18S rRNA gene (partial), ITS1, 5.8S rRNA gene, ITS2 and 28S rRNA gene (partial), clone pHS038-1	OTU_337;size=278;	10	1	13	0	5	65	1	36	115	13	8	4	5	6	249	20	6	6	5	9	110	7	0	13	29	6	34	19	4	74	30	8	35	43	1	11	7	21	0	7	140	0	0	0	0	0	0	0
Bryopsidales sp. LM679 18S ribosomal RNA gene, partial sequence	OTU_313;size=316;	14	16	28	6	4	16	9	13	48	23	14	5	11	6	27	3	55	43	21	22	75	20	0	5	17	11	6	26	18	45	0	18	386	20	36	7	12	5	52	7	2	5	0	0	0	0	7	0
Sistotrema brinkmannii 18S ribosomal RNA gene, partial sequence; internal transcribed spacer 1, 5.8S ribosomal RNA gene, and internal transcribed spacer 2, complete sequence; and 28S ribosomal RNA gene, partial sequence	OTU_242;size=507;	2	8	26	0	3	6	7	27	15	7	8	10	4	4	22	2	26	33	3	14	36	37	16	5	36	10	11	2	43	15	12	22	109	76	109	51	32	27	154	32	39	12	0	0	0	0	41	0
Cephalotheca foveolata gene for 18S rRNA, ITS1, 5.8S rRNA, ITS2, 28S rRNA, partial and complete sequence, strain: IFM 53377	OTU_254;size=470;	6	3	7	0	1	5	0	2	938	13	1	0	0	0	0	4	1	2	9	2	13	8	14	1	22	7	2	0	9	4	2	0	11	32	12	4	2	0	9	0	0	0	0	0	0	0	3	0
Nectria berolinensis strain CBS 127382 18S ribosomal RNA gene, partial sequence; internal transcribed spacer 1, 5.8S ribosomal RNA gene, and internal transcribed spacer 2, complete sequence; and 28S ribosomal RNA gene, partial sequence	OTU_237;size=524;	10	13	43	3	22	33	20	37	26	56	28	7	23	11	76	15	35	23	3	91	52	7	41	11	22	35	14	15	62	31	9	23	24	30	17	25	5	13	0	41	74	15	0	0	0	0	4	0
Teratosphaeria suberosa culture-collection CPC:13736 18S ribosomal RNA gene, partial sequence; internal transcribed spacer 1, 5.8S ribosomal RNA gene, and internal transcribed spacer 2, complete sequence; and 28S ribosomal RNA gene, partial sequence	OTU_250;size=486;	12	13	65	3	17	46	20	34	20	93	41	0	4	8	19	0	29	16	6	5	74	98	44	11	3	27	7	10	43	21	8	9	37	80	53	44	9	19	35	15	11	13	0	0	0	0	20	0
Glomus clarum 18S rRNA gene (partial), ITS1, 5.8S rRNA gene, ITS2 and 28S rRNA gene (partial), clone C2_5_2	OTU_310;size=322;	0	2	17	0	6	5	5	6	8	51	9	0	5	5	0	7	29	10	8	11	35	41	18	29	83	42	28	19	81	35	61	77	110	77	39	6	14	20	64	50	0	11	0	0	0	0	17	0
Phialemoniopsis curvata gene for 18S rRNA, ITS1, 5.8S rRNA, ITS2, 28S rRNA, partial and complete sequence, strain: CBS 490.82 >gi|116267516|dbj|AB278185.1| Phialemonium dimorphosporum gene for 18S rRNA, ITS1, 5.8S rRNA, ITS2, 28S rRNA, partial and complete sequence, strain: CBS 491.82	OTU_348;size=267;	0	0	0	0	0	0	0	0	0	0	0	0	0	0	0	0	0	0	0	0	0	0	0	0	0	0	0	0	0	0	0	0	0	0	0	0	0	0	0	0	1	0	0	0	0	0	1137	0
Neurospora crassa 18S ribosomal RNA gene, internal transcribed spacer 1, 5.8S ribosomal RNA gene, internal transcribed spacer 2, and 26S ribosomal RNA gene, complete sequence	OTU_296;size=348;	5	7	26	0	7	47	26	14	19	53	38	4	13	41	0	11	36	39	0	6	28	158	96	0	7	26	27	0	24	17	61	13	63	0	76	11	0	0	31	23	0	56	0	0	0	0	23	0
Rhodotorula sp. BF98 ITS region containing 18S rRNA gene, ITS1, 5.8S rRNA gene, ITS2 and 28S rRNA gene	OTU_266;size=407;	3	18	22	9	14	31	12	20	18	50	8	7	12	37	33	7	13	21	34	36	19	17	21	25	76	23	14	3	14	10	13	22	22	231	25	42	7	7	32	10	45	19	0	0	0	0	14	0
Zygomycete sp. AM-2008a isolate AF010 18S ribosomal RNA gene, partial sequence; internal transcribed spacer 1, 5.8S ribosomal RNA gene, and internal transcribed spacer 2, complete sequence; and 28S ribosomal RNA gene, partial sequence	OTU_255;size=470;	7	5	24	0	67	133	0	14	25	59	139	0	14	8	70	21	64	66	0	0	167	7	0	0	0	63	0	0	0	0	29	0	20	0	0	35	4	0	46	15	13	0	0	0	0	0	0	0
Pseudocercosporella fraxini strain CPC 11509 18S ribosomal RNA gene, internal transcribed spacer 1, 5.8S ribosomal RNA gene, internal transcribed spacer 2, and 28S ribosomal RNA gene, complete sequence	OTU_238;size=524;	0	0	0	0	0	0	0	0	0	0	0	0	0	0	0	0	0	0	0	0	0	0	0	0	0	0	0	0	0	0	0	0	0	0	0	0	0	0	0	0	0	0	0	0	0	0	1113	0
Coniothyrium sp. JK40 18S ribosomal RNA, partial sequence; internal transcribed spacer 1, 5.8S ribosomal RNA, and internal transcribed spacer 2, complete sequence; and 28S ribosomal RNA, partial sequence	OTU_262;size=439;	6	7	29	0	0	27	17	2	25	51	58	0	4	5	114	31	5	24	15	1	55	47	34	9	17	15	5	2	97	22	4	6	68	19	50	27	14	13	76	21	49	8	0	0	0	0	30	0
Acremonium sp. Fungi_CS_12 18S ribosomal RNA gene, partial sequence; internal transcribed spacer 1 and 5.8S ribosomal RNA gene, complete sequence; and internal transcribed spacer 2, partial sequence	OTU_1854;size=2;	3	4	66	3	2	0	0	10	10	3	36	27	17	2	0	0	3	9	30	8	0	0	0	323	164	0	0	0	98	29	8	0	7	8	31	2	174	2	12	0	0	0	0	0	0	1	16	0
Tapinella atrotomentosa strain Ta86 18S small subunit ribosomal RNA gene, partial sequence	OTU_298;size=346;	4	5	12	5	10	9	22	9	22	13	36	14	7	10	7	7	45	10	39	12	125	77	17	6	107	0	16	39	17	36	13	14	105	68	31	17	8	6	30	19	10	38	0	0	0	0	7	0
Chrysosporium speluncarum 18S rRNA gene (partial), ITS1, 5.8S rRNA gene, ITS2 and 28S rRNA gene (partial), strain CCF 3760, ex type strain	OTU_258;size=458;	6	5	42	1	12	15	23	34	31	55	19	12	3	14	35	13	39	2	37	0	64	15	13	37	31	19	4	6	14	19	3	36	81	70	91	45	12	5	9	43	58	0	0	0	0	0	30	0
Coniosporium sp. MA4666 18S rRNA gene (partial), 5.8S rRNA gene, ITS1 and ITS2, isolate MA4666	OTU_261;size=439;	2	1	66	0	97	6	7	3	33	24	13	13	9	3	20	14	78	45	57	46	12	26	4	4	11	0	7	24	45	27	1	8	45	117	30	5	18	5	150	5	13	1	0	0	0	0	6	0
Rhodotorula sp. BF98 ITS region containing 18S rRNA gene, ITS1, 5.8S rRNA gene, ITS2 and 28S rRNA gene	OTU_245;size=504;	2	5	43	6	8	22	7	35	56	52	22	13	5	18	16	7	23	6	10	1	32	18	34	0	69	61	13	16	19	27	16	14	67	118	72	5	15	8	48	1	19	36	0	0	0	0	24	0
Fontanospora fusiramosa strain CCM F-11313 18S ribosomal RNA gene, partial sequence; internal transcribed spacer 1, 5.8S ribosomal RNA gene, and internal transcribed spacer 2, complete sequence; and 28S ribosomal RNA gene, partial sequence	OTU_1643;size=3;	0	0	0	0	0	0	0	0	0	0	0	0	0	0	0	0	0	0	0	0	0	0	0	0	0	0	0	0	0	0	0	0	0	0	0	0	0	0	0	0	0	0	0	0	0	0	1083	0
Hyphodiscus hymeniophilus strain MUCL 40275 18S ribosomal RNA gene, partial sequence; internal transcribed spacer 1, 5.8S ribosomal RNA gene, and internal transcribed spacer 2, complete sequence; and 28S ribosomal RNA gene, partial sequence	OTU_252;size=481;	0	0	0	0	0	0	0	0	0	0	0	0	0	0	0	0	0	0	0	0	0	0	0	0	0	0	0	0	0	0	0	0	0	0	0	0	1	0	0	0	0	0	0	0	16	0	1065	0
Agaricaceae sp. 710 18S ribosomal RNA gene, partial sequence; internal transcribed spacer 1, 5.8S ribosomal RNA gene, and internal transcribed spacer 2, complete sequence; and 28S ribosomal RNA gene, partial sequence	OTU_307;size=328;	0	0	0	0	0	0	0	0	0	0	0	0	0	0	0	0	0	0	0	0	0	0	0	0	0	0	0	0	0	0	0	0	0	0	0	0	0	0	0	0	0	0	0	0	0	1079	0	0
Sebacina vermifera AFTOL-ID 1877 18S ribosomal RNA gene, partial sequence; internal transcribed spacer 1, 5.8S ribosomal RNA gene, and internal transcribed spacer 2, complete sequence; and 28S ribosomal RNA gene, partial sequence	OTU_1005;size=15;	0	0	0	0	0	0	0	0	0	0	0	0	0	0	0	0	0	0	0	0	0	0	0	0	0	0	0	0	0	0	0	0	0	0	0	0	0	0	1	0	0	0	0	0	0	0	1076	0
Rhizoscyphus ericae strain UAMH 6735 18S ribosomal RNA gene, partial sequence; internal transcribed spacer 1, 5.8S ribosomal RNA gene, and internal transcribed spacer 2, complete sequence; and 28S ribosomal RNA gene, partial sequence	OTU_279;size=381;	0	0	0	0	0	0	0	0	0	0	0	0	0	0	0	0	0	0	0	0	0	0	0	0	0	0	0	0	0	0	0	0	0	0	0	0	0	0	0	0	0	0	0	0	0	0	1074	0
Pleosporales sp. MU-2009-2 DNA containing 18S rRNA gene (partial), ITS1, 5.8S rRNA gene and ITS2 (partial), isolate 36	OTU_267;size=405;	10	29	22	2	18	0	13	4	50	2	21	91	58	0	7	2	29	23	0	0	29	83	13	45	12	0	0	6	72	77	5	19	141	0	12	3	72	0	53	7	18	11	0	0	0	0	10	0
Fungal sp. C28 AR-2014 18S ribosomal RNA gene, partial sequence; internal transcribed spacer 1, 5.8S ribosomal RNA gene, and internal transcribed spacer 2, complete sequence; and 28S ribosomal RNA gene, partial sequence	OTU_364;size=240;	7	22	47	0	17	1	8	13	25	82	40	8	15	2	48	8	12	4	18	21	19	37	2	3	84	38	2	3	10	13	32	0	102	101	72	14	12	9	10	7	39	28	0	0	0	0	31	0
Meliniomyces variabilis strain UAMH 8861 18S ribosomal RNA gene, internal transcribed spacer 1, 5.8S ribosomal RNA gene, internal transcribed spacer 2, and 28S ribosomal RNA gene, complete sequence	OTU_295;size=351;	0	0	0	0	0	0	0	0	0	0	0	0	0	0	0	0	0	0	0	0	0	0	0	0	0	0	0	0	0	0	0	0	0	0	0	0	0	0	0	0	0	0	0	0	0	0	1066	0
Sistotrema brinkmannii 18S ribosomal RNA gene, partial sequence; internal transcribed spacer 1, 5.8S ribosomal RNA gene, and internal transcribed spacer 2, complete sequence; and 28S ribosomal RNA gene, partial sequence	OTU_311;size=316;	2	2	41	15	5	0	5	11	10	103	409	36	8	3	10	8	32	0	16	6	36	8	0	23	58	1	0	9	11	9	0	10	48	22	26	25	11	2	7	11	2	0	0	0	0	0	10	0
Zygomycete sp. olrim272 18S ribosomal RNA gene, partial sequence; internal transcribed spacer 1 and 5.8S ribosomal RNA gene, complete sequence; and internal transcribed spacer 2, partial sequence	OTU_306;size=329;	4	1	15	4	9	9	6	14	14	56	86	19	25	23	1	4	19	27	71	49	21	46	67	9	0	7	11	13	63	8	1	5	37	61	0	25	32	17	135	0	17	17	0	0	0	0	0	0
Sistotrema brinkmannii 18S ribosomal RNA gene, partial sequence; internal transcribed spacer 1, 5.8S ribosomal RNA gene, and internal transcribed spacer 2, complete sequence; and 28S ribosomal RNA gene, partial sequence	OTU_335;size=281;	0	0	0	0	0	0	0	0	0	0	0	0	0	0	0	0	0	0	0	0	0	0	0	0	0	0	0	0	0	0	0	0	0	0	0	0	0	0	0	0	0	0	0	30	1016	1	0	0
Rhodotorula ferulica CBS 7416 ITS region; from TYPE material >gi|20452358|gb|AF444632.1| Rhodotorula ferulica strain CBS 7416 18S ribosomal RNA gene, partial sequence; internal transcribed spacer 1, 5.8S ribosomal RNA gene, and internal transcribed spacer 2, complete sequence; and 28S ribosomal RNA gene, partial sequence	OTU_256;size=464;	5	5	34	1	3	11	12	15	33	33	65	57	3	4	36	0	0	26	39	63	45	25	17	6	43	5	1	4	0	23	14	22	22	43	87	61	1	36	58	52	4	1	0	0	0	0	30	0
Cephalotheca foveolata gene for 18S rRNA, ITS1, 5.8S rRNA, ITS2, 28S rRNA, partial and complete sequence, strain: IFM 53377	OTU_257;size=461;	0	0	0	0	0	0	0	0	0	0	0	0	0	0	0	0	0	0	0	0	0	0	0	0	0	0	0	0	0	0	0	0	0	0	0	0	0	0	1	0	0	0	0	0	0	0	1030	0
Ascomycete sp. CH-Tc14 18S ribosomal RNA gene, partial sequence; internal transcribed spacer 1, 5.8S ribosomal RNA gene, and internal transcribed spacer 2, complete sequence; and 28S ribosomal RNA gene, partial sequence	OTU_319;size=307;	5	13	43	0	8	23	22	24	35	55	23	5	8	19	19	1	12	22	13	24	20	48	59	32	15	54	19	0	14	31	16	4	33	128	24	22	8	8	32	16	50	11	0	0	0	0	8	0
Tremellales sp. LM477 18S ribosomal RNA gene, partial sequence	OTU_285;size=371;	7	10	29	1	13	19	19	6	42	25	23	7	18	9	28	7	52	25	26	19	75	25	41	9	28	46	20	16	48	25	44	17	37	32	34	16	5	0	63	10	17	14	0	0	0	0	16	0
Toxicocladosporium leucadendri strain CBS 131317 18S ribosomal RNA gene, partial sequence; internal transcribed spacer 1, 5.8S ribosomal RNA gene, and internal transcribed spacer 2, complete sequence; and 28S ribosomal RNA gene, partial sequence	OTU_398;size=194;	2	0	34	2	5	13	14	21	19	28	11	15	14	5	91	10	22	15	49	28	102	9	38	16	42	13	12	11	24	12	1	28	61	29	18	30	12	4	57	46	39	8	0	0	0	0	8	0
Neofabraea malicorticis strain CBS141.22 18S ribosomal RNA gene, partial sequence; internal transcribed spacer 1, 5.8S ribosomal RNA gene, and internal transcribed spacer 2, complete sequence; and 28S ribosomal RNA gene, partial sequence	OTU_379;size=222;	6	11	36	1	12	23	16	17	29	50	10	18	6	11	62	18	18	56	103	30	6	30	15	18	12	17	23	6	11	15	6	12	30	72	0	20	16	20	72	31	20	22	0	0	0	0	0	0
Candida sake 18S rRNA gene (partial), ITS1, 5.8S rRNA gene, ITS2 and 28S rRNA gene, strain CBS 159	OTU_251;size=485;	2	6	38	2	7	26	11	20	14	41	18	6	3	2	56	1	18	19	43	38	69	45	39	13	19	6	12	20	35	29	21	9	95	123	2	29	10	12	15	9	12	8	0	0	0	0	4	0
Termitomyces clypeatus strain MU20-50 18S ribosomal RNA gene, partial sequence; internal transcribed spacer 1, 5.8S ribosomal RNA gene, and internal transcribed spacer 2, complete sequence; and 28S ribosomal RNA gene, partial sequence	OTU_317;size=311;	0	0	0	0	0	0	0	0	0	0	0	0	0	0	0	0	0	0	0	0	0	0	0	0	0	0	0	0	0	0	0	0	0	0	0	0	0	1	0	0	0	0	0	0	0	1	1005	0
Mycena citrinomarginata strain O73653 internal transcribed spacer 1, partial sequence; 5.8S ribosomal RNA gene, complete sequence; and internal transcribed spacer 2, partial sequence	OTU_465;size=123;	0	1	0	0	8	228	4	6	2	0	0	91	0	0	7	14	31	0	0	0	327	0	0	0	13	0	0	0	7	0	0	1	253	0	0	4	0	0	0	7	0	0	0	0	0	0	0	0
Zygomycete sp. AM-2008a isolate AF016 18S ribosomal RNA gene, partial sequence; internal transcribed spacer 1, 5.8S ribosomal RNA gene, and internal transcribed spacer 2, complete sequence; and 28S ribosomal RNA gene, partial sequence	OTU_2194;size=2;	0	22	35	12	9	0	47	81	87	54	19	21	5	17	0	13	7	10	0	0	40	18	0	18	31	0	26	12	152	90	1	0	19	0	12	5	0	18	32	38	4	36	0	0	0	0	4	0
Archaeospora trappei 18S rRNA gene (partial), ITS1, 5.8S rRNA gene, ITS2 and 28S rRNA gene (partial), isolate Att178-3, clone pCK082-7	OTU_316;size=313;	7	2	15	4	16	6	6	17	48	7	2	15	24	1	59	24	67	38	14	7	160	9	0	35	106	7	5	30	5	63	0	3	65	0	0	32	24	3	26	21	7	7	0	0	0	0	0	0
Glomus intraradices isolate N25_7 18S ribosomal RNA gene, partial sequence; internal transcribed spacer 1, 5.8S ribosomal RNA gene, and internal transcribed spacer 2, complete sequence; and 28S ribosomal RNA gene, partial sequence	OTU_1797;size=2;	5	17	27	3	11	6	5	15	17	21	25	23	15	34	38	27	14	4	26	18	30	28	9	43	56	3	5	2	20	27	3	42	35	68	58	42	6	7	35	35	34	23	0	0	0	0	23	0
Basidiobolus haptosporus small subunit ribosomal RNA gene, partial sequence	OTU_608;size=59;	1	2	20	0	12	3	18	21	4	19	18	19	9	10	80	19	12	7	36	8	28	19	15	30	126	14	2	4	13	11	4	32	24	36	56	58	14	0	74	29	32	8	0	0	0	0	35	0
Sebacina incrustans AFTOL-ID 1876 18S ribosomal RNA gene, partial sequence; internal transcribed spacer 1, 5.8S ribosomal RNA gene, and internal transcribed spacer 2, complete sequence; and 28S ribosomal RNA gene, partial sequence	OTU_282;size=375;	0	0	0	0	0	0	0	0	0	0	0	0	0	0	0	0	0	0	0	0	0	0	0	0	0	0	0	0	0	0	0	0	0	0	0	0	0	0	0	0	0	0	0	0	0	0	977	0
Glomus clarum 18S rRNA gene (partial), ITS1, 5.8S rRNA gene, ITS2 and 28S rRNA gene (partial), clone C2_5_2	OTU_286;size=370;	0	1	6	1	2	4	2	0	0	6	2	2	2	6	20	4	46	4	17	46	81	0	39	19	45	2	22	13	48	41	35	30	38	85	83	36	16	18	64	23	4	7	0	0	0	0	32	0
Glomus sp. 8 ZHNL-2013s 18S ribosomal RNA gene, partial sequence; internal transcribed spacer 1, 5.8S ribosomal RNA gene, and internal transcribed spacer 2, complete sequence; and 28S ribosomal RNA gene, partial sequence	OTU_459;size=125;	8	3	18	1	4	15	9	7	31	36	7	20	7	5	48	16	28	31	26	24	96	103	4	20	17	41	12	7	67	59	1	1	42	28	3	12	8	0	12	19	20	17	0	0	0	0	3	0
Lecythophora sp. NG_p46 18S ribosomal RNA gene, partial sequence; internal transcribed spacer 1, 5.8S ribosomal RNA gene, and internal transcribed spacer 2, complete sequence; and 28S ribosomal RNA gene, partial sequence	OTU_276;size=385;	6	15	32	1	17	25	14	20	24	84	35	0	18	14	33	7	46	12	12	12	39	43	25	9	35	22	3	21	32	5	9	3	64	75	26	4	6	4	34	8	7	13	0	0	0	0	18	0
Helotiales sp. 38-14-1 18S ribosomal RNA gene, partial sequence; internal transcribed spacer 1 and 5.8S ribosomal RNA gene, complete sequence; and internal transcribed spacer 2, partial sequence	OTU_329;size=292;	0	0	0	0	0	0	0	0	0	0	0	0	0	0	0	0	0	0	0	0	0	0	0	0	0	0	0	0	0	0	0	0	0	0	0	0	0	0	0	0	0	0	0	0	0	0	932	0
Rhodotorula sp. FK.2.1 18S rRNA gene (partial), ITS1, 5.8S rRNA gene and ITS2, strain FK.2.1 >gi|240247461|emb|FN400945.1| Rhodotorula sp. KBP 3844 18S rRNA gene (partial), ITS1, 5.8S rRNA gene, and ITS2, strain KBP 3844	OTU_350;size=264;	0	0	0	0	0	0	0	0	0	0	0	0	0	0	0	0	0	0	0	0	0	0	0	0	0	0	0	0	0	0	0	0	0	0	0	0	0	0	0	0	0	0	0	2	64	0	865	0
Hypocrea epimyces strain MF50 internal transcribed spacer 1, partial sequence; 5.8S ribosomal RNA gene, complete sequence; and internal transcribed spacer 2, partial sequence	OTU_433;size=142;	4	15	22	0	0	20	18	44	19	73	25	14	12	7	41	0	16	25	25	13	39	54	17	13	23	32	1	10	39	6	9	3	24	83	32	10	9	3	62	8	16	35	0	0	0	0	7	0
Ascomycete sp. CH-TcG 18S ribosomal RNA gene, partial sequence; internal transcribed spacer 1, 5.8S ribosomal RNA gene, and internal transcribed spacer 2, complete sequence; and 28S ribosomal RNA gene, partial sequence	OTU_264;size=424;	0	0	0	0	0	0	0	0	0	0	0	0	0	0	0	0	0	0	0	0	0	0	0	0	0	0	0	0	0	0	0	0	0	0	0	0	0	0	0	0	0	0	0	0	0	0	921	0
Toxicocladosporium leucadendri strain CBS 131317 18S ribosomal RNA gene, partial sequence; internal transcribed spacer 1, 5.8S ribosomal RNA gene, and internal transcribed spacer 2, complete sequence; and 28S ribosomal RNA gene, partial sequence	OTU_270;size=399;	10	8	24	2	13	11	21	7	32	30	17	9	10	4	45	20	30	13	82	20	42	49	5	19	30	22	7	20	20	33	6	13	21	16	26	11	6	7	60	36	30	24	0	0	0	0	1	0
Phoma herbarum 18S ribosomal RNA gene, partial sequence; internal transcribed spacer 1 and 5.8S ribosomal RNA gene, complete sequence; and internal transcribed spacer 2, partial sequence	OTU_272;size=394;	11	8	30	0	14	17	24	26	18	34	18	11	4	10	59	34	40	18	1	12	18	11	23	10	15	31	3	7	162	12	13	17	23	45	9	42	3	5	33	13	6	17	0	0	0	0	2	0
Glomus diaphanum partial 18S rRNA gene, ITS1, 5.8S rRNA gene, ITS2 and partial 28S rRNA gene, clone 1.4	OTU_738;size=37;	2	8	15	2	7	44	5	9	19	22	8	8	19	8	19	9	58	36	9	21	70	69	13	7	19	21	19	24	100	36	21	12	24	11	27	6	5	0	18	3	20	36	0	0	0	0	10	0
Rhizophagus intraradices isolate E4_42 18S ribosomal RNA gene, partial sequence; internal transcribed spacer 1, 5.8S ribosomal RNA gene, and internal transcribed spacer 2, complete sequence; and 28S ribosomal RNA gene, partial sequence	OTU_305;size=332;	0	0	0	0	0	0	0	0	0	0	0	0	0	0	0	0	0	0	0	0	0	0	0	0	0	0	0	0	0	0	0	0	0	0	0	0	0	0	0	0	0	0	0	0	0	896	0	0
Fungal sp. R20 18S ribosomal RNA gene, partial sequence; internal transcribed spacer 1, 5.8S ribosomal RNA gene, and internal transcribed spacer 2, complete sequence; and 28S ribosomal RNA gene, partial sequence	OTU_289;size=364;	0	0	0	0	0	0	0	0	0	0	0	0	0	0	0	0	0	0	0	0	0	0	0	0	0	0	0	0	0	0	0	0	0	0	0	0	0	0	0	0	0	0	0	0	0	1	894	0
Tiarosporella paludosa strain CBS 114650 18S ribosomal RNA gene, partial sequence; internal transcribed spacer 1, 5.8S ribosomal RNA gene, and internal transcribed spacer 2, complete sequence; and 28S ribosomal RNA gene, partial sequence	OTU_293;size=355;	3	2	2	11	82	2	0	15	9	12	0	4	21	0	1	4	0	0	0	0	0	0	11	7	3	0	187	0	18	13	0	12	212	4	3	238	0	12	3	0	0	0	0	0	0	0	0	0
Arthrobotrys oligospora strain XAo1 18S ribosomal RNA gene, partial sequence; internal transcribed spacer 1, 5.8S ribosomal RNA gene, and internal transcribed spacer 2, complete sequence; and 28S ribosomal RNA gene, partial sequence	OTU_299;size=344;	0	0	0	0	0	0	0	0	0	0	0	0	0	0	0	0	0	0	0	0	0	0	0	0	0	0	0	0	0	0	0	0	0	0	0	0	0	0	0	0	0	0	0	0	0	0	881	0
Arxiella dolichandrae culture-collection CBS:138853 18S ribosomal RNA gene, partial sequence; internal transcribed spacer 1, 5.8S ribosomal RNA gene, and internal transcribed spacer 2, complete sequence; and 28S ribosomal RNA gene, partial sequence	OTU_290;size=363;	8	20	8	1	4	36	0	2	133	0	5	0	50	0	62	3	72	45	9	10	53	1	11	0	1	0	0	25	5	8	1	88	33	0	42	9	7	58	2	1	33	9	0	0	0	0	21	0
Endogone pisiformis strain DAOM 233144 18S ribosomal RNA, partial sequence >gi|84039759|gb|DQ322628.1| Endogone pisiformis isolate AFTOL-ID 539 18S ribosomal RNA gene, partial sequence	OTU_747;size=36;	0	0	0	0	0	0	0	0	0	0	0	0	0	0	0	0	0	0	0	0	0	0	0	0	0	0	0	0	0	0	0	0	0	0	0	0	0	0	0	0	0	0	0	33	843	0	0	0
Stachybotrys theobromae 18S ribosomal RNA gene, partial sequence; internal transcribed spacer 1, 5.8S ribosomal RNA gene and internal transcribed spacer 2, complete sequence; and 28S ribosomal RNA gene, partial sequence	OTU_315;size=315;	6	13	25	0	8	16	18	12	21	63	34	7	10	13	6	9	11	17	35	35	41	70	23	7	8	17	2	6	36	14	7	16	34	50	31	20	14	8	56	5	7	12	0	0	0	0	13	0
Chaetomium sp. 15004 18S ribosomal RNA gene, partial sequence; internal transcribed spacer 1, 5.8S ribosomal RNA gene, and internal transcribed spacer 2, complete sequence; and 28S ribosomal RNA gene, partial sequence	OTU_265;size=420;	3	8	48	0	6	26	13	16	31	71	38	5	7	12	26	7	25	5	18	0	33	94	15	14	15	38	2	11	43	41	1	2	32	37	23	1	7	8	22	1	9	28	0	0	0	0	13	0
Pleosporales sp. VKM-3176 18S ribosomal RNA gene, partial sequence; internal transcribed spacer 1 and 5.8S ribosomal RNA gene, complete sequence; and internal transcribed spacer 2, partial sequence	OTU_326;size=295;	13	27	0	0	6	0	11	2	1	0	1	2	26	0	42	3	6	0	63	6	74	4	19	10	10	1	2	38	0	413	0	8	9	0	0	36	2	9	0	0	2	5	0	0	0	0	0	0
Neofabraea malicorticis strain CBS141.22 18S ribosomal RNA gene, partial sequence; internal transcribed spacer 1, 5.8S ribosomal RNA gene, and internal transcribed spacer 2, complete sequence; and 28S ribosomal RNA gene, partial sequence	OTU_275;size=388;	0	0	0	0	0	0	0	0	0	0	0	0	0	0	0	0	0	0	0	0	0	0	1	0	0	0	0	0	0	0	0	0	0	0	0	0	0	0	0	0	0	0	0	0	0	0	850	0
Arthrobotrys oligospora strain XAo1 18S ribosomal RNA gene, partial sequence; internal transcribed spacer 1, 5.8S ribosomal RNA gene, and internal transcribed spacer 2, complete sequence; and 28S ribosomal RNA gene, partial sequence	OTU_343;size=272;	12	0	25	0	1	13	7	4	2	41	19	6	15	7	32	0	34	38	61	21	16	29	0	10	0	37	7	12	108	17	26	2	29	82	41	25	11	2	0	30	8	8	0	0	0	0	11	0
Microdochium sp. 00019 5S rRNA gene and partial 18S and 28S rRNA genes and ITS1 and 2, isolate OOO19	OTU_420;size=158;	5	8	134	0	25	33	9	37	36	61	14	19	5	4	0	25	10	2	0	5	37	0	0	18	1	21	0	8	16	2	0	24	208	26	0	7	28	8	10	1	0	0	0	0	0	0	0	0
Chaetothyriales sp. MP-2014 isolate T242_Tm2 18S ribosomal RNA gene, partial sequence; internal transcribed spacer 1, 5.8S ribosomal RNA gene, and internal transcribed spacer 2, complete sequence; and 28S ribosomal RNA gene, partial sequence	OTU_274;size=389;	0	0	0	0	0	0	0	0	0	0	0	0	0	0	0	0	0	0	0	0	0	0	0	0	0	0	0	0	0	0	0	0	0	0	0	0	0	0	0	0	0	0	0	0	1	0	844	0
Hypocreales sp. REF170 18S ribosomal RNA gene, partial sequence; internal transcribed spacer 1, 5.8S ribosomal RNA gene, and internal transcribed spacer 2, complete sequence; and 28S ribosomal RNA gene, partial sequence	OTU_271;size=399;	5	14	49	1	11	17	6	21	16	27	36	1	5	16	92	13	19	13	30	25	19	26	6	24	33	47	10	5	24	13	2	5	26	27	9	14	21	12	35	26	37	5	0	0	0	0	1	0
Rhizophagus sp. MUCL 43208 18S rRNA gene (partial), ITS1, 5.8S rRNA gene, ITS2 and 28S rRNA gene (partial), isolate MUCL43208, clone pHS055-43	OTU_1823;size=2;	10	2	7	1	7	55	5	3	23	34	20	12	15	12	27	4	24	21	29	13	16	59	0	22	18	19	18	24	94	38	20	3	15	3	38	11	7	0	34	15	11	22	0	0	0	0	28	0
Basidioascus undulatus strain DAOM 241961 small subunit ribosomal RNA gene, partial sequence	OTU_314;size=315;	4	9	6	0	2	1	2	4	26	36	2	1	2	11	38	4	0	12	73	15	18	11	36	16	22	1	2	7	27	3	4	0	55	20	164	24	16	16	90	5	3	10	0	0	0	0	40	0
Lewia infectoria 18S ribosomal RNA gene, partial sequence; internal transcribed spacer 1, 5.8S ribosomal RNA gene and internal transcribed spacer 2, complete sequence; and 28S ribosomal RNA gene, partial sequence	OTU_301;size=337;	6	2	0	0	1	2	16	7	131	6	1	91	12	4	0	6	5	9	0	0	18	0	0	11	0	0	0	0	0	3	0	3	0	17	98	10	0	0	340	0	0	0	0	0	0	0	32	0
Chaetothyriales sp. MACP1 18S ribosomal RNA gene, partial sequence; internal transcribed spacer 1, 5.8S ribosomal RNA gene, and internal transcribed spacer 2, complete sequence; and 28S ribosomal RNA gene, partial sequence	OTU_291;size=361;	0	0	0	0	0	0	0	0	0	0	0	0	0	0	0	0	0	0	0	0	0	0	0	0	0	0	0	0	0	0	0	0	0	0	0	0	0	0	0	0	0	0	0	0	0	1	815	0
Glomus intraradices isolate N25_7 18S ribosomal RNA gene, partial sequence; internal transcribed spacer 1, 5.8S ribosomal RNA gene, and internal transcribed spacer 2, complete sequence; and 28S ribosomal RNA gene, partial sequence	OTU_308;size=325;	7	1	38	0	9	2	15	21	11	31	29	32	4	20	70	17	18	23	3	7	25	20	5	41	72	4	16	1	3	6	5	31	26	38	32	49	4	2	23	14	17	11	0	0	0	0	10	0
Rhodotorula lamellibrachiae genes for 18S rRNA, ITS1, 5.8S rRNA, ITS2, 26S rRNA, partial and complete sequence, strain: SY-298 >gi|109452379|dbj|AB263121.1| Rhodotorula lamellibrachiae genes for 18S rRNA, ITS1, 5.8S rRNA, ITS2, 26S rRNA, partial and complete sequence, strain: SY-300 >gi|109452380|dbj|AB263122.1| Rhodotorula lamellibrachiae genes for 18S rRNA, ITS1, 5.8S rRNA, ITS2, 26S rRNA, part…	OTU_482;size=116;	10	8	21	0	6	13	8	14	34	33	21	8	9	9	62	3	7	37	13	12	73	38	24	7	5	26	13	5	21	9	0	8	34	83	33	12	9	8	24	15	11	7	0	0	0	0	16	0
Geomyces sp. ASR_H76_3B 18S ribosomal RNA gene, partial sequence; internal transcribed spacer 1 and 5.8S ribosomal RNA gene, complete sequence; and internal transcribed spacer 2, partial sequence	OTU_281;size=376;	0	0	0	0	0	0	0	0	0	0	0	0	0	0	0	0	0	0	0	0	0	0	0	0	0	0	0	0	0	0	0	0	0	0	0	0	0	0	0	0	0	0	0	0	1	0	803	0
Leohumicola minima strain DAOM 232587 18S ribosomal RNA gene, partial sequence; internal transcribed spacer 1, 5.8S ribosomal RNA gene, and internal transcribed spacer 2, complete sequence; and 28S ribosomal RNA gene, partial sequence	OTU_273;size=390;	0	0	0	0	0	0	0	0	0	0	0	0	0	0	0	0	0	0	0	0	0	0	0	0	0	0	0	0	0	0	0	0	0	0	0	0	0	0	0	0	0	0	0	0	0	0	800	0
Amoeboaphelidium sp. PML-2014 isolate FD01 18S ribosomal RNA gene, partial sequence; internal transcribed spacer 1, 5.8S ribosomal RNA gene, and internal transcribed spacer 2, complete sequence; and 28S ribosomal RNA gene, partial sequence	OTU_356;size=253;	1	5	10	0	7	15	8	15	12	55	14	7	5	10	47	21	38	21	0	19	39	74	48	11	26	22	12	0	34	11	9	12	29	38	19	8	3	3	38	15	16	10	0	0	0	0	12	0
Panaeolus foenisecii isolate T-790 18S ribosomal RNA gene, partial sequence; internal transcribed spacer 1, 5.8S ribosomal RNA gene, and internal transcribed spacer 2, complete sequence; and 28S ribosomal RNA gene, partial sequence	OTU_525;size=91;	2	23	11	1	4	9	3	4	13	4	1	1	3	16	34	0	22	33	26	3	13	23	80	6	22	17	7	1	31	13	7	23	28	26	97	17	8	5	47	30	40	19	0	0	0	0	25	0
Teratosphaeria microspora clone 36m 18S ribosomal RNA gene, partial sequence; internal transcribed spacer 1, 5.8S ribosomal RNA gene, and internal transcribed spacer 2, complete sequence; and 28S ribosomal RNA gene, partial sequence	OTU_331;size=291;	5	3	2	1	4	11	0	2	25	0	3	4	3	0	32	0	2	0	15	7	86	0	4	0	19	0	9	52	4	7	7	0	17	4	304	32	0	0	12	3	16	0	0	0	0	0	95	0
Trichoderma virens strain 60169 18S ribosomal RNA gene, partial sequence; internal transcribed spacer 1 and 5.8S ribosomal RNA gene, complete sequence; and internal transcribed spacer 2, partial sequence	OTU_330;size=292;	5	7	20	1	13	19	8	6	29	52	24	7	14	7	55	0	0	33	31	12	3	30	40	13	6	28	12	1	7	11	10	27	24	89	16	27	0	0	7	14	63	17	0	0	0	0	2	0
Ascomycota sp. LM459 18S ribosomal RNA gene, partial sequence	OTU_490;size=112;	12	18	19	0	6	8	14	7	8	4	15	20	6	0	5	5	10	8	55	20	37	6	19	13	16	117	2	8	43	14	4	9	53	0	42	16	22	18	57	0	26	5	0	0	0	0	14	0
Fungal sp. C28 AR-2014 18S ribosomal RNA gene, partial sequence; internal transcribed spacer 1, 5.8S ribosomal RNA gene, and internal transcribed spacer 2, complete sequence; and 28S ribosomal RNA gene, partial sequence	OTU_309;size=324;	0	3	78	12	2	0	3	7	31	5	1	28	0	2	38	10	134	0	29	13	27	1	0	29	16	0	11	5	0	50	0	15	81	20	14	10	12	5	54	5	10	2	0	0	0	0	7	0
Sordariomycete sp. 7415 18S ribosomal RNA gene, partial sequence; internal transcribed spacer 1, 5.8S ribosomal RNA gene, and internal transcribed spacer 2, complete sequence; and 28S ribosomal RNA gene, partial sequence	OTU_324;size=298;	0	0	0	0	0	0	0	0	0	1	0	0	0	0	0	0	0	0	0	0	0	0	0	0	0	0	0	0	0	0	0	0	0	0	0	0	0	0	0	0	0	0	0	0	0	766	0	0
Allomyces macrogynus 18S small subunit ribosomal RNA gene, partial sequence	OTU_503;size=101;	16	6	4	0	10	12	3	10	10	20	5	43	55	8	11	1	7	145	0	6	27	244	0	1	3	0	0	0	12	2	1	2	8	0	0	5	0	0	15	0	7	66	0	0	0	0	0	0
Polyporales sp. 1 SR-2012 strain 591 18S ribosomal RNA gene, partial sequence; internal transcribed spacer 1, 5.8S ribosomal RNA gene, and internal transcribed spacer 2, complete sequence; and 28S ribosomal RNA gene, partial sequence	OTU_294;size=353;	4	8	25	0	7	11	8	17	29	23	25	7	2	3	26	1	10	15	13	9	25	2	9	8	21	2	14	13	54	39	18	14	85	64	4	20	13	19	84	6	0	1	0	0	0	0	4	0
Penicillium allii internal transcribed spacer 1, 5.8S ribosomal RNA gene and internal transcribed spacer 2, complete sequence; 28S ribosomal RNA gene, partial sequence; and 18S ribosomal RNA gene, complete sequence	OTU_434;size=141;	9	7	25	3	23	11	27	31	23	61	17	2	9	6	1	9	6	7	9	2	29	27	18	6	52	47	8	15	26	28	8	8	0	40	55	11	5	1	29	23	18	3	0	0	0	0	14	0
Pyrenochaeta sp. 14009 18S ribosomal RNA gene, partial sequence; internal transcribed spacer 1, 5.8S ribosomal RNA gene, and internal transcribed spacer 2, complete sequence; and 28S ribosomal RNA gene, partial sequence	OTU_297;size=347;	0	0	12	0	26	5	19	36	11	34	10	10	11	0	16	29	33	0	33	0	58	20	17	29	79	6	0	14	16	16	0	28	40	29	13	1	32	3	23	36	4	0	0	0	0	0	8	0
Fungal sp. C28 AR-2014 18S ribosomal RNA gene, partial sequence; internal transcribed spacer 1, 5.8S ribosomal RNA gene, and internal transcribed spacer 2, complete sequence; and 28S ribosomal RNA gene, partial sequence	OTU_389;size=202;	11	2	15	0	31	70	0	0	1	8	0	33	2	1	0	7	6	6	0	0	0	35	24	9	23	7	4	0	6	7	10	9	0	310	0	10	1	0	89	6	0	4	0	0	0	0	0	0
Trichosporon montevideense strain PMM10-28-L isolate ISHAM-ITS_ID MITS2730 18S ribosomal RNA gene, partial sequence; internal transcribed spacer 1, 5.8S ribosomal RNA gene, and internal transcribed spacer 2, complete sequence; and 28S ribosomal RNA gene, partial sequence	OTU_321;size=303;	3	0	11	0	4	8	9	8	8	28	7	1	3	5	0	1	10	5	0	36	26	0	26	13	27	12	2	9	13	2	3	6	84	106	63	34	23	6	71	35	10	5	0	0	0	0	22	0
Stachybotrys microspora 18S ribosomal RNA gene, partial sequence; internal transcribed spacer 1, 5.8S ribosomal RNA gene and internal transcribed spacer 2, complete sequence; and 28S ribosomal RNA gene, partial sequence	OTU_268;size=404;	0	0	0	0	0	0	0	0	0	0	0	0	0	0	0	0	0	0	0	0	0	0	0	0	0	0	0	0	0	0	0	0	0	0	0	0	0	0	0	0	0	0	0	0	0	0	744	0
Chrysosporium speluncarum 18S rRNA gene (partial), ITS1, 5.8S rRNA gene, ITS2 and 28S rRNA gene (partial), strain CCF 3760, ex type strain	OTU_1886;size=2;	2	12	44	1	5	30	7	23	115	18	7	6	9	7	17	2	26	0	17	0	65	0	0	9	15	0	1	4	33	57	4	19	4	18	0	16	19	2	69	29	25	3	0	0	0	0	0	0
Resinicium bicolor 18S ribosomal RNA gene, partial sequence; internal transcribed spacer 1, 5.8S ribosomal RNA gene, and internal transcribed spacer 2, complete sequence; and 28S ribosomal RNA gene, partial sequence	OTU_412;size=172;	120	6	50	0	0	52	0	15	9	0	72	147	3	0	0	1	9	11	0	0	18	0	0	8	11	0	0	1	0	6	4	135	5	55	0	0	0	0	0	0	0	0	0	0	0	0	0	0
Dermea viburni strain CBS145.46 18S ribosomal RNA gene, partial sequence; internal transcribed spacer 1, 5.8S ribosomal RNA gene, and internal transcribed spacer 2, complete sequence; and 28S ribosomal RNA gene, partial sequence	OTU_422;size=157;	0	0	0	0	0	0	0	0	0	0	0	0	0	0	0	0	0	0	0	0	0	0	0	0	0	0	0	0	0	0	0	0	0	0	0	0	0	0	0	1	1	0	0	0	0	727	0	0
Petriella sp. AK64/08 genomic DNA sequence contains ITS1, 5.8S rRNA gene, ITS2, 28S rRNA gene, isolate AK64/08	OTU_370;size=235;	7	10	20	0	9	24	17	16	34	39	15	5	3	11	18	5	17	38	14	34	22	14	39	2	12	2	9	13	27	23	2	14	32	26	26	10	10	5	36	8	26	18	0	0	0	0	12	0
Chloridium sp. TMS-2011 voucher MSbale50-42 18S ribosomal RNA gene, partial sequence; internal transcribed spacer 1, 5.8S ribosomal RNA gene, and internal transcribed spacer 2, complete sequence; and 28S ribosomal RNA gene, partial sequence	OTU_338;size=278;	11	4	23	2	14	13	15	35	16	47	22	3	14	6	10	5	5	50	16	0	8	43	18	1	46	33	8	3	28	10	4	12	30	80	16	10	4	2	23	10	12	1	0	0	0	0	2	0
Lecanoromycetidae sp. RB-2011 voucher LF5GA5A12 18S ribosomal RNA gene, partial sequence; internal transcribed spacer 1, 5.8S ribosomal RNA gene, and internal transcribed spacer 2, complete sequence; and 28S ribosomal RNA gene, partial sequence	OTU_312;size=316;	0	0	0	0	0	0	0	0	0	0	0	0	0	0	0	0	0	0	0	0	0	0	0	0	0	0	0	0	0	0	0	0	0	0	0	0	0	0	0	0	0	0	0	18	689	0	0	0
Pseudocatenomycopsis rothmanniae strain CPC 22733 18S ribosomal RNA gene, partial sequence; internal transcribed spacer 1, 5.8S ribosomal RNA gene, and internal transcribed spacer 2, complete sequence; and 28S ribosomal RNA gene, partial sequence	OTU_416;size=166;	6	18	33	3	6	27	21	7	23	31	9	3	6	3	37	4	26	20	47	40	32	14	32	9	18	7	13	2	18	9	5	3	34	24	31	15	16	1	4	6	23	8	0	0	0	0	12	0
Preussia africana strain DN136 18S ribosomal RNA gene, partial sequence; internal transcribed spacer 1, 5.8S ribosomal RNA gene, and internal transcribed spacer 2, complete sequence; and 28S ribosomal RNA gene, partial sequence	OTU_318;size=310;	8	5	41	0	2	0	34	5	5	35	0	7	3	5	7	13	59	0	42	14	0	9	42	0	24	8	0	13	75	13	34	22	39	9	0	68	0	0	11	34	19	0	0	0	0	0	0	0
Chaetothyriales sp. MP-2014 isolate T242_Tm2 18S ribosomal RNA gene, partial sequence; internal transcribed spacer 1, 5.8S ribosomal RNA gene, and internal transcribed spacer 2, complete sequence; and 28S ribosomal RNA gene, partial sequence	OTU_410;size=172;	2	4	3	0	1	3	5	5	5	15	20	0	5	0	7	20	16	0	16	9	4	6	16	1	174	0	0	3	0	239	0	18	30	26	0	0	3	0	32	7	9	0	0	0	0	0	0	0
Nectriaceae sp. LM140 18S ribosomal RNA gene, partial sequence	OTU_381;size=217;	7	18	27	2	15	9	39	25	21	56	22	9	4	10	0	5	5	25	10	5	30	46	9	0	8	22	3	6	38	13	16	8	32	18	45	30	2	14	13	10	1	7	0	0	0	0	13	0
Glomus macrocarpum clone HSp135-1 18S ribosomal RNA gene, partial sequence; internal transcribed spacer 1, 5.8S ribosomal RNA gene, and internal transcribed spacer 2, complete sequence; and 28S ribosomal RNA gene, partial sequence	OTU_411;size=172;	2	2	7	1	2	5	9	5	2	7	5	0	2	3	0	2	4	5	0	20	104	11	2	3	99	8	6	15	85	12	20	17	75	40	29	25	15	7	28	4	0	0	0	0	0	0	3	0
Rhodotorula sp. BF98 ITS region containing 18S rRNA gene, ITS1, 5.8S rRNA gene, ITS2 and 28S rRNA gene	OTU_549;size=81;	2	10	17	1	9	11	7	5	20	22	8	7	10	4	33	5	9	0	18	41	63	9	35	0	16	36	12	2	26	13	0	28	24	47	11	9	7	6	37	0	41	13	0	0	0	0	9	0
Polyporales sp. 1 SR-2012 strain 279 18S ribosomal RNA gene, partial sequence; internal transcribed spacer 1, 5.8S ribosomal RNA gene, and internal transcribed spacer 2, complete sequence; and 28S ribosomal RNA gene, partial sequence	OTU_334;size=281;	0	5	20	0	1	0	7	10	9	26	0	1	3	10	9	5	22	8	33	9	13	12	16	0	0	8	21	6	19	29	31	35	48	57	0	31	21	7	111	35	5	0	0	0	0	0	0	0
Sphaerodes sp. SMCD2220 18S ribosomal RNA gene, partial sequence; internal transcribed spacer 1, 5.8S ribosomal RNA gene, and internal transcribed spacer 2, complete sequence; and 28S ribosomal RNA gene, partial sequence	OTU_333;size=284;	0	0	0	36	4	0	1	0	0	0	0	0	0	0	0	0	389	0	0	0	0	0	0	0	0	0	170	18	0	0	0	0	0	8	0	0	0	57	0	0	0	0	0	0	0	0	0	0
Glomus intraradices isolate B21-18 18S ribosomal RNA gene, partial sequence; internal transcribed spacer 1, 5.8S ribosomal RNA gene, and internal transcribed spacer 2, complete sequence; and 28S ribosomal RNA gene, partial sequence	OTU_542;size=84;	0	3	26	1	2	0	5	19	13	7	6	30	4	0	57	22	18	1	10	7	51	10	18	43	23	1	0	17	14	35	0	34	44	4	9	25	12	1	27	29	24	3	0	0	0	0	13	0
Engyodontium album strain MTP091 18S ribosomal RNA gene, partial sequence; internal transcribed spacer 1, 5.8S ribosomal RNA gene, and internal transcribed spacer 2, complete sequence; and 28S ribosomal RNA gene, partial sequence	OTU_426;size=150;	5	9	8	0	6	10	4	18	19	51	34	3	4	12	15	5	34	15	65	3	8	16	17	6	35	22	11	6	16	7	16	1	24	30	26	16	5	1	30	14	8	18	0	0	0	0	8	0
Ascomycete sp. VTT D-041035 18S rRNA gene (partial), ITS1, 5.8S rRNA gene, ITS2 and 28S rRNA gene (partial), isolate VTT D-041035	OTU_387;size=204;	5	9	16	2	11	5	11	28	9	26	51	0	1	4	13	6	6	36	25	25	0	23	10	7	0	4	7	11	25	12	8	8	11	67	34	27	4	1	70	1	16	11	0	0	0	0	9	0
unidentified ascomycota sp. RH 10-1 18S rRNA gene and internal transcribed spacer 1 (ITS1), strain RH 10-1	OTU_396;size=195;	4	8	32	1	11	11	11	13	15	30	23	0	0	1	12	6	17	15	20	4	14	37	8	2	10	41	26	3	20	14	4	5	49	29	62	14	0	0	37	7	16	3	0	0	0	0	17	0
Pezizomycetes sp. BLD9 genomic DNA containing ITS1, 5.8S rRNA gene, ITS2, strain BLD9	OTU_357;size=252;	2	3	9	1	3	4	9	7	12	10	47	0	3	11	67	5	35	11	63	20	54	4	5	16	22	30	1	4	33	1	0	16	53	0	17	5	18	0	0	7	32	0	0	0	0	0	12	0
Myrmecridium thailandicum strain CPC 21694 18S ribosomal RNA gene, partial sequence; internal transcribed spacer 1, 5.8S ribosomal RNA gene, and internal transcribed spacer 2, complete sequence; and 28S ribosomal RNA gene, partial sequence	OTU_342;size=273;	0	0	0	0	0	0	0	0	624	0	0	0	0	2	1	0	0	0	11	0	0	0	5	2	0	2	0	0	0	0	0	0	0	0	0	0	0	0	0	0	0	0	0	0	0	0	0	0
Scleroconidioma sphagnicola UAMH 9731 18S ribosomal RNA gene, partial sequence; internal transcribed spacer 1, 5.8S ribosomal RNA gene and internal transcribed spacer 2, complete sequence; and 28S ribosomal RNA gene, partial sequence	OTU_323;size=302;	0	0	0	0	0	0	0	0	0	0	0	0	0	0	0	0	0	0	0	0	0	0	0	0	0	0	0	0	0	0	0	0	0	0	0	0	0	0	0	0	0	0	0	0	0	0	645	0
Ascomycete sp. VTT D-041035 18S rRNA gene (partial), ITS1, 5.8S rRNA gene, ITS2 and 28S rRNA gene (partial), isolate VTT D-041035	OTU_351;size=261;	2	24	16	1	1	406	7	6	7	42	1	7	3	1	0	0	0	8	0	12	14	0	0	0	26	0	2	4	0	4	0	1	11	0	16	2	0	0	0	0	8	0	0	0	0	0	12	0
Mycosphaerella associata strain CPC 13113 18S ribosomal RNA gene, partial sequence; internal transcribed spacer 1, 5.8S ribosomal RNA gene, and internal transcribed spacer 2, complete sequence; and 28S ribosomal RNA gene, partial sequence >gi|148529754|gb|EF394827.1| Mycosphaerella associata strain CPC 13128 18S ribosomal RNA gene, partial sequence; internal transcribed spacer 1, 5.8S ribosomal R…	OTU_413;size=169;	5	11	21	0	6	15	6	23	6	20	24	0	4	10	22	2	12	6	67	20	36	51	0	6	5	14	7	2	20	19	18	0	21	23	32	10	10	7	4	8	16	42	0	0	0	0	12	0
Phialea strobilina strain CBS 643.85 18S ribosomal RNA gene, partial sequence; internal transcribed spacer 1, 5.8S ribosomal RNA gene, and internal transcribed spacer 2, complete sequence; and 28S ribosomal RNA gene, partial sequence	OTU_376;size=224;	0	0	0	0	0	0	0	0	0	0	0	0	0	0	0	0	0	0	0	0	0	0	0	0	0	0	0	0	0	0	0	0	0	0	0	0	0	0	0	0	0	0	0	11	629	0	0	0
Mycena meliigena voucher 39c 18S ribosomal RNA gene, internal transcribed spacer 1, 5.8S ribosomal RNA gene, internal transcribed spacer 2, and 28S ribosomal RNA gene, region	OTU_596;size=63;	0	0	10	0	52	2	0	2	11	0	0	5	5	1	0	2	4	0	0	0	4	212	0	0	3	0	6	1	5	0	0	0	157	0	0	0	8	2	0	0	0	140	0	0	0	0	0	0
Cladosporium sp. KSS09_F01 18S ribosomal RNA gene, partial sequence; internal transcribed spacer 1, 5.8S ribosomal RNA gene, and internal transcribed spacer 2, complete sequence; and 28S ribosomal RNA gene, partial sequence	OTU_327;size=294;	1	4	9	0	11	9	0	0	43	5	5	6	7	0	0	2	6	8	6	0	24	5	7	4	1	1	0	3	0	0	5	6	10	3	18	0	2	6	398	0	0	9	0	0	0	0	7	0
Paramicrosporidium saccamoebae strain KSL3 18S ribosomal RNA gene, partial sequence; internal transcribed spacer 1, 5.8S ribosomal RNA gene, and internal transcribed spacer 2, complete sequence; and 26S ribosomal RNA gene, partial sequence	OTU_362;size=246;	6	7	13	0	3	20	11	26	17	14	11	12	6	3	0	10	10	13	60	6	50	34	6	11	10	20	0	7	14	26	5	14	29	37	19	23	7	1	13	12	34	2	0	0	0	0	4	0
Fungal sp. H36 18S ribosomal RNA gene, partial sequence; internal transcribed spacer 1, 5.8S ribosomal RNA gene, and internal transcribed spacer 2, complete sequence; and 28S ribosomal RNA gene, partial sequence	OTU_414;size=169;	10	1	28	0	8	19	11	3	65	9	14	14	6	5	6	20	7	10	9	5	28	79	0	10	0	1	11	2	3	0	0	1	108	2	13	2	5	4	37	16	8	42	0	0	0	0	3	0
Schizosaccharomyces cryophilus OY26 18S ribosomal RNA rRNA	OTU_359;size=249;	1	3	10	0	1	5	5	4	5	31	13	8	0	4	13	9	18	13	22	0	9	11	7	5	27	7	10	3	73	8	15	8	23	74	17	12	12	6	79	11	16	15	0	0	0	0	7	0
Xylariaceae sp. LGMF1130 18S ribosomal RNA gene, partial sequence; internal transcribed spacer 1 and 5.8S ribosomal RNA gene, complete sequence; and internal transcribed spacer 2, partial sequence	OTU_1879;size=2;	3	3	78	1	1	12	5	0	4	15	12	3	5	0	66	2	3	15	0	34	95	26	0	5	19	0	33	1	27	1	5	11	20	14	25	1	0	0	45	8	0	6	0	0	0	0	14	0
Glomus sp. W3349 18S rRNA gene (partial), ITS1, 5.8S rRNA gene, ITS2 and 28S rRNA gene (partial), clone pMK007-2	OTU_768;size=34;	2	0	9	0	3	8	6	5	7	11	14	9	6	2	31	12	12	6	13	8	62	13	7	19	9	5	2	8	22	4	8	10	163	17	15	31	7	1	18	9	10	3	0	0	0	0	6	0
Tricholoma vaccinum voucher SMI298 18S ribosomal RNA gene, partial sequence; internal transcribed spacer 1, 5.8S ribosomal RNA gene, and internal transcribed spacer 2, complete sequence; and 28S ribosomal RNA gene, partial sequence	OTU_436;size=139;	9	6	5	1	2	4	1	0	19	16	57	3	0	15	5	24	23	13	74	62	0	32	18	3	5	9	2	0	0	20	28	10	9	60	2	18	15	2	8	8	13	9	0	0	0	0	3	0
Harpellomyces sp. PA-3-1d 18S ribosomal RNA gene, complete sequence	OTU_292;size=355;	1	4	15	2	4	11	6	7	12	23	12	4	5	8	35	2	21	14	38	32	10	33	14	1	24	17	1	2	25	11	1	15	11	65	15	14	5	3	28	6	33	13	0	0	0	0	8	0
Nectriaceae sp. LM140 18S ribosomal RNA gene, partial sequence	OTU_397;size=194;	6	8	33	0	4	19	4	9	27	31	26	4	10	1	0	2	32	24	24	31	6	34	18	7	11	19	1	5	24	6	0	9	46	49	22	2	4	6	11	0	10	7	0	0	0	0	16	0
Helotiales sp. 38-14-1 18S ribosomal RNA gene, partial sequence; internal transcribed spacer 1 and 5.8S ribosomal RNA gene, complete sequence; and internal transcribed spacer 2, partial sequence	OTU_438;size=137;	0	0	0	0	0	0	0	0	0	0	0	0	0	0	0	0	0	0	0	0	0	0	0	0	0	0	0	0	0	0	0	0	0	0	0	0	0	0	0	0	0	0	0	0	1	0	605	0
Fusicladium mandshuricum strain CBS 112235 18S ribosomal RNA gene, partial sequence; internal transcribed spacer 1, 5.8S ribosomal RNA gene, and internal transcribed spacer 2, complete sequence; and 28S ribosomal RNA gene, partial sequence	OTU_383;size=216;	0	0	0	0	0	0	0	0	0	0	0	0	0	0	0	0	0	0	0	0	0	0	0	0	0	0	0	0	0	0	0	0	0	0	0	0	0	0	0	0	0	0	0	12	523	0	67	0
Fungal endophyte voucher EFOMIA 06 18S ribosomal RNA gene, partial sequence; internal transcribed spacer 1 and 5.8S ribosomal RNA gene, complete sequence; 28S ribosomal RNA gene, partial sequence; and internal transcribed spacer 2, complete sequence	OTU_355;size=254;	0	0	0	0	0	0	0	0	0	0	0	0	0	0	0	0	0	0	0	0	0	0	0	0	0	0	0	0	0	0	0	0	0	0	0	0	0	0	0	0	0	0	0	16	584	0	0	0
Volutella ciliata 18S rRNA gene, 5.8S rRNA gene, 28S rRNA gene (partial), internal transcribed spacer 1 (ITS1) and internal transcribed spacer 2 (ITS2), strain BBA 70047	OTU_344;size=270;	10	5	8	1	13	19	15	18	16	34	19	0	1	2	11	6	15	16	73	8	0	32	11	0	29	34	53	11	7	13	0	2	24	4	0	8	8	5	34	11	6	12	0	0	0	0	0	0
Periconia macrospinosa 5S rRNA and partial 18S rRNA genes and ITS1 and 2, isolate 00023	OTU_473;size=120;	14	8	33	1	8	19	0	9	10	44	23	6	0	4	20	0	13	3	0	0	28	16	0	33	16	20	12	3	6	10	8	13	27	27	63	4	2	8	42	6	16	2	0	0	0	0	16	0
S.fimicola putative ITS1 gene encoding 18S rRNA, 5.8S rRNA, 26S rRNA	OTU_354;size=258;	3	3	15	0	9	13	13	4	19	19	15	4	3	3	41	4	24	9	8	9	11	31	6	4	5	15	7	5	29	23	14	11	43	23	50	9	6	2	42	15	5	0	0	0	0	0	19	0
Basidiobolus haptosporus small subunit ribosomal RNA gene, partial sequence	OTU_415;size=168;	4	2	13	1	4	10	4	12	15	13	3	5	8	8	14	1	15	19	29	32	19	21	19	14	13	15	0	8	28	18	17	10	33	47	23	16	3	4	13	13	23	12	0	0	0	0	8	0
Sticta praetextata genes for 18S rRNA, ITS1, 5.8S rRNA, ITS2, 28S rRNA, partial and complete sequence, specimen_voucher:Takahashi 2493 (HIRO)	OTU_373;size=229;	1	3	21	1	5	16	6	1	18	7	7	7	8	5	27	3	16	4	14	12	61	63	30	2	8	15	7	6	5	14	20	10	30	22	15	16	13	3	19	21	13	6	0	0	0	0	7	0
Hypocreales sp. GMG_PPb3 18S ribosomal RNA gene, partial sequence; internal transcribed spacer 1, 5.8S ribosomal RNA gene, and internal transcribed spacer 2, complete sequence; and 28S ribosomal RNA gene, partial sequence	OTU_353;size=260;	2	3	89	1	3	32	0	0	14	0	0	0	0	0	0	12	0	0	0	63	0	0	0	0	8	0	0	7	0	0	0	6	0	251	12	0	16	35	31	0	0	0	0	0	0	0	2	0
Hirsutella rhossiliensis genes for 18S rRNA, ITS1, 5.8S rRNA, ITS2, 28S rRNA, partial and complete sequence	OTU_352;size=260;	9	11	10	1	9	13	10	18	15	29	24	7	2	11	16	7	32	11	4	39	42	26	3	16	21	16	9	12	18	30	0	6	21	34	7	16	9	2	0	12	0	7	0	0	0	0	1	0
Paecilomyces marquandii genes for 18S rRNA, ITS1, 5.8S rRNA, ITS2, 28S rRNA, partial and complete sequence, strain:NBRC 31966	OTU_443;size=133;	5	16	23	1	10	7	15	11	25	52	45	0	4	18	35	7	19	19	35	48	0	8	0	0	5	3	14	5	1	17	21	11	7	34	0	4	7	10	19	15	5	2	0	0	0	0	0	0
Absconditella lignicola isolate EB211 internal transcribed spacer 1, partial sequence; 5.8S ribosomal RNA gene and internal transcribed spacer 2, complete sequence; and 28S ribosomal RNA gene, partial sequence	OTU_341;size=276;	0	0	0	0	0	0	0	0	0	0	0	0	0	0	0	0	0	0	0	0	0	0	0	0	0	0	0	0	0	0	0	0	0	1	0	0	0	0	0	0	0	0	0	0	0	576	0	0
Rhizophagus intraradices genomic DNA containing 18S rRNA gene, ITS1, 5.8S rRNA gene, ITS2 and 28S rRNA gene, strain MUCL52327, clone pSC-Ri007	OTU_427;size=149;	5	7	44	0	3	11	4	4	3	22	3	0	2	3	0	0	8	30	54	14	0	17	0	3	4	19	14	0	23	3	6	9	92	31	17	17	9	9	42	20	20	0	0	0	0	0	4	0
Minimedusa polyspora isolate T-791 18S ribosomal RNA gene, partial sequence; internal transcribed spacer 1, 5.8S ribosomal RNA gene, and internal transcribed spacer 2, complete sequence; and 28S ribosomal RNA gene, partial sequence	OTU_2031;size=2;	0	0	40	0	3	3	0	0	3	11	0	3	0	1	192	7	14	10	0	0	0	43	0	16	1	11	7	4	0	0	15	0	0	46	7	2	5	4	0	0	118	6	0	0	1	0	3	0
Termitomyces sp. T984 18S ribosomal RNA gene, partial sequence; internal transcribed spacer 1, 5.8S ribosomal RNA gene, and internal transcribed spacer 2, complete sequence; and 28S ribosomal RNA gene, partial sequence	OTU_406;size=181;	2	0	0	2	2	0	7	17	6	5	5	43	3	0	8	1	181	0	12	11	31	4	0	13	99	9	0	2	1	0	3	30	0	18	0	4	12	1	19	3	0	13	0	0	0	0	0	0
Rhodotorula sp. BF92 ITS region containing 18S rRNA gene, ITS1, 5.8S rRNA gene, ITS2 and 28S rRNA gene	OTU_325;size=295;	0	4	11	1	3	9	0	9	6	21	6	1	4	5	19	2	43	0	34	11	46	30	11	8	66	0	2	4	19	34	15	4	27	4	4	21	13	0	24	7	21	15	0	0	0	0	1	0
Nectria eustromatica strain CBS 121896 18S ribosomal RNA gene, partial sequence; internal transcribed spacer 1, 5.8S ribosomal RNA gene, and internal transcribed spacer 2, complete sequence; and 28S ribosomal RNA gene, partial sequence	OTU_369;size=236;	3	7	10	0	3	23	12	12	11	48	3	7	6	1	5	0	21	0	30	0	39	24	0	6	13	13	17	3	41	0	5	7	9	40	0	10	22	0	99	0	0	12	0	0	0	0	0	0
Cercophora coprophila strain IFO 32091 18S ribosomal RNA gene, partial sequence; internal transcribed spacer 1, 5.8S ribosomal RNA gene, and internal transcribed spacer 2, complete sequence; and 28S ribosomal RNA gene, partial sequence	OTU_392;size=197;	0	0	6	0	0	0	0	1	0	0	0	0	0	0	0	0	0	0	0	0	445	0	0	0	1	0	0	0	0	1	0	0	0	38	0	0	62	0	0	0	0	8	0	0	0	0	0	0
Hypocreales sp. GMG_PPb3 18S ribosomal RNA gene, partial sequence; internal transcribed spacer 1, 5.8S ribosomal RNA gene, and internal transcribed spacer 2, complete sequence; and 28S ribosomal RNA gene, partial sequence	OTU_339;size=278;	0	0	7	0	2	7	3	4	47	5	0	0	29	9	8	0	0	1	82	55	0	0	34	0	51	13	0	0	13	2	11	0	12	0	0	0	1	145	0	9	10	0	0	0	0	0	0	0
Rhizophydium elyensis isolate AFTOL-ID 693 18S small subunit ribosomal RNA gene, partial sequence	OTU_346;size=269;	1	2	10	3	3	14	6	12	10	16	19	1	1	3	34	2	20	35	22	22	21	37	39	5	7	16	4	3	37	11	9	0	19	15	32	5	2	4	21	5	15	7	0	0	0	0	9	0
Rhizophydium elyensis isolate AFTOL-ID 693 18S small subunit ribosomal RNA gene, partial sequence	OTU_367;size=238;	2	0	8	1	0	13	5	11	8	21	19	6	0	4	41	3	10	2	20	13	2	32	19	3	18	12	1	4	12	30	5	27	35	3	78	17	2	3	3	23	17	4	0	0	0	0	22	0
Knufia perforans strain CBS 885.95 18S ribosomal RNA gene, partial sequence; internal transcribed spacer 1, 5.8S ribosomal RNA gene, and internal transcribed spacer 2, complete sequence; and 28S ribosomal RNA gene, partial sequence	OTU_363;size=242;	1	3	17	1	5	9	3	7	12	13	5	5	2	6	12	4	0	12	18	10	71	34	9	4	2	15	4	0	27	30	11	7	45	22	36	14	5	3	35	14	7	0	0	0	0	0	13	0
Archaeospora trappei 18S rRNA gene (partial), ITS1, 5.8S rRNA gene, ITS2 and 28S rRNA gene (partial), isolate Att178-3, clone pCK082-5	OTU_1330;size=6;	2	1	12	0	5	5	1	10	6	0	1	20	11	9	27	7	47	14	0	2	106	8	0	8	51	2	3	10	0	39	2	4	71	1	1	10	21	0	4	10	17	1	0	0	0	0	1	0
Zygomycete sp. AM-2008a isolate AF016 18S ribosomal RNA gene, partial sequence; internal transcribed spacer 1, 5.8S ribosomal RNA gene, and internal transcribed spacer 2, complete sequence; and 28S ribosomal RNA gene, partial sequence	OTU_1805;size=2;	24	6	0	0	2	158	0	7	2	0	17	3	9	0	30	6	4	0	19	36	26	34	0	1	12	0	0	0	0	2	0	6	17	17	0	2	26	0	56	4	21	1	0	0	0	0	0	0
Galerina pseudocamerina voucher SES 3059 18S ribosomal RNA gene, partial sequence; internal transcribed spacer 1 and 5.8S ribosomal RNA gene, complete sequence; and internal transcribed spacer 2, partial sequence	OTU_2010;size=2;	1	1	4	0	2	8	1	18	10	3	8	16	12	0	23	8	7	0	16	7	8	51	0	22	39	0	7	118	0	9	2	5	19	15	3	19	4	0	14	12	11	42	0	0	0	0	1	0
Hyphodiscus hymeniophilus strain MUCL 40275 18S ribosomal RNA gene, partial sequence; internal transcribed spacer 1, 5.8S ribosomal RNA gene, and internal transcribed spacer 2, complete sequence; and 28S ribosomal RNA gene, partial sequence	OTU_365;size=239;	0	0	0	0	0	0	0	0	0	0	0	0	0	0	0	0	0	0	0	0	0	0	0	0	0	0	0	0	0	0	0	0	0	0	0	0	0	0	0	0	0	0	1	0	0	0	542	0
Fungal sp. SUN1 isolate n8_3 18S ribosomal RNA gene, partial sequence; internal transcribed spacer 1, 5.8S ribosomal RNA gene, and internal transcribed spacer 2, complete sequence; and 28S ribosomal RNA gene, partial sequence	OTU_366;size=239;	56	5	9	0	1	6	3	2	8	0	0	0	4	0	0	9	6	141	21	15	15	9	3	1	11	12	0	0	21	2	7	2	27	1	0	0	106	25	11	3	0	0	0	0	0	0	0	0
Glomeromycota sp. JB-2014g strain 169-3 clone 77 18S ribosomal RNA gene, partial sequence; internal transcribed spacer 1, 5.8S ribosomal RNA gene, and internal transcribed spacer 2, complete sequence; and 28S ribosomal RNA gene, partial sequence	OTU_600;size=62;	3	0	16	2	17	2	6	17	21	13	4	23	11	8	22	6	29	3	0	0	48	12	4	27	44	2	2	10	0	16	0	19	48	24	3	22	9	1	0	16	10	18	0	0	0	0	4	0
Lopadostoma sp. HV-2014e strain LQM 18S ribosomal RNA gene, partial sequence; internal transcribed spacer 1, 5.8S ribosomal RNA gene, and internal transcribed spacer 2, complete sequence; and 28S ribosomal RNA gene, partial sequence	OTU_2172;size=2;	0	3	21	0	5	3	8	15	23	9	14	9	3	2	0	2	7	17	0	4	76	0	12	4	6	13	0	11	35	48	1	7	12	84	4	15	39	0	6	17	0	0	0	0	0	0	2	0
Fungal sp. C28 AR-2014 18S ribosomal RNA gene, partial sequence; internal transcribed spacer 1, 5.8S ribosomal RNA gene, and internal transcribed spacer 2, complete sequence; and 28S ribosomal RNA gene, partial sequence	OTU_557;size=78;	10	0	9	0	20	31	1	8	18	24	46	0	3	0	1	0	23	15	0	11	8	42	71	0	8	0	0	0	23	9	2	0	40	56	11	22	1	0	4	1	0	17	0	0	0	0	1	0
Leohumicola minima strain DAOM 232587 18S ribosomal RNA gene, partial sequence; internal transcribed spacer 1, 5.8S ribosomal RNA gene, and internal transcribed spacer 2, complete sequence; and 28S ribosomal RNA gene, partial sequence	OTU_377;size=223;	3	11	42	3	2	9	37	11	18	34	15	1	4	1	0	0	0	13	27	11	10	23	10	4	2	11	7	4	68	7	2	11	22	35	27	17	3	10	8	4	1	0	0	0	0	0	7	0
Meliniomyces variabilis strain UAMH 8861 18S ribosomal RNA gene, internal transcribed spacer 1, 5.8S ribosomal RNA gene, internal transcribed spacer 2, and 28S ribosomal RNA gene, complete sequence	OTU_429;size=146;	0	0	0	0	0	0	0	0	0	0	0	0	0	0	0	0	0	0	358	173	0	0	0	0	0	0	0	0	0	0	0	0	0	0	0	0	0	0	0	0	0	0	0	0	0	0	0	0
Fusarium poae 18S ribosomal RNA gene, partial sequence; internal transcribed spacer 1, 5.8S ribosomal RNA gene, and internal transcribed spacer 2, complete sequence; and 28S ribosomal RNA gene, partial sequence	OTU_384;size=212;	5	8	16	1	6	5	10	14	16	10	4	34	24	3	0	0	0	0	0	0	0	0	4	0	53	0	17	9	75	4	0	20	40	20	98	4	0	0	0	0	0	0	0	0	0	0	29	0
Parasola leiocephala isolate KuP6.2.2.1 18S ribosomal RNA gene, partial sequence; internal transcribed spacer 1 and 5.8S ribosomal RNA gene, complete sequence; and internal transcribed spacer 2, partial sequence	OTU_494;size=108;	0	29	2	1	1	0	0	2	0	1	3	0	47	0	0	0	0	0	10	6	0	0	0	0	113	0	227	0	0	0	0	2	84	0	0	0	0	0	0	0	0	0	0	0	0	0	0	0
Sporobolomyces pyrrosiae genes for 18S rRNA, ITS1, 5.8S rRNA, ITS2, 26S rRNA, partial and complete sequence	OTU_347;size=268;	10	10	25	1	4	21	4	27	14	20	32	0	2	7	0	12	4	29	31	2	0	10	8	10	10	9	4	5	27	4	6	12	12	53	18	7	13	2	11	11	14	19	0	0	0	0	6	0
Stemphylium sp. FA-8J 18S ribosomal RNA gene, partial sequence; internal transcribed spacer 1, 5.8S ribosomal RNA gene, and internal transcribed spacer 2, complete sequence; and 28S ribosomal RNA gene, partial sequence	OTU_515;size=97;	0	11	0	0	42	1	2	22	3	48	17	0	5	25	26	0	0	0	0	21	0	7	0	20	0	0	0	1	4	0	4	35	31	0	0	28	105	14	4	10	33	3	0	0	0	0	0	0
Glomus sp. 8 ZHNL-2013s 18S ribosomal RNA gene, partial sequence; internal transcribed spacer 1, 5.8S ribosomal RNA gene, and internal transcribed spacer 2, complete sequence; and 28S ribosomal RNA gene, partial sequence	OTU_421;size=157;	2	2	20	2	11	12	3	5	29	20	19	5	7	18	8	12	14	37	0	6	28	72	12	15	15	12	4	4	18	26	2	7	23	9	0	3	5	0	0	7	2	22	0	0	0	0	0	0
Pleosporales sp. VKM-3176 18S ribosomal RNA gene, partial sequence; internal transcribed spacer 1 and 5.8S ribosomal RNA gene, complete sequence; and internal transcribed spacer 2, partial sequence	OTU_1539;size=4;	8	3	0	0	0	0	20	53	217	0	0	0	1	0	104	0	9	0	0	1	0	16	0	0	0	0	0	11	0	0	0	2	10	0	0	0	0	0	25	0	36	0	0	0	0	0	0	0
Rhinocladiella sp. 01001b 18S ribosomal RNA gene, partial sequence; internal transcribed spacer 1, 5.8S ribosomal RNA gene, and internal transcribed spacer 2, complete sequence; and 28S ribosomal RNA gene, partial sequence	OTU_361;size=248;	0	0	0	0	0	0	0	0	0	0	0	0	0	0	0	0	0	0	0	0	0	0	0	0	0	0	0	0	0	0	0	0	0	0	0	0	0	0	0	0	0	0	0	0	0	0	515	0
Operculomyces laminatus JEL 223 ITS region; from TYPE material	OTU_536;size=87;	1	2	2	0	9	6	11	2	2	39	3	5	2	5	23	0	16	50	37	25	3	17	11	0	5	3	7	2	39	32	16	4	20	40	15	4	4	0	10	3	13	9	0	0	0	0	10	0
Erythrobasidium clade sp. LM536 18S ribosomal RNA gene, partial sequence	OTU_430;size=146;	5	1	15	1	2	3	8	15	5	29	17	4	9	4	20	4	17	0	53	9	12	7	53	8	24	45	0	8	38	6	0	9	0	25	20	0	2	10	0	0	12	3	0	0	0	0	4	0
Sporidiobolales sp. LM367 18S ribosomal RNA gene, partial sequence	OTU_401;size=191;	0	0	0	0	0	0	0	0	0	0	0	0	0	0	0	0	0	0	0	0	0	0	0	0	0	0	0	0	0	0	0	0	0	0	0	0	0	0	0	0	0	0	0	0	0	505	0	0
Cortinarius purpurascens 18S ribosomal RNA gene, partial sequence; internal transcribed spacer 1, 5.8S ribosomal RNA gene, and internal transcribed spacer 2, complete sequence; and 28S ribosomal RNA gene, partial sequence	OTU_395;size=196;	4	0	18	0	2	32	1	0	38	4	12	0	4	1	0	0	39	0	0	2	0	0	0	10	2	2	3	0	20	1	74	0	38	23	0	0	2	16	150	0	0	0	0	0	0	0	0	0
Crepidotus subverrucisporus voucher 15720 18S ribosomal RNA gene, internal transcribed spacer 1, 5.8S ribosomal RNA gene, internal transcribed spacer 2, and 28S ribosomal RNA gene, region	OTU_555;size=80;	20	0	54	0	89	0	0	6	6	0	0	0	31	0	3	2	0	13	0	0	0	13	0	0	1	5	0	0	82	0	158	0	0	4	0	0	0	0	0	0	0	10	0	0	0	0	0	0
Arthrinium arundinis culture-collection CBS:732.71 18S ribosomal RNA gene, partial sequence; internal transcribed spacer 1, 5.8S ribosomal RNA gene, and internal transcribed spacer 2, complete sequence; and 28S ribosomal RNA gene, partial sequence	OTU_388;size=203;	2	2	32	0	4	17	11	10	10	26	54	0	6	9	0	1	0	3	28	9	16	19	20	5	25	7	2	1	5	13	5	5	21	36	22	5	10	2	40	5	0	2	0	0	0	0	7	0
Hormonema sp. BF13 ITS region containing 18S rRNA gene, ITS1, 5.8S rRNA gene, ITS2 and 28S rRNA gene	OTU_403;size=187;	6	1	13	1	1	0	5	4	13	59	5	0	5	3	0	0	13	2	109	73	72	7	17	0	0	0	4	0	8	0	9	12	3	0	0	0	3	0	0	43	0	5	0	0	0	0	0	0
Helotiales sp. 38-14-1 18S ribosomal RNA gene, partial sequence; internal transcribed spacer 1 and 5.8S ribosomal RNA gene, complete sequence; and internal transcribed spacer 2, partial sequence	OTU_371;size=235;	0	0	0	0	0	0	0	0	0	0	0	0	0	0	0	0	0	0	0	0	0	0	0	0	0	0	0	0	0	0	0	0	0	0	0	0	1	0	0	0	0	0	0	0	0	0	485	0
Orphella catalaunica 18S ribosomal RNA gene, complete sequence	OTU_380;size=221;	5	0	6	4	0	7	5	3	9	13	18	8	3	0	40	2	8	13	29	1	36	14	34	6	18	10	6	6	11	8	11	4	8	10	13	10	6	3	25	5	25	21	0	0	0	0	7	0
Cyphellophora laciniata strain CBS 190.61 18S ribosomal RNA gene, partial sequence; internal transcribed spacer 1, 5.8S ribosomal RNA gene, and internal transcribed spacer 2, complete sequence; and 28S ribosomal RNA gene, partial sequence	OTU_399;size=192;	6	0	87	0	4	27	10	89	3	14	4	14	0	0	7	1	8	12	0	9	13	0	0	2	1	1	11	45	52	3	0	13	19	1	0	0	1	0	0	4	6	0	0	0	0	0	0	0
Collembolispora barbata culture-collection CBS:115944 18S ribosomal RNA gene, partial sequence; internal transcribed spacer 1, 5.8S ribosomal RNA gene, and internal transcribed spacer 2, complete sequence; and 28S ribosomal RNA gene, partial sequence	OTU_463;size=123;	4	2	19	10	6	3	13	48	7	16	2	3	6	13	52	1	0	0	0	0	23	14	0	19	59	0	5	0	4	9	6	0	52	7	9	7	21	2	0	3	0	6	0	0	0	0	5	0
Ascomycota sp. BEA-2010 isolate B21 18S ribosomal RNA gene, partial sequence; internal transcribed spacer 1, 5.8S ribosomal RNA gene, and internal transcribed spacer 2, complete sequence; and 28S ribosomal RNA gene, partial sequence	OTU_425;size=154;	1	6	20	11	5	21	7	15	36	6	1	10	2	5	26	5	12	0	3	0	1	47	8	30	18	30	4	9	26	1	0	2	3	13	8	13	5	7	8	19	9	2	0	0	0	0	1	0
Basidiobolus microsporus small subunit ribosomal RNA gene, partial sequence	OTU_662;size=47;	0	1	5	2	2	9	10	7	3	4	0	13	1	6	20	14	14	2	8	1	24	26	4	16	44	5	8	6	6	10	3	11	13	33	28	26	3	6	21	21	11	4	0	0	0	0	4	0
Helotiales sp. MU-2009-3 DNA containing 18S rRNA gene (partial), ITS1, 5.8S rRNA gene and ITS2 (partial), isolate li18	OTU_393;size=196;	0	0	30	0	0	24	0	0	0	0	0	0	0	0	30	0	0	0	0	0	0	0	0	0	355	0	0	0	0	0	0	0	0	1	0	0	0	0	0	0	15	0	0	0	0	0	0	0
#N/A	OTU_374;size=226;	0	0	0	0	0	0	0	0	0	0	0	0	0	0	0	0	0	2	1	1	0	0	0	0	0	0	0	0	3	0	0	0	0	1	0	0	0	0	0	0	0	0	1	2	178	0	0	266
Myrmecridium thailandicum strain CPC 21694 18S ribosomal RNA gene, partial sequence; internal transcribed spacer 1, 5.8S ribosomal RNA gene, and internal transcribed spacer 2, complete sequence; and 28S ribosomal RNA gene, partial sequence	OTU_580;size=68;	21	7	14	0	13	8	5	8	22	82	12	0	0	2	0	0	0	0	32	11	75	14	0	0	9	27	6	3	41	0	4	0	0	4	0	4	12	0	6	6	0	6	0	0	0	0	0	0
Waitea circinata var. circinata strain 445 18S ribosomal RNA gene, partial sequence; internal transcribed spacer 1, 5.8S ribosomal RNA gene, and internal transcribed spacer 2, complete sequence; and 28S ribosomal RNA gene, partial sequence	OTU_460;size=124;	0	0	0	0	0	0	0	0	0	0	0	0	0	0	0	3	2	379	0	0	17	0	0	11	0	0	0	0	0	0	7	24	10	0	0	0	1	0	0	0	0	0	0	0	0	0	0	0
Rhizoscyphus ericae strain UAMH 6735 18S ribosomal RNA gene, partial sequence; internal transcribed spacer 1, 5.8S ribosomal RNA gene, and internal transcribed spacer 2, complete sequence; and 28S ribosomal RNA gene, partial sequence	OTU_390;size=199;	0	0	0	0	0	0	0	0	0	0	0	0	0	0	0	0	0	0	0	0	0	0	0	0	0	0	0	0	0	0	0	0	0	0	0	0	0	0	0	0	0	0	0	0	0	0	449	0
Scleroconidioma sphagnicola UAMH 9731 18S ribosomal RNA gene, partial sequence; internal transcribed spacer 1, 5.8S ribosomal RNA gene and internal transcribed spacer 2, complete sequence; and 28S ribosomal RNA gene, partial sequence	OTU_382;size=216;	0	0	0	0	0	0	0	0	0	0	0	0	0	0	0	0	0	0	0	0	0	0	0	0	0	0	0	0	0	0	0	0	0	0	0	0	0	0	0	0	0	1	0	0	0	0	443	0
Sistotrema brinkmannii 18S ribosomal RNA gene, partial sequence; internal transcribed spacer 1, 5.8S ribosomal RNA gene, and internal transcribed spacer 2, complete sequence; and 28S ribosomal RNA gene, partial sequence	OTU_533;size=88;	0	0	0	0	0	0	1	57	0	0	2	0	3	0	0	0	0	0	0	0	0	27	0	0	0	0	0	2	0	1	1	333	0	0	2	9	1	3	0	1	0	0	0	0	0	0	0	0
Agaricaceae sp. 710 18S ribosomal RNA gene, partial sequence; internal transcribed spacer 1, 5.8S ribosomal RNA gene, and internal transcribed spacer 2, complete sequence; and 28S ribosomal RNA gene, partial sequence	OTU_773;size=33;	4	0	20	1	10	1	2	6	15	1	2	30	4	5	14	6	18	6	6	11	48	0	0	24	23	0	4	8	12	25	9	7	19	6	34	20	4	0	12	5	10	0	0	0	0	0	9	0
Rhizophagus intraradices genomic DNA containing 18S rRNA gene, ITS1, 5.8S rRNA gene, ITS2 and 28S rRNA gene, strain MUCL52327, clone pSC-Ri007	OTU_409;size=173;	3	4	29	0	1	3	17	4	8	4	2	6	0	2	36	2	1	14	15	12	0	9	1	0	12	0	7	7	28	9	7	4	48	47	14	26	14	26	0	13	0	0	0	0	0	0	6	0
Hymenochaetales sp. LM365 18S ribosomal RNA gene, partial sequence	OTU_386;size=207;	0	3	22	0	1	6	6	1	6	26	7	2	3	1	26	5	4	0	13	3	52	0	13	11	6	1	0	4	13	21	1	7	18	10	45	3	5	3	45	6	15	7	0	0	0	0	18	0
Glomus intraradices isolate N25_7 18S ribosomal RNA gene, partial sequence; internal transcribed spacer 1, 5.8S ribosomal RNA gene, and internal transcribed spacer 2, complete sequence; and 28S ribosomal RNA gene, partial sequence	OTU_1990;size=2;	3	3	17	0	1	4	6	4	3	20	26	14	3	1	32	9	5	16	0	7	20	11	1	20	24	2	3	9	4	13	0	11	28	11	19	25	8	1	7	15	19	8	0	0	0	0	1	0
Polyporales sp. 3 SR-2012 strain 420 18S ribosomal RNA gene, partial sequence; internal transcribed spacer 1, 5.8S ribosomal RNA gene, and internal transcribed spacer 2, complete sequence; and 28S ribosomal RNA gene, partial sequence	OTU_579;size=68;	0	0	0	0	0	0	0	0	0	0	0	0	0	0	0	0	0	0	0	0	0	0	0	0	0	0	0	0	0	0	0	0	0	0	0	0	0	0	0	0	0	0	0	0	0	0	430	0
Psilocybe cf. subviscida/crobula X-45 18S ribosomal RNA gene, partial sequence; internal transcribed spacer 1, 5.8S ribosomal RNA gene, and internal transcribed spacer 2, complete sequence; and 28S ribosomal RNA gene, partial sequence	OTU_491;size=111;	0	0	0	0	0	0	0	0	0	0	0	0	0	0	0	0	0	0	0	0	0	0	0	0	0	0	0	0	0	0	0	0	0	0	0	0	1	0	0	0	0	0	0	19	408	0	0	0
Flagellospora saccata strain CCM F-39994 18S ribosomal RNA gene, partial sequence; internal transcribed spacer 1, 5.8S ribosomal RNA gene, and internal transcribed spacer 2, complete sequence; and 28S ribosomal RNA gene, partial sequence	OTU_1839;size=2;	0	0	0	0	0	0	0	0	0	0	0	0	0	0	0	0	0	0	0	0	0	0	0	0	0	0	0	0	0	0	0	0	0	0	0	0	0	0	0	0	0	0	0	1	0	1	423	0
Pseudozyma aphidis strain 302 18S ribosomal RNA gene, partial sequence; internal transcribed spacer 1, 5.8S ribosomal RNA gene, and internal transcribed spacer 2, complete sequence; and 28S ribosomal RNA gene, partial sequence	OTU_400;size=191;	0	0	0	0	0	0	0	0	0	0	0	0	0	0	0	0	0	0	0	0	0	0	0	0	0	0	0	0	0	0	0	0	0	0	0	0	0	0	0	422	0	0	0	0	0	0	1	0
Trichoderma sp. HV-2014p strain 60384 18S ribosomal RNA gene, partial sequence; internal transcribed spacer 1 and 5.8S ribosomal RNA gene, complete sequence; and internal transcribed spacer 2, partial sequence	OTU_408;size=175;	1	11	7	0	2	5	3	10	15	22	15	0	2	8	6	0	6	0	5	6	13	32	22	0	12	28	2	5	27	3	10	12	9	79	17	2	1	0	6	12	0	1	0	0	0	0	4	0
Archaeospora trappei 18S rRNA gene (partial), ITS1, 5.8S rRNA gene, ITS2 and 28S rRNA gene (partial), isolate Att178-3, clone pCK082-5	OTU_439;size=136;	1	2	8	2	7	0	3	3	14	0	0	8	6	0	9	27	55	0	0	4	43	32	0	17	28	0	0	5	11	15	0	1	43	0	33	8	8	0	0	10	8	0	0	0	0	0	8	0
Marasmius rotula isolate T-755 internal transcribed spacer 1, 5.8S ribosomal RNA gene, and internal transcribed spacer 2, complete sequence; and 28S ribosomal RNA gene, partial sequence	OTU_493;size=108;	0	0	0	0	0	0	0	0	0	0	0	0	0	0	0	0	0	0	0	0	0	0	0	0	0	0	3	0	0	0	0	0	318	0	0	95	2	0	0	0	0	0	0	0	0	0	0	0
Coniothyrium prosopidis strain CPC 21708 18S ribosomal RNA gene, partial sequence; internal transcribed spacer 1, 5.8S ribosomal RNA gene, and internal transcribed spacer 2, complete sequence; and 28S ribosomal RNA gene, partial sequence	OTU_431;size=146;	3	2	8	0	3	7	10	4	13	14	7	6	2	5	20	0	7	18	13	11	34	14	0	6	23	14	5	0	62	8	14	4	17	0	0	0	10	8	25	0	15	5	0	0	0	0	0	0
Cyphellophora laciniata strain CBS 190.61 18S ribosomal RNA gene, partial sequence; internal transcribed spacer 1, 5.8S ribosomal RNA gene, and internal transcribed spacer 2, complete sequence; and 28S ribosomal RNA gene, partial sequence	OTU_424;size=155;	0	0	0	1	13	2	3	9	0	0	3	7	3	3	48	0	13	0	0	0	13	0	0	0	39	0	0	0	0	4	0	0	12	0	22	0	0	85	68	17	45	0	0	0	0	0	7	0
Glomus mycorrhizal symbiont of Marchantia foliacea 18S rRNA gene (partial) and ITS1 (partial), Otira valley, clone 1	OTU_417;size=164;	0	0	7	0	2	0	9	2	8	5	7	0	2	0	10	3	14	5	7	4	44	6	1	5	5	2	9	0	13	6	5	2	61	75	18	5	16	1	26	10	12	1	0	0	0	0	5	0
Cryptococcus aerius genes for 18S rRNA, ITS1, 5.8S rRNA, ITS2, 26S rRNA, partial and complete sequence	OTU_448;size=131;	2	5	19	0	0	9	7	1	9	13	8	20	15	4	13	6	3	5	27	12	21	53	0	0	0	7	5	0	18	8	1	2	4	19	33	28	8	8	6	0	0	9	0	0	0	0	4	0
Erythrobasidium clade sp. LM536 18S ribosomal RNA gene, partial sequence	OTU_1871;size=2;	2	1	14	2	1	0	1	21	15	8	0	0	12	4	0	0	27	14	0	0	48	40	0	14	27	3	2	1	11	14	0	20	26	24	11	2	4	14	0	0	15	8	0	0	0	0	5	0
Bartalinia robillardoides culture-collection CBS:122705 18S ribosomal RNA gene, partial sequence; internal transcribed spacer 1, 5.8S ribosomal RNA gene, and internal transcribed spacer 2, complete sequence; and 28S ribosomal RNA gene, partial sequence	OTU_529;size=89;	0	1	13	3	4	4	4	5	0	0	17	5	4	1	13	8	9	0	0	0	19	0	4	10	26	20	0	5	30	0	9	3	22	0	19	3	4	0	116	19	4	0	0	0	0	0	7	0
Sporidiobolales sp. LM367 18S ribosomal RNA gene, partial sequence	OTU_511;size=99;	4	7	36	2	1	12	1	0	9	6	3	19	2	0	0	0	18	12	9	17	13	0	0	0	18	0	0	9	13	4	1	3	12	3	22	14	30	0	67	26	0	0	0	0	0	0	13	0
Mariannaea elegans var. punicea genes for 18S ribosomal RNA, internal transcribed spacer 1, 5.8S ribosomal RNA, internal transcribed spacer 2, 28S ribosomal RNA, partial and complete sequence	OTU_468;size=122;	0	0	16	2	9	0	0	13	0	10	5	17	5	0	33	18	12	9	32	22	4	38	4	21	0	22	4	2	23	0	12	0	0	24	1	8	0	0	0	10	0	30	0	0	0	0	0	0
Ascomycota sp. LM165 18S ribosomal RNA gene, partial sequence	OTU_385;size=210;	1	1	100	0	19	2	50	4	14	1	27	6	0	0	43	0	0	0	6	0	0	0	0	20	16	5	0	0	0	3	0	4	8	9	0	5	4	13	7	0	32	2	0	0	0	0	0	0
Chaetothyriales sp. M-Mo9 18S ribosomal RNA gene, partial sequence; internal transcribed spacer 1, 5.8S ribosomal RNA gene, and internal transcribed spacer 2, complete sequence; and 28S ribosomal RNA gene, partial sequence	OTU_458;size=125;	0	0	0	0	0	0	0	0	0	0	0	0	0	0	0	0	0	0	0	0	0	0	0	0	0	0	0	0	0	0	0	0	0	0	0	0	0	0	0	0	0	0	1	0	0	399	0	0
Leohumicola minima strain DAOM 232587 18S ribosomal RNA gene, partial sequence; internal transcribed spacer 1, 5.8S ribosomal RNA gene, and internal transcribed spacer 2, complete sequence; and 28S ribosomal RNA gene, partial sequence	OTU_404;size=184;	6	4	12	0	4	7	12	17	29	47	18	5	3	3	17	2	9	5	0	0	0	6	0	11	0	2	0	1	29	7	4	3	1	26	34	23	3	9	2	0	5	13	0	0	0	0	17	0
Archaeospora sp. PODO7.3 18S ribosomal RNA gene, partial sequence	OTU_391;size=197;	1	6	12	0	4	9	0	2	7	9	12	5	8	5	30	5	2	0	3	19	27	17	5	0	23	12	7	9	15	9	0	11	56	25	0	4	17	0	0	10	9	1	0	0	0	0	0	0
Erythrobasidium clade sp. LM654 18S ribosomal RNA gene, partial sequence	OTU_407;size=181;	5	8	19	0	3	2	10	4	9	22	11	9	5	0	16	2	9	14	13	29	13	12	4	2	34	7	7	3	17	8	2	4	16	5	14	0	5	3	27	4	12	3	0	0	0	0	3	0
Gymnoascus sp. 12NJ07 18S ribosomal RNA, partial sequence; internal transcribed spacer 1, 5.8S ribosomal RNA, and internal transcribed spacer 2, complete sequence; and 28S ribosomal RNA, partial sequence	OTU_423;size=157;	2	0	10	0	1	10	12	5	8	42	11	0	4	14	32	0	25	31	15	18	22	0	11	2	6	2	0	0	2	17	3	3	10	1	11	6	3	2	27	10	12	2	0	0	0	0	2	0
Metarhizium anisopliae isolate SPCT2 18S ribosomal RNA gene, partial sequence; internal transcribed spacer 1, 5.8S ribosomal RNA gene, and internal transcribed spacer 2, complete sequence; and 28S ribosomal RNA gene, partial sequence	OTU_532;size=88;	0	1	20	1	1	5	16	14	7	21	27	0	9	10	0	9	0	0	0	2	0	39	13	0	25	40	19	2	0	7	1	0	20	0	23	35	5	3	0	7	0	4	0	0	0	0	8	0
Rhodotorula sp. BF92 ITS region containing 18S rRNA gene, ITS1, 5.8S rRNA gene, ITS2 and 28S rRNA gene	OTU_497;size=103;	0	5	10	0	7	4	2	12	7	5	18	0	1	11	42	12	28	18	0	8	6	0	13	3	10	15	13	1	0	17	29	5	8	28	27	4	3	2	0	4	3	2	0	0	0	0	9	0
Amanita bisporigera intergenic spacer 2, partial sequence; 18S ribosomal RNA gene, internal transcribed spacer 1, 5.8S ribosomal RNA gene, internal transcribed spacer 2, and 28S ribosomal RNA gene, complete sequence; and intergenic spacer 1, partial sequence	OTU_488;size=113;	7	0	48	0	291	4	4	0	0	0	0	1	0	0	2	0	0	0	0	0	0	0	0	0	0	0	0	0	0	2	0	0	21	0	0	0	1	0	0	6	0	0	0	0	0	0	0	0
Scutellospora sp. JDP-2013 genomic DNA containing 18S rRNA gene (partial), ITS1, 5.8S rRNA gene, ITS2 and 28S rRNA gene (partial), isolate S.Alt, clone Alt6.5	OTU_405;size=183;	0	4	9	0	2	6	4	3	6	45	9	1	3	4	18	1	9	15	6	17	33	34	10	2	19	7	6	5	27	8	7	1	11	12	5	3	3	2	8	4	3	11	0	0	0	0	4	0
Glomus sp. 8 ZHNL-2013s 18S ribosomal RNA gene, partial sequence; internal transcribed spacer 1, 5.8S ribosomal RNA gene, and internal transcribed spacer 2, complete sequence; and 28S ribosomal RNA gene, partial sequence	OTU_808;size=28;	4	5	2	0	4	10	1	2	13	28	0	7	7	13	3	8	7	22	7	0	37	45	0	3	4	16	3	2	17	25	8	1	19	23	0	5	6	0	8	2	10	8	0	0	0	0	0	0
Dactylella oxyspora strain CBS 497.92 18S small subunit ribosomal RNA gene, internal transcribed spacer 1, 5.8S ribosomal RNA gene, and internal transcribed spacer 2, complete sequence	OTU_456;size=126;	2	0	12	2	1	4	4	0	13	1	0	14	14	1	6	9	20	0	0	2	67	0	0	0	4	0	5	6	0	23	0	23	45	25	10	23	5	2	11	15	1	0	0	0	0	0	5	0
Sphaerodes sp. SMCD2220 18S ribosomal RNA gene, partial sequence; internal transcribed spacer 1, 5.8S ribosomal RNA gene, and internal transcribed spacer 2, complete sequence; and 28S ribosomal RNA gene, partial sequence	OTU_496;size=106;	4	3	15	0	2	0	7	10	8	8	12	3	5	0	16	0	0	11	14	15	17	12	13	4	13	10	1	0	37	8	2	7	9	1	38	10	0	2	29	2	14	3	0	0	0	0	10	0
Haptocillium balanoides 18S ribosomal RNA gene, partial sequence; internal transcribed spacer 1, 5.8S ribosomal RNA gene, and internal transcribed spacer 2, complete sequence; and 28S ribosomal RNA gene, partial sequence	OTU_428;size=149;	1	7	12	1	7	10	0	1	21	44	13	0	3	6	15	0	15	3	16	17	12	24	0	0	4	19	9	0	3	8	0	1	15	32	24	3	3	9	3	0	7	3	0	0	0	0	3	0
Pycnidiophora sp. caf8 18S ribosomal RNA gene, partial sequence; internal transcribed spacer 1 and 5.8S ribosomal RNA gene, complete sequence; and internal transcribed spacer 2, partial sequence	OTU_510;size=99;	3	1	1	0	2	0	8	16	12	23	0	0	12	9	0	0	3	15	0	0	29	34	45	0	3	19	3	7	0	27	5	9	33	17	0	0	5	13	0	9	0	3	0	0	0	0	0	0
Basidioascus undulatus strain DAOM 241961 small subunit ribosomal RNA gene, partial sequence	OTU_477;size=119;	1	2	2	0	5	0	1	0	2	20	2	2	2	4	0	4	0	3	55	9	19	0	4	0	5	0	12	5	37	42	4	8	19	40	27	12	0	10	0	0	0	0	0	0	0	0	7	0
Glomus sp. SA437 partial 18S rRNA gene and partial ITS1, isolate SA437 >gi|210972043|emb|AM942495.1| Uncultured Glomus 18S rRNA gene (partial) and ITS1, clone SA437	OTU_432;size=143;	2	3	7	0	7	6	10	2	10	31	13	3	3	1	19	2	7	10	11	7	3	8	17	2	20	3	4	1	28	6	5	4	19	9	7	5	1	3	30	15	7	8	0	0	0	0	4	0
Lepista saeva voucher AH39129 18S ribosomal RNA gene, partial sequence; internal transcribed spacer 1, 5.8S ribosomal RNA gene, and internal transcribed spacer 2, complete sequence; and 28S ribosomal RNA gene, partial sequence	OTU_547;size=81;	2	0	0	0	0	19	7	5	0	0	12	5	6	13	14	8	2	0	8	0	7	5	17	17	7	0	4	3	30	1	4	3	27	15	37	2	1	2	41	10	18	3	0	0	0	0	8	0
Archaeospora sp. PODO7.3 18S ribosomal RNA gene, partial sequence	OTU_1628;size=3;	0	3	0	0	1	5	0	4	1	14	0	2	6	1	0	14	5	8	8	0	0	0	8	2	24	0	17	6	120	4	0	0	12	36	0	4	7	0	22	14	9	5	0	0	0	0	0	0
Cyphellophora laciniata strain CBS 190.61 18S ribosomal RNA gene, partial sequence; internal transcribed spacer 1, 5.8S ribosomal RNA gene, and internal transcribed spacer 2, complete sequence; and 28S ribosomal RNA gene, partial sequence	OTU_450;size=129;	1	3	3	0	1	0	4	0	0	10	0	3	3	0	0	0	0	0	21	0	0	0	3	52	0	4	4	0	0	141	1	0	2	97	0	0	0	0	0	5	0	0	0	0	0	0	0	0
Heliocybe sulcata voucher IBUG 9930 18S ribosomal RNA gene, partial sequence	OTU_626;size=54;	0	7	11	0	1	8	4	4	11	17	15	2	1	5	33	3	7	16	30	13	10	29	0	0	2	8	9	5	18	2	7	15	6	16	13	5	1	1	0	6	3	7	0	0	0	0	3	0
Embellisia abundans isolate Hbs_K03 18S ribosomal RNA gene, partial sequence; internal transcribed spacer 1, 5.8S ribosomal RNA gene, and internal transcribed spacer 2, complete sequence; and 28S ribosomal RNA gene, partial sequence	OTU_437;size=137;	1	0	0	0	0	0	6	4	168	3	2	0	8	0	1	0	0	23	0	8	0	0	0	0	0	2	25	0	0	3	0	0	0	0	0	4	0	0	89	0	0	0	0	0	0	0	0	0
Herpotrichiellaceae sp. LM456 18S ribosomal RNA gene, partial sequence	OTU_2044;size=2;	0	0	0	0	0	0	0	0	0	0	0	0	0	0	0	0	0	0	0	0	0	0	0	0	0	0	0	0	0	0	0	0	0	0	0	0	0	0	0	0	0	0	0	7	340	0	0	0
Archaeospora sp. PODO7.3 18S ribosomal RNA gene, partial sequence	OTU_777;size=33;	0	3	2	0	1	6	0	4	2	33	3	0	5	3	13	4	9	0	7	0	38	0	25	56	23	10	0	3	0	21	16	7	0	14	0	6	0	1	15	0	11	3	0	0	0	0	0	0
Ramicandelaber sp. HMH-2010b strain WYMS0401 18S ribosomal RNA gene, partial sequence; internal transcribed spacer 1, 5.8S ribosomal RNA gene, and internal transcribed spacer 2, complete sequence; and 28S ribosomal RNA gene, partial sequence	OTU_449;size=129;	2	1	38	0	2	19	4	2	2	39	10	2	12	6	7	4	0	18	0	15	13	14	3	2	0	0	3	0	10	0	11	2	5	13	30	8	7	0	12	0	0	16	0	0	0	0	6	0
Allomyces macrogynus 18S small subunit ribosomal RNA gene, partial sequence	OTU_833;size=26;	0	0	0	0	0	0	0	0	0	0	0	0	0	0	0	0	0	0	0	0	312	0	0	0	0	0	0	0	0	0	0	0	1	0	21	2	0	0	0	0	0	0	0	0	0	0	2	0
Bullera sp. XZ 20A4 18S ribosomal RNA gene, partial sequence; internal transcribed spacer 1, 5.8S ribosomal RNA gene, and internal transcribed spacer 2, complete sequence; and 28S ribosomal RNA gene, partial sequence >gi|756809213|gb|KP020116.1| Bullera sp. XZ 25B1 18S ribosomal RNA gene, partial sequence; internal transcribed spacer 1, 5.8S ribosomal RNA gene, and internal transcribed spacer 2, …	OTU_489;size=112;	1	4	12	1	3	4	2	3	11	23	8	1	1	0	11	2	11	7	5	8	30	15	0	1	7	4	3	11	27	7	3	0	19	3	38	2	3	2	18	3	15	4	0	0	0	0	4	0
Scedosporium apiospermum strain ATCC 28206 18S ribosomal RNA gene, partial sequence; internal transcribed spacer 1, 5.8S ribosomal RNA gene, and internal transcribed spacer 2, complete sequence; and 28S ribosomal RNA gene, partial sequence	OTU_674;size=45;	4	0	9	1	6	1	1	7	10	3	1	6	15	2	9	11	15	7	4	0	47	9	0	18	19	8	0	11	0	20	0	9	41	2	0	14	5	0	0	10	8	3	0	0	0	0	0	0
Ceratobasidium sp. 69_46C 18S ribosomal RNA gene, partial sequence; internal transcribed spacer 1, 5.8S ribosomal RNA gene, and internal transcribed spacer 2, complete sequence; and 28S ribosomal RNA gene, partial sequence	OTU_727;size=38;	2	1	2	3	0	0	1	0	4	14	0	108	21	0	25	23	0	0	0	0	0	0	0	1	9	0	0	4	1	32	0	9	52	0	0	0	0	0	0	5	17	0	0	0	0	0	0	0
Mrakiella aquatica CBS 5443 ITS region; from TYPE material >gi|20257231|gb|AF410469.1| Cryptococcus aquaticus internal transcribed spacer 1, 5.8S ribosomal RNA, and internal transcribed spacer 2, complete sequence	OTU_487;size=114;	5	9	8	2	5	17	6	19	9	19	1	3	10	5	13	3	19	14	13	13	11	0	4	4	12	5	5	4	14	2	6	4	19	3	4	1	6	0	6	5	23	3	0	0	0	0	0	0
Glomus versiforme 18S rRNA gene (partial), ITS1, 5.8S rRNA gene, ITS2 and 28S rRNA gene (partial), strain BEG47, clone pHS036-6	OTU_657;size=48;	1	0	0	0	4	8	1	6	16	8	2	14	2	0	9	8	18	5	6	2	1	0	26	39	13	0	10	3	9	5	3	10	16	17	27	10	3	1	8	7	4	6	0	0	0	0	6	0
Microsphaeropsis proteae strain CPC 1425 18S ribosomal RNA gene, partial sequence; internal transcribed spacer 1, 5.8S ribosomal RNA gene, and internal transcribed spacer 2, complete sequence; and 28S ribosomal RNA gene, partial sequence	OTU_985;size=16;	0	2	0	0	0	0	0	0	2	0	4	0	0	0	0	0	0	0	0	0	0	0	0	0	0	2	2	0	0	0	0	0	0	9	11	0	0	0	0	0	0	0	0	0	0	299	2	0
Monacrosporium ellipsosporum internal transcribed spacer 1, partial sequence; 5.8S ribosomal RNA gene, complete sequence; and internal transcribed spacer 2, partial sequence	OTU_441;size=135;	6	2	7	0	6	10	6	3	21	6	0	10	0	3	0	2	0	8	0	3	17	0	4	13	0	4	7	2	0	9	0	4	5	31	6	2	2	67	55	1	10	0	0	0	0	0	0	0
Inocybe sp. 6 RT-2012 isolate FFP490 18S ribosomal RNA gene, internal transcribed spacer 1, 5.8S ribosomal RNA gene, internal transcribed spacer 2, and 28S ribosomal RNA gene, region	OTU_483;size=115;	0	0	0	0	0	0	0	0	0	0	0	0	0	0	0	0	0	0	0	0	0	0	0	0	0	0	0	0	0	0	0	0	0	0	0	0	0	0	0	0	0	0	0	0	0	0	327	0
Phaeothecoidea eucalypti strain CPC 12918 18S ribosomal RNA gene, partial sequence; internal transcribed spacer 1, 5.8S ribosomal RNA gene, and internal transcribed spacer 2, complete sequence; and 28S ribosomal RNA gene, partial sequence	OTU_513;size=98;	11	10	25	1	10	2	13	8	18	37	8	4	5	2	3	5	11	15	15	1	4	0	10	10	0	16	2	4	0	5	0	0	3	20	2	1	14	4	10	4	2	11	0	0	0	0	0	0
Tuber pacificum isolate FFP977 18S ribosomal RNA gene, internal transcribed spacer 1, 5.8S ribosomal RNA gene, internal transcribed spacer 2, and 28S ribosomal RNA gene, region	OTU_486;size=114;	0	0	1	0	0	1	3	23	2	4	2	9	1	8	104	2	12	3	0	0	0	0	0	2	0	0	0	0	40	4	0	5	8	9	0	10	4	0	0	33	36	0	0	0	0	0	0	0
Articulospora proliferata strain CCM F-11200 18S ribosomal RNA gene, partial sequence; internal transcribed spacer 1, 5.8S ribosomal RNA gene, and internal transcribed spacer 2, complete sequence; and 28S ribosomal RNA gene, partial sequence	OTU_711;size=40;	7	0	3	1	1	6	1	0	54	10	2	3	2	0	1	1	7	11	14	3	7	4	2	3	8	1	0	2	3	4	0	6	96	4	11	4	9	0	24	3	1	3	0	0	0	0	1	0
Phaeococcomyces eucalypti CPC 17606 ITS region; from TYPE material >gi|441431147|gb|KC005769.1| Phaeococcomyces eucalypti culture-collection CPC:17606 18S ribosomal RNA gene, partial sequence; internal transcribed spacer 1, 5.8S ribosomal RNA gene, and internal transcribed spacer 2, complete sequence; and 28S ribosomal RNA gene, partial sequence	OTU_690;size=43;	3	0	4	0	4	5	0	4	4	6	4	11	3	4	16	2	27	1	7	3	46	19	3	16	9	5	0	4	4	22	0	6	39	0	0	12	4	0	0	7	1	16	0	0	0	0	0	0
Tomentellopsis submollis isolate FFP892 18S ribosomal RNA gene, internal transcribed spacer 1, 5.8S ribosomal RNA gene, internal transcribed spacer 2, and 28S ribosomal RNA gene, region	OTU_716;size=40;	17	0	0	0	0	0	0	0	2	0	2	0	0	0	0	126	0	0	0	0	62	0	0	0	0	0	0	0	0	5	92	0	0	0	0	0	11	0	0	0	0	0	0	0	0	0	0	0
Didymella exitialis strain CBS 446.82 small subunit ribosomal RNA gene, internal transcribed spacer 1, 5.8S ribosomal RNA gene, and internal transcribed spacer 2, complete sequence; and large subunit ribosomal RNA gene, partial sequence	OTU_530;size=89;	1	0	11	0	3	46	4	5	0	28	3	21	12	13	14	2	6	0	35	8	0	9	0	7	0	0	8	0	0	16	0	9	24	0	0	0	3	5	18	3	0	1	0	0	0	0	0	0
Eocercomonas minuscula strain C-73 18S ribosomal RNA gene, partial sequence	OTU_552;size=80;	1	2	8	0	4	4	4	4	2	19	7	5	2	4	9	0	6	14	9	4	13	27	11	5	14	10	4	2	18	2	13	4	15	11	23	4	1	1	7	1	8	7	0	0	0	0	5	0
Cladophialophora minutissima 18S ribosomal RNA gene, partial sequence; internal transcribed spacer 1, 5.8S ribosomal RNA gene, and internal transcribed spacer 2, complete sequence; and 28S ribosomal RNA gene, partial sequence	OTU_464;size=123;	0	0	0	0	0	0	0	0	0	0	0	0	0	0	0	0	0	0	0	0	0	0	0	0	0	0	0	0	0	0	0	0	0	0	0	0	0	0	0	0	0	0	0	3	311	0	0	0
Rhodotorula sp. BF92 ITS region containing 18S rRNA gene, ITS1, 5.8S rRNA gene, ITS2 and 28S rRNA gene	OTU_451;size=129;	1	3	13	2	0	5	0	4	16	0	20	4	1	0	0	2	0	2	39	18	7	15	12	0	5	3	7	2	28	2	9	13	25	32	2	2	0	0	11	8	0	0	0	0	0	0	0	0
Pulcherricium caeruleum 18S small subunit ribosomal RNA gene, partial sequence	OTU_440;size=136;	0	0	0	0	0	0	0	0	0	0	0	0	0	0	0	0	0	0	0	0	0	0	0	0	0	0	0	0	0	0	0	0	0	0	0	0	0	0	0	0	0	0	0	8	305	0	0	0
Coniochaeta ligniaria strain Fungi_CS_11 18S ribosomal RNA gene, partial sequence; internal transcribed spacer 1 and 5.8S ribosomal RNA gene, complete sequence; and internal transcribed spacer 2, partial sequence	OTU_469;size=121;	0	0	3	0	2	3	4	1	7	12	6	6	0	2	2	0	19	10	0	1	0	12	2	15	1	57	7	0	6	0	2	1	20	19	34	4	3	3	33	2	1	0	0	0	0	0	11	0
Zygomycete sp. AM-2008a isolate AF010 18S ribosomal RNA gene, partial sequence; internal transcribed spacer 1, 5.8S ribosomal RNA gene, and internal transcribed spacer 2, complete sequence; and 28S ribosomal RNA gene, partial sequence	OTU_475;size=120;	88	4	11	0	5	0	9	6	6	0	0	6	31	0	6	11	4	0	0	0	37	0	0	7	4	0	0	0	0	3	0	0	17	9	0	0	9	0	0	37	0	0	0	0	0	0	0	0
Pleosporales sp. MU-2009-2 DNA containing 18S rRNA gene (partial), ITS1, 5.8S rRNA gene and ITS2 (partial), isolate 36	OTU_466;size=122;	9	0	2	1	4	5	4	1	32	7	11	10	8	0	0	4	19	0	6	0	8	2	0	7	0	0	3	1	36	0	0	13	8	22	13	12	37	0	0	0	9	10	0	0	0	0	5	0
Stromatonectria caraganae strain CBS 125579 18S ribosomal RNA gene, partial sequence; and internal transcribed spacer 1, 5.8S ribosomal RNA gene, internal transcribed spacer 2, and 28S ribosomal RNA gene, complete sequence	OTU_685;size=44;	8	3	14	1	3	11	1	9	11	13	21	2	4	5	14	0	19	31	8	0	17	7	0	1	4	20	1	1	0	15	12	0	14	7	0	0	1	0	0	0	22	9	0	0	0	0	0	0
Rhodotorula sp. BF98 ITS region containing 18S rRNA gene, ITS1, 5.8S rRNA gene, ITS2 and 28S rRNA gene	OTU_446;size=132;	0	3	1	0	0	3	0	6	5	0	0	3	2	1	28	12	8	0	50	0	27	77	14	9	25	0	0	5	17	1	0	0	0	0	0	0	0	0	0	6	0	6	0	0	0	0	0	0
Dactylella oxyspora strain CBS 497.92 18S small subunit ribosomal RNA gene, internal transcribed spacer 1, 5.8S ribosomal RNA gene, and internal transcribed spacer 2, complete sequence	OTU_442;size=134;	1	2	3	0	1	3	10	3	6	12	13	14	1	8	17	0	3	0	0	6	11	20	0	11	33	10	1	11	0	9	0	9	10	11	3	6	7	2	14	8	17	6	0	0	0	0	6	0
Fungal sp. C22 AR-2014 18S ribosomal RNA gene, partial sequence; internal transcribed spacer 1, 5.8S ribosomal RNA gene, and internal transcribed spacer 2, complete sequence; and 28S ribosomal RNA gene, partial sequence	OTU_467;size=122;	1	1	14	2	2	2	2	0	6	14	14	3	3	3	2	0	5	4	11	15	4	10	3	1	7	19	1	0	0	1	0	0	16	53	55	10	5	3	1	0	0	0	0	0	0	0	15	0
Nectriaceae sp. LM140 18S ribosomal RNA gene, partial sequence	OTU_461;size=123;	0	0	0	0	0	0	0	0	0	0	0	0	0	0	0	0	0	0	0	0	0	0	0	0	0	0	0	0	0	0	0	0	0	0	0	0	0	0	0	0	0	0	0	0	0	307	0	0
Pleosporales sp. MU-2009-2 DNA containing 18S rRNA gene (partial), ITS1, 5.8S rRNA gene and ITS2 (partial), isolate 36	OTU_521;size=94;	1	3	2	0	8	0	0	4	4	5	3	4	11	0	0	2	5	0	0	0	0	26	0	3	3	0	3	8	0	0	0	1	5	126	7	24	1	0	29	0	0	14	0	0	0	0	4	0
Helotiales sp. 38-14-1 18S ribosomal RNA gene, partial sequence; internal transcribed spacer 1 and 5.8S ribosomal RNA gene, complete sequence; and internal transcribed spacer 2, partial sequence	OTU_472;size=120;	0	0	0	0	0	0	0	0	0	0	0	0	0	0	0	0	0	0	0	0	0	0	0	0	0	0	0	0	0	0	0	0	0	0	0	0	0	0	0	0	0	0	0	5	301	0	0	0
Clitopilus scyphoides isolate T-777 18S ribosomal RNA gene, partial sequence; internal transcribed spacer 1, 5.8S ribosomal RNA gene, and internal transcribed spacer 2, complete sequence; and 28S ribosomal RNA gene, partial sequence	OTU_636;size=52;	0	0	13	0	0	8	1	6	2	4	7	11	1	4	12	11	22	0	0	10	1	0	15	4	53	0	0	0	6	2	2	1	15	0	31	17	1	0	3	10	25	0	0	0	0	0	6	0
Phoma herbarum 18S ribosomal RNA gene, partial sequence; internal transcribed spacer 1 and 5.8S ribosomal RNA gene, complete sequence; and internal transcribed spacer 2, partial sequence	OTU_454;size=127;	5	8	20	0	4	4	3	13	8	10	18	4	4	5	21	1	11	20	0	0	39	22	11	0	0	6	12	0	0	3	0	1	0	7	0	0	6	1	12	9	12	2	0	0	0	0	0	0
Candida lusitaniae small ribosomal subunit RNA gene sequence >gi|359294482|gb|JN941111.1| Clavispora lusitaniae strain WM 18 18S ribosomal RNA (SSU) gene, partial sequence	OTU_419;size=163;	1	18	27	0	4	7	4	5	3	14	3	14	1	2	39	6	0	0	0	0	0	0	0	13	9	0	5	5	69	0	7	0	11	11	1	0	3	0	0	20	0	0	0	0	0	0	0	0
Zygomycete sp. AM-2008a isolate AF016 18S ribosomal RNA gene, partial sequence; internal transcribed spacer 1, 5.8S ribosomal RNA gene, and internal transcribed spacer 2, complete sequence; and 28S ribosomal RNA gene, partial sequence	OTU_478;size=118;	1	0	1	0	0	0	3	8	7	2	34	30	2	1	0	0	1	10	0	0	80	0	0	0	0	1	0	7	1	0	1	0	0	0	59	4	15	0	4	6	0	0	0	0	0	0	21	0
Paracercomonas sp. DB-1602-28 18S ribosomal RNA gene and internal transcribed spacer 1, partial sequence	OTU_470;size=121;	5	1	3	1	2	4	5	2	2	25	7	2	5	6	9	4	17	12	15	9	16	12	10	2	5	2	1	2	20	3	4	2	7	6	12	1	0	0	9	1	4	6	0	0	0	35	2	0
Podospora anserina genomic DNA, chromosome 3	OTU_452;size=129;	52	3	3	0	8	1	5	3	83	0	1	0	0	0	0	20	0	0	5	2	0	0	20	0	6	4	0	1	7	2	5	5	0	0	25	4	0	15	0	6	0	0	0	0	0	0	10	0
Byssonectria terrestris voucher KH.10.05 18S ribosomal RNA gene, partial sequence; internal transcribed spacer 1, 5.8S ribosomal RNA gene, and internal transcribed spacer 2, complete sequence; and 28S ribosomal RNA gene, partial sequence	OTU_586;size=66;	0	0	0	0	4	0	0	3	0	28	12	12	8	0	0	1	0	37	0	0	40	19	0	0	0	0	0	7	0	0	1	0	58	0	0	0	0	0	54	0	0	11	0	0	0	0	0	0
Coniothyrium sp. BF62 ITS region containing 18S rRNA gene, ITS1, 5.8S rRNA gene, ITS2 and 28S rRNA gene	OTU_508;size=100;	10	0	0	0	4	1	2	13	0	9	0	10	1	2	8	1	14	0	0	0	0	13	0	3	4	0	0	1	0	138	0	0	0	32	0	8	2	2	4	0	0	10	0	0	0	0	0	0
Fungal sp. DZGS08 18S ribosomal RNA gene, partial sequence; internal transcribed spacer 1, 5.8S ribosomal RNA gene, and internal transcribed spacer 2, complete sequence; and 28S ribosomal RNA gene, partial sequence	OTU_474;size=120;	0	0	0	0	0	0	0	0	15	0	0	0	0	0	0	0	0	0	0	0	272	0	0	0	0	0	0	0	0	0	0	0	0	0	0	1	0	0	3	0	0	0	0	0	0	0	0	0
Neofabraea alba strain ID04 18S ribosomal RNA gene, partial sequence; internal transcribed spacer 1, 5.8S ribosomal RNA gene, and internal transcribed spacer 2, complete sequence; and 28S ribosomal RNA gene, partial sequence >gi|609087522|gb|KJ396078.1| Neofabraea alba strain ID06 18S ribosomal RNA gene, partial sequence; internal transcribed spacer 1, 5.8S ribosomal RNA gene, and internal transc…	OTU_554;size=80;	1	5	4	0	6	0	9	3	7	24	2	8	0	11	45	8	12	0	0	0	40	0	0	1	10	11	8	2	0	4	3	0	0	0	27	9	2	1	0	5	12	4	0	0	0	0	5	0
Cladophialophora parmeliae strain CBS 129337 18S small subunit ribosomal RNA gene, partial sequence; internal transcribed spacer 1, 5.8S ribosomal RNA gene, and internal transcribed spacer 2, complete sequence; and 28S large subunit ribosomal RNA gene, partial sequence	OTU_435;size=141;	0	0	0	0	0	0	0	0	0	0	0	0	0	0	0	0	0	0	0	0	0	0	0	0	0	0	0	0	0	0	0	0	0	0	0	0	0	0	0	0	0	0	0	5	282	0	0	0
Orbilia sarraziniana strain H.B. 7235 18S ribosomal RNA gene, partial sequence; internal transcribed spacer 1, 5.8S ribosomal RNA gene, and internal transcribed spacer 2, complete sequence; and 28S ribosomal RNA gene, partial sequence	OTU_507;size=100;	4	5	6	0	7	6	2	5	2	13	19	8	6	0	3	3	14	3	0	6	7	7	0	8	1	1	0	2	5	8	0	11	5	19	45	13	14	2	6	5	0	2	0	0	0	0	12	0
Basidiobolus microsporus small subunit ribosomal RNA gene, partial sequence	OTU_668;size=46;	0	0	8	0	1	1	1	2	6	12	2	8	2	4	5	7	4	7	1	0	14	63	1	6	35	2	2	0	1	4	1	7	7	13	4	6	2	0	3	14	11	12	0	0	0	0	2	0
Rhizophlyctis rosea strain BR186 internal transcribed spacer 1, partial sequence; 5.8S ribosomal RNA gene, complete sequence; and internal transcribed spacer 2, partial sequence	OTU_471;size=120;	0	5	2	0	1	2	0	0	17	14	4	2	0	0	17	0	41	1	46	27	2	3	4	1	24	0	0	0	0	2	0	0	0	3	27	5	1	0	7	1	7	1	0	0	0	0	11	0
Glomus macrocarpum clone HSp135-1 18S ribosomal RNA gene, partial sequence; internal transcribed spacer 1, 5.8S ribosomal RNA gene, and internal transcribed spacer 2, complete sequence; and 28S ribosomal RNA gene, partial sequence	OTU_444;size=132;	1	0	13	0	0	5	0	0	2	0	7	2	0	0	15	0	0	0	16	8	0	26	0	6	9	0	0	0	0	9	0	12	49	8	27	17	2	0	38	0	0	0	0	0	0	0	5	0
Gaeumannomyces incrustans I3 18S, 5.8S and 26S rRNA genes, partial sequence	OTU_479;size=118;	1	3	0	1	3	3	15	0	6	2	24	3	2	0	0	17	28	7	13	1	1	2	6	4	0	0	2	7	17	28	2	1	44	0	4	1	6	0	22	0	0	0	0	0	0	0	1	0
Zygomycete sp. AM-2008a isolate AF016 18S ribosomal RNA gene, partial sequence; internal transcribed spacer 1, 5.8S ribosomal RNA gene, and internal transcribed spacer 2, complete sequence; and 28S ribosomal RNA gene, partial sequence	OTU_593;size=64;	0	0	0	0	4	0	0	27	53	21	0	0	13	0	0	0	0	41	0	0	0	44	0	0	0	0	0	0	0	35	0	0	0	0	0	0	0	0	0	0	0	39	0	0	0	0	0	0
Phanerochaete sp. 853 18S ribosomal RNA gene, partial sequence; internal transcribed spacer 1, 5.8S ribosomal RNA gene, and internal transcribed spacer 2, complete sequence; and 28S ribosomal RNA gene, partial sequence	OTU_504;size=101;	0	0	0	0	0	0	0	0	0	0	0	0	0	0	0	0	0	0	0	0	0	0	0	0	0	0	0	0	0	0	0	0	0	0	0	0	0	0	0	0	0	0	0	0	1	275	0	0
Clitopilus scyphoides isolate T-777 18S ribosomal RNA gene, partial sequence; internal transcribed spacer 1, 5.8S ribosomal RNA gene, and internal transcribed spacer 2, complete sequence; and 28S ribosomal RNA gene, partial sequence	OTU_736;size=37;	1	0	3	2	2	0	4	1	21	0	1	7	12	2	4	15	17	0	0	2	26	0	0	0	18	0	2	3	1	18	0	11	30	0	8	8	3	0	6	29	17	0	0	0	0	0	1	0
Spirosphaera minuta strain CBS 476.66 18S ribosomal RNA gene, partial sequence; internal transcribed spacer 1, 5.8S ribosomal RNA gene, and internal transcribed spacer 2, complete sequence; and 28S ribosomal RNA gene, partial sequence	OTU_544;size=83;	0	0	32	0	8	2	0	4	8	5	8	12	6	0	22	0	5	3	10	5	0	0	0	0	0	0	1	4	5	12	0	34	32	10	21	2	2	0	18	0	0	2	0	0	0	0	2	0
Sebacina vermifera isolate FFP337 18S ribosomal RNA gene, internal transcribed spacer 1, 5.8S ribosomal RNA gene, internal transcribed spacer 2, and 28S ribosomal RNA gene, region	OTU_686;size=44;	2	0	6	1	6	10	3	2	7	13	3	13	11	9	5	5	14	14	7	0	27	8	0	3	5	1	3	15	0	15	0	3	5	0	7	32	5	1	3	0	1	1	0	0	0	0	6	0
Glomus sp. 11 ZHNL-2013f 18S ribosomal RNA gene, partial sequence; internal transcribed spacer 1, 5.8S ribosomal RNA gene, and internal transcribed spacer 2, complete sequence; and 28S ribosomal RNA gene, partial sequence	OTU_545;size=82;	4	2	5	0	3	6	3	0	4	17	1	2	2	7	0	1	8	16	2	20	60	4	7	2	4	1	2	2	19	29	0	1	17	0	0	15	1	2	0	0	0	0	0	0	0	0	2	0
Meliniomyces variabilis strain UAMH 8861 18S ribosomal RNA gene, internal transcribed spacer 1, 5.8S ribosomal RNA gene, internal transcribed spacer 2, and 28S ribosomal RNA gene, complete sequence	OTU_445;size=132;	0	0	0	0	0	0	0	0	0	0	0	0	0	0	0	0	0	0	0	0	0	0	0	0	0	0	0	0	0	0	0	0	0	0	0	0	0	0	0	0	0	0	1	0	0	0	269	0
Sebacina vermifera isolate FFP337 18S ribosomal RNA gene, internal transcribed spacer 1, 5.8S ribosomal RNA gene, internal transcribed spacer 2, and 28S ribosomal RNA gene, region	OTU_743;size=36;	1	0	10	2	3	9	0	1	15	25	3	43	3	0	0	1	6	0	0	0	60	0	0	7	15	4	0	0	0	25	0	1	13	1	0	3	4	2	0	1	11	0	0	0	0	0	0	0
Chrysosporium speluncarum 18S rRNA gene (partial), ITS1, 5.8S rRNA gene, ITS2 and 28S rRNA gene (partial), strain CCF 3760, ex type strain	OTU_498;size=103;	1	1	7	2	6	4	2	4	13	9	10	0	1	2	9	3	5	0	15	0	8	3	0	10	7	2	0	1	0	17	0	3	55	4	25	4	3	3	0	14	6	1	0	0	0	0	7	0
Holtermannia corniformis strain CBS 7676 18S ribosomal RNA gene, partial sequence; internal transcribed spacer 1, 5.8S ribosomal RNA gene, and internal transcribed spacer 2, complete sequence; and 28S ribosomal RNA gene, partial sequence >gi|294611183|gb|GU937753.1| Holtermannia corniformis strain CBS 7088 18S ribosomal RNA gene, partial sequence; internal transcribed spacer 1, 5.8S ribosomal RNA…	OTU_647;size=50;	3	3	8	0	7	2	4	10	5	8	3	0	2	3	46	1	3	15	2	13	13	9	7	0	1	1	7	0	5	9	1	0	14	14	11	0	4	2	12	5	9	3	0	0	0	0	2	0
Anurofeca sp. LAH-2003 18S ribosomal RNA gene, partial sequence; internal transcribed spacer 1, complete sequence; and 5.8S ribosomal RNA gene, partial sequence	OTU_654;size=48;	0	0	0	0	0	0	0	0	0	0	0	0	0	0	0	0	0	0	0	0	0	0	0	0	0	0	0	0	0	0	0	0	0	0	0	0	0	0	0	0	0	0	0	5	261	0	0	0
Leohumicola minima strain DAOM 232587 18S ribosomal RNA gene, partial sequence; internal transcribed spacer 1, 5.8S ribosomal RNA gene, and internal transcribed spacer 2, complete sequence; and 28S ribosomal RNA gene, partial sequence	OTU_484;size=115;	0	0	0	0	0	0	12	0	1	1	0	10	3	0	0	0	0	0	0	0	0	0	0	0	0	2	0	1	198	2	1	30	0	0	1	2	0	0	0	0	0	0	0	0	0	0	0	0
Arthroderma uncinatum strain ATCC 28454 18S ribosomal RNA gene, partial sequence; internal transcribed spacer 1 and 5.8S ribosomal RNA gene, complete sequence; and internal transcribed spacer 2, partial sequence	OTU_576;size=69;	0	3	11	0	1	4	7	2	2	0	10	4	0	3	13	2	0	2	9	0	16	31	6	1	0	10	1	0	0	11	6	0	7	44	10	24	0	1	13	4	0	0	0	0	0	0	5	0
Polyporales sp. 1 SR-2012 strain 347B 18S ribosomal RNA gene, partial sequence; internal transcribed spacer 1, 5.8S ribosomal RNA gene, and internal transcribed spacer 2, complete sequence; and 28S ribosomal RNA gene, partial sequence	OTU_559;size=78;	0	2	0	2	0	0	5	0	3	0	6	3	0	0	0	0	3	8	0	22	0	10	0	0	13	15	0	0	31	9	4	8	27	15	10	15	12	4	14	13	2	0	0	0	0	0	5	0
Crucellisporium umtamvunae 18S ribosomal RNA gene, partial sequence; internal transcribed spacer 1, 5.8S ribosomal RNA gene, and internal transcribed spacer 2, complete sequence; and 28S ribosomal RNA gene, partial sequence	OTU_619;size=57;	87	0	0	0	9	98	0	0	0	1	5	7	3	0	0	1	0	0	0	0	19	0	0	0	10	0	0	0	0	0	0	0	0	0	6	12	0	0	0	0	0	0	0	0	0	0	1	0
Glomus intraradices isolate N25_7 18S ribosomal RNA gene, partial sequence; internal transcribed spacer 1, 5.8S ribosomal RNA gene, and internal transcribed spacer 2, complete sequence; and 28S ribosomal RNA gene, partial sequence	OTU_584;size=67;	0	3	8	1	1	28	2	9	5	15	1	11	3	0	19	7	13	3	6	5	6	10	0	5	15	0	6	2	1	6	2	14	8	2	7	10	4	0	3	9	3	2	0	0	0	0	2	0
Ophiocordyceps sinensis isolate S-8 18S ribosomal RNA gene, partial sequence; internal transcribed spacer 1, 5.8S ribosomal RNA gene, and internal transcribed spacer 2, complete sequence; and 28S ribosomal RNA gene, partial sequence	OTU_455;size=126;	0	0	19	1	9	0	1	0	0	0	0	0	1	1	58	0	0	0	0	0	0	7	0	0	0	0	0	0	88	0	0	23	0	0	17	0	0	0	0	0	27	0	0	0	0	0	4	0
Alatospora flagellata strain CCM F-501 18S ribosomal RNA gene, partial sequence; internal transcribed spacer 1, 5.8S ribosomal RNA gene, and internal transcribed spacer 2, complete sequence; and 28S ribosomal RNA gene, partial sequence	OTU_506;size=100;	0	0	0	0	0	0	0	0	0	0	0	0	0	0	0	0	0	0	0	0	0	0	0	0	0	0	0	0	0	0	0	0	0	0	0	0	0	0	0	0	0	0	0	0	0	255	0	0
Erythrobasidium clade sp. LM623 18S ribosomal RNA gene, partial sequence	OTU_481;size=116;	0	1	9	2	1	11	1	4	0	4	2	0	0	1	0	7	19	0	90	29	0	0	0	6	3	21	1	0	8	0	0	0	0	0	0	3	1	0	16	9	0	5	0	0	0	0	0	0
Articulospora tetracladia strain CCM F-11805 18S ribosomal RNA gene, partial sequence; internal transcribed spacer 1, 5.8S ribosomal RNA gene, and internal transcribed spacer 2, complete sequence; and 28S ribosomal RNA gene, partial sequence	OTU_531;size=89;	0	0	0	0	0	0	0	0	0	0	0	0	0	0	0	0	0	0	0	0	0	0	0	0	0	0	0	0	0	0	0	0	0	0	0	0	0	0	0	0	0	0	0	0	1	253	0	0
Basidiobolus haptosporus small subunit ribosomal RNA gene, partial sequence	OTU_2244;size=2;	0	0	7	0	1	7	3	9	2	7	4	12	3	4	11	9	5	3	2	7	7	0	3	8	25	8	0	2	8	7	2	14	7	2	6	21	2	0	7	9	10	3	0	0	0	0	5	0
Rhodotorula lamellibrachiae genes for 18S rRNA, ITS1, 5.8S rRNA, ITS2, 26S rRNA, partial and complete sequence, strain: SY-298 >gi|109452379|dbj|AB263121.1| Rhodotorula lamellibrachiae genes for 18S rRNA, ITS1, 5.8S rRNA, ITS2, 26S rRNA, partial and complete sequence, strain: SY-300 >gi|109452380|dbj|AB263122.1| Rhodotorula lamellibrachiae genes for 18S rRNA, ITS1, 5.8S rRNA, ITS2, 26S rRNA, part…	OTU_453;size=128;	5	4	1	1	1	2	13	2	6	27	9	0	0	3	0	0	0	13	0	6	0	0	19	0	10	0	0	6	0	8	1	3	9	8	29	9	0	3	22	4	10	10	0	0	0	0	7	0
Umbilicaria cylindrica country Greenland 18S ribosomal RNA gene, partial sequence; internal transcribed spacer 1, 5.8S ribosomal RNA gene and internal transcribed spacer 2, complete sequence; and 26S ribosomal RNA gene, partial sequence	OTU_622;size=56;	0	0	0	0	0	0	0	0	0	0	0	0	0	0	0	0	0	0	0	0	0	0	0	0	0	0	0	0	0	0	0	0	0	0	0	0	0	0	0	0	0	0	0	4	243	0	0	0
Hyphodontia pallidula voucher CFMR:DLL2011-043 18S ribosomal RNA gene, partial sequence; internal transcribed spacer 1, 5.8S ribosomal RNA gene, and internal transcribed spacer 2, complete sequence; and 28S ribosomal RNA gene, partial sequence	OTU_492;size=111;	0	3	5	0	0	0	7	15	9	8	9	0	0	2	16	8	8	12	0	0	0	35	10	0	13	0	0	0	0	0	8	50	7	0	0	0	6	0	0	0	11	0	0	0	0	0	0	0
Ascomycota sp. H33 18S ribosomal RNA gene, partial sequence; internal transcribed spacer 1, 5.8S ribosomal RNA gene, and internal transcribed spacer 2, complete sequence; and 28S ribosomal RNA gene, partial sequence	OTU_485;size=115;	0	1	11	0	9	5	5	6	0	6	6	0	1	1	19	0	10	24	0	0	27	0	0	0	0	0	1	4	9	0	2	8	9	29	0	11	0	0	31	0	0	5	0	0	0	0	0	0
Stropharia rugosoannulata isolate X-31 18S ribosomal RNA gene, partial sequence; internal transcribed spacer 1, 5.8S ribosomal RNA gene, and internal transcribed spacer 2, complete sequence; and 28S ribosomal RNA gene, partial sequence	OTU_766;size=34;	1	0	5	0	1	1	44	13	8	8	3	13	3	2	10	0	14	7	0	9	7	1	0	5	7	2	5	4	10	0	5	0	26	12	0	0	0	0	0	8	0	4	0	0	0	0	0	0
Articulospora tetracladia strain CCM F-11805 18S ribosomal RNA gene, partial sequence; internal transcribed spacer 1, 5.8S ribosomal RNA gene, and internal transcribed spacer 2, complete sequence; and 28S ribosomal RNA gene, partial sequence	OTU_538;size=85;	0	0	0	0	0	0	0	0	0	0	0	0	0	0	0	0	0	0	0	0	0	0	0	0	0	0	0	0	0	0	0	0	0	0	0	0	0	0	0	0	0	0	0	0	0	238	0	0
Anurofeca sp. LAH-2003 18S ribosomal RNA gene, partial sequence; internal transcribed spacer 1, complete sequence; and 5.8S ribosomal RNA gene, partial sequence	OTU_789;size=31;	1	0	3	2	2	2	4	0	5	4	2	0	7	2	4	2	12	14	0	18	39	20	6	0	0	11	3	1	12	3	1	5	9	18	10	6	3	4	0	0	0	0	0	0	0	0	2	0
Trichoderma virens strain 60169 18S ribosomal RNA gene, partial sequence; internal transcribed spacer 1 and 5.8S ribosomal RNA gene, complete sequence; and internal transcribed spacer 2, partial sequence	OTU_519;size=95;	1	2	25	0	3	10	1	4	10	26	10	0	5	10	5	0	18	19	0	6	13	0	0	0	7	6	0	4	1	8	3	4	6	3	4	0	1	2	0	0	17	3	0	0	0	0	0	0
Tetracladium furcatum strain CCM F-11883 18S ribosomal RNA gene, partial sequence; internal transcribed spacer 1, 5.8S ribosomal RNA gene, and internal transcribed spacer 2, complete sequence; and 28S ribosomal RNA gene, partial sequence	OTU_828;size=27;	1	2	12	0	0	0	0	0	4	1	3	0	0	0	3	0	2	5	0	4	10	0	9	2	3	1	1	1	7	3	4	1	17	6	5	0	2	1	7	1	0	0	0	0	0	116	3	0
Zygomycete sp. AM-2008a isolate 317_1 18S ribosomal RNA gene, partial sequence	OTU_1880;size=2;	1	6	4	0	5	4	4	1	9	14	9	1	3	1	2	2	11	16	12	3	13	16	4	2	10	6	5	0	4	11	0	1	11	10	7	1	2	3	4	9	5	2	0	0	0	0	2	0
Phomopsis sp. OOW7 5S rRNA and partial 18S rRNA genes and ITS1s and 2, isolate 00W7	OTU_512;size=99;	0	0	4	0	7	4	6	1	4	2	1	10	0	0	38	0	9	3	8	14	18	2	0	0	3	0	3	5	8	4	9	2	4	9	19	2	1	0	17	1	11	0	0	0	0	0	4	0
Cladophialophora minutissima voucher UAMH 10709 18S ribosomal RNA gene, partial sequence; internal transcribed spacer 1, 5.8S ribosomal RNA gene, and internal transcribed spacer 2, complete sequence; and 28S ribosomal RNA gene, partial sequence	OTU_499;size=103;	0	0	0	0	0	0	0	0	0	0	0	0	0	0	0	0	0	0	0	0	0	0	0	0	0	0	0	0	0	0	0	0	0	0	0	0	0	0	0	0	0	0	0	0	0	0	233	0
Geminibasidium hirsutum DAOM 241969 ITS region; from TYPE material >gi|403314014|gb|JX242879.1| Geminibasidium hirsutum strain DAOM 241968 internal transcribed spacer 1, partial sequence; 5.8S ribosomal RNA gene, complete sequence; and internal transcribed spacer 2, partial sequence >gi|403314015|gb|JX242880.1| Geminibasidium hirsutum strain DAOM 241969 internal transcribed spacer 1, partial sequ…	OTU_588;size=66;	3	0	3	0	0	3	3	1	2	0	2	10	4	1	16	5	7	4	4	0	22	28	0	0	7	0	4	0	0	7	10	15	26	0	2	0	0	9	0	3	18	12	0	0	0	0	1	0
Alternaria alternata strain CHS-4 18S ribosomal RNA gene, partial sequence; internal transcribed spacer 1, 5.8S ribosomal RNA gene, and internal transcribed spacer 2, complete sequence; and 28S ribosomal RNA gene, partial sequence	OTU_516;size=97;	0	0	0	0	0	57	5	16	7	33	2	18	10	1	0	0	0	0	0	0	0	0	0	18	5	0	1	1	0	0	0	0	15	17	0	0	24	0	0	2	0	0	0	0	0	0	0	0
Leucothecium emdenii genes for ITS1, 5.8S rRNA, ITS2, strain: IFM 52648	OTU_562;size=76;	1	3	6	0	2	6	3	7	3	17	4	1	4	7	3	4	4	17	4	0	41	19	3	0	8	8	0	1	0	6	1	0	4	2	18	6	1	2	0	0	0	9	0	0	0	0	6	0
Agaricaceae sp. 710 18S ribosomal RNA gene, partial sequence; internal transcribed spacer 1, 5.8S ribosomal RNA gene, and internal transcribed spacer 2, complete sequence; and 28S ribosomal RNA gene, partial sequence	OTU_792;size=31;	2	11	9	0	0	3	0	3	13	6	2	3	3	1	20	2	9	0	40	6	0	0	0	12	23	0	0	2	0	9	0	9	15	0	0	8	10	0	0	5	1	3	0	0	0	0	0	0
Acaulospora sp. JP-2013 genomic DNA containing 18S rRNA gene, ITS1, 5.8S rRNA gene, ITS2, 28S rRNA gene, isolate CP 100, clone 1.3	OTU_524;size=93;	0	0	5	0	0	0	0	0	0	0	0	0	1	0	0	0	0	0	0	0	6	0	0	25	0	0	0	1	0	0	0	0	0	176	0	0	10	0	5	0	0	0	0	0	0	0	0	0
Kernia pachypleura strain WIN(M) 253 18S ribosomal RNA gene, partial sequence; internal transcribed spacer 1, 5.8S ribosomal RNA gene, and internal transcribed spacer 2, complete sequence; and 26S ribosomal RNA gene, partial sequence	OTU_534;size=87;	2	2	22	1	2	6	2	11	4	6	4	1	6	0	12	0	0	0	0	18	0	7	0	1	11	9	0	1	8	5	2	1	8	11	17	6	1	0	16	2	15	0	0	0	0	0	8	0
Atractiellales sp. AH33906 small subunit ribosomal RNA gene, partial sequence	OTU_700;size=42;	0	0	5	0	2	10	4	4	4	17	9	0	3	4	6	0	0	0	0	26	0	0	0	8	0	28	0	0	40	0	0	0	7	50	1	0	0	0	0	0	0	0	0	0	0	0	0	0
Polyporales sp. 1 SR-2012 strain 347B 18S ribosomal RNA gene, partial sequence; internal transcribed spacer 1, 5.8S ribosomal RNA gene, and internal transcribed spacer 2, complete sequence; and 28S ribosomal RNA gene, partial sequence	OTU_601;size=62;	0	1	0	0	2	0	0	0	2	3	4	2	0	3	0	0	2	0	5	0	0	12	0	0	12	0	0	0	1	1	0	0	49	58	37	6	2	2	4	0	0	5	0	0	0	0	14	0
Mortierella sp. MS-6 isolate AFTOL-ID 42 18S ribosomal RNA gene, partial sequence	OTU_575;size=69;	1	0	7	0	0	0	1	2	17	4	3	10	3	0	30	2	23	0	8	3	25	0	0	6	10	0	0	6	0	17	0	0	12	18	0	2	7	0	0	2	7	0	0	0	0	0	0	0
Inocybe lanatopurpurea voucher AH34456 18S ribosomal RNA gene, partial sequence; internal transcribed spacer 1, 5.8S ribosomal RNA gene, and internal transcribed spacer 2, complete sequence; and 28S ribosomal RNA gene, partial sequence	OTU_528;size=90;	0	0	3	0	1	4	2	0	14	19	0	6	3	0	9	0	1	4	6	7	11	29	7	3	1	27	3	2	3	5	1	0	14	13	6	10	1	0	0	0	7	2	0	0	0	0	2	0
Burgoa anomala genes for 18S rRNA, ITS1, 5.8S rRNA, ITS2, 28S rRNA, partial and complete sequence, strain: K6502-2-1 >gi|886843449|dbj|AB972800.1| Burgoa anomala genes for 18S rRNA, ITS1, 5.8S rRNA, ITS2, 28S rRNA, partial and complete sequence, strain: K10510-1-1	OTU_569;size=71;	0	0	0	0	0	0	0	0	5	0	0	0	2	0	0	0	0	17	0	0	201	0	0	0	0	0	0	0	0	0	0	0	0	0	0	0	0	0	0	0	0	0	0	0	0	0	0	0
unidentified ascomycota sp. RH 10-1 18S rRNA gene and internal transcribed spacer 1 (ITS1), strain RH 10-1	OTU_500;size=102;	0	0	0	0	0	0	0	0	0	0	0	0	0	0	0	0	0	0	0	0	0	0	0	0	0	0	0	0	0	0	0	0	0	0	0	0	0	0	0	0	0	0	0	6	219	0	0	0
Hyphodiscus hymeniophilus strain MUCL 40275 18S ribosomal RNA gene, partial sequence; internal transcribed spacer 1, 5.8S ribosomal RNA gene, and internal transcribed spacer 2, complete sequence; and 28S ribosomal RNA gene, partial sequence	OTU_520;size=94;	2	4	6	0	1	6	4	9	7	17	14	0	4	4	0	0	15	4	17	3	15	20	0	3	4	8	0	0	5	19	1	0	13	2	0	1	5	3	0	0	0	5	0	0	0	0	0	0
Erythrobasidium clade sp. LM623 18S ribosomal RNA gene, partial sequence	OTU_617;size=57;	0	0	4	0	9	1	2	11	6	4	3	0	3	1	12	3	0	9	49	16	7	0	7	0	0	2	6	0	0	0	0	0	0	30	23	3	0	0	0	0	0	0	0	0	0	0	10	0
Glomus clarum 18S rRNA gene (partial), ITS1, 5.8S rRNA gene, ITS2 and 28S rRNA gene (partial), clone C2_5_2	OTU_539;size=85;	2	0	3	0	0	4	0	0	0	6	0	0	0	1	0	0	0	0	19	0	3	0	0	8	4	6	3	0	11	0	6	0	6	18	0	10	23	3	52	10	13	9	0	0	0	0	0	0
Myrothecium inundatum 18S rRNA gene, 5.8S rRNA gene, 28S rRNA gene (partial), internal transcribed spacer 1 (ITS1) and internal transcribed spacer 2 (ITS2), strain BBA 71019	OTU_495;size=106;	6	0	1	0	1	2	4	6	0	4	0	0	25	0	0	0	10	0	0	0	36	0	0	0	0	0	0	5	1	11	0	9	0	0	49	5	21	0	0	0	0	0	0	0	0	0	24	0
Capnobotryella sp. MA 4674 partial 18S rRNA gene, ITS1 and partial 5.8S rRNA gene, strain MA 4674	OTU_476;size=119;	0	0	0	0	1	0	6	4	0	6	0	0	0	0	12	0	0	0	0	26	0	0	0	0	0	11	1	3	1	1	0	0	4	42	30	4	14	2	28	9	0	0	0	0	0	0	15	0
Cladophialophora chaetospira strain CBS 491.70 18S ribosomal RNA gene, partial sequence; internal transcribed spacer 1, 5.8S ribosomal RNA gene, and internal transcribed spacer 2, complete sequence; and 28S ribosomal RNA gene, partial sequence	OTU_1567;size=4;	0	0	0	0	0	0	0	0	0	0	0	0	0	0	0	0	0	0	0	0	0	0	0	0	0	0	0	0	0	0	0	0	0	0	0	0	0	0	0	0	0	0	0	4	216	0	0	0
Neofusicoccum sp. 56-1-1 18S ribosomal RNA gene, partial sequence; internal transcribed spacer 1 and 5.8S ribosomal RNA gene, complete sequence; and internal transcribed spacer 2, partial sequence	OTU_517;size=96;	2	0	0	0	0	0	0	1	2	0	0	3	5	0	0	0	0	3	0	0	0	0	0	0	0	0	7	3	0	0	0	0	0	182	0	1	0	0	9	0	0	0	0	0	0	0	0	0
Cladophialophora minutissima voucher UAMH 10709 18S ribosomal RNA gene, partial sequence; internal transcribed spacer 1, 5.8S ribosomal RNA gene, and internal transcribed spacer 2, complete sequence; and 28S ribosomal RNA gene, partial sequence	OTU_550;size=80;	0	0	0	0	0	0	0	0	0	0	0	0	0	0	0	0	0	0	0	0	0	0	0	0	0	0	0	0	0	0	0	0	0	0	0	0	0	0	0	0	0	0	0	4	214	0	0	0
Tomentellopsis submollis isolate FFP892 18S ribosomal RNA gene, internal transcribed spacer 1, 5.8S ribosomal RNA gene, internal transcribed spacer 2, and 28S ribosomal RNA gene, region	OTU_589;size=65;	0	9	3	0	0	0	1	0	2	8	1	0	11	5	16	1	10	1	2	2	12	22	5	3	8	10	0	2	1	8	3	5	0	29	4	12	6	0	4	0	6	4	0	0	0	0	0	0
Eocercomonas minuscula strain C-73 18S ribosomal RNA gene, partial sequence	OTU_560;size=78;	1	0	6	0	0	3	2	1	7	4	5	0	6	3	4	0	14	1	9	7	31	7	8	3	2	6	0	4	3	10	3	2	27	5	5	7	3	0	6	2	2	4	0	0	0	0	0	0
Cercomonas longicauda 18S ribosomal RNA gene, partial sequence	OTU_604;size=61;	1	0	1	0	0	0	0	0	0	0	0	0	0	0	0	0	1	0	0	2	0	0	0	0	0	0	0	0	0	0	0	0	0	0	0	0	0	0	0	0	0	0	0	0	0	208	0	0
Trichoderma foliicola strain Hypo 650 voucher WU 31612 18S ribosomal RNA gene, partial sequence; internal transcribed spacer 1, 5.8S ribosomal RNA gene, and internal transcribed spacer 2, complete sequence; and 28S ribosomal RNA gene, partial sequence	OTU_567;size=72;	4	15	23	0	1	3	7	5	7	13	19	0	2	0	0	7	0	0	3	0	18	0	11	7	5	5	6	0	0	0	8	2	6	5	7	0	0	0	0	6	11	1	0	0	0	0	4	0
Zygomycete sp. AM-2008a isolate AF016 18S ribosomal RNA gene, partial sequence; internal transcribed spacer 1, 5.8S ribosomal RNA gene, and internal transcribed spacer 2, complete sequence; and 28S ribosomal RNA gene, partial sequence	OTU_501;size=102;	0	5	0	0	1	9	0	0	0	0	2	0	0	0	0	1	0	0	0	0	20	0	0	0	4	0	0	0	0	23	0	0	134	0	0	0	0	0	0	0	12	0	0	0	0	0	0	0
Massarina rubi 18S ribosomal RNA gene, partial sequence; internal transcribed spacer 1, 5.8S ribosomal RNA gene, internal transcribed spacer 2, complete sequence; and 28S ribosomal RNA gene, partial sequence >gi|459061860|gb|KC339223.1| Massarina sp. MUT 4323 18S ribosomal RNA gene, partial sequence; internal transcribed spacer 1, 5.8S ribosomal RNA gene, and internal transcribed spacer 2, comple…	OTU_537;size=86;	0	2	2	0	3	5	0	11	3	7	5	0	8	3	21	0	0	0	10	0	0	37	0	0	0	6	7	0	0	8	3	6	20	0	24	11	3	0	0	0	0	0	0	0	0	0	5	0
Helotiales sp. I12F-02296 18S ribosomal RNA gene, internal transcribed spacer 1, 5.8S ribosomal RNA gene, internal transcribed spacer 2, and 28S ribosomal RNA gene, region	OTU_546;size=82;	0	0	0	0	0	0	0	0	0	0	0	0	0	0	0	0	0	0	0	0	0	0	0	0	0	0	0	0	0	0	0	0	0	0	0	0	0	0	0	0	0	0	0	4	205	0	0	0
Stromatonectria caraganae strain CBS 125579 18S ribosomal RNA gene, partial sequence; and internal transcribed spacer 1, 5.8S ribosomal RNA gene, internal transcribed spacer 2, and 28S ribosomal RNA gene, complete sequence	OTU_505;size=100;	1	1	7	0	2	1	1	3	1	29	4	0	0	3	10	0	4	3	15	8	0	23	17	0	5	2	1	0	2	0	0	6	22	0	0	7	1	1	0	3	0	24	0	0	0	0	0	0
Myrmecridium thailandicum strain CPC 21694 18S ribosomal RNA gene, partial sequence; internal transcribed spacer 1, 5.8S ribosomal RNA gene, and internal transcribed spacer 2, complete sequence; and 28S ribosomal RNA gene, partial sequence	OTU_535;size=87;	47	3	2	0	0	0	10	2	2	9	0	49	0	0	11	0	0	0	0	0	1	0	0	5	0	7	4	8	7	0	3	0	16	0	0	0	0	0	11	9	0	0	0	0	0	0	0	0
Alternaria helianthi 18S ribosomal RNA gene, partial sequence; internal transcribed spacer 1, 5.8S ribosomal RNA gene and internal transcribed spacer 2, complete sequence; and 28S ribosomal RNA gene, partial sequence	OTU_509;size=100;	1	1	10	0	0	0	1	2	3	8	0	5	2	1	7	0	5	0	0	0	0	0	0	0	13	0	2	0	19	0	10	0	25	0	55	1	0	0	17	0	0	0	0	0	0	0	18	0
Zygomycete sp. AM-2008a isolate AF016 18S ribosomal RNA gene, partial sequence; internal transcribed spacer 1, 5.8S ribosomal RNA gene, and internal transcribed spacer 2, complete sequence; and 28S ribosomal RNA gene, partial sequence	OTU_2159;size=2;	1	1	17	1	3	7	0	0	0	18	0	3	0	3	0	0	6	22	2	0	24	24	0	0	2	0	2	0	12	8	2	0	0	13	0	0	3	0	8	6	17	0	0	0	0	0	0	0
Ascomycota sp. I391 18S ribosomal RNA gene, partial sequence; internal transcribed spacer 1 and 5.8S ribosomal RNA gene, complete sequence; and internal transcribed spacer 2, partial sequence	OTU_620;size=56;	0	3	12	0	2	6	1	4	7	7	8	0	2	0	0	5	2	32	3	0	0	27	8	0	0	2	8	0	9	17	0	4	14	6	0	0	0	0	11	4	0	0	0	0	0	0	0	0
Sporormiaceae sp. 22-6-1 18S ribosomal RNA gene, partial sequence; internal transcribed spacer 1 and 5.8S ribosomal RNA gene, complete sequence; and internal transcribed spacer 2, partial sequence	OTU_540;size=85;	0	1	4	0	3	2	0	13	7	4	3	3	4	8	47	0	0	14	10	0	9	14	5	0	0	0	0	1	10	2	6	0	0	9	9	3	8	0	0	2	0	0	0	0	0	0	3	0
Scutellospora sp. JDP-2013 genomic DNA containing 18S rRNA gene (partial), ITS1, 5.8S rRNA gene, ITS2 and 28S rRNA gene (partial), isolate S.Alt, clone Alt6.5	OTU_514;size=98;	0	5	2	0	5	1	2	1	2	15	9	0	8	6	6	3	7	12	10	8	1	11	4	1	7	3	1	5	18	0	3	1	2	12	7	0	0	0	12	2	8	1	0	0	0	0	2	0
Archaeorhizomyces borealis strain NS99-600 18S ribosomal RNA gene, partial sequence; internal transcribed spacer 1, 5.8S ribosomal RNA gene, and internal transcribed spacer 2, complete sequence; and 28S ribosomal RNA gene, partial sequence	OTU_526;size=91;	0	0	12	0	1	4	0	5	2	3	3	0	0	1	13	0	53	3	10	0	45	0	1	0	1	2	0	2	0	2	7	2	4	5	0	9	4	0	0	6	0	3	0	0	0	0	0	0
Monographella lycopodina isolate LLB 18S ribosomal RNA gene, partial sequence; internal transcribed spacer 1, 5.8S ribosmal RNA gene, and internal transcribed spacer 2, complete sequence; and 28S ribosomal RNA gene, partial sequence	OTU_502;size=102;	0	0	2	0	6	0	1	0	9	0	3	2	0	2	14	0	25	0	0	5	0	0	5	28	31	0	0	0	0	4	0	0	0	24	0	0	0	0	36	0	6	0	0	0	0	0	0	0
Pleosporales sp. 5 TMS-2011 voucher SC12d50p8-4 18S ribosomal RNA gene, partial sequence; internal transcribed spacer 1, 5.8S ribosomal RNA gene, and internal transcribed spacer 2, complete sequence; and 28S ribosomal RNA gene, partial sequence	OTU_558;size=78;	0	2	10	1	0	0	0	3	4	12	0	0	13	3	0	0	0	26	0	0	17	0	9	0	0	7	0	3	21	0	0	2	7	23	23	2	0	0	0	0	0	0	0	0	0	0	14	0
Sporormiaceae sp. 22-6-1 18S ribosomal RNA gene, partial sequence; internal transcribed spacer 1 and 5.8S ribosomal RNA gene, complete sequence; and internal transcribed spacer 2, partial sequence	OTU_518;size=96;	1	2	3	0	2	0	8	20	7	4	3	6	2	2	0	0	0	6	20	0	13	9	1	13	16	7	5	2	32	0	0	5	0	0	0	8	0	4	0	0	0	0	0	0	0	0	0	0
Fungal sp. GMG_C6 18S ribosomal RNA gene, partial sequence; internal transcribed spacer 1, 5.8S ribosomal RNA gene, and internal transcribed spacer 2, complete sequence; and 28S ribosomal RNA gene, partial sequence	OTU_612;size=58;	0	0	0	0	0	0	0	0	0	0	0	0	0	0	0	0	0	0	0	0	0	0	0	0	0	0	0	0	0	0	0	0	0	0	0	0	0	0	0	0	0	0	0	0	1	199	0	0
Rhodotorula sp. SY-72 gene for 18S, 5.8S and 28S ribosomal RNA, strain:SY-72	OTU_614;size=58;	1	1	7	2	4	8	5	5	14	27	0	8	3	0	0	5	0	0	0	0	14	0	0	21	22	0	0	2	0	0	3	15	0	0	0	17	4	3	0	7	0	0	0	0	0	0	0	0
Rhogostoma schuessleri strain CCAP 1966/1 18S small subunit ribosomal RNA gene, partial sequence	OTU_553;size=80;	0	1	0	0	1	3	1	1	5	4	0	7	1	4	2	0	24	4	0	0	42	8	1	0	1	2	0	5	0	23	0	0	41	1	0	2	3	1	1	6	0	3	0	0	0	0	0	0
Fungal sp. C28 AR-2014 18S ribosomal RNA gene, partial sequence; internal transcribed spacer 1, 5.8S ribosomal RNA gene, and internal transcribed spacer 2, complete sequence; and 28S ribosomal RNA gene, partial sequence	OTU_629;size=54;	0	0	2	0	22	1	0	0	0	0	0	0	0	0	0	0	0	0	0	0	0	0	0	0	129	0	13	0	0	0	20	0	0	9	0	0	2	0	0	0	0	0	0	0	0	0	0	0
Basidioascus undulatus strain DAOM 241961 small subunit ribosomal RNA gene, partial sequence	OTU_837;size=26;	0	0	2	0	4	6	0	3	3	2	8	7	0	0	0	0	3	0	0	0	0	22	0	0	0	4	4	9	7	14	0	0	16	31	0	16	2	2	23	8	0	0	0	0	0	0	0	0
Arachnopeziza delicatula voucher TNS-F12770 18S ribosomal RNA gene, partial sequence; internal transcribed spacer 1, 5.8S ribosomal RNA gene, and internal transcribed spacer 2, complete sequence; and 28S ribosomal RNA gene, partial sequence	OTU_527;size=90;	0	0	0	0	0	0	0	0	0	0	0	0	0	0	0	0	0	0	0	0	0	0	0	0	0	0	0	0	0	0	0	0	0	0	0	0	0	0	0	0	0	0	0	2	193	0	0	0
Pichia kluyveri strain PMM10-1033666L isolate ISHAM-ITS_ID MITS2781 18S ribosomal RNA gene, partial sequence; internal transcribed spacer 1, 5.8S ribosomal RNA gene, and internal transcribed spacer 2, complete sequence; and 28S ribosomal RNA gene, partial sequence	OTU_480;size=116;	0	0	0	0	0	0	0	0	0	0	0	0	0	0	0	0	0	0	0	0	0	0	0	0	0	0	0	0	0	0	0	0	0	0	0	0	0	0	0	0	0	0	0	0	0	0	0	195
Amphinema byssoides isolate FFP590 18S ribosomal RNA gene, internal transcribed spacer 1, 5.8S ribosomal RNA gene, internal transcribed spacer 2, and 28S ribosomal RNA gene, region	OTU_639;size=52;	1	4	5	0	6	0	0	0	0	0	5	0	1	0	0	5	9	0	0	0	12	12	0	0	9	4	19	0	0	0	7	6	11	19	19	1	0	5	0	6	16	2	0	0	0	0	9	0
Auxarthron conjugatum 5.8S rRNA gene, 28S rRNA gene (partial), ITS1 and ITS2, isolate GFI 149	OTU_1608;size=3;	3	5	0	0	0	1	1	2	8	10	9	0	0	31	3	0	6	17	0	0	0	17	0	2	0	5	1	1	0	19	4	0	16	4	10	1	0	0	0	12	0	0	0	0	0	0	3	0
Scedosporium apiospermum strain ATCC 28206 18S ribosomal RNA gene, partial sequence; internal transcribed spacer 1, 5.8S ribosomal RNA gene, and internal transcribed spacer 2, complete sequence; and 28S ribosomal RNA gene, partial sequence	OTU_1648;size=3;	2	0	3	2	5	2	1	9	7	1	2	14	7	1	12	10	0	0	0	0	9	9	0	9	17	1	0	1	0	5	0	3	36	7	0	6	1	0	1	5	3	0	0	0	0	0	0	0
Penicillium oxalicum strain 114-2 18S ribosomal RNA gene, internal transcribed spacer 1, 5.8S ribosomal RNA gene, and internal transcribed spacer 2, complete sequence; and 28S ribosomal RNA gene, partial sequence	OTU_1052;size=13;	0	2	9	0	0	2	1	2	5	13	28	2	3	0	9	1	2	3	1	3	1	12	3	2	2	1	2	3	2	0	0	0	11	39	8	8	1	0	1	0	0	4	0	0	0	0	5	0
Zygomycete sp. AM-2008a isolate 105 18S ribosomal RNA gene, partial sequence; internal transcribed spacer 1, 5.8S ribosomal RNA gene, and internal transcribed spacer 2, complete sequence; and 28S ribosomal RNA gene, partial sequence	OTU_565;size=74;	0	2	15	2	2	0	0	2	0	0	1	0	0	0	0	9	5	0	0	0	0	45	2	8	0	0	0	0	21	6	0	0	0	47	0	5	0	0	0	9	0	10	0	0	0	0	0	0
Calostoma rodwayi voucher PDD69216 18S ribosomal RNA gene, partial sequence; internal transcribed spacer 1, 5.8S ribosomal RNA gene, and internal transcribed spacer 2, complete sequence; and 25S ribosomal RNA gene, partial sequence	OTU_765;size=34;	0	0	0	0	0	0	0	0	0	0	0	0	0	0	0	0	0	0	0	0	0	0	0	0	0	0	0	0	0	0	0	0	0	0	0	0	0	0	0	0	0	0	0	0	0	0	191	0
Sporidiobolales sp. LM367 18S ribosomal RNA gene, partial sequence	OTU_699;size=42;	0	2	10	0	0	6	0	8	7	5	5	5	3	1	0	1	8	3	0	0	52	0	3	5	0	0	0	3	0	0	0	6	0	19	0	5	6	0	9	5	13	0	0	0	0	0	0	0
Clitopilus scyphoides isolate T-777 18S ribosomal RNA gene, partial sequence; internal transcribed spacer 1, 5.8S ribosomal RNA gene, and internal transcribed spacer 2, complete sequence; and 28S ribosomal RNA gene, partial sequence	OTU_744;size=36;	0	1	0	0	3	5	0	5	1	1	4	0	0	0	25	0	5	5	33	5	0	0	0	2	3	3	0	1	10	12	5	0	2	0	3	6	1	0	24	0	19	4	0	0	0	0	1	0
Glomus invermaium genomic DNA sequence contains 18S rRNA gene (partial), ITS and 23S rRNA gene (partial), isolate SAF205, clone 84.2	OTU_696;size=42;	1	1	9	0	0	1	1	4	1	4	3	5	2	0	21	5	2	1	8	8	7	3	0	9	15	2	0	0	0	7	3	5	6	7	9	14	2	0	10	3	5	4	0	0	0	0	0	0
Rhizophydium elyensis isolate AFTOL-ID 693 18S small subunit ribosomal RNA gene, partial sequence	OTU_623;size=55;	1	2	2	0	12	3	1	7	2	4	0	0	0	1	2	2	8	22	9	3	4	7	4	1	0	6	0	0	3	2	10	2	2	17	11	1	1	0	13	3	2	4	0	0	0	0	13	0
Xylariales sp. LM40 18S ribosomal RNA gene, partial sequence	OTU_523;size=93;	0	0	0	0	0	0	0	0	0	0	0	174	0	0	0	0	0	0	0	0	0	0	0	0	0	0	0	0	0	0	0	13	0	0	0	0	0	0	0	0	0	0	0	0	0	0	0	0
Blistum tomentosum genes for 18S rRNA, ITS1, 5.8S rRNA, ITS2, 28S rRNA, partial and complete sequence	OTU_522;size=94;	5	0	0	0	0	5	0	2	0	17	0	6	0	1	0	4	0	0	0	0	0	0	0	0	0	0	1	0	2	0	0	0	109	16	0	3	1	0	10	0	4	0	0	0	0	0	0	0
Tranzscheliella hypodytes isolate MS254 internal transcribed spacer 1, partial sequence; 5.8S ribosomal RNA gene, complete sequence; and internal transcribed spacer 2, partial sequence	OTU_574;size=70;	0	3	6	0	0	0	0	1	0	3	8	1	0	1	0	0	4	0	15	6	14	34	0	0	6	0	0	0	0	0	1	0	14	29	20	2	0	2	0	6	0	5	0	0	0	0	4	0
Monacrosporium parvicolle internal transcribed spacer 1, partial sequence; 5.8S ribosomal RNA gene, complete sequence; and internal transcribed spacer 2, partial sequence	OTU_556;size=79;	0	0	0	1	0	3	0	0	4	0	0	0	1	0	8	0	1	0	0	0	0	7	0	5	0	0	0	2	8	0	0	7	0	57	0	68	2	0	0	0	11	0	0	0	0	0	0	0
Glomus clarum 18S rRNA gene (partial), ITS1, 5.8S rRNA gene, ITS2 and 28S rRNA gene (partial), clone C2_5_2	OTU_541;size=85;	0	1	0	0	1	0	0	0	0	3	4	4	1	0	11	0	3	0	20	9	0	0	5	0	0	0	0	0	0	8	0	0	16	37	4	12	0	1	17	25	0	0	0	0	0	0	2	0
Monacrosporium psychrophilum strain CBS 318.94 18S small subunit ribosomal RNA gene, partial sequence; and internal transcribed spacer 1, 5.8S ribosomal RNA gene, and internal transcribed spacer 2, complete sequence	OTU_676;size=45;	0	0	0	0	3	6	0	5	0	4	0	0	0	3	0	0	0	24	12	32	8	5	0	0	0	15	5	0	0	9	1	0	2	29	0	0	0	5	0	0	0	14	0	0	0	0	0	0
Glomus clarum 18S rRNA gene (partial), ITS1, 5.8S rRNA gene, ITS2 and 28S rRNA gene (partial), clone C2_5_2	OTU_548;size=81;	0	0	0	0	0	0	1	2	0	0	0	0	0	0	15	0	0	11	0	0	0	0	3	0	13	0	0	3	0	20	10	0	19	26	0	25	1	0	25	8	0	0	0	0	0	0	0	0
Ambispora gerdemannii isolate n8_9 18S ribosomal RNA gene, partial sequence; internal transcribed spacer 1, 5.8S ribosomal RNA gene, and internal transcribed spacer 2, complete sequence; and 28S ribosomal RNA gene, partial sequence	OTU_630;size=53;	1	1	0	3	0	10	0	0	4	7	1	0	0	0	0	0	8	0	3	5	3	0	0	15	12	0	0	6	0	5	0	4	56	15	0	2	8	1	0	1	8	0	0	0	0	0	0	0
Cephalotheca sulfurea gene for 18S rRNA, ITS1, 5.8S rRNA, ITS2, 28S rRNA, partial and complete sequence, strain: CBS 135.34	OTU_578;size=68;	2	0	16	0	2	5	1	5	6	8	2	8	1	2	6	6	0	4	0	0	6	0	6	1	0	10	1	0	0	0	8	7	10	21	6	8	0	0	0	9	4	5	0	0	0	0	3	0
Basidioascus magus strain DAOM 241948 small subunit ribosomal RNA gene, partial sequence	OTU_561;size=77;	0	0	3	0	2	12	4	2	5	0	2	0	8	2	35	0	6	2	0	0	7	0	0	0	0	0	0	0	0	3	5	0	5	10	18	1	11	1	8	0	12	1	0	0	0	0	14	0
Didymella exitialis strain CBS 446.82 small subunit ribosomal RNA gene, internal transcribed spacer 1, 5.8S ribosomal RNA gene, and internal transcribed spacer 2, complete sequence; and large subunit ribosomal RNA gene, partial sequence	OTU_691;size=43;	0	0	5	0	7	0	10	2	11	0	1	12	8	5	0	0	0	1	0	13	0	0	0	0	0	0	0	0	0	13	21	0	21	11	0	0	0	0	30	7	0	0	0	0	0	0	0	0
Sporormiaceae sp. 22-6-1 18S ribosomal RNA gene, partial sequence; internal transcribed spacer 1 and 5.8S ribosomal RNA gene, complete sequence; and internal transcribed spacer 2, partial sequence	OTU_1895;size=2;	1	0	0	0	0	13	0	0	1	13	0	6	3	4	0	1	0	0	0	0	13	34	14	14	14	0	0	0	0	0	26	0	0	0	0	0	0	0	0	6	0	14	0	0	0	0	0	0
Phialemoniopsis curvata gene for 18S rRNA, ITS1, 5.8S rRNA, ITS2, 28S rRNA, partial and complete sequence, strain: CBS 490.82 >gi|116267516|dbj|AB278185.1| Phialemonium dimorphosporum gene for 18S rRNA, ITS1, 5.8S rRNA, ITS2, 28S rRNA, partial and complete sequence, strain: CBS 491.82	OTU_543;size=84;	2	0	0	1	3	2	1	2	1	4	2	6	2	0	28	0	0	0	22	3	0	0	0	10	10	0	0	2	0	4	4	0	6	16	0	10	2	5	25	0	4	0	0	0	0	0	0	0
Leptosphaerulina sp. BF19 ITS region containing 18S rRNA gene, ITS1, 5.8S rRNA gene, ITS2 and 28S rRNA gene	OTU_566;size=73;	0	0	7	1	2	10	6	3	0	0	0	0	0	0	0	0	0	0	0	0	0	48	0	0	0	0	0	0	0	0	0	0	0	46	0	0	11	0	0	0	0	41	1	0	0	0	0	0
Rhinocladiella sp. 01001b 18S ribosomal RNA gene, partial sequence; internal transcribed spacer 1, 5.8S ribosomal RNA gene, and internal transcribed spacer 2, complete sequence; and 28S ribosomal RNA gene, partial sequence	OTU_2246;size=2;	3	0	5	1	6	12	2	1	2	10	4	7	0	1	13	0	5	21	2	3	2	1	0	1	2	3	0	1	1	0	5	0	0	44	1	6	1	0	2	0	2	4	0	0	0	0	1	0
Zygomycete sp. AM-2008a isolate AF016 18S ribosomal RNA gene, partial sequence; internal transcribed spacer 1, 5.8S ribosomal RNA gene, and internal transcribed spacer 2, complete sequence; and 28S ribosomal RNA gene, partial sequence	OTU_923;size=20;	2	0	0	0	0	0	0	0	4	15	3	0	0	1	0	0	0	0	0	5	30	15	0	5	0	0	0	0	0	0	9	0	0	15	33	4	2	0	20	0	0	0	0	0	0	0	11	0
Dactylella spermatophaga strain CBS255.76 internal transcribed spacer 1, partial sequence; 5.8S ribosomal RNA gene and internal transcribed spacer 2, complete sequence; and 28S large subunit ribosomal RNA gene, partial sequence	OTU_573;size=70;	0	0	4	0	4	0	1	1	0	6	0	0	1	3	0	0	0	11	14	0	0	9	0	0	13	13	4	1	0	4	0	0	0	0	21	4	0	2	5	0	27	14	0	0	0	0	12	0
Paracercomonas sp. xt159 18S ribosomal RNA gene, partial sequence	OTU_595;size=64;	1	7	2	0	1	13	2	0	6	8	1	2	6	1	0	4	4	7	1	1	9	21	2	4	3	0	3	2	4	6	0	2	15	20	4	3	1	0	0	2	2	3	0	0	0	0	0	0
Basidioascus magus strain DAOM 241948 small subunit ribosomal RNA gene, partial sequence	OTU_735;size=37;	1	0	9	0	1	5	1	0	11	22	5	1	0	5	10	0	0	0	0	0	21	0	0	0	7	6	0	6	2	2	0	0	5	0	0	0	0	0	38	4	11	0	0	0	0	0	0	0
Gymnoascaceae sp. LM70 18S ribosomal RNA gene, partial sequence	OTU_611;size=59;	0	3	5	0	0	1	2	4	1	17	3	0	1	5	0	4	3	16	0	0	15	25	0	0	0	7	0	0	21	0	1	0	8	0	8	5	4	2	0	7	0	0	0	0	0	0	5	0
Rhizophagus intraradices genomic DNA containing 18S rRNA gene, ITS1, 5.8S rRNA gene, ITS2 and 28S rRNA gene, strain MUCL52327, clone pSC-Ri007	OTU_571;size=70;	0	1	2	0	2	0	0	3	1	0	0	0	0	0	0	0	0	6	0	0	0	0	13	2	8	0	3	0	20	0	0	3	5	16	48	3	13	2	5	0	0	0	0	0	0	0	17	0
Scutellospora gilmorei 18S rRNA gene (partial), ITS1, 5.8S rRNA gene, ITS2 and 28S rRNA gene (partial), strain FCPC1145, clone pHS107-20	OTU_873;size=23;	0	1	5	0	0	1	2	4	11	0	1	1	7	0	0	0	3	9	38	5	56	0	0	4	0	0	0	0	0	0	3	0	4	0	0	2	0	0	0	5	10	0	0	0	0	0	0	0
Nephroma expallidum voucher Normore 3041 18S ribosomal RNA gene, partial sequence; internal transcribed spacer 1, 5.8S ribosomal RNA gene, and internal transcribed spacer 2, complete sequence; and 26S ribosomal RNA gene, partial sequence	OTU_564;size=75;	1	1	4	0	8	19	6	1	5	7	0	0	1	3	0	0	11	6	0	5	6	0	0	0	0	18	0	0	5	0	3	0	14	21	0	3	9	0	0	7	0	5	0	0	0	0	0	0
Penicillium camemberti strain 8w1F 18S ribosomal RNA gene, partial sequence; internal transcribed spacer 1, 5.8S ribosomal RNA gene, and internal transcribed spacer 2, complete sequence; and 28S ribosomal RNA gene, partial sequence	OTU_1989;size=2;	1	0	5	0	1	3	4	4	5	9	0	1	2	2	0	4	2	18	5	0	17	1	0	0	0	8	0	0	7	1	7	1	6	17	0	8	0	3	22	1	3	1	0	0	0	0	0	0
Agrocybe pediades strain dd08006 18S ribosomal RNA gene, partial sequence; internal transcribed spacer 1, 5.8S ribosomal RNA gene, and internal transcribed spacer 2, complete sequence; and 28S ribosomal RNA gene, partial sequence	OTU_844;size=25;	1	0	0	0	0	0	0	1	112	0	0	5	15	0	0	1	0	0	0	0	6	0	0	3	0	0	0	0	0	3	0	0	1	0	0	18	1	0	0	0	0	0	0	0	0	0	0	0
Glomus sp. 8 SUN-2011 isolate 08_25_1 18S ribosomal RNA gene, partial sequence; internal transcribed spacer 1, 5.8S ribosomal RNA gene, and internal transcribed spacer 2, complete sequence; and 28S ribosomal RNA gene, partial sequence	OTU_823;size=27;	3	0	1	0	2	7	0	0	0	1	0	3	2	0	32	7	6	6	0	0	0	18	0	15	5	0	0	4	2	6	2	4	0	0	8	9	0	1	0	2	12	1	0	0	0	0	7	0
Cladophialophora chaetospira strain CBS 491.70 18S ribosomal RNA gene, partial sequence; internal transcribed spacer 1, 5.8S ribosomal RNA gene, and internal transcribed spacer 2, complete sequence; and 28S ribosomal RNA gene, partial sequence	OTU_583;size=67;	0	0	0	0	0	0	0	0	0	0	0	0	0	0	0	0	0	0	0	0	0	0	0	0	0	0	0	0	0	0	0	0	0	0	0	0	0	0	0	0	0	0	0	0	0	0	166	0
Fungal sp. shylm8 18S ribosomal RNA gene, partial sequence; internal transcribed spacer 1, 5.8S ribosomal RNA gene, and internal transcribed spacer 2, complete sequence; and 28S ribosomal RNA gene, partial sequence	OTU_772;size=33;	0	0	0	0	0	0	0	0	0	0	0	0	0	0	0	0	0	0	0	0	0	0	0	0	0	0	0	0	0	0	0	0	0	0	0	0	0	0	0	0	0	0	0	0	0	0	165	0
Ustilaginales sp. LM602 18S ribosomal RNA gene, partial sequence	OTU_904;size=21;	0	1	6	0	7	4	0	0	3	4	9	7	0	5	0	1	0	7	0	0	0	13	4	1	0	0	0	3	24	0	1	0	12	17	2	5	3	0	0	1	0	23	0	0	0	0	1	0
Pleosporales sp. MU-2009-2 DNA containing 18S rRNA gene (partial), ITS1, 5.8S rRNA gene and ITS2 (partial), isolate 36	OTU_577;size=69;	0	0	0	0	1	1	0	1	0	0	0	0	12	0	0	0	16	0	0	0	0	0	0	0	0	0	3	0	0	0	0	122	6	0	0	0	0	0	0	0	0	0	0	0	0	0	0	0
Dendrophoma cytisporoides strain CBS 223.95 18S ribosomal RNA gene, partial sequence; internal transcribed spacer 1, 5.8S ribosomal RNA gene, and internal transcribed spacer 2, complete sequence; and 28S ribosomal RNA gene, partial sequence	OTU_568;size=72;	0	0	0	0	0	0	0	0	0	0	0	0	0	0	0	0	0	0	0	0	0	0	0	0	0	0	0	0	0	0	0	0	0	0	0	0	0	0	0	0	0	0	0	0	0	162	0	0
Inocybe lanatopurpurea voucher AH34456 18S ribosomal RNA gene, partial sequence; internal transcribed spacer 1, 5.8S ribosomal RNA gene, and internal transcribed spacer 2, complete sequence; and 28S ribosomal RNA gene, partial sequence	OTU_1018;size=14;	0	1	3	0	2	2	2	1	6	10	4	3	2	1	2	0	1	11	15	0	16	12	8	0	0	9	0	0	1	0	5	0	4	7	8	0	9	2	1	2	3	6	0	0	0	0	2	0
Fungal sp. 34 GM 07-31 internal transcribed spacer 1, partial sequence; 5.8S ribosomal RNA gene, complete sequence; and internal transcribed spacer 2, partial sequence; mitochondrial	OTU_775;size=33;	0	3	0	0	0	0	0	10	1	0	0	0	10	0	0	0	0	0	0	0	11	29	0	0	0	3	0	10	0	2	0	2	60	0	0	0	1	0	0	2	0	17	0	0	0	0	0	0
Cenococcum geophilum isolate FFP826 18S ribosomal RNA gene, internal transcribed spacer 1, 5.8S ribosomal RNA gene, internal transcribed spacer 2, and 28S ribosomal RNA gene, region	OTU_582;size=67;	0	0	0	0	0	0	0	0	0	0	0	0	0	0	0	0	0	0	0	0	0	0	0	0	0	0	0	0	0	0	0	0	0	0	0	0	0	0	0	0	0	0	0	0	0	161	0	0
Septofusidium herbarum strain CBS 265.58 18S ribosomal RNA gene, partial sequence; internal transcribed spacer 1, 5.8S ribosomal RNA gene, and internal transcribed spacer 2, complete sequence; and 28S ribosomal RNA gene, partial sequence	OTU_581;size=67;	3	3	16	0	2	3	0	6	3	12	3	1	5	1	0	8	16	0	7	7	9	0	0	0	11	3	0	0	0	0	0	0	0	8	0	0	0	7	3	0	16	6	0	0	0	0	0	0
Anurofeca sp. LAH-2003 18S ribosomal RNA gene, partial sequence; internal transcribed spacer 1, complete sequence; and 5.8S ribosomal RNA gene, partial sequence	OTU_666;size=46;	0	1	5	0	0	1	0	0	8	4	6	0	0	1	8	0	0	5	9	0	24	8	8	0	0	4	3	1	0	1	0	8	0	3	12	0	0	0	15	0	11	9	0	0	0	0	4	0
Glomus sp. W3349 18S rRNA gene (partial), ITS1, 5.8S rRNA gene, ITS2 and 28S rRNA gene (partial), clone pMK007-2	OTU_900;size=21;	0	0	2	0	0	2	3	1	4	5	1	3	3	1	5	0	2	1	0	1	0	2	0	4	8	3	0	1	7	2	0	2	68	2	1	5	0	2	8	0	9	0	0	0	0	0	1	0
Eocercomonas echina strain IVY19 18S ribosomal RNA gene, partial sequence	OTU_605;size=60;	1	1	6	0	1	3	1	3	4	12	5	0	0	2	8	0	1	10	6	9	4	6	0	2	5	2	0	3	7	0	0	2	7	2	3	1	3	0	20	4	9	0	0	0	0	0	5	0
Ophiocordyceps cochlidiicola genes for 18S rRNA, ITS1, 5.8S rRNA, ITS2, 28S rRNA, partial and complete sequence	OTU_551;size=80;	1	0	4	0	0	2	0	1	0	9	7	0	2	3	6	3	1	1	10	0	0	1	22	0	6	0	0	0	4	4	0	0	0	37	11	9	1	0	2	0	2	0	0	0	0	0	8	0
Trichocladium asperum strain DAOM 232342 18S ribosomal RNA gene, partial sequence; internal transcribed spacer 1, 5.8S ribosomal RNA gene, and internal transcribed spacer 2, complete sequence; and 28S ribosomal RNA gene, partial sequence	OTU_598;size=63;	0	4	6	0	2	0	9	14	10	14	0	0	2	1	0	6	0	2	0	0	0	7	0	0	9	3	8	0	0	0	3	0	15	14	0	7	0	0	8	6	0	7	0	0	0	0	0	0
Phialophora sp. P2/P9 18S ribosomal RNA gene, partial sequence; internal transcribed spacer 1, 5.8S ribosomal RNA gene and internal transcribed spacer 2, complete sequence; and 26S ribosomal RNA gene, partial sequence	OTU_624;size=55;	0	0	8	0	0	56	1	0	0	17	0	4	0	0	0	0	0	0	20	21	0	0	0	0	0	0	2	0	0	0	0	0	28	0	0	0	0	0	0	0	0	0	0	0	0	0	0	0
Stromatonectria caraganae strain CBS 125579 18S ribosomal RNA gene, partial sequence; and internal transcribed spacer 1, 5.8S ribosomal RNA gene, internal transcribed spacer 2, and 28S ribosomal RNA gene, complete sequence	OTU_563;size=76;	0	0	2	0	3	11	2	3	2	11	0	2	1	2	0	10	18	0	27	0	19	4	15	11	0	0	0	0	0	0	0	0	10	0	0	0	1	0	0	0	0	3	0	0	0	0	0	0
Ceratobasidium sp. FO 38200 18S ribosomal RNA gene, partial sequence; internal transcribed spacer 1, 5.8S ribosomal RNA gene, and internal transcribed spacer 2, complete sequence; and 28S ribosomal RNA gene, partial sequence	OTU_805;size=29;	1	0	1	0	1	0	1	0	1	4	0	0	5	0	14	0	7	0	0	0	6	22	14	15	2	3	3	0	0	5	0	2	0	24	7	2	0	0	3	1	4	2	0	0	0	0	6	0
Leotiomycetes sp. bc_ca_0201b 18S ribosomal RNA gene, partial sequence; internal transcribed spacer 1, 5.8S ribosomal RNA gene, and internal transcribed spacer 2, complete sequence; and 28S ribosomal RNA gene, partial sequence	OTU_587;size=66;	0	0	0	0	0	0	0	0	0	0	0	0	0	0	0	0	0	0	0	0	0	0	0	0	0	0	0	0	0	0	0	0	0	0	0	0	0	0	0	1	0	0	0	0	0	155	0	0
Euplokamis sp. SM-2011c genomic DNA containing partial 18S rRNA gene and ITS1	OTU_597;size=63;	0	1	0	0	0	2	1	1	1	4	4	0	1	0	18	0	6	7	19	13	0	0	18	0	12	6	3	0	0	1	2	0	0	17	0	0	4	0	11	0	0	3	0	0	0	0	0	0
Penicillium sp. MTP093 18S ribosomal RNA gene, partial sequence; internal transcribed spacer 1, 5.8S ribosomal RNA gene, and internal transcribed spacer 2, complete sequence; and 28S ribosomal RNA gene, partial sequence	OTU_809;size=28;	0	0	2	0	2	0	3	2	1	0	1	2	0	0	0	0	0	0	0	0	38	3	0	0	4	0	0	0	0	4	0	0	32	15	0	35	0	2	0	0	0	6	0	0	0	0	3	0
Ochroconis constricta genes for small subunit rRNA, internal transcribed spacer 1, 5.8S rRNA, internal transcribed spacer 2, large subunit rRNA, partial and complete sequence, strain: IFM 52654	OTU_637;size=52;	0	0	0	0	0	0	0	0	0	0	0	0	0	0	0	0	0	0	0	0	0	0	0	0	0	0	0	0	0	0	0	0	0	0	0	0	0	0	0	0	0	0	0	3	149	0	0	0
Rhizophydium sp. JEL316 isolate AFTOL-ID 1535 18S small subunit ribosomal RNA gene, partial sequence	OTU_627;size=54;	0	2	0	0	0	3	2	0	1	4	2	0	0	1	12	0	6	15	1	3	11	15	1	0	3	0	0	0	5	1	0	1	1	5	2	2	3	1	41	2	1	4	0	0	0	0	0	0
Ceratobasidiaceae sp. CBS 499.93 18S ribosomal RNA gene, partial sequence; internal transcribed spacer 1, complete sequence; and 5.8S ribosomal RNA gene, partial sequence	OTU_803;size=29;	0	0	0	0	0	0	1	0	8	0	4	2	4	1	0	0	14	0	0	0	7	0	0	11	0	0	2	1	0	7	12	7	0	11	24	1	3	11	4	0	4	4	0	0	0	0	8	0
Fungal sp. C22 AR-2014 18S ribosomal RNA gene, partial sequence; internal transcribed spacer 1, 5.8S ribosomal RNA gene, and internal transcribed spacer 2, complete sequence; and 28S ribosomal RNA gene, partial sequence	OTU_590;size=65;	1	3	13	0	0	9	0	0	0	11	0	0	0	2	0	0	16	0	0	0	0	11	8	0	0	0	0	0	0	0	0	0	9	62	0	4	0	0	0	0	0	0	0	0	0	0	0	0
Inocybe renispora strain I106 (HO) 18S small subunit ribosomal RNA gene, partial sequence; internal transcribed spacer 1, 5.8S ribosomal RNA gene, and internal transcribed spacer 2, complete sequence; and 25S large subunit ribosomal RNA gene, partial sequence	OTU_796;size=30;	0	0	0	0	0	0	0	0	0	0	0	0	0	0	0	0	0	0	0	0	0	0	0	0	0	0	0	0	0	0	0	0	0	0	0	0	0	0	0	0	0	0	0	0	0	0	149	0
Phaeoisaria clematidis culture-collection CBS:113340 18S ribosomal RNA gene, partial sequence; internal transcribed spacer 1, 5.8S ribosomal RNA gene, and internal transcribed spacer 2, complete sequence; and 28S ribosomal RNA gene, partial sequence	OTU_644;size=50;	2	3	7	0	5	2	1	3	32	5	3	3	1	0	0	0	12	4	18	0	0	0	3	0	0	4	3	2	10	0	1	0	0	0	2	3	1	0	15	2	0	0	0	0	0	0	1	0
Mycena sp. YO2-12 genes for 18S rRNA, ITS1, 5.8S rRNA, ITS2, 28S rRNA, partial and complete sequence	OTU_764;size=34;	0	0	0	0	0	0	0	0	0	0	0	0	0	0	0	0	0	0	0	0	0	0	0	0	0	0	0	0	0	0	0	0	0	0	0	0	0	0	0	0	0	0	0	3	145	0	0	0
Burgoa anomala genes for 18S rRNA, ITS1, 5.8S rRNA, ITS2, 28S rRNA, partial and complete sequence, strain: K6502-2-1 >gi|886843449|dbj|AB972800.1| Burgoa anomala genes for 18S rRNA, ITS1, 5.8S rRNA, ITS2, 28S rRNA, partial and complete sequence, strain: K10510-1-1	OTU_678;size=45;	1	0	10	0	0	0	0	0	0	0	0	0	9	0	0	0	0	5	0	0	104	0	0	18	0	0	0	0	0	0	0	0	0	0	0	0	0	0	0	0	0	0	0	0	0	0	0	0
Pseudomassariella vexata isolate LVE 18S ribosomal RNA gene, partial sequence; internal transcribed spacer 1, 5.8S ribosmal RNA gene, and internal transcribed spacer 2, complete sequence; and 28S ribosomal RNA gene, partial sequence	OTU_570;size=70;	2	3	5	0	1	20	0	0	8	0	28	0	0	0	0	0	0	4	0	0	0	9	0	0	0	0	2	1	0	0	4	0	0	17	15	0	0	11	0	0	4	7	0	0	0	0	5	0
Basidiobolus microsporus small subunit ribosomal RNA gene, partial sequence	OTU_707;size=41;	0	2	1	0	0	0	0	0	4	2	1	6	1	3	10	6	0	4	0	1	16	18	2	1	14	0	0	0	2	1	0	7	0	9	12	2	2	0	4	6	3	5	0	0	0	0	1	0
Rhodotorula sp. BF92 ITS region containing 18S rRNA gene, ITS1, 5.8S rRNA gene, ITS2 and 28S rRNA gene	OTU_771;size=33;	0	0	0	0	0	5	0	9	3	10	6	0	1	1	0	3	2	0	0	0	15	36	0	0	0	0	0	0	9	0	0	0	0	5	16	5	0	0	0	0	9	4	0	0	0	0	7	0
Arthrobotrys sp. SBUG 1264 18S small subunit ribosomal RNA gene, partial sequence; and internal transcribed spacer 1, 5.8S ribosomal RNA gene, and internal transcribed spacer 2, complete sequence	OTU_712;size=40;	0	0	0	0	136	0	0	0	2	0	0	0	0	1	0	0	0	0	0	6	0	0	0	0	0	0	0	0	0	0	0	0	0	0	0	0	0	0	0	0	0	0	0	0	0	0	0	0
Zygomycete sp. AM-2008a isolate AF016 18S ribosomal RNA gene, partial sequence; internal transcribed spacer 1, 5.8S ribosomal RNA gene, and internal transcribed spacer 2, complete sequence; and 28S ribosomal RNA gene, partial sequence	OTU_848;size=25;	8	0	0	0	11	10	1	2	8	1	0	15	3	0	7	1	0	0	0	0	20	9	0	0	0	4	2	0	0	16	0	0	0	0	0	7	10	2	4	0	0	3	0	0	0	0	0	0
Glomus sp. 5 SUN-2011 isolate 08_62_26 18S ribosomal RNA gene, partial sequence; internal transcribed spacer 1, 5.8S ribosomal RNA gene, and internal transcribed spacer 2, complete sequence; and 28S ribosomal RNA gene, partial sequence	OTU_787;size=32;	0	2	0	0	0	4	0	0	22	0	0	0	1	0	7	0	0	61	11	0	18	1	0	1	0	0	0	0	0	4	1	1	2	8	0	0	0	0	0	0	0	0	0	0	0	0	0	0
Glomus macrocarpum clone HSp135-1 18S ribosomal RNA gene, partial sequence; internal transcribed spacer 1, 5.8S ribosomal RNA gene, and internal transcribed spacer 2, complete sequence; and 28S ribosomal RNA gene, partial sequence	OTU_572;size=70;	0	1	0	0	0	0	66	0	4	0	0	0	0	0	0	0	3	0	0	0	0	0	15	0	0	0	0	0	23	8	0	5	0	0	0	0	0	6	12	0	0	0	0	0	0	0	0	0
Trechispora farinacea 18S ribosomal RNA gene, partial sequence; internal transcribed spacer 1, 5.8S ribosomal RNA gene, and internal transcribed spacer 2, complete sequence; and 28S ribosomal RNA gene, partial sequence	OTU_585;size=66;	2	0	6	0	0	0	0	0	0	0	0	0	0	0	68	0	0	0	0	0	0	0	0	0	0	0	0	0	0	0	0	0	0	0	0	0	0	0	0	0	66	0	0	0	0	0	0	0
Ramicandelaber sp. HMH-2010b strain YMS0304 18S ribosomal RNA gene, partial sequence; internal transcribed spacer 1, 5.8S ribosomal RNA gene, and internal transcribed spacer 2, complete sequence; and 28S ribosomal RNA gene, partial sequence	OTU_610;size=59;	0	4	17	2	1	5	1	0	3	12	7	1	5	0	11	2	0	10	0	0	10	8	4	0	1	2	1	0	0	3	2	0	0	5	0	9	0	1	1	0	13	1	0	0	0	0	0	0
Pezizella discreta voucher 7511 18S ribosomal RNA gene, internal transcribed spacer 1, 5.8S ribosomal RNA gene, internal transcribed spacer 2, and 28S ribosomal RNA gene, region	OTU_650;size=49;	0	2	8	0	3	1	0	3	4	3	2	0	0	0	13	1	0	0	0	0	0	0	0	0	3	0	0	0	0	0	0	29	7	6	0	2	0	0	37	12	1	5	0	0	0	0	0	0
Fungal sp. AB2 AR-2014 18S ribosomal RNA gene, partial sequence; internal transcribed spacer 1, 5.8S ribosomal RNA gene, and internal transcribed spacer 2, complete sequence; and 28S ribosomal RNA gene, partial sequence	OTU_594;size=64;	0	2	0	0	8	0	0	0	1	0	0	0	0	0	70	0	0	0	6	0	0	0	0	0	0	0	0	0	0	0	9	1	0	0	0	0	10	0	0	0	33	0	0	0	0	0	0	0
Ramularia plurivora culture-collection CPC:11517 18S ribosomal RNA gene, partial sequence; internal transcribed spacer 1, 5.8S ribosomal RNA gene, and internal transcribed spacer 2, complete sequence; and 28S ribosomal RNA gene, partial sequence	OTU_615;size=57;	0	0	0	0	0	0	0	6	4	7	2	0	0	0	13	0	3	94	0	0	0	0	0	0	0	0	0	0	0	0	2	0	1	7	0	0	0	0	0	0	0	0	0	0	0	0	0	0
Pseudocercosporella fraxini strain CPC 11509 18S ribosomal RNA gene, internal transcribed spacer 1, 5.8S ribosomal RNA gene, internal transcribed spacer 2, and 28S ribosomal RNA gene, complete sequence	OTU_634;size=52;	0	0	0	0	0	0	0	0	0	0	0	0	0	0	0	0	0	0	0	0	0	0	0	0	0	0	0	0	0	0	0	0	0	0	0	0	0	0	0	1	0	0	0	0	1	137	0	0
Protoblastenia rupestris voucher M-0066809 18S ribosomal RNA gene, partial sequence; internal transcribed spacer 1 and 5.8S ribosomal RNA gene, complete sequence; and internal transcribed spacer 2, partial sequence	OTU_613;size=58;	0	0	0	0	0	0	0	0	0	0	0	0	0	0	0	0	0	0	0	0	0	0	0	0	0	0	0	0	0	0	0	0	0	0	0	0	0	0	0	0	0	0	0	4	135	0	0	0
Knufia perforans strain CBS 885.95 18S ribosomal RNA gene, partial sequence; internal transcribed spacer 1, 5.8S ribosomal RNA gene, and internal transcribed spacer 2, complete sequence; and 28S ribosomal RNA gene, partial sequence	OTU_592;size=64;	5	2	0	0	6	5	1	0	2	0	0	0	1	0	0	0	0	3	0	8	0	3	0	0	0	0	0	2	17	0	0	0	67	0	11	1	1	0	0	1	0	0	0	0	0	0	2	0
Entoloma sublaevisporum voucher LE 302068 18S ribosomal RNA gene, partial sequence; internal transcribed spacer 1, 5.8S ribosomal RNA gene, and internal transcribed spacer 2, complete sequence; and 28S ribosomal RNA gene, partial sequence	OTU_710;size=41;	0	6	5	0	2	1	3	2	3	5	0	2	0	1	4	4	6	11	6	2	0	0	0	2	5	0	0	0	12	0	1	7	7	15	0	1	1	3	5	6	8	0	0	0	0	0	0	0
Scutellospora savannicola 18S rRNA gene (partial), ITS1, 5.8S rRNA gene, ITS2 and 28S rRNA gene (partial), isolate Att1455-2, clone pCK056-7	OTU_631;size=53;	0	0	6	0	2	0	6	0	9	11	0	1	0	0	3	0	8	4	2	2	5	15	6	2	2	3	1	2	8	3	1	3	8	1	3	1	0	0	8	0	1	7	0	0	0	0	2	0
Penidiella aggregata strain CBS 128772 18S ribosomal RNA gene, partial sequence; internal transcribed spacer 1, 5.8S ribosomal RNA gene, and internal transcribed spacer 2, complete sequence; and 28S ribosomal RNA gene, partial sequence	OTU_646;size=50;	0	0	0	0	0	0	0	0	0	0	0	0	0	0	0	0	0	0	0	0	0	0	0	0	0	0	0	0	0	0	0	0	0	0	0	0	0	0	0	0	0	0	0	0	1	135	0	0
Glomeromycota sp. JB-2014g strain 169-3 clone 77 18S ribosomal RNA gene, partial sequence; internal transcribed spacer 1, 5.8S ribosomal RNA gene, and internal transcribed spacer 2, complete sequence; and 28S ribosomal RNA gene, partial sequence	OTU_609;size=59;	0	0	0	0	0	0	0	0	0	0	0	0	0	0	0	0	0	0	0	0	0	0	0	0	0	0	0	0	0	0	0	0	0	0	0	0	0	0	0	0	0	0	0	0	0	0	136	0
Lecophagus sp. ATCC 56071 isolate AFTOL-ID 183 18S ribosomal RNA gene, partial sequence	OTU_632;size=53;	0	0	0	0	0	0	0	0	0	0	0	0	0	0	0	0	0	0	0	0	0	0	0	0	0	0	0	0	0	0	0	0	0	0	0	0	0	0	0	0	0	0	0	4	131	0	0	0
Rhizophagus intraradices isolate E4_9 18S ribosomal RNA gene, partial sequence; internal transcribed spacer 1, 5.8S ribosomal RNA gene, and internal transcribed spacer 2, complete sequence; and 28S ribosomal RNA gene, partial sequence	OTU_677;size=45;	0	0	0	0	0	2	0	0	0	0	0	0	0	0	0	0	0	0	16	0	0	0	0	1	18	0	1	1	9	0	6	0	33	24	7	0	3	1	0	8	0	0	0	0	0	0	4	0
Hypocreales sp. LM285 18S ribosomal RNA gene, partial sequence	OTU_633;size=53;	2	0	11	0	8	4	2	0	14	4	5	0	0	2	0	0	0	3	0	0	12	0	0	0	0	13	0	0	1	2	0	0	1	44	0	0	0	0	0	0	1	4	0	0	0	0	0	0
Lopadostoma sp. HV-2014b strain LG40 18S ribosomal RNA gene, partial sequence; internal transcribed spacer 1, 5.8S ribosomal RNA gene, and internal transcribed spacer 2, complete sequence; and 28S ribosomal RNA gene, partial sequence	OTU_603;size=61;	0	9	5	0	1	0	3	2	0	6	0	0	2	0	0	4	0	20	0	0	0	0	0	17	0	0	0	2	12	0	0	6	5	19	0	0	7	3	0	8	1	1	0	0	0	0	0	0
Glomus tortuosum isolate G14-2 18S ribosomal RNA gene, partial sequence; internal transcribed spacer 1, 5.8S ribosomal RNA gene, and internal transcribed spacer 2, complete sequence; and 28S ribosomal RNA gene, partial sequence	OTU_679;size=45;	0	0	4	0	0	0	1	0	0	0	0	0	0	1	0	0	0	23	0	0	51	9	0	0	10	0	0	5	0	8	1	0	11	0	0	1	5	0	0	0	0	0	0	0	1	0	2	0
Ascomycete sp. MA 4771 18S rRNA gene, 5.8S rRNA gene, ITS1 and ITS2, isolate MA 4771 >gi|556823318|gb|KF385302.1| Uncultured Ascomycota clone OTUr44 18S ribosomal RNA gene, partial sequence; internal transcribed spacer 1, 5.8S ribosomal RNA gene, and internal transcribed spacer 2, complete sequence; and 28S ribosomal RNA gene, partial sequence	OTU_645;size=50;	0	0	0	0	0	1	1	5	36	4	7	0	1	2	0	3	5	0	0	0	1	16	0	0	0	1	0	0	0	15	0	0	0	10	7	2	0	1	8	5	0	0	0	0	0	0	2	0
Curreya austroafricana culture-collection CBS:122674 18S ribosomal RNA gene, partial sequence; internal transcribed spacer 1, 5.8S ribosomal RNA gene, and internal transcribed spacer 2, complete sequence; and 28S ribosomal RNA gene, partial sequence	OTU_746;size=36;	0	0	0	0	0	0	0	0	0	0	0	0	0	0	0	0	0	0	0	0	0	0	0	0	0	0	0	0	0	0	0	0	0	0	0	0	0	0	0	0	0	0	0	2	130	1	0	0
Schizosaccharomyces japonicus yFS275 18S ribosomal RNA rRNA	OTU_725;size=38;	1	0	17	0	0	0	0	5	0	0	0	0	0	0	0	40	0	0	0	0	0	0	0	28	0	0	0	0	0	5	0	4	0	0	0	0	0	6	0	26	0	0	0	0	0	0	0	0
Thielavia sp. B27 small subunit ribosomal RNA gene, partial sequence; internal transcribed spacer 1, 5.8S ribosomal RNA gene, and internal transcribed spacer 2, complete sequence; and large subunit ribosomal RNA gene, partial sequence	OTU_621;size=56;	0	0	4	0	0	5	1	0	0	7	1	0	2	0	0	0	0	0	9	0	0	32	0	0	0	0	0	0	6	9	7	0	0	0	32	5	7	0	0	0	0	2	0	0	0	0	3	0
Cryptococcus victoriae strain S762 internal transcribed spacer 1, partial sequence; 5.8S ribosomal RNA gene, complete sequence; and internal transcribed spacer 2, partial sequence	OTU_849;size=25;	1	2	6	0	1	1	2	0	1	4	0	0	1	0	0	0	0	0	0	0	0	6	0	0	0	0	0	0	0	4	0	0	16	0	8	0	3	0	0	0	0	0	0	0	0	72	3	0
Vermispora fusarina strain 786 18S ribosomal RNA gene, partial sequence; internal transcribed spacer 1 and 5.8S ribosomal RNA gene, complete sequence; and internal transcribed spacer 2, partial sequence	OTU_640;size=51;	1	4	1	0	0	7	1	1	1	8	17	0	1	0	5	0	4	15	0	0	15	0	0	8	0	5	0	0	3	3	0	0	6	11	0	0	1	3	0	8	0	0	0	0	0	0	0	0
Fimetariella rabenhorstii 18S ribosomal RNA gene, internal transcribed spacer 1, 5.8S ribosomal RNA gene, internal transcribed spacer 2, and 28S ribosomal RNA gene, region	OTU_667;size=46;	0	1	12	0	0	3	0	7	6	14	2	4	2	4	0	2	0	16	0	0	0	0	2	0	4	0	0	2	17	2	0	1	7	0	3	9	0	0	0	5	0	0	0	0	0	0	3	0
Rhizoctonia zeae gene for 18S ribosomal RNA	OTU_942;size=18;	0	0	0	0	0	0	0	0	0	0	0	51	0	0	0	0	0	0	0	0	0	0	0	0	0	0	0	0	0	1	0	0	0	76	0	0	0	0	0	0	0	0	0	0	0	0	0	0
Psilocybe cf. subviscida/crobula X-45 18S ribosomal RNA gene, partial sequence; internal transcribed spacer 1, 5.8S ribosomal RNA gene, and internal transcribed spacer 2, complete sequence; and 28S ribosomal RNA gene, partial sequence	OTU_599;size=62;	0	0	0	0	0	0	0	0	0	0	0	0	0	0	0	0	0	0	0	0	0	0	0	0	0	0	0	0	0	0	0	0	0	0	0	0	0	0	0	0	0	0	0	0	0	0	128	0
Paraglomus laccatum 18S rRNA gene (partial), ITS1, 5.8S rRNA gene, ITS2, 28S rRNA gene (partial)	OTU_1726;size=3;	0	0	0	0	1	0	0	0	6	0	0	2	0	0	10	4	0	4	1	1	20	0	0	0	3	0	0	1	0	0	0	7	10	31	1	0	4	0	10	7	0	4	0	0	0	0	0	0
Basidioascus magus strain DAOM 241948 small subunit ribosomal RNA gene, partial sequence	OTU_734;size=37;	0	0	1	0	1	0	0	0	0	3	0	3	0	0	7	0	0	0	5	24	3	0	0	0	0	0	0	0	0	0	0	0	6	0	10	1	0	0	57	0	0	0	0	0	0	0	5	0
Teratosphaeria microspora clone 36m 18S ribosomal RNA gene, partial sequence; internal transcribed spacer 1, 5.8S ribosomal RNA gene, and internal transcribed spacer 2, complete sequence; and 28S ribosomal RNA gene, partial sequence	OTU_683;size=44;	0	0	3	0	0	0	1	4	16	0	0	0	0	0	0	1	6	0	12	0	1	0	0	0	0	0	0	1	59	6	3	0	0	0	0	0	0	0	11	1	0	0	0	0	0	0	0	0
Neocudoniella radicella strain UAMH 5794 18S ribosomal RNA gene, partial sequence; internal transcribed spacer 1, 5.8S ribosomal RNA gene, and internal transcribed spacer 2, complete sequence; and 28S ribosomal RNA gene, partial sequence	OTU_651;size=49;	0	0	0	0	0	0	0	0	0	0	0	0	0	0	0	0	0	0	0	0	0	0	0	0	0	0	0	0	0	0	0	0	0	0	0	0	0	0	0	0	0	0	0	2	123	0	0	0
Monosiga ovata 18S ribosomal RNA gene, partial sequence	OTU_783;size=32;	2	1	0	0	3	4	0	0	0	3	0	0	0	4	0	1	9	5	0	0	38	16	0	0	0	0	6	2	0	0	0	0	6	0	14	2	0	0	0	0	0	2	0	0	0	0	6	0
Chrysosporium speluncarum 18S rRNA gene (partial), ITS1, 5.8S rRNA gene, ITS2 and 28S rRNA gene (partial), strain CCF 3760, ex type strain	OTU_652;size=49;	4	1	4	0	5	4	1	1	0	23	6	0	2	0	0	1	0	20	0	0	0	0	13	2	9	0	0	2	0	0	3	4	1	0	0	1	4	3	0	10	0	0	0	0	0	0	0	0
Rhizophagus intraradices genomic DNA containing 18S rRNA gene, ITS1, 5.8S rRNA gene, ITS2 and 28S rRNA gene, strain MUCL52327, clone pSC-Ri007	OTU_606;size=60;	3	2	1	0	4	3	2	0	7	9	0	0	3	0	0	3	0	0	0	0	0	0	0	8	0	0	0	0	0	1	10	0	10	25	0	0	0	5	21	0	7	0	0	0	0	0	0	0
Basidioascus undulatus strain DAOM 241961 small subunit ribosomal RNA gene, partial sequence	OTU_628;size=54;	0	0	0	0	2	0	0	0	0	0	0	0	0	0	0	0	0	0	0	0	0	0	0	0	0	0	2	0	26	0	0	12	28	20	0	26	8	0	0	0	0	0	0	0	0	0	0	0
Fusarium sp. 2 JAS-2013 18S ribosomal RNA gene, partial sequence; internal transcribed spacer 1, 5.8S ribosomal RNA gene, and internal transcribed spacer 2, complete sequence; and 28S ribosomal RNA gene, partial sequence	OTU_703;size=41;	0	0	0	0	1	0	5	0	3	0	0	9	0	0	34	0	0	10	0	0	0	16	0	0	0	0	0	0	0	9	1	0	0	8	0	0	0	0	0	0	25	2	0	0	0	0	0	0
Circinotrichum cycadis strain CPC 17285 18S ribosomal RNA gene, partial sequence; internal transcribed spacer 1, 5.8S ribosomal RNA gene, and internal transcribed spacer 2, complete sequence; and 28S ribsomal RNA gene, partial sequence	OTU_673;size=45;	0	0	0	0	3	0	0	5	0	4	3	0	1	1	0	2	0	26	12	7	0	0	0	0	10	9	0	0	0	0	2	6	0	0	8	10	7	0	0	2	0	0	0	0	0	0	5	0
Talaromyces radicus isolate FRR 3761 18S ribosomal RNA gene, partial sequence; internal transcribed spacer 1, 5.8S ribosomal RNA gene, and internal transcribed spacer 2, complete sequence; and 28S ribosomal RNA gene, partial sequence	OTU_638;size=52;	0	0	0	0	0	0	0	0	0	0	0	0	0	0	0	0	0	0	0	0	0	0	0	0	0	0	0	0	0	0	0	0	0	0	0	0	0	0	0	0	0	0	0	1	122	0	0	0
Candida blankii strain PMM09-206L isolate ISHAM-ITS_ID MITS522 18S ribosomal RNA gene, partial sequence; internal transcribed spacer 1, 5.8S ribosomal RNA gene, and internal transcribed spacer 2, complete sequence; and 28S ribosomal RNA gene, partial sequence	OTU_591;size=64;	3	0	2	0	0	7	2	0	9	12	4	0	0	3	4	0	1	6	3	1	4	8	2	0	4	0	1	1	8	10	3	0	4	0	5	1	1	0	9	2	0	0	0	0	0	0	2	0
Cryptococcus stepposus strain P25B002 small subunit ribosomal RNA gene, partial sequence; internal transcribed spacer 1, 5.8S ribosomal RNA gene, and internal transcribed spacer 2, complete sequence; and large subunit ribosomal RNA gene, partial sequence	OTU_705;size=41;	2	5	4	0	0	2	0	9	2	8	2	0	1	1	0	0	12	2	3	0	16	0	0	0	0	0	1	2	0	12	0	4	9	7	14	0	0	0	0	1	0	0	0	0	0	0	3	0
Rhodotorula sp. BF109 ITS region containing 18S rRNA gene, ITS1, 5.8S rRNA gene, ITS2 and 28S rRNA gene	OTU_602;size=61;	0	0	4	0	0	4	0	0	17	3	0	2	1	0	0	0	0	0	0	0	0	12	0	4	0	9	0	8	15	0	0	0	19	18	0	0	0	0	0	0	0	6	0	0	0	0	0	0
Minimedusa polyspora isolate T-791 18S ribosomal RNA gene, partial sequence; internal transcribed spacer 1, 5.8S ribosomal RNA gene, and internal transcribed spacer 2, complete sequence; and 28S ribosomal RNA gene, partial sequence	OTU_659;size=47;	0	0	0	0	0	0	0	0	0	0	0	0	0	0	0	0	0	0	0	0	0	0	0	0	0	0	0	0	0	0	0	0	0	0	82	9	3	0	0	0	0	0	0	0	0	0	28	0
Zygomycete sp. AM-2008a isolate AF016 18S ribosomal RNA gene, partial sequence; internal transcribed spacer 1, 5.8S ribosomal RNA gene, and internal transcribed spacer 2, complete sequence; and 28S ribosomal RNA gene, partial sequence	OTU_1786;size=2;	2	0	0	0	2	0	0	0	4	22	0	0	1	0	0	12	13	0	0	4	0	0	11	0	0	0	3	0	0	0	2	1	6	14	0	0	0	0	0	14	0	9	0	0	0	0	0	0
Paraglomus laccatum 18S rRNA gene (partial), ITS1, 5.8S rRNA gene, ITS2 and 28S rRNA gene (partial), clone pHS038-1	OTU_1710;size=3;	3	0	2	0	0	11	2	5	1	2	1	4	0	0	0	2	0	0	0	0	33	0	0	2	7	0	0	1	0	27	0	0	13	0	0	0	1	0	0	0	2	1	0	0	0	0	0	0
Cladophialophora minutissima voucher UAMH 10709 18S ribosomal RNA gene, partial sequence; internal transcribed spacer 1, 5.8S ribosomal RNA gene, and internal transcribed spacer 2, complete sequence; and 28S ribosomal RNA gene, partial sequence	OTU_625;size=55;	1	1	1	0	0	4	4	3	0	5	5	0	3	4	20	0	3	0	0	0	0	7	0	0	0	6	1	0	8	3	0	5	7	0	0	4	0	3	13	3	6	0	0	0	0	0	0	0
Ascomycete sp. VTT D-041035 18S rRNA gene (partial), ITS1, 5.8S rRNA gene, ITS2 and 28S rRNA gene (partial), isolate VTT D-041035	OTU_784;size=32;	0	1	12	0	2	6	3	15	2	16	0	0	0	0	0	0	0	13	0	0	0	28	0	0	0	0	0	0	19	0	0	0	1	0	0	0	1	0	0	0	0	0	0	0	0	0	0	0
Rhodotorula sp. BF98 ITS region containing 18S rRNA gene, ITS1, 5.8S rRNA gene, ITS2 and 28S rRNA gene	OTU_694;size=42;	0	0	0	0	0	0	0	0	0	0	0	0	0	0	0	0	0	0	0	0	0	0	0	0	0	0	0	0	0	0	0	0	0	0	0	0	0	0	0	0	0	0	0	0	0	119	0	0
Phialosimplex chlamydosporus strain UAMH 10961 18S ribosomal RNA gene, partial sequence; and internal transcribed spacer 1, 5.8S ribosomal RNA gene, internal transcribed spacer 2, and 28S ribosomal RNA gene, complete sequence	OTU_616;size=57;	1	0	4	0	4	1	3	1	2	9	3	0	2	0	0	0	10	8	0	5	0	4	0	2	3	0	0	2	0	0	2	0	16	0	5	0	1	0	18	5	2	2	0	0	0	0	3	0
Geastrum floriforme voucher MJ5421 internal transcribed spacer 1, partial sequence; 5.8S ribosomal RNA gene and internal transcribed spacer 2, complete sequence; and 28S ribosomal RNA gene, partial sequence	OTU_758;size=35;	4	0	7	0	3	7	0	2	6	7	7	0	1	1	0	0	0	2	0	0	8	0	0	0	0	0	2	0	0	5	0	6	29	19	0	0	0	0	0	0	0	2	0	0	0	0	0	0
Bullera ninhbinhensis gene for 18S rRNA, partial sequence	OTU_635;size=52;	0	1	6	0	0	0	1	0	2	16	4	0	2	1	22	1	0	16	0	3	0	21	0	0	0	0	0	0	0	0	7	0	2	0	0	0	0	0	0	6	7	0	0	0	0	0	0	0
Gaeumannomyces graminis var. tritici T5 18S, 5.8S and 26S rRNA genes, partial sequence	OTU_1298;size=6;	0	0	0	1	0	0	1	0	2	13	0	2	3	2	0	0	9	0	3	0	46	0	0	0	0	0	0	0	7	0	0	0	18	0	0	0	0	5	0	0	6	0	0	0	0	0	0	0
Didymella exitialis strain CBS 446.82 small subunit ribosomal RNA gene, internal transcribed spacer 1, 5.8S ribosomal RNA gene, and internal transcribed spacer 2, complete sequence; and large subunit ribosomal RNA gene, partial sequence	OTU_945;size=18;	4	5	0	0	0	0	0	0	0	9	1	0	0	0	7	0	0	0	0	0	0	1	9	1	0	0	57	0	0	0	0	19	0	0	0	4	0	0	0	0	0	0	0	0	0	0	0	0
Rhizophlyctis rosea strain JEL 318 18S ribosomal RNA, partial sequence >gi|49066428|gb|AY635829.1| Rhizophlyctis rosea isolate AFTOL-ID 43 18S ribosomal RNA gene, partial sequence	OTU_670;size=46;	0	0	0	0	3	0	0	0	4	0	0	0	0	0	0	0	61	0	0	0	0	0	0	0	5	0	0	0	0	8	0	0	0	24	0	8	0	1	0	3	0	0	0	0	0	0	0	0
Sistotrema brinkmannii 18S ribosomal RNA gene, partial sequence; internal transcribed spacer 1, 5.8S ribosomal RNA gene, and internal transcribed spacer 2, complete sequence; and 28S ribosomal RNA gene, partial sequence	OTU_1982;size=2;	0	0	0	0	0	0	0	0	6	0	0	0	0	0	20	71	0	0	0	0	0	0	0	0	0	0	0	0	0	0	0	0	4	0	0	0	1	0	0	6	9	0	0	0	0	0	0	0
Penicillium sp. 7 BRO-2013 18S ribosomal RNA gene, partial sequence; internal transcribed spacer 1, 5.8S ribosomal RNA gene, and internal transcribed spacer 2, complete sequence; and 28S ribosomal RNA gene, partial sequence	OTU_862;size=24;	0	2	8	0	0	6	2	8	2	18	0	1	0	2	13	0	0	0	10	0	0	0	17	0	0	5	0	0	5	0	4	0	0	0	0	0	0	0	0	7	6	0	0	0	0	0	0	0
Helotiales sp. WMM-2012g isolate 80 18S ribosomal RNA gene, partial sequence; internal transcribed spacer 1, 5.8S ribosomal RNA gene, and internal transcribed spacer 2, complete sequence; and 28S ribosomal RNA gene, partial sequence	OTU_656;size=48;	0	0	13	0	2	5	1	0	4	0	2	5	2	0	0	2	2	1	0	0	0	0	0	0	0	0	2	19	0	38	0	0	0	0	0	2	16	0	0	0	0	0	0	0	0	0	0	0
Ganoderma sp. MU-2009-1 DNA containing 18S rRNA gene (partial), ITS1, 5.8S rRNA gene and ITS2 (partial), isolate T14	OTU_876;size=22;	0	2	0	0	1	2	0	0	4	2	3	2	3	0	0	0	5	6	0	0	0	3	0	2	0	4	1	6	15	0	3	0	3	20	12	3	0	2	0	7	0	0	0	0	0	0	4	0
Fungal sp. C28 AR-2014 18S ribosomal RNA gene, partial sequence; internal transcribed spacer 1, 5.8S ribosomal RNA gene, and internal transcribed spacer 2, complete sequence; and 28S ribosomal RNA gene, partial sequence	OTU_704;size=41;	0	0	0	0	0	0	0	0	0	0	0	0	0	0	5	0	0	0	0	0	0	0	0	15	0	0	0	0	95	0	0	0	0	0	0	0	0	0	0	0	0	0	0	0	0	0	0	0
Betamyces americaemeridionalis isolate ARG063 internal transcribed spacer 1, partial sequence; 5.8S ribosomal RNA gene, complete sequence; and internal transcribed spacer 2, partial sequence	OTU_618;size=57;	1	3	1	0	0	5	1	0	1	0	0	0	2	0	12	0	2	24	0	4	6	17	1	0	6	0	0	1	1	1	1	1	7	0	6	0	1	0	3	2	0	2	0	0	0	0	2	0
Basidiobolus haptosporus small subunit ribosomal RNA gene, partial sequence	OTU_719;size=39;	0	5	8	0	0	5	2	1	5	1	9	0	1	0	0	0	1	2	6	5	2	15	0	0	0	5	1	0	0	0	0	0	0	22	0	7	1	0	0	7	0	0	0	0	0	0	3	0
Glomus clarum 18S rRNA gene (partial), ITS1, 5.8S rRNA gene, ITS2 and 28S rRNA gene (partial), clone C2_5_2	OTU_643;size=50;	0	0	0	0	0	0	0	0	0	0	0	0	2	0	0	0	11	8	0	0	67	12	0	0	0	0	0	1	0	0	0	0	0	0	0	0	0	0	13	0	0	0	0	0	0	0	0	0
Trechispora farinacea 18S ribosomal RNA gene, partial sequence; internal transcribed spacer 1, 5.8S ribosomal RNA gene, and internal transcribed spacer 2, complete sequence; and 28S ribosomal RNA gene, partial sequence	OTU_788;size=32;	6	2	2	0	0	0	0	1	2	6	0	7	1	5	5	0	0	0	0	8	19	0	0	0	0	4	0	0	0	0	0	0	17	0	0	0	9	3	0	0	16	0	0	0	0	0	0	0
Sporidiobolales sp. LM598 18S ribosomal RNA gene, partial sequence	OTU_718;size=39;	1	1	13	0	0	0	4	0	6	15	0	0	2	1	0	3	14	0	0	0	0	0	0	0	0	2	2	0	0	0	0	0	0	44	0	1	0	0	0	4	0	0	0	0	0	0	0	0
Teratosphaeria microspora clone 36a 18S ribosomal RNA gene, partial sequence; internal transcribed spacer 1, 5.8S ribosomal RNA gene, and internal transcribed spacer 2, complete sequence; and 28S ribosomal RNA gene, partial sequence	OTU_702;size=42;	0	0	2	0	14	0	1	2	2	0	0	0	1	0	0	0	2	0	0	0	2	6	0	0	0	0	1	2	6	0	14	10	3	0	0	0	2	0	43	0	0	0	0	0	0	0	0	0
Pezizomycotina sp. KO-groupF 2014 gene for ITS1, 5.8S rRNA, ITS2 and LSU, partial sequence, strain: LWg2001	OTU_680;size=44;	2	0	7	0	1	0	0	4	1	2	0	0	0	0	6	0	0	0	5	0	9	3	0	0	0	32	0	0	6	3	0	0	0	0	5	4	3	0	0	0	16	0	0	0	0	0	3	0
Ophiostoma sp. 131 WIN(M) 18S ribosomal RNA gene, partial sequence; internal transcribed spacer 1, 5.8S ribosomal RNA gene, and internal transcribed spacer 2, complete sequence; and 26S ribosomal RNA gene, partial sequence	OTU_642;size=51;	0	2	5	1	1	0	4	4	6	5	0	0	0	3	0	0	0	12	0	4	0	0	23	0	0	0	0	0	0	12	0	0	0	0	16	1	5	0	0	0	0	0	0	0	0	0	8	0
Ophiocordyceps cochlidiicola genes for 18S rRNA, ITS1, 5.8S rRNA, ITS2, 28S rRNA, partial and complete sequence	OTU_695;size=42;	0	0	6	0	0	0	0	3	6	1	1	0	0	2	0	0	3	0	0	0	0	40	8	0	0	4	1	0	21	0	0	0	0	0	0	1	0	1	0	0	0	14	0	0	0	0	0	0
Zygomycete sp. AM-2008a isolate AF016 18S ribosomal RNA gene, partial sequence; internal transcribed spacer 1, 5.8S ribosomal RNA gene, and internal transcribed spacer 2, complete sequence; and 28S ribosomal RNA gene, partial sequence	OTU_721;size=39;	0	2	3	0	0	2	5	3	6	12	4	16	0	6	0	0	11	0	0	0	0	19	0	0	0	4	0	0	0	10	2	0	0	0	0	0	6	0	0	0	0	0	0	0	0	0	0	0
Basidiobolus microsporus small subunit ribosomal RNA gene, partial sequence	OTU_1075;size=12;	0	2	0	0	3	0	0	4	7	0	0	5	0	0	2	7	0	6	3	4	0	18	0	4	1	0	0	0	5	3	0	0	1	0	7	9	0	2	6	0	0	11	0	0	0	0	1	0
Pyrenophora tritici-repentis partial 18S rRNA gene, ITS1, 5.8S rRNA gene, ITS2 and partial 28S rRNA gene, type strain 90-2T	OTU_853;size=24;	0	0	8	0	0	9	0	0	5	12	9	5	5	0	0	0	0	1	0	0	0	0	0	0	9	0	0	0	0	0	0	0	3	0	30	1	0	0	0	0	0	0	0	0	0	0	14	0
Fungal sp. GMG_C2 18S ribosomal RNA gene, partial sequence; internal transcribed spacer 1, 5.8S ribosomal RNA gene, and internal transcribed spacer 2, complete sequence; and 28S ribosomal RNA gene, partial sequence	OTU_658;size=48;	0	0	0	0	2	0	0	0	73	0	0	0	0	0	0	0	28	0	0	0	0	0	0	0	0	0	3	0	0	0	0	0	0	0	0	0	5	0	0	0	0	0	0	0	0	0	0	0
Trichocladium asperum strain DAOM 232342 18S ribosomal RNA gene, partial sequence; internal transcribed spacer 1, 5.8S ribosomal RNA gene, and internal transcribed spacer 2, complete sequence; and 28S ribosomal RNA gene, partial sequence	OTU_984;size=16;	0	0	0	0	0	0	0	5	7	12	0	0	0	0	0	0	0	0	0	0	35	0	25	0	0	0	0	2	0	0	0	0	0	7	0	0	2	0	5	11	0	0	0	0	0	0	0	0
Fungal endophyte isolate 5860 18S ribosomal RNA gene, partial sequence; internal transcribed spacer 1, 5.8S ribosomal RNA gene, and internal transcribed spacer 2, complete sequence; and 28S ribosomal RNA gene, partial sequence	OTU_818;size=27;	0	0	0	0	0	0	0	0	0	0	0	0	0	0	0	0	0	0	0	0	0	0	0	0	0	0	0	0	0	0	0	0	0	0	0	0	0	0	0	0	0	0	0	1	110	0	0	0
Basidioascus magus strain DAOM 241948 small subunit ribosomal RNA gene, partial sequence	OTU_681;size=44;	0	2	0	0	1	0	1	1	0	0	2	1	0	0	0	3	7	0	0	0	36	0	0	0	1	0	0	1	0	15	5	10	0	8	9	1	1	0	0	0	0	0	0	0	0	0	5	0
Basidiobolus microsporus small subunit ribosomal RNA gene, partial sequence	OTU_951;size=18;	0	0	3	0	0	3	1	0	5	18	0	0	2	0	0	0	0	0	0	0	0	0	9	0	7	0	0	0	0	10	0	0	21	7	14	0	0	4	0	0	0	0	0	0	0	0	6	0
Monosiga ovata 18S ribosomal RNA gene, partial sequence	OTU_754;size=35;	0	0	2	0	1	5	0	2	7	11	1	6	5	1	6	3	11	0	0	0	11	7	0	2	0	0	2	3	0	7	0	0	12	0	0	3	1	0	0	1	0	0	0	0	0	0	0	0
Gymnoascaceae sp. LM70 18S ribosomal RNA gene, partial sequence	OTU_701;size=42;	0	0	2	1	1	4	0	0	1	3	4	2	0	1	7	0	4	9	9	0	0	8	0	0	2	6	0	0	0	0	1	0	2	8	0	7	0	0	15	0	10	2	0	0	0	0	0	0
Heterotextus miltinus genes for ITS1, 5.8S rRNA, ITS2, partial and complete sequence, strain: ICMP 16702	OTU_663;size=47;	0	0	0	0	0	0	0	0	0	0	0	0	0	0	0	0	0	0	0	0	0	0	0	0	0	0	0	0	0	0	0	0	0	0	0	0	0	0	0	0	0	0	0	2	107	0	0	0
Mastigobasidium intermedium genomic DNA containing 18S rRNA gene, ITS1, 5.8S rRNA gene, ITS2 and 26S rRNA gene, isolate YFB259 >gi|311333872|emb|FR717836.1| Mastigobasidium intermedium genomic DNA containing 18S rRNA gene, ITS1, 5.8S rRNA gene, ITS2 and 26S rRNA gene, isolate YFB263	OTU_641;size=51;	0	0	3	0	0	5	0	1	1	27	6	4	3	0	8	0	9	0	0	0	0	0	0	0	0	0	0	0	0	0	0	2	16	0	0	12	1	0	0	0	10	0	0	0	0	0	0	0
Ophiocordyceps konnoana genes for 18S rRNA, ITS1, 5.8S rRNA, ITS2, 26S rRNA, partial and complete sequence	OTU_742;size=36;	1	1	7	0	3	0	1	5	3	7	3	4	0	0	0	5	5	0	10	0	0	0	0	1	9	0	2	0	8	0	0	4	3	0	7	8	0	0	0	3	0	6	0	0	0	0	1	0
Trichosporon asahii strain PMM08-1100L isolate ISHAM-ITS_ID MITS2711 18S ribosomal RNA gene, partial sequence; internal transcribed spacer 1, 5.8S ribosomal RNA gene, and internal transcribed spacer 2, complete sequence; and 28S ribosomal RNA gene, partial sequence	OTU_748;size=36;	1	2	5	0	0	3	2	1	8	4	1	1	2	1	1	0	8	6	3	3	1	11	2	0	0	2	1	0	5	4	1	0	2	2	8	0	2	0	2	2	1	4	0	0	0	0	5	0
Chaetomium globosum genes for SSU rRNA, ITS1, 5.8S rRNA, ITS2, LSU rRNA, partial and complete sequence, strain: IFM 55623	OTU_1045;size=13;	0	3	6	0	1	6	0	16	10	3	3	0	1	1	4	0	1	0	0	0	0	1	0	0	1	0	2	0	0	0	0	0	1	20	4	0	1	1	11	0	0	8	0	0	0	0	2	0
Rhodotorula sp. BF98 ITS region containing 18S rRNA gene, ITS1, 5.8S rRNA gene, ITS2 and 28S rRNA gene	OTU_2046;size=2;	0	0	0	4	4	0	0	0	3	6	0	0	0	0	0	3	0	10	0	0	0	19	19	0	0	13	7	0	14	0	0	0	0	0	0	0	0	1	0	0	0	4	0	0	0	0	0	0
Erythrobasidium clade sp. LM654 18S ribosomal RNA gene, partial sequence	OTU_607;size=60;	0	2	4	0	0	0	0	0	4	19	2	3	0	0	0	0	0	0	0	0	0	0	0	0	16	0	0	3	0	0	0	4	0	17	0	9	0	0	17	6	0	0	0	0	0	0	0	0
Glomus geosporum 18S rRNA gene (partial), ITS1, 5.8S rRNA gene, ITS2 and 28S rRNA gene (partial), clone 224_5_2	OTU_836;size=26;	0	0	1	0	0	35	0	0	10	0	0	10	8	2	0	3	0	3	0	0	3	4	0	0	0	6	0	0	0	5	0	1	0	0	0	0	7	0	0	8	0	0	0	0	0	0	0	0
Phialea strobilina strain CBS 643.85 18S ribosomal RNA gene, partial sequence; internal transcribed spacer 1, 5.8S ribosomal RNA gene, and internal transcribed spacer 2, complete sequence; and 28S ribosomal RNA gene, partial sequence	OTU_675;size=45;	0	0	0	0	0	0	0	0	0	0	0	0	0	0	0	0	0	0	0	0	0	0	0	0	0	0	0	0	0	0	0	0	0	0	0	0	0	0	0	0	0	0	0	4	102	0	0	0
Paecilomyces marquandii genes for 18S ribosomal RNA, internal transcribed spacer 1, 5.8S ribosomal RNA, internal transcribed spacer 2, 28S ribosomal RNA, partial and complete sequence	OTU_1273;size=7;	1	0	0	0	0	5	0	1	9	0	0	0	0	0	0	7	0	0	0	0	0	14	0	0	0	0	0	0	5	0	9	0	0	0	0	13	0	3	23	11	0	4	0	0	0	0	0	0
Rhodotorula minuta gene for 18S, 5.8S and 28S ribosomal RNA, strain:SY-92	OTU_665;size=46;	3	1	6	0	3	0	0	3	0	1	3	7	0	0	8	0	0	0	0	10	23	0	0	5	8	0	0	0	0	0	0	0	0	15	0	6	0	1	0	2	0	0	0	0	0	0	0	0
Basidioascus undulatus strain DAOM 241961 small subunit ribosomal RNA gene, partial sequence	OTU_692;size=43;	0	0	4	0	0	0	0	0	0	3	0	0	0	2	0	0	7	0	0	0	0	0	0	0	0	0	3	8	0	10	6	0	0	0	17	2	3	0	31	2	0	0	0	0	0	0	7	0
Helotiales sp. DU60 18S ribosomal RNA gene, partial sequence; internal transcribed spacer 1, 5.8S ribosomal RNA gene, and internal transcribed spacer 2, complete sequence; and 28S ribosomal RNA gene, partial sequence	OTU_737;size=37;	0	0	0	0	0	0	0	0	0	0	0	0	0	0	0	0	0	0	0	0	0	0	0	0	0	0	0	0	0	0	0	0	0	0	0	0	0	0	0	0	0	0	0	0	0	0	105	0
Fungal sp. C28 AR-2014 18S ribosomal RNA gene, partial sequence; internal transcribed spacer 1, 5.8S ribosomal RNA gene, and internal transcribed spacer 2, complete sequence; and 28S ribosomal RNA gene, partial sequence	OTU_916;size=20;	1	1	4	0	5	2	1	2	8	10	10	0	0	0	0	0	0	4	0	0	18	2	0	12	3	0	0	4	0	5	6	2	0	0	0	0	4	0	0	0	0	0	0	0	0	0	0	0
Coniochaetales sp. GMG_C4 18S ribosomal RNA gene, partial sequence; internal transcribed spacer 1, 5.8S ribosomal RNA gene, and internal transcribed spacer 2, complete sequence; and 28S ribosomal RNA gene, partial sequence	OTU_682;size=44;	1	2	8	0	3	0	2	4	9	3	2	0	1	2	5	0	0	0	9	0	0	0	6	0	5	1	0	0	7	0	0	0	2	6	5	2	0	0	4	1	8	3	0	0	0	0	3	0
Ascomycota sp. r238 18S ribosomal RNA gene, partial sequence; internal transcribed spacer 1, 5.8S ribosomal RNA gene, and internal transcribed spacer 2, complete sequence; and 28S ribosomal RNA gene, partial sequence	OTU_750;size=36;	1	1	1	0	0	1	6	1	7	4	0	3	4	2	4	1	0	0	3	11	0	24	0	0	0	0	2	0	0	9	0	0	0	0	0	3	4	0	0	0	0	11	0	0	0	0	0	0
Agaricaceae sp. 710 18S ribosomal RNA gene, partial sequence; internal transcribed spacer 1, 5.8S ribosomal RNA gene, and internal transcribed spacer 2, complete sequence; and 28S ribosomal RNA gene, partial sequence	OTU_949;size=18;	1	0	5	0	3	0	3	3	0	0	1	2	0	0	9	0	9	0	0	0	4	0	0	9	13	0	0	0	0	1	0	1	0	0	7	6	0	22	0	0	0	0	0	0	0	0	4	0
Rhodotorula sp. BF98 ITS region containing 18S rRNA gene, ITS1, 5.8S rRNA gene, ITS2 and 28S rRNA gene	OTU_815;size=28;	0	0	6	0	0	0	4	0	4	0	0	0	2	3	0	0	0	0	0	0	0	0	0	18	0	0	0	3	33	0	0	0	11	19	0	0	0	0	0	0	0	0	0	0	0	0	0	0
Fungal sp. C28 AR-2014 18S ribosomal RNA gene, partial sequence; internal transcribed spacer 1, 5.8S ribosomal RNA gene, and internal transcribed spacer 2, complete sequence; and 28S ribosomal RNA gene, partial sequence	OTU_697;size=42;	0	0	11	0	0	3	3	0	1	0	6	0	0	3	0	0	5	8	0	0	7	0	0	0	0	0	0	3	11	0	2	1	1	19	0	0	5	0	0	14	0	0	0	0	0	0	0	0
Glomus macrocarpum clone HSp135-1 18S ribosomal RNA gene, partial sequence; internal transcribed spacer 1, 5.8S ribosomal RNA gene, and internal transcribed spacer 2, complete sequence; and 28S ribosomal RNA gene, partial sequence	OTU_661;size=47;	0	0	0	0	0	3	0	2	0	0	0	0	2	0	10	0	0	0	0	0	0	12	0	0	0	0	0	0	6	0	0	0	36	0	0	0	0	0	17	1	13	0	0	0	0	0	0	0
Mortierella globalpina isolate D3_22 18S ribosomal RNA gene, partial sequence; internal transcribed spacer 1, 5.8S ribosomal RNA gene, and internal transcribed spacer 2, complete sequence; and 28S ribosomal RNA gene, partial sequence	OTU_843;size=25;	0	0	0	0	0	0	0	1	0	0	0	0	0	0	0	0	0	0	0	0	0	0	0	5	76	0	0	0	0	0	0	0	17	0	0	3	0	0	0	0	0	0	0	0	0	0	0	0
Phialophora sp. P2/P9 18S ribosomal RNA gene, partial sequence; internal transcribed spacer 1, 5.8S ribosomal RNA gene and internal transcribed spacer 2, complete sequence; and 26S ribosomal RNA gene, partial sequence	OTU_671;size=46;	1	0	6	0	0	0	2	3	0	4	4	0	2	1	6	0	7	3	0	3	1	8	2	1	1	0	1	0	8	3	1	0	4	0	9	1	2	0	8	2	2	1	0	0	0	0	4	0
Basidiobolus microsporus small subunit ribosomal RNA gene, partial sequence	OTU_970;size=17;	1	0	4	0	0	1	1	0	4	0	0	0	0	0	0	2	0	4	1	5	6	6	0	4	9	0	2	1	2	3	3	5	4	3	4	7	0	0	0	18	0	0	0	0	0	0	1	0
Cryptococcus marinus gene for 18S rRNA, partial sequence	OTU_720;size=39;	0	0	1	0	1	5	1	2	0	5	5	1	3	2	1	2	3	3	2	4	3	2	0	7	3	2	2	1	5	1	3	1	7	4	1	4	1	1	9	0	0	3	0	0	0	0	0	0
Rhizophagus intraradices genomic DNA containing 18S rRNA gene, ITS1, 5.8S rRNA gene, ITS2 and 28S rRNA gene, strain MUCL52327, clone pSC-Ri007	OTU_717;size=39;	0	0	4	0	1	0	0	0	1	0	0	0	0	0	0	6	0	0	0	0	0	4	0	0	0	0	0	3	0	10	0	0	0	14	0	8	8	2	32	0	0	7	0	0	0	0	0	0
Metschnikowia sp. 11-1090 clone Ish13375/d 18S ribosomal RNA gene, partial sequence; internal transcribed spacer 1, 5.8S ribosomal RNA gene, and internal transcribed spacer 2, complete sequence; and 28S ribosomal RNA gene, partial sequence	OTU_824;size=27;	0	0	1	0	0	3	3	2	0	3	0	0	1	0	9	2	0	3	6	11	2	2	7	0	4	0	3	1	3	6	4	2	10	0	0	1	0	1	1	4	0	5	0	0	0	0	0	0
Aspergillus sp. 3 BRO-2013 18S ribosomal RNA gene, partial sequence; internal transcribed spacer 1, 5.8S ribosomal RNA gene, and internal transcribed spacer 2, complete sequence; and 28S ribosomal RNA gene, partial sequence	OTU_842;size=25;	0	1	2	0	0	1	0	1	1	3	5	1	0	0	5	1	2	3	15	8	2	4	3	0	0	3	1	0	1	2	0	0	10	0	15	1	2	0	0	0	0	2	0	0	0	0	4	0
Fungal sp. C28 AR-2014 18S ribosomal RNA gene, partial sequence; internal transcribed spacer 1, 5.8S ribosomal RNA gene, and internal transcribed spacer 2, complete sequence; and 28S ribosomal RNA gene, partial sequence	OTU_770;size=34;	0	1	4	0	0	0	1	0	0	13	0	0	2	0	14	0	1	0	0	0	0	18	0	0	0	0	0	0	0	7	0	0	20	0	10	1	0	0	0	0	0	0	0	0	0	0	6	0
Tapinella atrotomentosa strain Ta86 18S small subunit ribosomal RNA gene, partial sequence	OTU_822;size=27;	0	0	2	0	1	1	0	1	0	9	2	0	0	0	9	0	0	0	11	6	6	5	8	0	13	0	0	4	4	0	0	0	0	9	0	0	0	0	1	0	0	6	0	0	0	0	0	0
Hypoderma rubi strain PRJ R156 18S ribosomal RNA gene, partial sequence; internal transcribed spacer 1, 5.8S ribosomal RNA gene, and internal transcribed spacer 2, complete sequence; and 28S ribosomal RNA gene, partial sequence	OTU_878;size=22;	0	0	0	0	0	0	0	0	0	0	0	0	0	0	0	0	0	0	0	0	0	0	0	0	0	0	0	0	0	0	0	0	0	0	0	0	0	0	0	0	0	0	0	1	22	0	75	0
Pseudolachnea fraxini 18S ribosomal RNA gene, partial sequence; internal transcribed spacer 1, 5.8S ribosomal RNA gene, and internal transcribed spacer 2, complete sequence; and 28S ribosomal RNA gene, partial sequence	OTU_672;size=45;	0	4	13	0	10	0	0	4	0	11	1	0	0	0	0	3	0	0	0	10	0	0	0	8	5	4	0	0	0	0	0	0	22	0	0	0	0	0	0	2	0	0	0	0	0	0	0	0
Clavulicium globosum voucher O:LR45201 18S ribosomal RNA gene, partial sequence; internal transcribed spacer 1, 5.8S ribosomal RNA gene, and internal transcribed spacer 2, complete sequence; and 28S ribosomal RNA gene, partial sequence	OTU_780;size=32;	0	0	24	0	0	0	0	0	0	3	0	2	0	0	0	0	0	0	0	0	0	0	0	4	1	0	24	0	0	0	0	0	0	0	21	0	0	0	0	0	11	0	0	0	0	0	7	0
Anthostomella leucospermi culture-collection CBS:110126 18S ribosomal RNA gene, partial sequence; internal transcribed spacer 1, 5.8S ribosomal RNA gene, and internal transcribed spacer 2, complete sequence; and 28S ribosomal RNA gene, partial sequence	OTU_655;size=48;	0	0	16	1	13	0	0	5	0	0	1	3	0	0	0	0	4	18	0	0	25	0	0	0	0	0	0	0	0	2	5	0	0	0	0	4	0	0	0	0	0	0	0	0	0	0	0	0
Inocybe lanatopurpurea voucher AH34456 18S ribosomal RNA gene, partial sequence; internal transcribed spacer 1, 5.8S ribosomal RNA gene, and internal transcribed spacer 2, complete sequence; and 28S ribosomal RNA gene, partial sequence	OTU_898;size=21;	0	1	0	0	0	0	0	3	0	13	1	0	1	0	5	0	4	1	0	2	0	20	0	0	0	2	0	0	0	1	0	0	4	2	8	0	1	1	8	0	0	16	0	0	0	0	2	0
Tuber pacificum isolate FFP977 18S ribosomal RNA gene, internal transcribed spacer 1, 5.8S ribosomal RNA gene, internal transcribed spacer 2, and 28S ribosomal RNA gene, region	OTU_1006;size=15;	0	0	3	0	3	0	0	1	0	0	0	0	0	1	0	0	0	0	0	0	0	0	0	0	0	5	1	1	7	0	0	0	4	38	14	2	0	1	6	8	0	0	0	0	0	0	1	0
Ascomycota sp. LM459 18S ribosomal RNA gene, partial sequence	OTU_774;size=33;	0	0	4	0	11	0	2	0	2	3	0	0	0	0	0	0	0	10	0	0	0	0	0	0	10	0	0	0	7	0	0	25	0	1	0	0	0	4	12	5	0	0	0	0	0	0	0	0
Helotiales sp. 38-14-1 18S ribosomal RNA gene, partial sequence; internal transcribed spacer 1 and 5.8S ribosomal RNA gene, complete sequence; and internal transcribed spacer 2, partial sequence	OTU_757;size=35;	0	0	0	0	0	9	2	1	0	13	0	0	1	1	7	0	0	10	0	11	0	0	0	0	0	6	1	0	0	7	0	0	0	0	11	6	0	0	0	0	6	1	0	0	0	0	3	0
Dissoconium proteae strain CBS 122900 18S ribosomal RNA gene, partial sequence; internal transcribed spacer 1, 5.8S ribosomal RNA gene, and internal transcribed spacer 2, complete sequence; and 28S ribosomal RNA gene, partial sequence	OTU_909;size=21;	0	0	0	0	0	0	0	0	52	0	3	0	0	0	0	1	2	0	0	0	0	0	0	0	0	0	0	0	0	0	0	0	38	0	0	0	0	0	0	0	0	0	0	0	0	0	0	0
Leohumicola sp. DAOM 230084 18S ribosomal RNA gene, partial sequence; internal transcribed spacer 1, 5.8S ribosomal RNA gene, and internal transcribed spacer 2, complete sequence; and 28S ribosomal RNA gene, partial sequence	OTU_752;size=36;	2	2	3	0	1	1	7	1	3	3	1	5	24	2	0	1	0	0	0	0	0	9	0	0	0	0	0	0	0	0	0	1	3	0	9	10	0	0	0	1	2	0	0	0	0	0	4	0
Degelia plumbea internal transcribed spacer 1, 5.8S ribosomal RNA gene, and internal transcribed spacer 2, complete sequence	OTU_732;size=37;	0	2	6	0	0	0	3	0	1	6	0	0	0	3	0	0	0	8	0	7	6	5	0	0	0	0	2	0	7	6	0	0	0	0	16	3	0	0	7	0	0	0	0	0	0	0	7	0
Stachybotrys bisbyi 18S ribosomal RNA gene, partial sequence; internal transcribed spacer 1, 5.8S ribosomal RNA gene and internal transcribed spacer 2, complete sequence; and 28S ribosomal RNA gene, partial sequence	OTU_749;size=36;	0	0	5	0	0	0	0	0	0	3	0	0	0	0	4	0	0	0	16	2	7	0	0	0	0	0	0	0	0	0	0	0	0	0	27	11	0	0	2	0	1	9	0	0	0	0	8	0
Nectria mariannaeae genes for 18S ribosomal RNA, internal transcribed spacer 1, 5.8S ribosomal RNA, internal transcribed spacer 2, 28S ribosomal RNA, partial and complete sequence	OTU_713;size=40;	0	0	0	0	0	0	0	0	9	0	0	0	0	0	0	0	0	14	0	12	0	0	0	20	0	9	0	0	0	0	0	0	0	11	0	0	3	0	14	3	0	0	0	0	0	0	0	0
Pleosporales sp. MU-2009-2 DNA containing 18S rRNA gene (partial), ITS1, 5.8S rRNA gene and ITS2 (partial), isolate 36	OTU_816;size=28;	0	0	3	0	0	0	0	0	0	0	0	63	0	0	0	0	0	0	0	0	9	0	0	0	5	0	0	0	0	0	0	0	0	0	10	1	0	0	0	0	0	0	0	0	0	0	3	0
Goniopora stutchburyi genes for 18S rRNA, ITS1, 5.8S rRNA, ITS2, 28S rRNA, complete and partial sequence, clone: OU5_d	OTU_648;size=50;	0	0	0	1	1	0	1	1	3	4	1	0	0	3	0	1	2	1	0	0	7	11	1	0	1	7	0	2	1	6	0	0	12	0	0	0	8	0	17	0	0	2	0	0	0	0	0	0
Fungal sp. GMG_PPb1 18S ribosomal RNA gene, partial sequence; internal transcribed spacer 1, 5.8S ribosomal RNA gene, and internal transcribed spacer 2, complete sequence; and 28S ribosomal RNA gene, partial sequence	OTU_1106;size=11;	2	1	6	0	9	6	3	7	1	0	0	2	0	0	0	0	3	0	0	0	0	0	0	0	22	3	0	0	1	9	3	0	0	0	7	0	6	0	0	0	0	0	0	0	0	0	2	0
Boletus reticulatus genes for 18S rRNA, ITS1, 5.8S rRNA, ITS2, 28S rRNA, partial and complete sequence, specimen_voucher: TNS:F55588	OTU_944;size=18;	0	1	4	1	1	6	0	3	0	0	4	0	1	1	0	2	6	20	2	0	12	0	0	0	0	0	0	1	0	1	0	0	4	1	2	0	0	0	8	0	1	10	0	0	0	0	1	0
Stromatonectria caraganae strain CBS 125579 18S ribosomal RNA gene, partial sequence; and internal transcribed spacer 1, 5.8S ribosomal RNA gene, internal transcribed spacer 2, and 28S ribosomal RNA gene, complete sequence	OTU_730;size=38;	0	0	3	0	0	0	1	1	0	9	0	0	1	2	0	0	0	4	0	13	0	11	0	0	0	0	2	0	8	7	3	3	5	3	4	1	0	0	0	10	0	0	0	0	0	0	2	0
Cercozoa sp. DDB-2008d 18S ribosomal RNA gene, partial sequence	OTU_800;size=30;	0	0	3	0	1	4	2	0	0	8	0	1	0	0	3	0	2	1	5	8	8	8	0	2	0	7	3	0	7	1	1	0	2	9	0	0	0	0	4	1	1	1	0	0	0	0	0	0
Fungal sp. C28 AR-2014 18S ribosomal RNA gene, partial sequence; internal transcribed spacer 1, 5.8S ribosomal RNA gene, and internal transcribed spacer 2, complete sequence; and 28S ribosomal RNA gene, partial sequence	OTU_660;size=47;	0	0	0	0	0	0	0	4	0	0	0	0	0	0	0	0	0	0	17	9	0	0	0	0	0	0	0	0	12	0	0	0	38	13	0	0	0	0	0	0	0	0	0	0	0	0	0	0
Paracercomonas sp. DB-0802-29 18S ribosomal RNA gene and internal transcribed spacer 1, partial sequence	OTU_794;size=30;	2	1	5	0	0	3	5	0	3	1	2	2	0	1	4	0	3	2	3	3	17	0	3	0	1	2	0	0	6	3	0	0	0	3	3	0	0	1	6	0	2	2	0	0	0	0	3	0
Hypocreales sp. LM452 18S ribosomal RNA gene, partial sequence	OTU_761;size=35;	0	0	3	0	0	80	0	0	0	0	0	0	2	0	0	0	0	0	0	0	0	0	0	0	0	0	0	0	0	0	0	0	0	0	0	0	0	0	0	7	0	0	0	0	0	0	0	0
Ceratobasidium sp. FO 38200 18S ribosomal RNA gene, partial sequence; internal transcribed spacer 1, 5.8S ribosomal RNA gene, and internal transcribed spacer 2, complete sequence; and 28S ribosomal RNA gene, partial sequence	OTU_852;size=25;	0	0	0	0	2	0	2	0	0	0	0	0	3	0	5	3	0	0	0	0	33	0	0	0	31	0	0	2	0	0	0	0	0	0	4	3	1	0	0	1	0	0	0	0	0	0	2	0
Sebacina vermifera partial 18S rRNA, ITS1, 5.8S rRNA and partial ITS2, isolate 6617, clone K6617B8	OTU_731;size=38;	0	0	0	0	0	0	0	0	0	0	0	0	0	0	0	0	0	0	0	0	0	0	0	0	0	0	0	0	0	0	0	0	0	0	0	0	0	0	0	0	0	0	0	0	0	0	92	0
Trichosporon montevideense strain PMM10-28-L isolate ISHAM-ITS_ID MITS2730 18S ribosomal RNA gene, partial sequence; internal transcribed spacer 1, 5.8S ribosomal RNA gene, and internal transcribed spacer 2, complete sequence; and 28S ribosomal RNA gene, partial sequence	OTU_745;size=36;	2	0	0	0	0	2	0	1	1	0	4	0	0	0	0	3	0	0	0	7	0	0	0	0	0	0	1	0	0	0	0	18	10	24	0	3	0	0	4	0	10	0	0	0	0	0	0	0
Phoma sp. MA 4556 18S rRNA gene, 5.8S rRNA gene, ITS1 and ITS2, isolate MA 4556	OTU_781;size=32;	0	1	0	0	0	0	6	1	0	6	2	0	0	1	0	0	0	0	0	0	0	34	0	0	0	16	0	0	0	4	0	0	0	0	0	0	0	0	0	2	0	17	0	0	0	0	0	0
Fusarium solani isolate 849 18S ribosomal RNA gene, partial sequence; internal transcribed spacer 1, 5.8S ribosomal RNA gene, and internal transcribed spacer 2, complete sequence; and 28S ribosomal RNA gene, partial sequence	OTU_1213;size=8;	0	0	0	0	0	0	0	0	0	0	0	0	0	0	10	11	0	11	0	0	0	0	0	21	0	0	0	0	0	0	0	0	34	0	0	0	3	0	0	0	0	0	0	0	0	0	0	0
Catinella olivacea strain UAMH 10679 18S ribosomal RNA gene, partial sequence; internal transcribed spacer 1, 5.8S ribosomal RNA gene, and internal transcribed spacer 2, complete sequence; and 28S ribosomal RNA gene, partial sequence	OTU_1082;size=11;	0	0	0	0	0	0	0	0	0	0	0	0	0	0	0	0	0	0	0	0	0	39	0	0	0	0	0	0	0	0	0	0	0	47	0	0	0	4	0	0	0	0	0	0	0	0	0	0
Stephanosporaceae sp. KO-2013 gene for ITS1, 5.8S rRNA and ITS2, partial sequence, isolate: Ka0053	OTU_838;size=26;	0	0	0	0	0	0	0	0	0	0	0	0	0	0	0	0	0	0	0	0	0	0	0	0	0	0	82	0	0	0	0	0	8	0	0	0	0	0	0	0	0	0	0	0	0	0	0	0
Septoriella phragmitis strain CPC 24118 18S ribosomal RNA gene, partial sequence; internal transcribed spacer 1, 5.8S ribosomal RNA gene, and internal transcribed spacer 2, complete sequence; and 28S ribosomal RNA gene, partial sequence	OTU_724;size=39;	1	2	1	0	0	1	3	3	2	6	1	0	1	3	2	0	0	0	0	0	0	10	0	14	0	0	0	0	20	0	0	0	1	8	0	4	0	1	0	3	0	2	0	0	0	0	0	0
Myxotrichum sp. 20081189 18S ribosomal RNA gene, partial sequence; internal transcribed spacer 1, 5.8S ribosomal RNA gene, and internal transcribed spacer 2, complete sequence; and 28S ribosomal RNA gene, partial sequence	OTU_751;size=36;	1	1	0	0	0	4	2	3	1	6	1	0	0	0	0	0	0	11	24	2	9	0	0	5	5	0	0	0	0	0	1	0	0	0	8	0	0	0	0	0	0	1	0	0	0	0	4	0
Rhizophydium patellarium voucher DAOM_BR316 18S ribosomal RNA gene, partial sequence; internal transcribed spacer 1 and 5.8S ribosomal RNA gene, complete sequence; and internal transcribed spacer 2, partial sequence	OTU_709;size=41;	0	3	4	0	0	0	3	2	1	7	1	0	2	0	4	0	4	4	1	0	7	10	0	1	4	2	1	0	2	1	1	2	1	0	7	0	0	0	1	0	1	10	0	0	0	0	2	0
Fungal endophyte voucher EFOMIA 05 18S ribosomal RNA gene, partial sequence; internal transcribed spacer 1, 5.8S ribosomal RNA gene, and internal transcribed spacer 2, complete sequence; and 28S ribosomal RNA gene, partial sequence	OTU_693;size=42;	0	1	0	0	0	0	2	1	4	4	1	3	0	1	35	0	0	5	0	0	0	0	0	14	5	0	0	0	0	3	4	0	0	0	0	1	0	0	0	0	0	5	0	0	0	0	0	0
Cercomonas sp. Panama69 18S ribosomal RNA gene, partial sequence	OTU_1010;size=15;	0	0	3	0	1	4	2	2	2	3	2	0	0	0	1	0	3	5	7	4	1	3	2	2	2	4	1	2	3	1	1	1	1	6	7	2	0	1	6	1	1	1	0	0	0	0	1	0
Ascomycete sp. CD-2008a 18S ribosomal RNA gene, partial sequence; internal transcribed spacer 1, 5.8S ribosomal RNA gene, and internal transcribed spacer 2, complete sequence; and 28S ribosomal RNA gene, partial sequence	OTU_708;size=41;	0	0	0	0	0	0	0	0	0	0	0	0	0	0	0	0	0	0	0	0	0	0	0	0	0	0	0	0	0	0	0	0	0	0	0	0	0	0	0	0	0	0	0	1	88	0	0	0
Tuberculina sp. Ru_hy-01 18S ribosomal RNA gene, partial sequence; internal transcribed spacer 1, 5.8S ribosomal RNA gene, and internal transcribed spacer 2, complete sequence; and 28S ribosomal RNA gene, partial sequence	OTU_817;size=28;	1	7	4	1	4	2	2	0	0	2	4	0	2	0	9	0	2	0	1	2	9	0	0	4	3	0	1	0	0	2	0	0	0	0	7	5	0	2	3	7	0	1	0	0	0	0	1	0
Ascomycete sp. CH-Tc14 18S ribosomal RNA gene, partial sequence; internal transcribed spacer 1, 5.8S ribosomal RNA gene, and internal transcribed spacer 2, complete sequence; and 28S ribosomal RNA gene, partial sequence	OTU_912;size=20;	1	3	9	0	1	0	0	7	3	11	3	5	1	0	0	0	0	2	0	0	0	0	0	0	0	6	2	3	0	7	2	0	8	11	0	0	0	3	0	0	0	0	0	0	0	0	0	0
Rhodotorula sp. BF98 ITS region containing 18S rRNA gene, ITS1, 5.8S rRNA gene, ITS2 and 28S rRNA gene	OTU_684;size=44;	0	0	0	0	0	0	0	0	0	0	0	0	0	0	0	0	0	0	0	0	0	0	0	0	0	0	0	0	0	0	0	0	0	0	0	0	0	0	0	0	0	0	0	2	86	0	0	0
Leohumicola minima strain DAOM 232587 18S ribosomal RNA gene, partial sequence; internal transcribed spacer 1, 5.8S ribosomal RNA gene, and internal transcribed spacer 2, complete sequence; and 28S ribosomal RNA gene, partial sequence	OTU_688;size=43;	0	0	0	0	0	0	0	0	0	0	0	0	0	0	0	0	0	0	0	0	0	0	0	0	0	0	0	0	0	0	0	0	0	0	0	0	0	0	0	0	0	0	0	1	87	0	0	0
Seiridium podocarpi strain CPC 23429 18S ribosomal RNA gene, partial sequence; internal transcribed spacer 1, 5.8S ribosomal RNA gene, and internal transcribed spacer 2, complete sequence; and 28S ribsomal RNA gene, partial sequence	OTU_769;size=34;	0	0	0	0	0	0	0	0	0	0	0	0	0	0	0	0	0	0	0	0	0	0	0	0	0	0	0	0	0	0	0	0	0	0	0	0	0	0	0	0	0	0	0	2	86	0	0	0
Anurofeca sp. LAH-2003 18S ribosomal RNA gene, partial sequence; internal transcribed spacer 1, complete sequence; and 5.8S ribosomal RNA gene, partial sequence	OTU_981;size=16;	3	0	1	0	0	1	1	0	3	7	5	2	3	0	5	0	0	6	11	9	1	4	2	0	7	0	0	0	4	3	2	0	3	0	0	2	0	0	0	0	0	2	0	0	0	0	0	0
Teratosphaeria bellula strain CPC 1821 18S small subunit ribosomal RNA gene, complete sequence	OTU_739;size=37;	0	2	0	0	3	0	2	0	0	0	1	0	4	0	24	0	10	7	5	3	0	2	0	0	7	1	0	2	0	3	0	0	0	0	1	0	0	0	0	0	10	0	0	0	0	0	0	0
Pleosporales sp. 5 TMS-2011 voucher SC12d50p8-4 18S ribosomal RNA gene, partial sequence; internal transcribed spacer 1, 5.8S ribosomal RNA gene, and internal transcribed spacer 2, complete sequence; and 28S ribosomal RNA gene, partial sequence	OTU_723;size=39;	0	0	6	0	0	1	0	0	6	12	5	0	0	0	6	2	0	0	20	4	0	0	0	5	2	5	0	0	0	0	0	0	0	0	10	0	0	0	0	0	0	0	0	0	0	0	3	0
Phyllachoraceae sp. LM508 18S ribosomal RNA gene, partial sequence	OTU_825;size=27;	0	2	2	0	2	0	3	2	1	10	1	1	2	0	0	0	7	4	0	0	0	20	0	0	0	0	0	0	0	0	0	0	0	3	11	6	0	0	0	0	2	5	0	0	0	0	2	0
Blistum tomentosum genes for 18S rRNA, ITS1, 5.8S rRNA, ITS2, 28S rRNA, partial and complete sequence	OTU_790;size=31;	0	0	0	0	0	0	1	0	0	0	2	0	2	0	0	0	0	0	0	0	0	0	0	0	0	4	8	3	0	0	0	0	0	0	14	1	0	0	46	0	0	0	0	0	0	0	5	0
Waitea circinata isolate CECC 0.1 18S ribosomal RNA gene, partial sequence; internal transcribed spacer 1, 5.8S ribosomal RNA gene, and internal transcribed spacer 2, complete sequence; and 28S ribosomal RNA gene, partial sequence >gi|224466235|gb|FJ755873.1| Waitea circinata isolate RHCC 3.1 18S ribosomal RNA gene, partial sequence; internal transcribed spacer 1, 5.8S ribosomal RNA gene, and int…	OTU_969;size=17;	0	0	0	0	0	0	0	0	0	0	0	0	0	0	0	85	0	0	0	0	0	0	0	0	0	0	0	1	0	0	0	0	0	0	0	0	0	0	0	0	0	0	0	0	0	0	0	0
Scleroderma bovista voucher RT00034 18S ribosomal RNA gene, partial sequence; internal transcribed spacer 1, 5.8S ribosomal RNA gene, and internal transcribed spacer 2, complete sequence; and 28S ribosomal RNA gene, partial sequence	OTU_931;size=19;	1	0	0	0	0	0	3	0	0	4	0	1	0	0	0	1	6	0	0	0	0	25	0	0	0	0	2	0	0	0	0	0	10	0	4	0	0	0	4	22	0	0	0	0	0	0	2	0
Verticillium fungicola var. fungicola genes for 18S rRNA, ITS1, 5.8S rRNA, ITS2, 28S rRNA, partial and complete sequence	OTU_728;size=38;	0	16	0	0	0	0	0	0	2	1	0	0	0	0	5	0	0	0	0	0	0	15	0	0	0	0	0	0	0	0	0	0	0	0	0	1	0	0	12	0	10	23	0	0	0	0	0	0
Diversispora trimurales isolate 131-2-5 18S ribosomal RNA gene, partial sequence; internal transcribed spacer 1, 5.8S ribosomal RNA gene, and internal transcribed spacer 2, complete sequence; and 28S ribosomal RNA gene, partial sequence	OTU_875;size=22;	0	0	7	0	0	3	0	0	3	7	0	0	0	0	0	0	0	29	0	0	0	0	0	0	13	0	0	0	0	0	0	0	0	3	0	0	4	2	9	2	0	3	0	0	0	0	0	0
Pezizomycotina sp. KO-groupB 2014 gene for ITS1, 5.8S rRNA and ITS2, partial sequence, strain: SW6b022	OTU_763;size=34;	0	0	3	0	0	10	0	7	0	0	7	5	1	0	0	0	4	0	0	0	0	2	0	7	5	2	0	0	1	3	0	0	4	0	5	0	2	0	2	7	4	1	0	0	0	0	3	0
Ascomycete sp. VTT D-041035 18S rRNA gene (partial), ITS1, 5.8S rRNA gene, ITS2 and 28S rRNA gene (partial), isolate VTT D-041035	OTU_698;size=42;	4	1	0	0	7	1	0	5	1	6	1	3	1	0	0	0	0	0	0	0	0	0	23	0	0	0	0	1	3	0	2	0	0	18	0	0	6	0	0	0	0	1	0	0	0	0	0	0
Acaulospora minuta genomic DNA containing 18S rRNA gene, ITS1, 5.8S rRNA gene, ITS2, 28S rRNA gene, clone 3	OTU_715;size=40;	0	41	0	0	0	33	0	0	4	3	0	0	0	0	0	0	0	0	0	0	0	0	0	0	0	0	3	0	0	0	0	0	0	0	0	0	0	0	0	0	0	0	0	0	0	0	0	0
Arthrobotrys oligospora strain XAo1 18S ribosomal RNA gene, partial sequence; internal transcribed spacer 1, 5.8S ribosomal RNA gene, and internal transcribed spacer 2, complete sequence; and 28S ribosomal RNA gene, partial sequence	OTU_729;size=38;	0	2	9	0	0	0	0	0	0	7	0	0	0	0	18	0	0	0	0	0	0	0	0	0	0	0	0	2	0	0	0	0	0	0	0	0	3	0	0	0	43	0	0	0	0	0	0	0
Cephalotheca sulfurea gene for 18S rRNA, ITS1, 5.8S rRNA, ITS2, 28S rRNA, partial and complete sequence, strain: CBS 135.34	OTU_804;size=29;	0	0	3	0	1	1	0	0	0	0	5	0	0	0	0	0	4	0	21	1	0	0	0	0	3	0	0	0	0	0	3	0	2	0	27	2	0	0	0	0	0	0	0	0	0	0	11	0
Endogone lactiflua isolate AFTOL-ID 45 18S small subunit ribosomal RNA gene, partial sequence	OTU_649;size=50;	0	0	3	2	3	1	1	3	2	1	6	3	1	0	4	6	0	0	2	3	3	2	2	0	7	0	0	3	0	0	2	0	3	13	0	4	1	0	0	0	3	0	0	0	0	0	0	0
Sporidiobolales sp. LM538 18S ribosomal RNA gene, partial sequence	OTU_1050;size=13;	0	0	0	0	0	2	0	0	0	4	0	0	0	0	0	0	0	0	0	0	0	0	8	0	0	0	15	0	0	0	4	0	0	0	0	0	51	0	0	0	0	0	0	0	0	0	0	0
#N/A	OTU_779;size=32;	0	0	0	0	0	0	0	0	0	0	0	0	0	0	1	0	0	0	8	5	0	0	7	0	0	0	0	0	29	0	9	0	0	0	6	0	0	0	18	0	0	0	0	0	0	0	1	0
Phacidium grevilleae strain CPC 24326 18S ribosomal RNA gene, partial sequence; internal transcribed spacer 1, 5.8S ribosomal RNA gene, and internal transcribed spacer 2, complete sequence; and 28S ribosomal RNA gene, partial sequence	OTU_740;size=37;	0	0	0	0	0	0	0	0	0	0	0	0	0	0	0	0	0	0	0	0	0	0	0	0	0	0	0	0	0	0	0	0	0	0	0	0	0	0	0	0	0	0	0	0	0	84	0	0
Paracercomonas sp. DB-0505-42 18S ribosomal RNA gene and internal transcribed spacer 1, partial sequence	OTU_990;size=16;	1	2	2	0	0	1	0	1	4	1	4	0	0	0	5	0	2	3	6	6	5	9	2	0	1	0	0	1	3	0	4	2	0	2	7	1	0	0	1	1	1	2	0	0	0	0	3	0
Neofabraea malicorticis strain CBS141.22 18S ribosomal RNA gene, partial sequence; internal transcribed spacer 1, 5.8S ribosomal RNA gene, and internal transcribed spacer 2, complete sequence; and 28S ribosomal RNA gene, partial sequence	OTU_767;size=34;	1	4	9	0	2	6	4	0	6	6	0	4	0	7	0	0	0	0	0	0	0	16	0	0	0	0	3	0	0	0	0	0	6	0	2	1	3	0	0	0	0	0	0	0	0	0	2	0
Ceratobasidium gramineum strain CSLBin013 18S ribosomal RNA gene, partial sequence; internal transcribed spacer 1 and 5.8S ribosomal RNA gene, complete sequence; and internal transcribed spacer 2, partial sequence	OTU_964;size=17;	0	0	0	0	0	0	0	1	1	0	0	4	0	0	0	0	0	0	35	3	3	5	0	0	0	0	0	0	6	5	0	0	1	0	7	2	0	0	0	4	0	2	0	0	0	0	3	0
Ceratobasidiaceae sp. CBS 501.93 18S ribosomal RNA gene, partial sequence; internal transcribed spacer 1, complete sequence; and 5.8S ribosomal RNA gene, partial sequence	OTU_811;size=28;	2	2	1	1	3	1	0	0	11	0	2	5	6	4	7	0	0	8	0	0	5	0	0	0	0	0	0	2	0	0	0	0	10	0	0	0	1	0	7	3	0	0	0	0	0	0	0	0
Eocercomonas sp. HFCC 908 18S ribosomal RNA gene, partial sequence	OTU_868;size=23;	1	0	0	0	0	3	1	1	2	1	0	0	0	0	5	1	0	4	5	3	11	2	6	0	3	0	0	0	4	1	2	0	6	0	3	0	3	0	4	1	2	4	0	0	0	0	2	0
Zygomycete sp. AM-2008a isolate AF010 18S ribosomal RNA gene, partial sequence; internal transcribed spacer 1, 5.8S ribosomal RNA gene, and internal transcribed spacer 2, complete sequence; and 28S ribosomal RNA gene, partial sequence	OTU_733;size=37;	0	1	7	0	0	3	1	0	0	12	0	0	4	0	0	5	0	0	0	0	7	0	0	1	0	0	1	10	0	0	0	0	0	0	0	14	0	0	0	15	0	0	0	0	0	0	0	0
Anurofeca sp. LAH-2003 18S ribosomal RNA gene, partial sequence; internal transcribed spacer 1, complete sequence; and 5.8S ribosomal RNA gene, partial sequence	OTU_935;size=18;	1	0	2	0	0	2	2	0	2	4	1	0	1	0	16	0	1	0	0	8	0	0	0	5	0	0	0	0	0	1	0	0	0	7	17	3	0	0	0	0	0	1	0	0	0	0	6	0
Phyllachoraceae sp. LM508 18S ribosomal RNA gene, partial sequence	OTU_806;size=29;	0	0	1	0	0	1	2	1	0	6	3	0	2	5	4	0	0	0	0	0	12	0	0	0	6	0	0	0	0	0	0	7	10	8	5	1	6	0	0	0	0	0	0	0	0	0	0	0
Lepista saeva voucher AH39129 18S ribosomal RNA gene, partial sequence; internal transcribed spacer 1, 5.8S ribosomal RNA gene, and internal transcribed spacer 2, complete sequence; and 28S ribosomal RNA gene, partial sequence	OTU_947;size=18;	0	1	0	0	0	0	0	0	5	5	0	0	2	0	11	0	11	0	0	0	11	0	0	7	1	0	0	0	0	0	0	0	11	13	0	0	0	0	0	0	1	0	0	0	0	0	0	0
Monosiga ovata 18S ribosomal RNA gene, partial sequence	OTU_988;size=16;	1	0	2	0	0	1	0	0	2	1	3	3	3	0	0	1	6	3	0	0	14	3	0	0	0	1	4	1	0	8	0	0	8	4	0	0	7	0	0	1	0	1	0	0	0	0	0	0
Rachicladosporium pini culture-collection CPC:16770 18S ribosomal RNA gene, partial sequence; internal transcribed spacer 1, 5.8S ribosomal RNA gene, and internal transcribed spacer 2, complete sequence; and 28S ribosomal RNA gene, partial sequence	OTU_1022;size=14;	1	0	4	0	3	0	1	1	2	7	6	0	2	2	0	0	2	7	6	1	0	8	3	0	2	0	2	3	0	1	1	0	3	1	2	0	1	0	5	0	0	1	0	0	0	0	0	0
Paracercomonas sp. xt159 18S ribosomal RNA gene, partial sequence	OTU_1181;size=8;	0	3	2	0	1	2	0	0	3	3	2	0	0	0	4	0	1	6	0	3	10	5	2	5	3	0	0	0	1	0	2	1	7	1	0	0	3	0	2	1	3	2	0	0	0	0	0	0
Basidiobolus haptosporus small subunit ribosomal RNA gene, partial sequence	OTU_1270;size=7;	0	2	4	0	0	3	0	1	8	4	0	0	2	0	0	0	2	9	0	0	11	0	0	1	0	0	0	0	2	0	0	0	16	6	0	3	2	0	0	0	2	0	0	0	0	0	0	0
Phialemonium obovatum gene for 18S rRNA, ITS1, 5.8S rRNA, ITS2, 28S rRNA, partial and complete sequence, strain: CBS 279.76	OTU_753;size=36;	0	1	4	0	1	1	0	0	22	2	0	0	1	2	0	0	0	0	4	0	0	1	6	0	8	0	0	2	0	2	3	0	13	0	0	0	0	0	4	0	0	1	0	0	0	0	0	0
Ascomycete sp. VTT D-041035 18S rRNA gene (partial), ITS1, 5.8S rRNA gene, ITS2 and 28S rRNA gene (partial), isolate VTT D-041035	OTU_814;size=28;	0	0	5	1	0	0	0	0	0	3	8	0	0	0	24	0	0	0	14	0	0	0	0	0	8	0	0	0	0	2	0	0	0	0	0	0	0	0	0	0	13	0	0	0	0	0	0	0
Antarctic yeast CBS 8941 internal transcribed spacer 1, partial sequence; 5.8S ribosomal RNA gene, complete sequence; and internal transcribed spacer 2, partial sequence	OTU_855;size=24;	0	0	9	0	4	2	0	0	0	1	0	3	3	1	0	9	0	0	0	0	0	0	10	0	0	0	0	0	0	3	0	0	0	12	11	4	0	0	0	5	0	0	0	0	0	0	1	0
Septoriella phragmitis strain CPC 24118 18S ribosomal RNA gene, partial sequence; internal transcribed spacer 1, 5.8S ribosomal RNA gene, and internal transcribed spacer 2, complete sequence; and 28S ribosomal RNA gene, partial sequence	OTU_846;size=25;	0	0	0	0	0	17	1	0	0	0	0	0	0	0	0	0	0	14	0	0	0	1	0	0	9	0	0	0	0	0	2	0	0	34	0	0	0	0	0	0	0	0	0	0	0	0	0	0
Rhogostoma schuessleri strain CCAP 1966/1 18S small subunit ribosomal RNA gene, partial sequence	OTU_799;size=30;	0	0	0	0	0	2	0	0	3	0	0	1	1	0	0	0	9	1	0	0	8	4	0	0	0	0	0	6	0	7	0	0	31	0	0	1	3	0	0	0	0	1	0	0	0	0	0	0
Torula herbarum strain CPC 24114 18S ribosomal RNA gene, partial sequence; internal transcribed spacer 1, 5.8S ribosomal RNA gene, and internal transcribed spacer 2, complete sequence; and 28S ribosomal RNA gene, partial sequence	OTU_877;size=22;	0	0	0	0	0	0	0	0	0	0	49	0	0	0	0	0	0	0	0	0	17	0	0	0	0	0	0	0	0	0	0	0	0	0	0	0	0	0	0	0	12	0	0	0	0	0	0	0
Basidiobolus haptosporus small subunit ribosomal RNA gene, partial sequence	OTU_834;size=26;	2	0	0	0	3	1	0	0	1	0	0	2	3	0	0	1	1	1	0	0	18	9	0	1	3	2	0	5	0	0	0	3	16	0	0	1	1	0	0	0	1	2	0	0	0	0	0	0
Rhizophagus irregularis voucher P3 18S ribosomal RNA gene, partial sequence; internal transcribed spacer 1, 5.8S ribosomal RNA gene, and internal transcribed spacer 2, complete sequence; and 28S ribosomal RNA gene, partial sequence	OTU_778;size=32;	2	3	5	0	0	1	0	0	1	7	3	3	0	3	2	0	0	2	7	3	0	0	1	0	1	3	0	0	3	2	1	0	6	1	3	2	0	2	4	5	1	0	0	0	0	0	0	0
Fungal sp. GMG_C6 18S ribosomal RNA gene, partial sequence; internal transcribed spacer 1, 5.8S ribosomal RNA gene, and internal transcribed spacer 2, complete sequence; and 28S ribosomal RNA gene, partial sequence	OTU_1951;size=2;	1	0	2	0	2	3	1	1	2	2	4	0	0	0	4	0	0	4	5	9	4	0	4	0	3	1	0	1	5	1	0	1	2	1	4	0	0	0	2	1	5	0	0	0	0	0	2	0
Nomuraea rileyi isolate Korea 18S ribosomal RNA gene, partial sequence; internal transcribed spacer 1, 5.8S ribosomal RNA gene, and internal transcribed spacer 2, complete sequence; and 28S ribosomal RNA gene, partial sequence	OTU_741;size=36;	0	2	0	0	0	0	0	0	0	15	0	0	0	0	6	0	0	8	0	0	0	38	0	0	5	0	0	0	0	0	1	0	0	0	0	0	0	0	0	0	0	2	0	0	0	0	0	0
Bovista plumbea voucher NYGD01 18S ribosomal RNA gene, partial sequence; internal transcribed spacer 1, 5.8S ribosomal RNA gene, and internal transcribed spacer 2, complete sequence; and 28S ribosomal RNA gene, partial sequence	OTU_992;size=16;	0	0	2	0	0	6	0	0	0	1	0	0	3	0	0	1	0	0	16	0	0	2	11	1	2	0	3	1	0	0	0	0	0	9	0	0	0	0	19	0	0	0	0	0	0	0	0	0
Glomus macrocarpum clone HSp135-1 18S ribosomal RNA gene, partial sequence; internal transcribed spacer 1, 5.8S ribosomal RNA gene, and internal transcribed spacer 2, complete sequence; and 28S ribosomal RNA gene, partial sequence	OTU_759;size=35;	0	0	0	0	0	0	0	2	0	4	0	0	2	0	0	0	0	0	0	0	0	0	0	0	0	8	0	0	30	0	0	0	29	0	0	0	1	1	0	0	0	0	0	0	0	0	0	0
Glomus macrocarpum clone HSp135-1 18S ribosomal RNA gene, partial sequence; internal transcribed spacer 1, 5.8S ribosomal RNA gene, and internal transcribed spacer 2, complete sequence; and 28S ribosomal RNA gene, partial sequence	OTU_714;size=40;	0	0	0	0	0	0	0	0	0	0	0	0	0	0	0	0	0	0	0	0	17	9	0	0	0	12	4	0	0	0	0	0	0	20	0	5	0	0	0	0	0	10	0	0	0	0	0	0
Handkea utriformis partial 18S rRNA gene, ITS1, 5.8S rRNA gene, and ITS2, strain DA51	OTU_934;size=18;	4	0	0	0	0	1	0	2	2	0	0	0	0	4	2	1	3	6	0	0	7	1	7	0	0	0	0	0	12	2	0	1	0	14	0	2	0	4	0	1	0	0	0	0	0	0	0	0
Clitopilus cf. scyphoides T-782 haplotype a 18S ribosomal RNA gene, partial sequence; internal transcribed spacer 1, 5.8S ribosomal RNA gene, and internal transcribed spacer 2, complete sequence; and 28S ribosomal RNA gene, partial sequence	OTU_917;size=20;	1	0	2	0	0	3	1	2	1	3	2	5	3	7	0	0	0	0	0	0	20	0	3	0	0	0	0	0	4	6	1	4	0	2	0	2	2	2	0	0	0	0	0	0	0	0	0	0
Paracercomonas sp. DB-0802-7 18S ribosomal RNA gene and internal transcribed spacer 1, partial sequence	OTU_1199;size=8;	1	0	1	0	2	2	0	1	2	1	2	0	0	0	9	0	1	4	8	1	2	6	0	0	2	0	0	1	8	0	0	1	8	1	0	2	0	0	4	2	2	2	0	0	0	0	0	0
Helotiales sp. WMM-2012b isolate 531 18S ribosomal RNA gene, partial sequence; internal transcribed spacer 1, 5.8S ribosomal RNA gene, and internal transcribed spacer 2, complete sequence; and 28S ribosomal RNA gene, partial sequence	OTU_1925;size=2;	2	3	2	0	3	0	0	6	3	0	4	0	1	0	0	1	0	8	0	0	0	6	0	0	3	0	5	0	4	0	5	0	0	11	0	0	0	3	0	0	6	0	0	0	0	0	0	0
Lamproderma sp. SAPA:100012 genes for 18S rRNA, ITS1, 5.8S rRNA, ITS2, 28S rRNA, partial and complete sequence	OTU_1020;size=14;	0	1	4	0	0	1	0	4	1	4	0	1	0	0	2	0	1	9	6	8	2	7	5	0	0	0	2	1	6	0	1	0	4	1	0	0	0	0	2	1	0	2	0	0	0	0	0	0
Trichosporon multisporum strain CBS 9202 18S ribosomal RNA (SSU) gene, partial sequence	OTU_689;size=43;	0	0	0	0	1	0	0	0	1	5	0	0	0	0	0	0	0	0	0	0	0	0	0	0	0	0	0	0	0	0	0	0	0	46	11	0	0	0	0	8	0	0	0	0	0	0	4	0
Geosiphon pyriformis partial 18S rRNA gene and partial 28S rRNA gene, specimen voucher Chris Walker:W3619, clone pMK044-9 >gi|410441163|emb|FM876840.3| Geosiphon pyriformis partial 18S rRNA gene and partial 28S rRNA gene, specimen voucher Chris Walker:W3619, clone pMK044-1 >gi|410441164|emb|FM876842.3| Geosiphon pyriformis partial 18S rRNA gene and partial 28S rRNA gene, specimen voucher Chris Wa…	OTU_845;size=25;	0	0	0	0	0	0	0	0	0	0	0	0	0	0	0	0	0	0	0	0	21	0	0	0	0	0	0	0	0	0	0	1	21	0	0	0	0	0	0	33	0	0	0	0	0	0	0	0
Ascomycete sp. olrim401 internal transcribed spacer 1, partial sequence; 5.8S ribosomal RNA gene and internal transcribed spacer 2, complete sequence; and large subunit ribosomal RNA gene, partial sequence	OTU_835;size=26;	0	0	0	0	0	0	0	0	0	0	0	0	0	0	0	0	0	0	0	0	0	0	0	0	0	0	0	0	0	0	0	0	0	0	0	0	0	0	0	0	0	0	0	4	72	0	0	0
Sporidiobolales sp. LM643 18S ribosomal RNA gene, partial sequence	OTU_798;size=30;	0	0	0	0	0	0	0	0	0	0	0	0	0	0	0	0	0	0	0	0	0	0	0	0	0	0	0	0	0	0	0	0	0	0	0	0	0	0	0	0	0	0	0	1	75	0	0	0
Erythrobasidium clade sp. LM599 18S ribosomal RNA gene, partial sequence	OTU_813;size=28;	2	3	0	0	0	0	1	6	1	7	0	0	0	0	0	1	0	0	0	0	0	0	0	0	3	0	0	0	0	0	0	0	0	16	13	1	0	0	8	0	4	0	0	0	0	0	9	0
Basidioascus magus strain DAOM 241948 small subunit ribosomal RNA gene, partial sequence	OTU_926;size=20;	2	0	0	0	0	0	0	3	1	0	0	0	1	0	0	0	0	6	15	16	0	0	0	3	0	16	0	0	0	0	2	0	7	0	0	0	2	0	0	0	0	1	0	0	0	0	0	0
Dictyosporium strelitziae isolate CBS 123359 18S ribosomal RNA gene, partial sequence; internal transcribed spacer 1, 5.8S ribosomal RNA gene, and internal transcribed spacer 2, complete sequence; and 28S ribosomal RNA gene, partial sequence	OTU_802;size=29;	0	0	2	0	0	7	3	3	0	0	0	0	0	0	0	3	0	0	4	8	0	3	0	0	10	10	0	0	0	0	0	0	0	0	14	0	0	4	0	0	0	0	0	0	0	0	4	0
Mycotribulus mirabilis culture-collection CBS:133172 18S ribosomal RNA gene, partial sequence; internal transcribed spacer 1, 5.8S ribosomal RNA gene, and internal transcribed spacer 2, complete sequence; and 28S ribosomal RNA gene, partial sequence	OTU_977;size=16;	0	0	0	1	0	0	0	0	0	13	0	0	0	0	6	3	0	0	0	0	17	0	7	0	7	0	1	0	0	0	0	0	0	0	0	3	5	0	0	0	8	4	0	0	0	0	0	0
Terfezia arenaria voucher MA:FU 8206 18S ribosomal RNA gene, partial sequence; internal transcribed spacer 1, 5.8S ribosomal RNA gene, and internal transcribed spacer 2, complete sequence; and 28S ribosomal RNA gene, partial sequence	OTU_786;size=32;	0	0	0	0	0	0	0	0	0	0	0	0	0	0	0	0	0	0	0	0	0	0	0	0	0	0	0	0	0	0	0	0	0	0	0	0	0	0	0	0	0	0	0	0	0	0	75	0
Anurofeca sp. LAH-2003 18S ribosomal RNA gene, partial sequence; internal transcribed spacer 1, complete sequence; and 5.8S ribosomal RNA gene, partial sequence	OTU_1118;size=10;	1	1	1	0	1	3	0	0	0	3	0	0	1	0	0	0	6	4	0	4	7	3	2	0	0	0	0	1	14	4	0	0	0	0	0	10	3	0	0	0	0	5	0	0	0	0	0	0
Glomus sp. 1a4.2/2 partial 18S rRNA gene, ITS1, 5.8S rRNA gene, ITS2 and partial 28S rRNA gene, clone 1a4.2-2	OTU_924;size=20;	0	1	0	0	0	0	0	0	0	0	3	0	2	0	0	0	0	7	0	2	0	9	0	1	1	0	0	0	0	11	2	15	6	0	0	2	0	0	0	3	5	4	0	0	0	0	0	0
Paecilomyces javanicus genes for 18S rRNA, ITS1, 5.8S rRNA, ITS2, 28S rRNA, partial and complete sequences	OTU_888;size=22;	0	0	0	0	1	0	0	0	0	0	0	0	0	0	0	0	0	7	11	0	0	0	5	0	14	2	0	0	0	0	0	0	15	0	8	8	0	0	0	2	0	0	0	0	0	0	1	0
Paracercomonas sp. DB-1002-6 18S ribosomal RNA gene and internal transcribed spacer 1, partial sequence	OTU_905;size=21;	0	0	0	0	0	0	0	0	1	0	0	0	0	0	0	0	5	10	0	0	1	3	0	0	8	0	0	8	0	4	0	3	28	1	0	0	1	0	0	1	0	0	0	0	0	0	0	0
Chaetothyriales sp. MP-2014 isolate T243_Tm2 18S ribosomal RNA gene, partial sequence; internal transcribed spacer 1, 5.8S ribosomal RNA gene, and internal transcribed spacer 2, complete sequence; and 28S ribosomal RNA gene, partial sequence	OTU_791;size=31;	0	0	0	0	0	0	0	0	0	0	0	0	0	0	0	0	0	0	0	0	0	0	0	0	0	0	0	0	0	0	0	0	0	0	0	0	0	0	0	0	0	0	0	1	4	69	0	0
Basidiobolus ranarum strain NRRL 34594 18S ribosomal RNA, partial sequence >gi|49066440|gb|AY635841.1| Basidiobolus ranarum isolate AFTOL-ID 301 18S ribosomal RNA gene, partial sequence	OTU_795;size=30;	1	0	1	0	3	1	0	0	0	3	7	0	0	2	0	0	0	0	0	0	0	9	4	0	0	15	0	0	0	1	0	10	0	0	0	0	0	1	0	10	5	0	0	0	0	0	0	0
Chrysosporium lobatum strain OUCMBI101071 internal transcribed spacer 1, partial sequence; 5.8S ribosomal RNA gene and internal transcribed spacer 2, complete sequence; and 28S ribosomal RNA gene, partial sequence	OTU_819;size=27;	3	0	8	0	0	0	0	0	0	0	0	0	0	0	26	2	0	0	0	0	0	0	0	0	5	5	0	1	0	0	0	0	5	0	0	0	0	0	10	6	0	2	0	0	0	0	0	0
unidentified ascomycota sp. RH 10-1 18S rRNA gene and internal transcribed spacer 1 (ITS1), strain RH 10-1	OTU_1137;size=10;	3	0	0	0	0	0	0	1	0	0	0	0	2	0	24	0	0	0	0	0	0	5	0	0	0	0	1	0	0	9	0	0	0	8	4	5	0	0	8	0	2	0	0	0	0	0	1	0
Myrmecridium thailandicum strain CPC 21694 18S ribosomal RNA gene, partial sequence; internal transcribed spacer 1, 5.8S ribosomal RNA gene, and internal transcribed spacer 2, complete sequence; and 28S ribosomal RNA gene, partial sequence	OTU_830;size=27;	0	2	0	0	0	7	1	8	5	0	0	0	0	0	0	1	0	4	0	0	0	3	9	0	0	4	0	0	0	3	1	0	24	0	0	0	0	1	0	0	0	0	0	0	0	0	0	0
Haptocillium balanoides 18S ribosomal RNA gene, partial sequence; internal transcribed spacer 1, 5.8S ribosomal RNA gene, and internal transcribed spacer 2, complete sequence; and 28S ribosomal RNA gene, partial sequence	OTU_1059;size=12;	0	0	3	0	1	0	0	0	0	3	3	2	0	0	0	0	0	0	0	0	0	0	0	0	0	1	0	0	0	0	0	0	29	16	11	0	2	0	0	0	0	0	0	0	0	0	2	0
Glomus mycorrhizal symbiont of Marchantia foliacea 18S rRNA gene (partial), ITS1, 5.8S gene, ITS2 and 28S gene, Ross II sample, clone c4	OTU_1034;size=13;	0	0	0	0	0	2	0	3	6	0	6	0	2	2	11	0	7	0	0	0	0	12	1	0	0	4	3	0	0	0	1	0	0	2	0	5	1	2	0	0	0	3	0	0	0	0	0	0
Cryptococcus dimennae genomic DNA containing ITS1, 5.8S rRNA gene and ITS2, strain F0910-6F4	OTU_812;size=28;	1	3	5	0	1	0	0	0	0	3	0	2	0	0	0	2	1	9	0	0	2	14	0	0	1	0	0	0	0	1	1	0	16	0	0	0	5	1	2	0	1	1	0	0	0	0	0	0
Mortierella sp. MS-6 isolate AFTOL-ID 42 18S ribosomal RNA gene, partial sequence	OTU_1372;size=5;	1	2	3	0	0	3	0	0	6	0	0	1	0	0	2	0	0	0	0	0	16	0	0	13	4	0	0	2	0	0	0	6	3	0	0	2	1	0	0	4	3	0	0	0	0	0	0	0
Acremonium sp. KUC21262 18S ribosomal RNA gene, partial sequence; internal transcribed spacer 1, 5.8S ribosomal RNA gene, and internal transcribed spacer 2, complete sequence; and 28S ribosomal RNA gene, partial sequence	OTU_894;size=21;	0	1	5	0	0	2	2	4	1	7	0	0	0	2	0	0	0	0	0	0	0	16	0	0	5	0	0	3	0	0	0	0	0	18	0	0	6	0	0	0	0	0	0	0	0	0	0	0
Sphaerulina rhododendricola strain CPC 21813 18S ribosomal RNA gene, partial sequence; internal transcribed spacer 1, 5.8S ribosomal RNA gene, and internal transcribed spacer 2, complete sequence; and 28S ribosomal RNA gene, partial sequence	OTU_960;size=17;	0	11	18	0	3	0	0	0	0	0	28	6	0	0	0	0	0	0	0	0	0	0	0	0	0	0	0	0	0	0	0	0	6	0	0	0	0	0	0	0	0	0	0	0	0	0	0	0
Tapinella atrotomentosa strain Ta86 18S small subunit ribosomal RNA gene, partial sequence	OTU_901;size=21;	3	0	0	0	13	0	0	0	3	5	0	5	3	5	0	0	7	4	0	0	0	0	0	0	0	0	1	0	10	6	0	0	0	0	0	0	0	2	0	3	0	0	0	0	0	0	0	0
Crucellisporium umtamvunae 18S ribosomal RNA gene, partial sequence; internal transcribed spacer 1, 5.8S ribosomal RNA gene, and internal transcribed spacer 2, complete sequence; and 28S ribosomal RNA gene, partial sequence	OTU_854;size=24;	0	0	0	0	28	24	0	0	0	0	0	0	0	0	0	4	0	0	0	0	8	0	0	2	3	0	0	0	0	0	0	0	1	0	0	0	0	0	0	0	0	0	0	0	0	0	0	0
Byssonectria terrestris voucher KH.10.05 18S ribosomal RNA gene, partial sequence; internal transcribed spacer 1, 5.8S ribosomal RNA gene, and internal transcribed spacer 2, complete sequence; and 28S ribosomal RNA gene, partial sequence	OTU_1351;size=6;	0	0	0	0	0	0	0	0	0	0	0	0	0	0	0	0	0	3	0	0	0	0	0	6	0	0	0	0	0	60	1	0	0	0	0	0	0	0	0	0	0	0	0	0	0	0	0	0
Filobasidiales sp. LM390 18S ribosomal RNA gene, partial sequence	OTU_857;size=24;	0	3	10	0	0	0	0	0	0	6	0	0	1	1	0	0	2	0	3	0	8	5	2	0	0	0	0	0	0	0	6	1	0	0	0	0	1	0	17	0	0	3	0	0	0	0	0	0
Kernia pachypleura strain WIN(M) 253 18S ribosomal RNA gene, partial sequence; internal transcribed spacer 1, 5.8S ribosomal RNA gene, and internal transcribed spacer 2, complete sequence; and 26S ribosomal RNA gene, partial sequence	OTU_957;size=17;	0	2	3	0	0	0	0	0	1	3	15	2	0	2	0	0	0	0	10	0	1	5	2	1	0	1	0	0	0	0	0	0	2	6	2	2	0	0	0	0	2	5	0	0	0	0	2	0
Fungal sp. AB2 AR-2014 18S ribosomal RNA gene, partial sequence; internal transcribed spacer 1, 5.8S ribosomal RNA gene, and internal transcribed spacer 2, complete sequence; and 28S ribosomal RNA gene, partial sequence	OTU_726;size=38;	0	0	2	0	0	0	0	0	0	0	0	0	0	0	0	0	53	0	0	0	0	1	0	0	11	0	0	0	0	0	2	0	0	0	0	0	0	0	0	0	0	0	0	0	0	0	0	0
Marasmius rotula isolate T-755 internal transcribed spacer 1, 5.8S ribosomal RNA gene, and internal transcribed spacer 2, complete sequence; and 28S ribosomal RNA gene, partial sequence	OTU_1021;size=14;	0	0	1	0	0	1	2	0	0	4	1	0	1	2	5	3	1	0	0	0	6	0	1	1	4	3	0	0	7	0	0	0	1	2	1	2	0	1	5	5	1	8	0	0	0	0	0	0
Endogone lactiflua isolate AFTOL-ID 45 18S small subunit ribosomal RNA gene, partial sequence	OTU_897;size=21;	1	0	3	0	0	0	3	0	1	1	0	3	0	1	0	1	0	0	0	3	0	1	0	7	9	1	0	0	0	2	0	8	5	0	9	3	0	1	0	2	1	0	0	0	0	0	2	0
Scedosporium prolificans strain RKI 85 18S ribosomal RNA gene, partial sequence; internal transcribed spacer 1, 5.8S ribosomal RNA gene and internal transcribed spacer 2, complete sequence; and 28S ribosomal RNA gene, partial sequence	OTU_883;size=22;	0	10	8	1	0	0	0	0	0	11	1	8	0	0	0	1	0	1	0	1	1	0	0	0	0	9	0	0	0	0	0	0	4	5	0	5	1	0	0	0	0	1	0	0	0	0	0	0
Ceratobasidium sp. FO 38200 18S ribosomal RNA gene, partial sequence; internal transcribed spacer 1, 5.8S ribosomal RNA gene, and internal transcribed spacer 2, complete sequence; and 28S ribosomal RNA gene, partial sequence	OTU_918;size=20;	0	0	3	0	5	0	1	16	6	5	2	0	0	0	0	3	8	0	0	0	13	0	0	0	0	0	0	1	0	1	0	0	4	0	0	0	0	0	0	0	0	0	0	0	0	0	0	0
Ophiocordyceps cochlidiicola genes for 18S rRNA, ITS1, 5.8S rRNA, ITS2, 28S rRNA, partial and complete sequence	OTU_954;size=18;	0	0	0	0	0	0	0	0	0	0	0	0	0	1	16	0	0	0	2	0	0	0	5	0	0	6	0	0	0	0	1	0	14	1	10	7	0	0	0	0	0	0	0	0	0	0	5	0
Glomus fulvum 18S rRNA gene (partial), ITS1, 5.8S rRNA gene and ITS2, specimen voucher CL/Mart05-049	OTU_831;size=26;	0	2	3	1	0	5	4	0	7	8	2	0	0	0	0	0	0	0	0	17	0	0	0	0	0	5	0	0	0	0	0	0	9	0	0	0	0	0	0	4	0	0	0	0	0	0	0	0
Dentiscutata heterogama 18S rRNA gene (partial), ITS1, 5.8S rRNA gene, ITS2 and 28S rRNA gene (partial), isolate Att1577-4, clone pCK067-4	OTU_762;size=35;	0	1	5	0	1	0	0	0	0	4	5	0	1	0	5	0	3	1	2	0	2	7	0	0	3	0	1	0	3	7	0	0	11	0	0	0	2	0	0	0	3	0	0	0	0	0	0	0
Polyporales sp. 1 SR-2012 strain 347B 18S ribosomal RNA gene, partial sequence; internal transcribed spacer 1, 5.8S ribosomal RNA gene, and internal transcribed spacer 2, complete sequence; and 28S ribosomal RNA gene, partial sequence	OTU_986;size=16;	0	0	0	1	0	0	0	0	0	11	6	0	0	3	0	0	4	0	0	0	0	0	0	0	1	2	0	0	0	1	0	0	11	0	2	12	0	0	0	9	0	0	0	0	0	0	4	0
oat root associated basidiomycete 00012 5S rRNA and partial 18S rRNA genes and ITS1 and 2, isolate OOO12	OTU_881;size=22;	0	0	0	0	0	0	0	0	0	0	0	0	0	0	0	0	0	0	0	0	0	0	0	0	0	0	0	0	0	0	0	0	0	0	0	0	0	0	0	0	0	0	0	0	0	67	0	0
Leiosphaerella lycopodina isolate PL 18S ribosomal RNA gene, partial sequence; internal transcribed spacer 1, 5.8S ribosmal RNA gene, and internal transcribed spacer 2, complete sequence; and 28S ribosomal RNA gene, partial sequence	OTU_755;size=35;	0	0	0	0	0	1	0	1	0	1	0	0	0	0	0	0	0	0	0	0	0	0	0	4	0	0	0	0	0	0	0	0	0	0	0	0	0	0	42	0	17	0	0	0	0	0	0	0
Ceratobasidiaceae sp. CBS 605.93 18S ribosomal RNA gene, partial sequence; internal transcribed spacer 1, complete sequence; and 5.8S ribosomal RNA gene, partial sequence	OTU_921;size=20;	0	0	0	0	0	0	0	0	8	0	0	0	1	0	9	0	5	0	0	0	0	0	0	24	0	0	0	0	0	0	1	0	0	0	11	1	0	0	4	0	0	0	0	0	0	0	2	0
Schizosaccharomyces cryophilus OY26 18S ribosomal RNA rRNA	OTU_962;size=17;	0	1	7	1	0	0	0	0	0	0	4	0	0	0	11	0	0	0	9	0	0	0	0	0	0	0	0	0	0	0	0	3	15	0	0	0	0	0	11	0	3	0	0	0	0	0	0	0
Neofabraea malicorticis 18S ribosomal RNA gene, partial sequence; internal transcribed spacer 1, 5.8S ribosomal RNA gene, and internal transcribed spacer 2, complete sequence; and 28S ribosomal RNA gene, partial sequence	OTU_832;size=26;	0	0	1	0	0	0	2	0	0	0	0	0	0	0	0	0	0	0	0	0	0	0	0	0	0	0	0	0	19	0	0	0	0	0	0	0	0	42	0	0	1	0	0	0	0	0	0	0
Glomus geosporum 18S rRNA gene (partial), ITS1, 5.8S rRNA gene, ITS2 and 28S rRNA gene (partial), clone 224_5_3	OTU_1540;size=4;	0	0	0	0	0	11	0	0	2	0	0	0	5	0	0	0	0	8	0	0	0	0	0	0	0	0	0	1	0	0	0	10	0	0	0	0	4	0	0	24	0	0	0	0	0	0	0	0
Glomus invermaium genomic DNA sequence contains 18S rRNA gene (partial), ITS and 23S rRNA gene (partial), isolate SAF205, clone 84.2	OTU_1341;size=6;	0	0	3	0	0	0	0	1	0	0	2	0	0	0	6	2	0	0	6	0	0	6	0	4	1	0	0	2	0	4	0	2	0	5	6	5	4	0	0	0	4	0	0	0	0	0	1	0
Glomus sp. 17 SUN-2011 isolate f6-3 18S ribosomal RNA gene, partial sequence; internal transcribed spacer 1, 5.8S ribosomal RNA gene, and internal transcribed spacer 2, complete sequence; and 28S ribosomal RNA gene, partial sequence	OTU_1096;size=11;	0	0	1	0	0	3	0	0	0	0	0	2	3	0	0	0	0	0	8	1	4	3	0	2	9	1	6	0	2	1	0	1	10	2	0	2	0	0	0	1	0	2	0	0	0	0	0	0
Trichosporon montevideense strain PMM10-28-L isolate ISHAM-ITS_ID MITS2730 18S ribosomal RNA gene, partial sequence; internal transcribed spacer 1, 5.8S ribosomal RNA gene, and internal transcribed spacer 2, complete sequence; and 28S ribosomal RNA gene, partial sequence	OTU_793;size=30;	0	0	0	0	0	0	0	0	0	0	0	0	0	0	0	0	0	0	14	0	0	0	0	0	0	0	0	0	0	0	0	0	6	18	0	17	0	9	0	0	0	0	0	0	0	0	0	0
Cortinarius sp. 11 RT-2012 isolate FFP536 18S ribosomal RNA gene, internal transcribed spacer 1, 5.8S ribosomal RNA gene, internal transcribed spacer 2, and 28S ribosomal RNA gene, region	OTU_1065;size=12;	6	0	0	0	0	0	0	0	3	0	0	1	0	0	0	0	9	0	0	0	8	0	0	0	0	0	0	0	0	12	0	0	23	0	0	1	0	0	0	0	0	0	0	0	0	0	0	0
Crucellisporium umtamvunae 18S ribosomal RNA gene, partial sequence; internal transcribed spacer 1, 5.8S ribosomal RNA gene, and internal transcribed spacer 2, complete sequence; and 28S ribosomal RNA gene, partial sequence	OTU_810;size=28;	0	0	4	0	2	0	0	0	0	2	0	0	11	0	15	0	6	6	0	0	0	0	0	0	0	0	9	0	0	0	0	0	0	6	0	0	1	1	0	0	0	0	0	0	0	0	0	0
Clitopilus cf. scyphoides T-782 haplotype b 18S ribosomal RNA gene, partial sequence; internal transcribed spacer 1, 5.8S ribosomal RNA gene, and internal transcribed spacer 2, complete sequence; and 28S ribosomal RNA gene, partial sequence	OTU_891;size=22;	0	3	0	0	0	0	0	0	5	0	0	0	1	0	31	0	0	2	3	9	0	0	0	0	0	0	1	0	0	0	2	2	0	0	0	0	2	1	0	0	0	0	0	0	0	0	0	0
Trichoderma sp. 24-1-2 18S ribosomal RNA gene, partial sequence; internal transcribed spacer 1 and 5.8S ribosomal RNA gene, complete sequence; and internal transcribed spacer 2, partial sequence	OTU_782;size=32;	0	0	0	0	0	0	2	0	0	14	0	0	2	0	12	0	0	0	0	0	8	0	0	12	0	0	0	0	0	0	0	0	0	0	0	0	0	2	0	7	3	0	0	0	0	0	0	0
Conocybe velutipes voucher 8292 18S ribosomal RNA gene, internal transcribed spacer 1, 5.8S ribosomal RNA gene, internal transcribed spacer 2, and 28S ribosomal RNA gene, region	OTU_1015;size=14;	0	0	0	0	0	0	0	0	0	0	1	0	0	0	0	0	1	1	25	13	0	0	0	0	0	0	0	0	0	0	0	0	3	0	0	0	13	0	0	5	0	0	0	0	0	0	0	0
Rhodotorula sp. BF109 ITS region containing 18S rRNA gene, ITS1, 5.8S rRNA gene, ITS2 and 28S rRNA gene	OTU_995;size=15;	2	0	0	0	2	3	0	0	3	0	0	0	0	0	0	0	0	0	0	0	0	0	0	0	0	13	0	0	0	0	0	6	0	27	0	0	5	0	0	0	0	0	0	0	0	0	0	0
Glomus sp. 9 SUN-2011 isolate 08_48_1 18S ribosomal RNA gene, partial sequence; internal transcribed spacer 1, 5.8S ribosomal RNA gene, and internal transcribed spacer 2, complete sequence; and 28S ribosomal RNA gene, partial sequence	OTU_820;size=27;	1	0	0	0	2	0	2	0	0	4	1	0	0	0	0	0	2	0	0	0	0	0	0	0	1	0	0	0	0	0	3	4	19	0	9	2	0	0	5	3	0	0	0	0	0	0	3	0
#N/A	OTU_1342;size=6;	0	1	0	0	1	3	0	0	3	3	0	0	1	2	0	0	1	5	0	0	14	12	0	0	0	0	0	1	1	1	1	0	4	0	0	0	0	0	0	0	0	7	0	0	0	0	0	0
Rhodotorula sp. BF98 ITS region containing 18S rRNA gene, ITS1, 5.8S rRNA gene, ITS2 and 28S rRNA gene	OTU_978;size=16;	0	5	2	0	2	0	4	1	9	8	0	0	0	0	0	2	6	0	0	0	0	14	0	0	0	0	0	0	0	0	0	0	0	0	0	0	0	0	0	8	0	0	0	0	0	0	0	0
Hypocreales sp. LM492 18S ribosomal RNA gene, partial sequence	OTU_864;size=24;	0	0	2	0	0	0	0	0	4	0	0	0	0	0	0	0	0	0	0	0	0	0	0	0	0	0	55	0	0	0	0	0	0	0	0	0	0	0	0	0	0	0	0	0	0	0	0	0
Rhodotorula minuta gene for 18S, 5.8S and 28S ribosomal RNA, strain:SY-92	OTU_1389;size=5;	0	0	3	0	0	0	0	2	0	1	0	0	0	0	0	4	0	0	0	0	37	0	0	0	0	0	0	0	0	0	0	0	0	0	0	0	0	6	0	0	8	0	0	0	0	0	0	0
Chaetomidium leptoderma strain CBS 538.74 18S ribosomal RNA gene, partial sequence; internal transcribed spacer 1, 5.8S ribosomal RNA gene, and internal transcribed spacer 2, complete sequence; and 28S ribosomal RNA gene, partial sequence	OTU_965;size=17;	0	0	0	0	0	1	0	0	0	0	1	0	0	0	1	0	0	0	0	0	0	0	0	0	1	0	0	0	0	0	0	0	42	13	1	0	0	0	0	0	0	0	0	0	0	0	1	0
Claroideoglomus claroideum 18S rRNA gene (partial), ITS1, 5.8S rRNA gene, ITS2 and 28S rRNA gene (partial), isolate Att1063-3/SW210, clone pHS035-61	OTU_903;size=21;	0	0	0	0	0	3	1	1	2	0	2	2	3	0	4	2	6	0	0	0	3	3	0	6	1	0	0	0	0	0	0	4	0	0	4	6	2	1	0	1	4	0	0	0	0	0	0	0
Anurofeca sp. LAH-2003 18S ribosomal RNA gene, partial sequence; internal transcribed spacer 1, complete sequence; and 5.8S ribosomal RNA gene, partial sequence	OTU_1081;size=11;	0	0	0	0	0	0	0	0	4	0	0	0	0	0	0	0	25	0	0	0	28	0	0	0	0	0	0	4	0	0	0	0	0	0	0	0	0	0	0	0	0	0	0	0	0	0	0	0
Seimatosporium walkeri strain CPC 17644 18S ribosomal RNA gene, partial sequence; internal transcribed spacer 1, 5.8S ribosomal RNA gene, and internal transcribed spacer 2, complete sequence; and 28S ribosomal RNA gene, partial sequence	OTU_851;size=25;	0	0	0	0	0	0	0	0	0	0	0	0	0	0	0	0	0	0	0	0	0	0	0	0	0	0	0	0	0	0	0	0	0	0	0	0	0	0	0	0	0	0	0	1	60	0	0	0
Pyrenophora chaetomioides strain BRIP 10944 18S ribosomal RNA gene, partial sequence; internal transcribed spacer 1, 5.8S ribosomal RNA gene, and internal transcribed spacer 2, complete sequence; and 28S ribosomal RNA gene, partial sequence	OTU_902;size=21;	5	11	0	0	11	0	0	0	2	0	4	0	0	0	0	0	0	0	0	0	0	0	0	0	0	0	0	0	0	0	0	0	0	0	0	0	27	0	0	0	0	0	0	0	0	0	0	0
Spirosphaera minuta strain CBS 476.66 18S ribosomal RNA gene, partial sequence; internal transcribed spacer 1, 5.8S ribosomal RNA gene, and internal transcribed spacer 2, complete sequence; and 28S ribosomal RNA gene, partial sequence	OTU_919;size=20;	2	1	9	0	6	0	0	0	0	0	0	0	2	0	0	0	2	0	0	0	0	6	0	0	0	0	18	1	0	1	0	0	6	0	0	1	3	0	0	2	0	0	0	0	0	0	0	0
Amanita aff. curtipes P01 18S ribosomal RNA gene, partial sequence; internal transcribed spacer 1, 5.8S ribosomal RNA gene, and internal transcribed spacer 2, complete sequence; and 28S ribosomal RNA gene, partial sequence	OTU_1091;size=11;	0	0	0	0	1	4	0	2	0	3	0	2	2	2	0	0	2	5	0	0	8	0	0	0	0	0	0	2	0	0	0	0	4	6	0	0	0	0	14	0	3	0	0	0	0	0	0	0
Stephanosporaceae sp. KO-2013 gene for ITS1, 5.8S rRNA and ITS2, partial sequence, isolate: Ka0053	OTU_911;size=21;	0	0	0	0	0	0	0	0	0	0	0	0	0	0	0	0	0	0	0	0	0	0	0	0	0	0	59	0	0	0	0	0	1	0	0	0	0	0	0	0	0	0	0	0	0	0	0	0
Stachybotrys subsimplex strain ATCC32334 18S ribosomal RNA gene, partial sequence; internal transcribed spacer 1, 5.8S ribosomal RNA gene and internal transcribed spacer 2, complete sequence; and 28S ribosomal RNA gene, partial sequence	OTU_1257;size=7;	1	0	4	0	0	0	0	0	1	0	5	2	0	0	1	0	0	0	0	0	0	0	0	0	0	8	0	4	0	3	0	0	13	10	0	1	1	0	4	0	1	0	0	0	0	0	0	0
Leptodiscella sp. FMR 10885 18S rRNA gene (partial), ITS1, 5.8S rRNA gene, ITS2 and 28S rRNA gene (partial), strain FMR 10885	OTU_941;size=18;	0	1	0	0	1	0	0	1	0	0	5	0	0	0	0	3	0	0	0	0	0	0	0	0	14	0	0	0	0	0	0	0	0	34	0	0	0	0	0	0	0	0	0	0	0	0	0	0
Basidiobolus microsporus small subunit ribosomal RNA gene, partial sequence	OTU_885;size=22;	0	0	3	0	0	2	0	0	0	11	1	0	2	1	0	0	0	3	1	3	2	2	0	0	2	6	1	0	11	0	0	0	2	0	0	1	0	0	0	2	0	2	0	0	0	0	1	0
Olpidium brassicae isolate GBR1 18S ribosomal RNA gene, partial sequence; internal transcribed spacer 1, 5.8S ribosomal RNA gene, and internal transcribed spacer 2, complete sequence; and 26S ribosomal RNA gene, partial sequence	OTU_959;size=17;	0	0	2	0	0	3	0	5	3	0	0	0	0	0	0	0	0	0	0	0	0	0	12	0	0	0	0	0	0	0	0	0	22	11	0	0	0	1	0	0	0	0	0	0	0	0	0	0
Mortierella globalpina isolate D3_22 18S ribosomal RNA gene, partial sequence; internal transcribed spacer 1, 5.8S ribosomal RNA gene, and internal transcribed spacer 2, complete sequence; and 28S ribosomal RNA gene, partial sequence	OTU_826;size=27;	0	0	1	0	0	0	9	2	6	0	6	0	0	0	0	0	6	0	17	0	0	0	0	0	0	0	0	0	0	9	0	0	3	0	0	0	0	0	0	0	0	0	0	0	0	0	0	0
Crucellisporium umtamvunae 18S ribosomal RNA gene, partial sequence; internal transcribed spacer 1, 5.8S ribosomal RNA gene, and internal transcribed spacer 2, complete sequence; and 28S ribosomal RNA gene, partial sequence	OTU_975;size=17;	0	0	0	0	0	0	0	0	0	0	0	0	0	0	0	0	0	0	0	0	0	0	0	1	0	0	0	0	32	0	0	2	14	0	8	2	0	0	0	0	0	0	0	0	0	0	0	0
Periconia macrospinosa 5S rRNA and partial 18S rRNA genes and ITS1 and 2, isolate 00023	OTU_839;size=26;	0	0	0	0	0	3	0	0	0	0	0	0	2	0	0	0	0	3	8	17	0	0	0	0	0	1	1	0	0	0	5	0	2	15	0	0	1	0	0	0	0	0	0	0	0	0	0	0
Leohumicola minima strain DAOM 232587 18S ribosomal RNA gene, partial sequence; internal transcribed spacer 1, 5.8S ribosomal RNA gene, and internal transcribed spacer 2, complete sequence; and 28S ribosomal RNA gene, partial sequence	OTU_872;size=23;	0	0	0	0	0	0	0	0	0	0	0	3	0	0	0	0	0	0	0	0	0	0	0	0	0	0	0	0	0	0	0	0	0	55	0	0	0	0	0	0	0	0	0	0	0	0	0	0
Scutellospora savannicola 18S rRNA gene (partial), ITS1, 5.8S rRNA gene, ITS2 and 28S rRNA gene (partial), isolate Att1455-2, clone pCK056-7	OTU_1190;size=8;	3	2	1	0	2	2	1	2	2	2	1	0	0	1	0	0	5	0	5	1	5	1	7	0	2	2	0	0	1	1	3	0	0	3	0	0	0	0	2	0	0	0	0	0	0	0	0	0
Talaromyces radicus isolate FRR 3761 18S ribosomal RNA gene, partial sequence; internal transcribed spacer 1, 5.8S ribosomal RNA gene, and internal transcribed spacer 2, complete sequence; and 28S ribosomal RNA gene, partial sequence	OTU_776;size=33;	1	0	2	0	2	0	0	0	0	21	0	0	0	0	0	0	0	0	0	0	0	0	0	0	2	8	0	0	18	0	1	2	0	0	0	0	0	0	0	0	0	0	0	0	0	0	0	0
Umbilicaria kappeni 18S rRNA gene (partial), 5.8S rRNA gene, 26S rRNA gene (partial), internal transcribed spacer 1 (ITS1) and internal transcribed spacer 2 (ITS2), strain 2(15)	OTU_880;size=22;	0	1	3	0	0	0	2	3	2	1	9	0	0	0	0	0	0	0	0	0	13	0	0	1	2	0	0	0	5	8	0	0	5	0	0	0	0	0	0	1	1	0	0	0	0	0	0	0
Cryptococcus fragicola gene for 18S rRNA, ITS1, 5.8S rRNA, ITS2, partial and complete sequence	OTU_1085;size=11;	0	0	0	0	0	0	0	4	0	4	0	0	2	3	4	0	6	3	0	0	0	1	0	0	0	0	4	1	0	5	0	0	2	7	1	0	0	0	0	5	0	5	0	0	0	0	0	0
Haptocillium balanoides 18S ribosomal RNA gene, partial sequence; internal transcribed spacer 1, 5.8S ribosomal RNA gene, and internal transcribed spacer 2, complete sequence; and 28S ribosomal RNA gene, partial sequence	OTU_1127;size=10;	0	0	0	0	0	0	0	0	0	0	0	0	0	0	0	0	1	0	1	0	0	1	0	0	0	1	0	0	0	0	0	0	20	20	6	3	0	0	0	0	0	0	0	0	0	0	4	0
Dinemasporium strigosum strain CBS 520.78 18S ribosomal RNA gene, partial sequence; internal transcribed spacer 1, 5.8S ribosomal RNA gene, and internal transcribed spacer 2, complete sequence; and 28S ribosomal RNA gene, partial sequence >gi|390133087|gb|JQ889283.1| Dinemasporium strigosum strain CBS 828.84 18S ribosomal RNA gene, partial sequence; internal transcribed spacer 1, 5.8S ribosomal R…	OTU_807;size=28;	0	0	0	0	0	0	0	0	0	0	0	0	0	0	0	0	0	0	0	0	0	0	0	0	0	0	0	0	0	0	0	0	0	0	0	0	0	0	0	0	0	0	0	1	56	0	0	0
Rhinocladiella sp. 01001b 18S ribosomal RNA gene, partial sequence; internal transcribed spacer 1, 5.8S ribosomal RNA gene, and internal transcribed spacer 2, complete sequence; and 28S ribosomal RNA gene, partial sequence	OTU_760;size=35;	0	0	0	0	0	0	0	0	0	0	0	0	0	0	0	0	0	0	0	0	0	0	0	0	0	0	0	0	0	0	0	0	0	0	0	0	0	0	0	0	0	0	0	1	56	0	0	0
Anurofeca sp. LAH-2003 18S ribosomal RNA gene, partial sequence; internal transcribed spacer 1, complete sequence; and 5.8S ribosomal RNA gene, partial sequence	OTU_1316;size=6;	0	0	0	0	0	0	0	0	0	0	0	0	0	0	0	0	0	0	0	0	0	0	0	0	0	0	0	0	0	0	0	0	0	0	0	0	0	0	0	0	0	0	0	0	0	57	0	0
Fungal sp. UNEX FECRGA 2012E119 18S ribosomal RNA gene, partial sequence; internal transcribed spacer 1, 5.8S ribosomal RNA gene, and internal transcribed spacer 2, complete sequence; and 28S ribosomal RNA gene, partial sequence	OTU_929;size=19;	1	0	0	0	0	0	0	0	0	0	0	0	0	0	0	1	15	0	0	0	0	0	0	0	0	0	2	1	0	0	0	0	0	0	14	3	0	0	15	0	0	2	0	0	0	0	2	0
Melanopsichium pennsylvanicum 4 genomic scaffold, scaffold SCAFFOLD232	OTU_893;size=22;	0	2	1	0	1	0	2	0	0	7	2	0	2	0	17	0	0	0	0	0	0	0	0	0	0	0	0	0	6	0	0	0	0	0	0	0	0	0	12	0	4	0	0	0	0	0	0	0
Glomus clarum 18S rRNA gene (partial), ITS1, 5.8S rRNA gene, ITS2 and 28S rRNA gene (partial), clone C2_5_2	OTU_827;size=27;	0	0	2	0	0	0	1	0	0	1	3	0	0	0	5	0	0	1	1	1	0	1	3	1	0	1	0	0	8	1	3	1	5	0	8	1	0	1	3	0	0	3	0	0	0	0	1	0
Candida albicans strain LEMI9268B 18S ribosomal RNA gene, partial sequence; internal transcribed spacer 1, 5.8S ribosomal RNA gene, and internal transcribed spacer 2, complete sequence; and 28S ribosomal RNA gene, partial sequence	OTU_914;size=20;	0	0	0	0	0	3	1	0	0	5	9	1	0	2	0	0	0	7	6	1	0	0	0	1	0	1	2	0	5	0	0	0	3	0	0	2	0	0	0	4	3	0	0	0	0	0	0	0
Glomus macrocarpum clone HSp135-1 18S ribosomal RNA gene, partial sequence; internal transcribed spacer 1, 5.8S ribosomal RNA gene, and internal transcribed spacer 2, complete sequence; and 28S ribosomal RNA gene, partial sequence	OTU_908;size=21;	0	0	0	0	0	0	1	0	2	0	0	0	0	0	0	3	0	0	0	0	0	0	0	0	0	0	0	0	0	0	0	0	24	17	0	6	3	0	0	0	0	0	0	0	0	0	0	0
#N/A	OTU_706;size=41;	0	0	0	0	0	0	0	0	0	0	0	0	0	0	0	0	0	0	0	0	0	0	0	0	0	0	0	0	0	0	0	0	0	0	0	0	0	0	0	0	0	0	0	0	0	0	0	56
Dendrophoma cytisporoides strain CBS 223.95 18S ribosomal RNA gene, partial sequence; internal transcribed spacer 1, 5.8S ribosomal RNA gene, and internal transcribed spacer 2, complete sequence; and 28S ribosomal RNA gene, partial sequence	OTU_871;size=23;	1	0	0	0	1	0	1	0	0	0	0	0	47	0	0	0	0	2	0	0	0	0	0	0	0	3	0	0	0	0	0	0	0	0	0	0	0	0	0	0	0	0	0	0	0	0	0	0
Rhizophagus sp. MUCL 43208 18S rRNA gene (partial), ITS1, 5.8S rRNA gene, ITS2 and 28S rRNA gene (partial), isolate MUCL43208, clone pHS055-43	OTU_879;size=22;	3	1	0	0	2	0	0	0	2	5	0	0	0	1	0	1	0	0	0	0	1	3	0	6	2	2	0	0	6	0	0	3	0	7	0	2	0	0	8	0	0	0	0	0	0	0	0	0
Basidiobolus microsporus small subunit ribosomal RNA gene, partial sequence	OTU_1455;size=4;	1	0	0	1	0	0	1	0	0	0	0	1	1	1	0	2	2	0	0	0	2	2	0	9	2	2	2	1	0	5	0	2	0	6	0	7	0	4	0	0	1	0	0	0	0	0	0	0
Tapinella atrotomentosa strain Ta86 18S small subunit ribosomal RNA gene, partial sequence	OTU_1070;size=12;	1	0	0	0	0	0	0	0	0	0	0	0	2	0	0	0	0	7	29	14	0	0	0	0	0	0	0	0	0	0	0	0	0	0	0	0	2	0	0	0	0	0	0	0	0	0	0	0
Paraphaeosphaeria sporulosa genes for 18S rRNA, ITS1, 5.8S rRNA, ITS2, 28S rRNA, partial and complete sequence	OTU_847;size=25;	0	0	10	0	0	0	0	0	0	0	1	0	0	1	0	0	0	0	0	0	0	0	0	0	0	4	4	0	0	11	0	0	0	5	6	2	5	3	0	0	0	0	0	0	0	0	3	0
Anurofeca sp. LAH-2003 18S ribosomal RNA gene, partial sequence; internal transcribed spacer 1, complete sequence; and 5.8S ribosomal RNA gene, partial sequence	OTU_1303;size=6;	0	0	2	0	3	0	0	0	2	1	1	1	0	0	2	1	0	0	0	0	5	0	0	0	8	0	0	0	0	5	0	2	10	2	1	1	3	2	0	0	2	0	0	0	0	0	1	0
Rhizophydium patellarium voucher DAOM_BR316 18S ribosomal RNA gene, partial sequence; internal transcribed spacer 1 and 5.8S ribosomal RNA gene, complete sequence; and internal transcribed spacer 2, partial sequence	OTU_829;size=27;	0	0	3	0	1	1	0	1	1	4	3	0	3	3	5	1	0	5	1	2	1	2	0	0	0	2	1	0	4	1	5	0	0	0	0	0	0	0	1	0	1	3	0	0	0	0	0	0
Glomus sp. W3349 18S rRNA gene (partial), ITS1, 5.8S rRNA gene, ITS2 and 28S rRNA gene (partial), clone pMK007-2	OTU_1800;size=2;	0	0	0	0	3	0	3	0	2	1	1	2	0	1	5	1	0	0	0	0	4	0	0	2	0	3	0	0	0	0	2	0	6	0	11	5	0	0	0	0	3	0	0	0	0	0	0	0
Tapinella atrotomentosa strain Ta86 18S small subunit ribosomal RNA gene, partial sequence	OTU_1264;size=7;	0	0	0	0	5	0	1	0	0	7	0	0	0	0	0	1	0	0	22	10	0	0	0	0	0	0	1	0	3	0	0	2	0	0	0	2	0	0	0	1	0	0	0	0	0	0	0	0
Spirosphaera minuta strain CBS 476.66 18S ribosomal RNA gene, partial sequence; internal transcribed spacer 1, 5.8S ribosomal RNA gene, and internal transcribed spacer 2, complete sequence; and 28S ribosomal RNA gene, partial sequence	OTU_861;size=24;	0	0	0	0	0	2	2	0	0	0	0	0	0	0	0	0	6	2	8	0	0	0	0	0	0	0	0	0	0	6	0	2	0	13	1	4	0	7	2	0	0	0	0	0	0	0	0	0
Glomus sp. 7 SUN-2011 isolate 08_40_1 18S ribosomal RNA gene, partial sequence; internal transcribed spacer 1, 5.8S ribosomal RNA gene, and internal transcribed spacer 2, complete sequence; and 28S ribosomal RNA gene, partial sequence	OTU_1233;size=7;	0	0	0	0	0	0	0	1	1	0	1	0	5	0	14	1	12	0	0	0	0	5	3	0	0	1	0	5	0	0	0	1	0	0	0	0	1	0	0	0	4	0	0	0	0	0	0	0
Malassezia sp. LCP-2008a 18S ribosomal RNA gene, partial sequence; internal transcribed spacer 1 and 5.8S ribosomal RNA gene, complete sequence; and internal transcribed spacer 2, partial sequence	OTU_882;size=22;	0	0	0	0	0	0	0	1	0	0	3	2	1	0	0	0	5	0	9	3	0	0	5	0	1	3	0	0	0	0	0	0	8	6	5	1	0	0	0	1	0	0	0	1	0	0	0	0
#N/A	OTU_653;size=49;	0	0	0	0	0	0	0	0	0	0	1	0	0	0	0	0	0	0	0	0	0	0	0	0	0	0	0	0	0	0	0	0	0	0	0	0	0	0	1	0	0	0	1	1	0	51	0	0
Elsinoe eucalypticola culture-collection CBS:124765 18S ribosomal RNA gene, partial sequence; internal transcribed spacer 1, 5.8S ribosomal RNA gene, and internal transcribed spacer 2, complete sequence; and 28S ribosomal RNA gene, partial sequence	OTU_890;size=22;	0	0	0	0	0	0	0	0	0	0	0	0	0	0	0	0	0	0	0	0	0	0	0	0	0	0	0	0	0	0	0	0	0	0	0	0	0	0	0	0	0	0	0	3	52	0	0	0
Neofabraea malicorticis strain CBS141.22 18S ribosomal RNA gene, partial sequence; internal transcribed spacer 1, 5.8S ribosomal RNA gene, and internal transcribed spacer 2, complete sequence; and 28S ribosomal RNA gene, partial sequence	OTU_874;size=23;	0	0	0	0	0	0	0	0	0	0	0	0	0	0	0	0	0	0	0	0	0	0	0	0	0	0	0	0	0	0	0	0	0	0	0	0	0	0	0	0	0	0	0	2	53	0	0	0
Paracercomonas sp. DB-0505-31 18S ribosomal RNA gene and internal transcribed spacer 1, partial sequence	OTU_785;size=32;	0	2	3	0	0	3	0	0	2	5	4	0	1	0	3	0	0	3	5	0	0	1	1	1	0	0	0	0	3	0	0	0	4	0	0	0	0	0	6	0	0	7	0	0	0	0	0	0
Blastobotrys raffinosifermentans strain PMM10-1733L isolate ISHAM-ITS_ID MITS413 18S ribosomal RNA gene, partial sequence; internal transcribed spacer 1, 5.8S ribosomal RNA gene, and internal transcribed spacer 2, complete sequence; and 28S ribosomal RNA gene, partial sequence	OTU_997;size=15;	0	1	4	0	2	0	0	3	0	0	0	0	0	0	0	4	0	0	0	0	13	0	0	0	0	0	0	0	0	1	0	0	5	11	5	0	0	0	0	3	0	0	0	0	0	0	2	0
Acaulospora sp. WUM18 18S rRNA gene (partial), ITS1, 5.8S rRNA gene, ITS2 and 28S rRNA gene (partial), clone pMK005-2	OTU_869;size=23;	0	0	1	0	1	1	0	2	3	2	0	0	1	4	1	0	2	0	0	1	12	5	5	0	0	0	0	0	0	1	0	0	2	0	2	2	1	0	1	0	0	4	0	0	0	0	0	0
Entoloma sp. SACHS 18S ribosomal RNA gene, partial sequence; internal transcribed spacer 1, 5.8S ribosomal RNA gene, and internal transcribed spacer 2, complete sequence; and 28S ribosomal RNA gene, partial sequence	OTU_1007;size=15;	0	0	0	0	0	2	0	0	0	0	2	0	2	0	0	0	1	2	0	0	0	0	0	0	0	0	2	0	0	0	0	0	0	22	4	0	0	0	11	0	0	0	0	0	0	0	6	0
Rhizophlyctis harderi strain JEL171 18S ribosomal RNA gene, partial sequence	OTU_1073;size=12;	0	0	0	0	0	1	2	1	1	10	0	0	0	0	2	0	1	1	5	5	5	2	0	1	0	0	1	1	0	1	1	0	0	0	0	1	3	0	2	0	2	4	0	0	0	0	1	0
Helotiales sp. 38-14-1 18S ribosomal RNA gene, partial sequence; internal transcribed spacer 1 and 5.8S ribosomal RNA gene, complete sequence; and internal transcribed spacer 2, partial sequence	OTU_907;size=21;	0	0	0	0	0	0	0	0	0	0	0	0	0	0	0	0	0	0	0	0	0	0	0	0	0	0	0	0	0	0	0	0	0	0	0	0	0	0	0	0	0	0	0	2	52	0	0	0
Ceratobasidiaceae sp. CBS 501.93 18S ribosomal RNA gene, partial sequence; internal transcribed spacer 1, complete sequence; and 5.8S ribosomal RNA gene, partial sequence	OTU_859;size=24;	3	0	3	0	0	0	0	7	1	0	0	0	0	1	5	0	0	0	0	0	19	0	0	0	0	0	0	1	0	1	0	0	0	8	0	0	0	1	0	0	3	0	0	0	0	0	0	0
Endogone lactiflua isolate AFTOL-ID 45 18S small subunit ribosomal RNA gene, partial sequence	OTU_821;size=27;	2	0	1	0	2	2	1	4	9	0	0	4	2	0	0	3	11	0	0	0	0	0	0	2	1	0	0	2	0	3	0	0	4	0	0	0	0	0	0	0	0	0	0	0	0	0	0	0
Cf. Phoma sp. HY-2004 18S ribosomal RNA gene, partial sequence; internal transcribed spacer 1, 5.8S ribosomal RNA gene, and internal transcribed spacer 2, complete sequence; and 28S ribosomal RNA gene, partial sequence	OTU_797;size=30;	1	1	2	0	2	0	1	12	0	0	2	1	0	0	0	1	3	0	0	0	0	0	0	0	0	0	4	0	0	0	0	4	0	0	0	1	3	0	15	0	0	0	0	0	0	0	0	0
Pseudobaeospora sp. BP-2013 voucher DED 8605 internal transcribed spacer 1, partial sequence; 5.8S ribosomal RNA gene, complete sequence; and internal transcribed spacer 2, partial sequence	OTU_937;size=18;	0	1	3	0	0	0	0	1	2	2	0	4	1	1	0	0	0	5	7	0	0	0	0	0	5	0	1	0	14	2	0	0	0	0	0	0	0	0	0	0	4	0	0	0	0	0	0	0
Torula herbarum strain CPC 24114 18S ribosomal RNA gene, partial sequence; internal transcribed spacer 1, 5.8S ribosomal RNA gene, and internal transcribed spacer 2, complete sequence; and 28S ribosomal RNA gene, partial sequence	OTU_884;size=22;	0	0	0	0	2	0	0	0	0	3	0	0	0	0	0	0	14	1	4	0	7	0	0	0	0	0	0	0	0	0	12	3	3	0	0	0	0	0	0	0	0	4	0	0	0	0	0	0
Lambertella palmeri voucher AH s.n. 18S ribosomal RNA gene, partial sequence; internal transcribed spacer 1, 5.8S ribosomal RNA gene, and internal transcribed spacer 2, complete sequence; and 28S ribosomal RNA gene, partial sequence	OTU_927;size=20;	0	0	0	0	0	0	0	0	0	0	0	0	0	0	0	0	0	0	0	0	0	0	0	0	0	0	0	0	0	0	0	0	0	0	0	0	0	0	0	0	0	0	0	1	52	0	0	0
Cf. Ramularia sp. CPC 10852 18S ribosomal RNA gene, internal transcribed spacer 1, 5.8S ribosomal RNA gene, internal transcribed spacer 2, and 28S ribosomal RNA gene, complete sequence	OTU_973;size=17;	2	4	6	1	0	0	0	0	0	0	0	0	0	0	0	0	0	0	3	0	20	0	0	1	0	0	0	0	0	0	0	0	15	0	0	0	0	0	0	0	0	0	0	0	0	0	0	0
Acaulospora minuta genomic DNA containing 18S rRNA gene, ITS1, 5.8S rRNA gene, ITS2, 28S rRNA gene, clone 3	OTU_1115;size=10;	0	5	0	0	7	2	0	0	38	0	0	0	0	0	0	0	0	0	0	0	0	0	0	0	0	0	0	0	0	0	0	0	0	0	0	0	0	0	0	0	0	0	0	0	0	0	0	0
Paracercomonas sp. DB-0802-29 18S ribosomal RNA gene and internal transcribed spacer 1, partial sequence	OTU_1033;size=13;	0	3	0	0	0	3	0	2	4	4	0	1	1	0	0	2	3	0	0	0	6	1	0	0	0	0	0	0	0	0	1	0	6	2	4	1	0	0	4	1	0	3	0	0	0	0	0	0
Thaumatomonas sp. CCAP 1903/2 isolate Hinksey 18S ribosomal RNA gene, partial sequence; internal transcribed spacer 1, 5.8S ribosomal RNA gene, and internal transcribed spacer 2, complete sequence; and 28S ribosomal RNA gene, partial sequence	OTU_1388;size=5;	0	0	1	0	0	0	0	1	1	7	2	2	0	0	4	0	0	4	4	3	3	4	1	1	0	0	0	0	1	0	3	0	4	1	0	0	0	0	5	0	0	0	0	0	0	0	0	0
Trichosporon montevideense strain PMM10-28-L isolate ISHAM-ITS_ID MITS2730 18S ribosomal RNA gene, partial sequence; internal transcribed spacer 1, 5.8S ribosomal RNA gene, and internal transcribed spacer 2, complete sequence; and 28S ribosomal RNA gene, partial sequence	OTU_925;size=20;	0	0	0	0	0	4	1	0	0	5	0	0	1	0	0	1	0	1	0	6	0	0	0	0	0	0	3	0	0	6	6	0	0	0	0	0	0	0	12	6	0	0	0	0	0	0	0	0
Monosiga ovata 18S ribosomal RNA gene, partial sequence	OTU_1253;size=7;	0	0	0	0	0	0	0	1	1	0	0	0	0	1	8	0	0	0	0	0	10	0	1	0	0	0	0	5	0	5	0	0	8	0	0	0	0	2	0	9	0	1	0	0	0	0	0	0
Sebacina vermifera AFTOL-ID 1877 18S ribosomal RNA gene, partial sequence; internal transcribed spacer 1, 5.8S ribosomal RNA gene, and internal transcribed spacer 2, complete sequence; and 28S ribosomal RNA gene, partial sequence	OTU_920;size=20;	0	0	0	0	0	0	0	0	0	0	0	0	0	0	0	0	0	0	0	0	0	0	0	0	0	0	0	0	0	0	0	0	0	0	0	0	0	0	0	0	0	0	0	0	0	52	0	0
Dinemasporium strigosum strain CBS 520.78 18S ribosomal RNA gene, partial sequence; internal transcribed spacer 1, 5.8S ribosomal RNA gene, and internal transcribed spacer 2, complete sequence; and 28S ribosomal RNA gene, partial sequence >gi|390133087|gb|JQ889283.1| Dinemasporium strigosum strain CBS 828.84 18S ribosomal RNA gene, partial sequence; internal transcribed spacer 1, 5.8S ribosomal R…	OTU_1026;size=14;	1	0	0	1	30	0	5	0	1	6	0	7	0	0	0	0	0	0	0	0	0	0	0	0	0	0	0	0	0	0	0	0	0	0	0	0	0	0	0	0	0	0	0	0	0	0	0	0
Anurofeca sp. LAH-2003 18S ribosomal RNA gene, partial sequence; internal transcribed spacer 1, complete sequence; and 5.8S ribosomal RNA gene, partial sequence	OTU_1426;size=5;	2	0	1	0	1	1	0	1	2	1	0	0	3	0	0	0	6	5	0	0	23	0	0	0	0	0	0	1	0	1	0	0	2	0	0	1	0	0	0	0	0	0	0	0	0	0	0	0
Cylindrocarpon sp. AC-2011a strain CR21 18S ribosomal RNA gene, partial sequence; internal transcribed spacer 1, 5.8S ribosomal RNA gene, and internal transcribed spacer 2, complete sequence; and 28S ribosomal RNA gene, partial sequence	OTU_841;size=25;	0	0	7	0	0	3	0	4	2	4	9	0	0	4	0	0	0	4	0	0	0	0	0	0	0	0	0	0	0	0	0	0	0	0	6	0	0	0	0	0	1	0	0	0	0	0	7	0
Eocercomonas echina strain IVY19 18S ribosomal RNA gene, partial sequence	OTU_1259;size=7;	0	0	1	0	0	1	2	1	1	2	1	0	0	0	2	1	3	2	4	3	3	1	0	1	1	0	1	3	1	2	0	1	3	2	1	2	1	0	0	0	0	3	0	0	0	0	1	0
Arthrobotrys oligospora strain XAo1 18S ribosomal RNA gene, partial sequence; internal transcribed spacer 1, 5.8S ribosomal RNA gene, and internal transcribed spacer 2, complete sequence; and 28S ribosomal RNA gene, partial sequence	OTU_1211;size=8;	0	0	0	0	0	0	3	3	2	0	5	0	0	4	11	0	0	0	0	0	0	0	0	2	0	0	0	0	0	9	0	0	0	5	0	0	0	0	0	0	0	7	0	0	0	0	0	0
Glomus coronatum 18S rRNA gene (partial), ITS1, 5.8S rRNA gene, ITS2 and 28S rRNA gene (partial), clone 88_6_1	OTU_1126;size=10;	0	0	0	0	0	0	0	0	0	1	0	1	1	0	2	0	0	5	9	4	10	0	3	0	5	0	0	1	0	0	1	1	0	3	3	0	0	0	0	1	0	0	0	0	0	0	0	0
Fungal sp. GMG_C6 18S ribosomal RNA gene, partial sequence; internal transcribed spacer 1, 5.8S ribosomal RNA gene, and internal transcribed spacer 2, complete sequence; and 28S ribosomal RNA gene, partial sequence	OTU_863;size=24;	0	0	0	0	0	0	0	0	0	0	0	0	0	0	0	1	0	0	0	0	0	0	0	0	0	0	0	0	0	0	0	2	0	0	0	0	0	0	0	0	0	0	0	0	0	48	0	0
Archaeospora sp. PODO7.3 18S ribosomal RNA gene, partial sequence	OTU_1012;size=15;	1	0	0	0	0	4	0	2	0	6	1	0	0	0	0	2	0	0	0	0	0	0	0	0	7	0	0	0	0	0	10	0	0	15	0	0	0	0	0	0	2	0	0	0	0	0	0	0
Chaetothyriales sp. MP-2014 isolate T192_Tm2 18S ribosomal RNA gene, partial sequence; internal transcribed spacer 1, 5.8S ribosomal RNA gene, and internal transcribed spacer 2, complete sequence; and 28S ribosomal RNA gene, partial sequence	OTU_1179;size=9;	1	0	0	0	2	0	4	0	0	0	4	0	0	2	0	0	0	0	5	0	0	9	0	0	0	0	0	0	0	3	0	0	0	0	0	0	0	5	0	0	11	4	0	0	0	0	0	0
Glomus sp.25 ZHNL-2013b isolate E6_1 18S ribosomal RNA gene, partial sequence; internal transcribed spacer 1, 5.8S ribosomal RNA gene, and internal transcribed spacer 2, complete sequence; and 28S ribosomal RNA gene, partial sequence	OTU_1154;size=9;	0	1	2	0	0	2	0	0	17	0	0	0	0	0	0	0	9	9	0	10	0	0	0	0	0	0	0	0	0	0	0	0	0	0	0	0	0	0	0	0	0	0	0	0	0	0	0	0
Chytridiales sp. AF011 18S ribosomal RNA gene, partial sequence; internal transcribed spacer 1, 5.8S ribosomal RNA gene, and internal transcribed spacer 2, complete sequence; and 28S ribosomal RNA gene, partial sequence	OTU_1072;size=12;	0	0	0	1	0	0	0	1	0	0	0	0	0	0	17	0	0	0	2	9	0	0	0	0	0	9	0	0	6	0	0	0	0	3	1	0	0	0	0	0	1	0	0	0	0	0	0	0
Rhizidium endosporangiatum isolate AFTOL-ID 1534 18S small subunit ribosomal RNA gene, partial sequence	OTU_895;size=21;	0	0	0	0	0	2	1	0	3	0	0	3	0	0	0	2	1	7	12	0	2	0	2	0	0	0	0	1	0	3	0	0	2	1	0	2	0	2	3	1	0	0	0	0	0	0	0	0
Chrysosporium speluncarum 18S rRNA gene (partial), ITS1, 5.8S rRNA gene, ITS2 and 28S rRNA gene (partial), strain CCF 3760, ex type strain	OTU_1226;size=7;	0	0	0	0	0	0	3	2	0	4	0	2	0	0	0	0	0	0	0	0	0	16	19	0	0	0	0	0	0	0	0	0	0	0	0	0	0	0	0	0	0	4	0	0	0	0	0	0
Saccharomycetales sp. LM576 18S ribosomal RNA gene, partial sequence	OTU_989;size=16;	0	0	0	0	0	0	0	0	0	0	0	2	0	0	0	1	0	0	0	0	0	0	0	0	1	0	0	12	0	3	0	5	3	0	6	4	1	0	10	0	0	0	0	0	0	0	2	0
Ascomycota sp. UNEX FECRGA 2012E595 18S ribosomal RNA gene, partial sequence; internal transcribed spacer 1, 5.8S ribosomal RNA gene, and internal transcribed spacer 2, complete sequence; and 28S ribosomal RNA gene, partial sequence	OTU_933;size=19;	0	0	0	0	0	0	0	0	0	0	0	0	0	0	0	0	0	0	38	12	0	0	0	0	0	0	0	0	0	0	0	0	0	0	0	0	0	0	0	0	0	0	0	0	0	0	0	0
Coprinellus aff. radians 1-2PS small subunit ribosomal RNA gene, partial sequence; internal transcribed spacer 1, 5.8S ribosomal RNA gene, and internal transcribed spacer 2, complete sequence; and large subunit ribosomal RNA gene, partial sequence	OTU_1222;size=7;	0	0	0	0	0	0	0	0	0	0	0	0	0	0	0	0	0	0	25	6	0	0	8	0	0	0	0	0	0	0	0	0	0	0	9	1	0	0	0	0	0	0	0	0	0	0	1	0
Rhizophagus intraradices genomic DNA containing 18S rRNA gene, ITS1, 5.8S rRNA gene, ITS2 and 28S rRNA gene, strain MUCL52327, clone pSC-Ri007	OTU_899;size=21;	0	0	0	0	0	0	0	0	0	0	0	0	0	0	0	0	0	0	0	0	0	0	0	0	0	0	0	3	0	0	0	0	9	14	12	1	0	2	5	0	0	0	0	0	0	0	4	0
Tapinella atrotomentosa strain Ta86 18S small subunit ribosomal RNA gene, partial sequence	OTU_1175;size=9;	2	1	0	0	0	8	0	0	3	2	0	0	0	0	0	0	0	0	0	0	0	13	0	3	3	0	0	0	0	1	1	0	0	0	0	0	2	0	0	6	0	4	0	0	0	0	0	0
Glomus sp. W3349 18S rRNA gene (partial), ITS1, 5.8S rRNA gene, ITS2 and 28S rRNA gene (partial), clone pMK007-3	OTU_1224;size=7;	0	1	0	0	0	0	0	1	2	0	0	3	0	1	5	1	0	0	0	1	2	1	0	0	2	0	2	1	0	0	0	2	10	7	0	3	1	0	0	3	0	0	0	0	0	0	0	0
Monosiga ovata 18S ribosomal RNA gene, partial sequence	OTU_1023;size=14;	1	0	1	0	2	0	2	3	1	0	3	1	1	1	0	1	1	0	0	0	3	5	0	0	0	0	0	0	0	0	0	2	13	5	0	1	0	0	0	0	0	1	0	0	0	0	0	0
Anurofeca sp. LAH-2003 18S ribosomal RNA gene, partial sequence; internal transcribed spacer 1, complete sequence; and 5.8S ribosomal RNA gene, partial sequence	OTU_1267;size=7;	0	0	0	1	0	3	0	0	0	0	3	0	5	0	10	0	0	0	0	0	0	0	1	0	13	0	0	0	2	0	0	0	0	7	0	0	1	0	0	0	2	0	0	0	0	0	0	0
Pochonia suchlasporia genes for 18S rRNA, ITS1, 5.8S rRNA, ITS2, 28S rRNA, partial and complete sequence	OTU_915;size=20;	0	0	0	0	0	2	4	0	0	0	2	0	0	0	0	0	2	0	0	19	0	0	0	0	0	7	0	1	9	0	0	0	2	0	0	0	0	0	0	0	0	0	0	0	0	0	0	0
Tapinella atrotomentosa strain Ta86 18S small subunit ribosomal RNA gene, partial sequence	OTU_1125;size=10;	0	0	0	0	0	0	0	0	0	0	0	0	0	0	0	0	0	0	0	0	0	0	0	0	0	0	0	0	0	0	0	0	0	48	0	0	0	0	0	0	0	0	0	0	0	0	0	0
#N/A	OTU_687;size=43;	0	0	0	0	0	0	0	0	0	0	0	0	0	0	0	0	0	0	0	0	0	0	0	0	0	0	0	0	0	0	0	0	0	0	0	0	0	0	0	0	0	0	0	0	48	0	0	0
Helotiales sp. MU-2009-3 DNA containing 18S rRNA gene (partial), ITS1, 5.8S rRNA gene and ITS2 (partial), isolate li18	OTU_896;size=21;	1	0	1	0	0	0	0	0	0	3	0	0	0	2	0	0	0	0	0	4	0	0	17	0	0	0	0	0	0	3	0	0	3	13	0	0	0	0	0	0	0	0	0	0	0	0	0	0
Sporobolomyces lophatheri genes for 18S rRNA, ITS1, 5.8S rRNA, ITS2, 26S rRNA, partial and complete sequence	OTU_1424;size=5;	0	1	2	0	2	0	4	0	0	0	2	0	0	0	1	0	0	0	18	0	6	0	0	0	0	0	0	0	3	0	0	0	0	0	6	1	0	0	0	0	0	0	0	0	0	0	1	0
Pyrenophora semeniperda strain CID 023 18S ribosomal RNA gene, partial sequence; internal transcribed spacer 1, 5.8S ribosomal RNA gene, and internal transcribed spacer 2, complete sequence; and 28S ribosomal RNA gene, partial sequence	OTU_971;size=17;	0	0	4	0	0	0	0	0	3	0	0	0	0	0	0	0	0	0	0	0	0	0	0	6	0	0	0	0	27	0	0	0	7	0	0	0	0	0	0	0	0	0	0	0	0	0	0	0
Thaumatomonas sp. CCAP 1903/2 isolate EP3 18S ribosomal RNA gene, partial sequence; internal transcribed spacer 1, 5.8S ribosomal RNA gene, and internal transcribed spacer 2, complete sequence; and 28S ribosomal RNA gene, partial sequence	OTU_1178;size=9;	0	0	0	0	0	2	0	0	1	2	5	2	0	0	5	0	1	1	7	2	5	0	0	5	0	0	0	1	1	3	0	0	0	0	0	3	1	0	0	0	0	0	0	0	0	0	0	0
Stropharia rugosoannulata isolate X-31 18S ribosomal RNA gene, partial sequence; internal transcribed spacer 1, 5.8S ribosomal RNA gene, and internal transcribed spacer 2, complete sequence; and 28S ribosomal RNA gene, partial sequence	OTU_1151;size=9;	0	1	0	0	0	0	0	0	0	0	1	0	1	0	0	0	0	0	0	5	22	7	0	0	0	0	0	0	0	0	0	4	0	0	3	2	0	0	0	0	0	0	0	0	0	0	0	0
Candida orthopsilosis strain JY 9 18S ribosomal RNA gene, partial sequence; internal transcribed spacer 1, 5.8S ribosomal RNA gene, and internal transcribed spacer 2, complete sequence; and 28S ribosomal RNA gene, partial sequence	OTU_1040;size=13;	0	0	0	0	0	0	0	0	1	1	0	0	0	0	0	0	0	0	0	0	0	0	0	0	0	5	1	1	7	11	1	4	5	0	0	0	7	0	0	0	2	0	0	0	0	0	0	0
Rhodotorula sp. BF98 ITS region containing 18S rRNA gene, ITS1, 5.8S rRNA gene, ITS2 and 28S rRNA gene	OTU_856;size=24;	0	0	0	0	0	0	0	0	0	0	0	0	0	0	0	0	0	0	0	0	0	0	0	0	0	0	0	0	0	0	0	0	0	0	0	0	0	0	0	0	0	0	0	0	46	0	0	0
Ascosphaera apis strain 7405 18S ribosomal RNA gene, partial sequence; internal transcribed spacer 1, 5.8S ribosomal RNA gene, and internal transcribed spacer 2, complete sequence; and 28S ribosomal RNA gene, partial sequence >gi|308219086|gb|GQ867786.1| Ascosphaera apis strain 7406 18S ribosomal RNA gene, partial sequence; internal transcribed spacer 1, 5.8S ribosomal RNA gene, and internal tran…	OTU_1051;size=13;	2	0	0	0	0	0	0	2	2	1	0	1	2	0	0	0	6	0	0	0	8	3	0	0	2	0	0	1	0	4	0	2	1	0	0	4	0	0	0	0	0	4	0	0	0	0	0	0
Phomopsis sp. CLF-D genes for 18S rRNA, ITS1, 5.8S rRNA, ITS2, 28S rRNA, partial and complete sequence	OTU_865;size=24;	0	2	0	0	0	0	0	0	13	0	1	0	0	0	0	0	0	0	0	11	0	0	0	0	0	0	0	0	10	0	0	7	0	0	0	0	0	0	0	1	0	0	0	0	0	0	0	0
Paracoccidioides brasiliensis 28S ribosomal RNA gene, partial sequence; internal transcribed spacer 2, 5.8S ribosomal RNA gene, and internal transcribed spacer 1, complete sequence; and 18S ribosomal RNA gene, partial sequence	OTU_866;size=24;	0	0	1	0	0	0	0	0	2	0	1	0	0	3	0	0	3	0	14	1	3	0	0	0	0	5	0	0	1	0	0	0	0	11	0	0	0	0	0	0	0	0	0	0	0	0	0	0
Conidiobolus coronatus isolate STAFFS 15:008 internal transcribed spacer 1, partial sequence; 5.8S ribosomal RNA gene, complete sequence; and internal transcribed spacer 2, partial sequence	OTU_1564;size=4;	0	0	0	0	0	0	0	0	0	0	0	23	0	0	0	0	0	0	0	0	0	0	0	22	0	0	0	0	0	0	0	0	0	0	0	0	0	0	0	0	0	0	0	0	0	0	0	0
S.volvox mRNA for 18S ribosomal RNA	OTU_1097;size=11;	3	0	0	0	0	0	0	1	1	0	0	1	1	0	0	0	1	0	0	0	19	0	0	0	3	0	0	4	0	5	0	0	1	0	0	0	3	0	0	1	0	0	0	0	0	0	0	0
Amoebidium parasiticum 18S ribosomal RNA gene, partial sequence; internal transcribed spacer 1, 5.8S ribosomal RNA gene and internal transcribed spacer 2, complete sequence; and 28S ribosomal RNA gene, partial sequence	OTU_1344;size=6;	1	0	0	0	2	0	0	0	0	0	0	4	1	0	0	1	7	0	0	0	10	0	0	1	0	0	0	0	0	2	0	0	9	0	0	1	0	0	0	5	0	0	0	0	0	0	0	0
Scutellospora savannicola 18S rRNA gene (partial), ITS1, 5.8S rRNA gene, ITS2 and 28S rRNA gene (partial), isolate Att1455-2, clone pCK056-7	OTU_860;size=24;	0	1	0	1	0	2	0	4	3	0	1	0	0	1	8	1	2	0	0	0	0	15	0	1	2	1	0	0	0	0	0	1	0	0	0	0	0	0	0	0	0	0	0	0	0	0	0	0
Paraphaeosphaeria sporulosa genes for 18S rRNA, ITS1, 5.8S rRNA, ITS2, 28S rRNA, partial and complete sequence	OTU_1009;size=15;	0	0	7	0	0	3	2	0	8	3	0	0	3	1	0	0	0	0	0	1	0	0	12	0	0	0	0	0	0	0	0	0	0	0	0	0	0	0	0	0	0	4	0	0	0	0	0	0
#N/A	OTU_948;size=18;	0	0	2	0	5	2	0	0	0	5	1	0	2	0	0	0	2	5	0	0	3	6	2	0	0	1	2	0	0	1	0	0	1	0	2	0	0	0	1	0	0	0	0	0	0	0	1	0
Anurofeca sp. LAH-2003 18S ribosomal RNA gene, partial sequence; internal transcribed spacer 1, complete sequence; and 5.8S ribosomal RNA gene, partial sequence	OTU_1204;size=8;	0	0	1	0	4	0	0	0	0	5	6	0	2	0	6	0	0	8	0	7	0	0	0	0	0	0	0	0	0	5	0	0	0	0	0	0	0	0	0	0	0	0	0	0	0	0	0	0
Thaumatomonas coloniensis isolate MLTB12 18S ribosomal RNA gene, partial sequence; internal transcribed spacer 1, 5.8S ribosomal RNA gene, and internal transcribed spacer 2, complete sequence; and 28S ribosomal RNA gene, partial sequence	OTU_1354;size=6;	0	0	0	0	1	0	1	0	2	0	0	0	1	0	0	1	3	0	0	0	5	0	0	1	0	0	0	5	0	10	0	0	5	0	0	0	9	0	0	0	0	0	0	0	0	0	0	0
Glomus sp. W3349 18S rRNA gene (partial), ITS1, 5.8S rRNA gene, ITS2 and 28S rRNA gene (partial), clone pMK007-2	OTU_1036;size=13;	0	0	0	0	0	0	0	2	2	3	7	1	2	0	7	0	0	3	0	0	4	0	0	0	3	0	0	0	2	4	0	1	1	0	0	2	0	0	0	0	0	0	0	0	0	0	0	0
Corticiaceae sp. BB-2010 voucher BB68_308_Of_Pi_011106 (DNA600) 18S ribosomal RNA gene, partial sequence; internal transcribed spacer 1, 5.8S ribosomal RNA gene, and internal transcribed spacer 2, complete sequence; and 28S ribosomal RNA gene, partial sequence >gi|763826348|gb|KP731816.1| Uncultured Atheliaceae clone 484 18S ribosomal RNA gene, partial sequence; internal transcribed spacer 1, 5.8…	OTU_1208;size=8;	0	0	0	0	0	0	0	0	0	4	0	0	0	1	0	0	0	0	32	0	0	0	0	0	0	0	0	0	0	0	0	0	0	0	0	0	0	0	7	0	0	0	0	0	0	0	0	0
Helotiales sp. 38-14-1 18S ribosomal RNA gene, partial sequence; internal transcribed spacer 1 and 5.8S ribosomal RNA gene, complete sequence; and internal transcribed spacer 2, partial sequence	OTU_858;size=24;	1	0	0	0	0	0	0	0	0	10	0	0	0	0	0	0	0	0	0	0	0	6	0	0	12	0	0	0	0	0	0	0	0	0	0	0	0	0	14	0	0	0	0	0	0	0	0	0
Ascomycota sp. LM165 18S ribosomal RNA gene, partial sequence	OTU_886;size=22;	0	1	9	0	2	0	0	0	1	0	0	0	4	0	0	0	0	0	0	0	0	0	0	0	0	0	0	2	0	0	2	1	0	0	0	0	0	0	0	0	21	0	0	0	0	0	0	0
Holtermannia corniformis strain CBS 7676 18S ribosomal RNA gene, partial sequence; internal transcribed spacer 1, 5.8S ribosomal RNA gene, and internal transcribed spacer 2, complete sequence; and 28S ribosomal RNA gene, partial sequence >gi|294611183|gb|GU937753.1| Holtermannia corniformis strain CBS 7088 18S ribosomal RNA gene, partial sequence; internal transcribed spacer 1, 5.8S ribosomal RNA…	OTU_1049;size=13;	0	1	1	0	2	7	0	0	0	1	2	0	1	0	0	0	0	3	1	2	0	7	0	0	1	0	0	0	1	3	2	0	4	1	0	0	1	0	0	0	2	0	0	0	0	0	0	0
Eocercomonas echina strain IVY19 18S ribosomal RNA gene, partial sequence	OTU_993;size=15;	0	0	0	0	0	1	0	0	0	3	0	0	1	2	2	1	5	1	0	0	3	1	1	0	0	0	1	1	0	1	1	0	13	0	0	0	1	0	1	0	1	2	0	0	0	0	0	0
Thyronectria rhodochlora strain NP2 18S ribosomal RNA gene, partial sequence; internal transcribed spacer 1, 5.8S ribosomal RNA gene, and internal transcribed spacer 2, complete sequence; and 28S ribosomal RNA gene, partial sequence	OTU_887;size=22;	0	0	0	0	0	2	0	5	1	4	0	0	0	0	0	0	0	0	0	0	0	4	0	0	0	0	0	0	0	0	2	0	0	0	13	1	0	0	0	0	0	5	0	0	0	0	6	0
Zygomycete sp. olrim272 18S ribosomal RNA gene, partial sequence; internal transcribed spacer 1 and 5.8S ribosomal RNA gene, complete sequence; and internal transcribed spacer 2, partial sequence	OTU_1044;size=13;	0	0	0	0	0	0	0	0	0	0	0	0	0	0	0	0	0	0	0	0	43	0	0	0	0	0	0	0	0	0	0	0	0	0	0	0	0	0	0	0	0	0	0	0	0	0	0	0
Sphaerophorus globosus 18S ribosomal RNA gene, partial sequence; internal transcribed spacer 1, 5.8S ribosomal RNA gene, and internal transcribed spacer 2, complete sequence; and 28S ribosomal RNA gene, partial sequence	OTU_867;size=23;	0	0	0	0	0	0	0	0	0	0	0	0	0	0	0	0	0	0	0	0	0	0	0	0	0	0	0	0	0	0	0	0	0	0	0	0	0	0	0	0	0	0	0	2	41	0	0	0
Helotiales sp. 38-14-1 18S ribosomal RNA gene, partial sequence; internal transcribed spacer 1 and 5.8S ribosomal RNA gene, complete sequence; and internal transcribed spacer 2, partial sequence	OTU_1453;size=5;	0	0	0	0	0	0	0	0	0	0	0	0	0	0	0	0	0	0	0	0	0	0	0	0	0	0	0	0	0	0	0	0	0	0	0	0	0	0	0	0	0	0	0	0	43	0	0	0
Gigaspora margarita genomic DNA containing 18S rRNA gene, ITS1, 5.8S rRNA gene, ITS2 and 28S rRNA gene, strain BEG152, isolate spore 1, clone FI2_5_5	OTU_1109;size=11;	1	0	0	0	0	0	0	0	1	0	3	0	0	0	5	1	0	4	7	3	0	1	0	0	1	0	0	0	0	1	2	0	7	0	0	2	0	0	0	0	3	0	0	0	0	0	0	0
Trechispora farinacea 18S ribosomal RNA gene, partial sequence; internal transcribed spacer 1, 5.8S ribosomal RNA gene, and internal transcribed spacer 2, complete sequence; and 28S ribosomal RNA gene, partial sequence	OTU_955;size=17;	0	1	0	0	0	0	0	0	0	2	0	0	0	0	0	0	0	0	0	0	0	6	14	0	0	1	0	0	0	0	0	0	0	15	0	3	0	0	0	0	0	0	0	0	0	0	0	0
Olpidium bornovanus genes for 18S rRNA, ITS1, 5.8S rRNA, ITS2, 26S rRNA, partial and complete sequence, isolate: ICW >gi|379133507|dbj|AB628197.1| Olpidium bornovanus genes for 18S rRNA, ITS1, 5.8S rRNA, ITS2, 26S rRNA, partial and complete sequence, isolate: CCW	OTU_1002;size=15;	0	0	0	0	0	0	0	0	0	42	0	0	0	0	0	0	0	0	0	0	0	0	0	0	0	0	0	0	0	0	0	0	0	0	0	0	0	0	0	0	0	0	0	0	0	0	0	0
Xylaria sp. 70 JES 18S ribosomal RNA gene, partial sequence; internal transcribed spacer 1 and 5.8S ribosomal RNA gene, complete sequence; and internal transcribed spacer 2, partial sequence	OTU_946;size=18;	0	0	0	0	0	0	0	0	0	11	0	0	0	0	0	0	0	0	0	0	0	0	0	0	8	0	0	0	10	0	0	0	0	6	0	5	2	0	0	0	0	0	0	0	0	0	0	0
Chaetomium sp. 12 JAS-2013 18S ribosomal RNA gene, partial sequence; internal transcribed spacer 1, 5.8S ribosomal RNA gene, and internal transcribed spacer 2, complete sequence; and 28S ribosomal RNA gene, partial sequence	OTU_1042;size=13;	0	0	0	0	0	0	0	0	0	0	13	0	0	0	10	0	0	0	0	0	0	0	0	0	0	0	0	0	0	0	0	0	0	0	0	0	0	0	0	0	19	0	0	0	0	0	0	0
#N/A	OTU_801;size=30;	0	0	0	0	0	0	0	0	0	0	0	0	0	0	0	0	0	0	0	0	0	0	0	0	0	0	0	0	0	0	0	0	0	0	0	0	0	0	0	0	0	0	0	1	41	0	0	0
Paracercomonas sp. DB-0505-30 18S ribosomal RNA gene and internal transcribed spacer 1, partial sequence	OTU_1014;size=14;	1	0	0	0	0	2	0	0	5	4	0	0	0	0	0	0	4	0	0	7	0	0	0	0	6	0	0	0	0	1	0	3	3	0	0	1	4	0	0	0	0	0	0	0	0	0	0	0
Tomentellopsis submollis isolate FFP892 18S ribosomal RNA gene, internal transcribed spacer 1, 5.8S ribosomal RNA gene, internal transcribed spacer 2, and 28S ribosomal RNA gene, region	OTU_1102;size=11;	0	2	0	0	0	3	1	1	0	1	0	0	0	0	0	0	6	8	0	8	0	0	7	1	0	3	0	0	0	0	0	0	0	0	0	0	0	0	0	0	0	0	0	0	0	0	0	0
Sporidiobolales sp. LM439 18S ribosomal RNA gene, partial sequence	OTU_1108;size=11;	0	0	0	0	4	0	0	0	0	0	0	0	0	0	0	0	0	7	0	0	0	2	0	0	0	0	0	0	0	0	1	0	0	11	6	0	0	0	7	0	0	0	0	0	0	0	3	0
Dimorphiopsis brachystegiae strain CPC 22679 18S ribosomal RNA gene, partial sequence; internal transcribed spacer 1, 5.8S ribosomal RNA gene, and internal transcribed spacer 2, complete sequence; and 28S ribosomal RNA gene, partial sequence	OTU_1093;size=11;	0	0	0	0	0	0	0	0	1	0	0	0	7	0	0	0	0	0	0	2	4	0	27	0	0	0	0	0	0	0	0	0	0	0	0	0	0	0	0	0	0	0	0	0	0	0	0	0
Leohumicola minima strain DAOM 232587 18S ribosomal RNA gene, partial sequence; internal transcribed spacer 1, 5.8S ribosomal RNA gene, and internal transcribed spacer 2, complete sequence; and 28S ribosomal RNA gene, partial sequence	OTU_963;size=17;	0	0	0	0	0	0	0	0	0	0	0	0	0	0	0	0	0	0	0	0	0	0	0	0	0	0	0	0	0	0	0	0	0	0	0	0	0	0	0	0	0	0	0	0	41	0	0	0
Elsinoe sp. YPT-2014b culture-collection BRIP:54682 18S ribosomal RNA gene, partial sequence; internal transcribed spacer 1, 5.8S ribosomal RNA gene, and internal transcribed spacer 2, complete sequence; and 28S ribosomal RNA gene, partial sequence	OTU_930;size=19;	0	0	0	0	0	0	0	0	0	0	0	0	0	0	0	0	0	0	0	0	0	0	0	0	0	0	0	0	0	0	0	0	0	0	0	0	0	0	0	0	0	0	0	0	41	0	0	0
Paracercomonas sp. DB-1602-7 18S ribosomal RNA gene and internal transcribed spacer 1, partial sequence	OTU_980;size=16;	2	0	4	0	0	0	0	0	1	4	1	0	0	0	3	0	0	0	1	6	2	1	0	0	1	1	3	0	0	0	0	0	4	2	1	1	1	0	0	0	0	1	0	0	0	0	0	0
Rhodotorula sp. BF92 ITS region containing 18S rRNA gene, ITS1, 5.8S rRNA gene, ITS2 and 28S rRNA gene	OTU_999;size=15;	0	1	1	0	0	0	0	0	2	1	0	0	0	0	0	5	0	0	0	0	0	0	0	0	0	0	0	0	0	0	0	0	0	23	0	0	0	5	0	0	0	2	0	0	0	0	0	0
Psathyrella sp. 23 EL-2013 voucher LO369-06 internal transcribed spacer 1, partial sequence; 5.8S ribosomal RNA gene and internal transcribed spacer 2, complete sequence; and large subunit ribosomal RNA gene, partial sequence	OTU_1223;size=7;	0	0	4	0	3	0	0	1	0	1	2	4	1	0	0	0	0	0	0	0	0	0	0	0	6	6	0	0	0	3	0	0	0	0	0	0	3	0	0	4	0	2	0	0	0	0	0	0
Cenococcum geophilum isolate FFP826 18S ribosomal RNA gene, internal transcribed spacer 1, 5.8S ribosomal RNA gene, internal transcribed spacer 2, and 28S ribosomal RNA gene, region	OTU_968;size=17;	0	0	1	0	0	0	0	3	0	0	0	0	0	0	0	0	3	0	0	0	0	0	0	0	3	0	0	1	0	1	0	0	14	0	3	0	1	0	0	3	7	0	0	0	0	0	0	0
Classicula fluitans small subunit ribosomal RNA gene, partial sequence	OTU_958;size=17;	0	0	0	0	1	0	1	3	0	0	0	0	0	0	0	0	0	0	23	0	0	0	0	6	0	0	0	0	0	0	0	0	0	0	0	6	0	0	0	0	0	0	0	0	0	0	0	0
Neofabraea malicorticis strain CBS141.22 18S ribosomal RNA gene, partial sequence; internal transcribed spacer 1, 5.8S ribosomal RNA gene, and internal transcribed spacer 2, complete sequence; and 28S ribosomal RNA gene, partial sequence	OTU_1019;size=14;	0	0	0	0	3	1	0	2	0	0	0	0	0	0	0	0	0	0	0	0	0	11	0	0	0	0	0	0	0	0	0	0	0	0	0	0	0	0	15	8	0	0	0	0	0	0	0	0
Endogone lactiflua isolate AFTOL-ID 45 18S small subunit ribosomal RNA gene, partial sequence	OTU_892;size=22;	0	0	0	0	0	0	0	5	0	0	28	0	0	0	0	0	0	0	0	0	1	0	0	0	1	0	0	0	0	1	0	0	4	0	0	0	0	0	0	0	0	0	0	0	0	0	0	0
Mortierella sp. MS-6 isolate AFTOL-ID 42 18S ribosomal RNA gene, partial sequence	OTU_1054;size=13;	0	0	0	0	0	0	0	0	1	0	0	0	0	0	0	0	0	0	0	0	37	0	0	0	0	0	0	0	0	2	0	0	0	0	0	0	0	0	0	0	0	0	0	0	0	0	0	0
Botrytis cinerea B05.10 chromosome 4 sequence	OTU_1078;size=12;	0	0	0	0	0	0	0	0	0	0	0	0	0	0	0	0	0	0	0	0	0	0	0	0	0	0	0	0	0	0	0	0	0	0	0	0	0	0	0	0	0	0	22	18	0	0	0	0
Paracercomonas sp. DB-1602-28 18S ribosomal RNA gene and internal transcribed spacer 1, partial sequence	OTU_1062;size=12;	0	0	0	0	0	0	0	0	0	0	0	0	0	0	0	0	0	0	0	0	0	0	0	0	0	0	0	0	0	0	0	0	0	0	0	0	0	0	0	0	0	0	0	0	0	40	0	0
Glomus sp. SA437 partial 18S rRNA gene and partial ITS1, isolate SA437 >gi|210972043|emb|AM942495.1| Uncultured Glomus 18S rRNA gene (partial) and ITS1, clone SA437	OTU_913;size=20;	0	5	0	0	2	0	0	1	2	2	0	0	0	0	4	0	0	3	1	4	0	1	0	0	3	0	0	1	2	0	0	0	1	2	0	0	0	0	3	1	1	0	0	0	0	0	0	0
Claroideoglomus claroideum 18S rRNA gene (partial), ITS1, 5.8S rRNA gene, ITS2 and 28S rRNA gene (partial), isolate Att1063-3/SW210, clone pHS035-61	OTU_1164;size=9;	0	0	1	0	1	3	0	1	2	0	1	2	3	0	5	3	0	0	0	0	0	0	0	2	5	0	0	0	0	1	0	2	2	0	0	3	0	0	0	0	1	1	0	0	0	0	0	0
Sclerotinia homoeocarpa isolate PFH0904 18S ribosomal RNA gene, partial sequence; internal transcribed spacer 1, 5.8S ribosomal RNA gene, and internal transcribed spacer 2, complete sequence; and 28S ribosomal RNA gene, partial sequence	OTU_932;size=19;	0	0	0	0	1	0	3	0	0	5	0	0	0	1	0	0	0	14	0	0	9	0	0	0	0	0	3	0	0	0	3	0	0	0	0	0	0	0	0	0	0	0	0	0	0	0	0	0
Archaeospora sp. PODO7.3 18S ribosomal RNA gene, partial sequence	OTU_1119;size=10;	0	0	0	0	0	0	0	2	0	12	0	0	6	0	0	0	0	0	0	0	0	0	0	0	0	0	0	0	0	0	0	0	0	17	0	2	0	0	0	0	0	0	0	0	0	0	0	0
Glomeromycota sp. JB-2014d strain 187-2-2 clone 23 18S ribosomal RNA gene, partial sequence; internal transcribed spacer 1, 5.8S ribosomal RNA gene, and internal transcribed spacer 2, complete sequence; and 28S ribosomal RNA gene, partial sequence	OTU_936;size=18;	0	0	0	0	0	0	0	1	0	0	2	0	2	0	4	0	1	0	0	0	12	0	0	0	0	0	0	5	0	0	0	6	0	5	0	0	0	0	0	0	1	0	0	0	0	0	0	0
Fungal sp. Ana2 18S ribosomal RNA gene, partial sequence; internal transcribed spacer 1, complete sequence; and 5.8S ribosomal RNA gene, partial sequence	OTU_1349;size=6;	0	0	0	0	0	0	0	0	0	0	0	0	0	0	0	0	0	0	0	0	8	6	0	0	0	0	0	0	6	0	0	0	1	0	15	0	0	0	0	0	0	0	0	0	0	0	3	0
Glomus sp. 5016rc 18S ribosomal RNA gene, partial sequence; internal transcribed spacer 1 and 5.8S ribosomal RNA gene, complete sequence; and internal transcribed spacer 2, partial sequence	OTU_1170;size=9;	1	0	0	0	0	7	0	3	0	0	2	0	1	0	3	0	2	0	0	0	0	0	0	1	8	0	0	0	0	0	0	0	1	0	0	2	0	0	0	6	1	0	0	0	0	0	0	0
Ascomycete sp. VTT D-041026 18S rRNA gene (partial), ITS1, 5.8S rRNA gene, ITS2 and 28S rRNA gene (partial), isolate VTT D-041026	OTU_1076;size=12;	1	0	0	0	2	0	0	0	0	0	0	0	0	0	0	0	0	0	0	0	0	0	0	0	0	0	0	0	0	0	0	0	0	31	0	0	3	0	0	0	1	0	0	0	0	0	0	0
Exophiala sp. ROR-2011 strain CBS 120420 18S ribosomal RNA gene, partial sequence; internal transcribed spacer 1, 5.8S ribosomal RNA gene, and internal transcribed spacer 2, complete sequence; and 28S ribosomal RNA gene, partial sequence	OTU_956;size=17;	2	0	0	0	0	0	0	0	0	0	0	0	0	0	0	0	0	0	0	0	35	0	0	0	1	0	0	0	0	0	0	0	0	0	0	0	0	0	0	0	0	0	0	0	0	0	0	0
Oidiodendron griseum voucher UAMH 5971 internal transcribed spacer 1, partial sequence; 5.8S ribosomal RNA gene and internal transcribed spacer 2, complete sequence; and 28S ribosomal RNA gene, partial sequence	OTU_1089;size=11;	0	3	2	0	3	0	0	0	2	3	0	0	3	0	0	0	0	10	0	0	0	2	0	0	4	0	0	0	0	0	0	0	0	0	0	0	0	2	0	2	0	2	0	0	0	0	0	0
Glomus sp.8 ZHNL-2013h isolate C13_30 18S ribosomal RNA gene, partial sequence; internal transcribed spacer 1, 5.8S ribosomal RNA gene, and internal transcribed spacer 2, complete sequence; and 28S ribosomal RNA gene, partial sequence	OTU_1168;size=9;	0	1	0	0	0	0	0	0	0	0	0	0	0	1	16	1	7	0	0	0	0	0	0	0	0	0	0	2	0	2	1	0	1	0	0	1	0	0	0	0	5	0	0	0	0	0	0	0
Stachybotrys subsimplex strain ATCC32334 18S ribosomal RNA gene, partial sequence; internal transcribed spacer 1, 5.8S ribosomal RNA gene and internal transcribed spacer 2, complete sequence; and 28S ribosomal RNA gene, partial sequence	OTU_1271;size=7;	0	0	3	0	2	1	0	1	2	1	5	2	0	0	0	0	3	0	0	0	0	3	0	1	5	0	0	0	0	0	1	0	7	0	0	0	0	0	0	0	1	0	0	0	0	0	0	0
Paracercomonas sp. DB-1602-28 18S ribosomal RNA gene and internal transcribed spacer 1, partial sequence	OTU_979;size=16;	0	0	2	0	0	0	0	0	0	3	0	0	0	0	3	0	2	1	1	1	0	3	0	1	0	0	0	0	0	0	5	0	10	1	1	0	0	0	3	0	0	0	0	0	0	0	1	0
Glomus sp. W3349 18S rRNA gene (partial), ITS1, 5.8S rRNA gene, ITS2 and 28S rRNA gene (partial), clone pMK007-2	OTU_1355;size=6;	0	2	0	0	0	1	0	0	0	0	0	0	0	1	0	0	0	2	1	0	10	4	0	0	2	0	2	0	0	2	1	1	4	0	0	3	0	0	0	0	0	1	0	0	0	0	0	0
Lachnocladiaceae sp. LM164 18S ribosomal RNA gene, partial sequence	OTU_1481;size=4;	0	0	10	0	1	0	0	0	0	2	1	1	8	2	1	0	0	0	1	0	2	0	1	0	0	0	0	0	2	0	1	0	3	0	0	0	0	1	0	0	0	0	0	0	0	0	0	0
Trichosporon asahii strain PMM08-1100L isolate ISHAM-ITS_ID MITS2711 18S ribosomal RNA gene, partial sequence; internal transcribed spacer 1, 5.8S ribosomal RNA gene, and internal transcribed spacer 2, complete sequence; and 28S ribosomal RNA gene, partial sequence	OTU_1031;size=13;	0	0	2	0	0	0	1	0	0	3	2	0	0	0	1	2	0	4	1	3	6	0	1	0	2	1	0	0	1	2	1	0	0	0	1	0	0	0	0	0	1	2	0	0	0	0	0	0
Derxomyces linzhiensis strain AS 2.2668 18S ribosomal RNA gene, internal transcribed spacer 1, 5.8S ribosomal RNA gene, and internal transcribed spacer 2, complete sequence; and 26S ribosomal RNA gene, partial sequence	OTU_1066;size=12;	0	0	1	0	0	0	1	0	0	4	0	0	0	1	1	0	7	2	1	0	3	1	3	0	1	1	0	1	0	2	1	0	1	4	0	0	0	0	1	0	0	0	0	0	0	0	0	0
Candida sake 18S rRNA gene (partial), ITS1, 5.8S rRNA gene, ITS2 and 28S rRNA gene, strain CBS 159	OTU_1664;size=3;	0	0	1	0	0	0	0	0	0	0	0	0	2	0	0	0	19	0	0	0	10	0	0	0	0	0	0	0	3	0	0	0	0	0	0	0	2	0	0	0	0	0	0	0	0	0	0	0
Basidiobolus haptosporus small subunit ribosomal RNA gene, partial sequence	OTU_994;size=15;	0	0	0	0	0	1	1	0	0	10	0	0	0	0	0	0	0	6	13	3	0	0	0	0	0	0	1	0	0	0	0	0	0	0	0	2	0	0	0	0	0	0	0	0	0	0	0	0
Paracercomonas sp. xt159 18S ribosomal RNA gene, partial sequence	OTU_1144;size=10;	0	0	0	0	0	3	0	0	0	0	0	0	3	1	5	0	0	0	0	0	6	0	0	0	1	0	0	1	0	0	0	0	9	1	0	0	0	0	7	0	0	0	0	0	0	0	0	0
Pleosporales sp. 5 TMS-2011 voucher SC12d50p8-4 18S ribosomal RNA gene, partial sequence; internal transcribed spacer 1, 5.8S ribosomal RNA gene, and internal transcribed spacer 2, complete sequence; and 28S ribosomal RNA gene, partial sequence	OTU_1205;size=8;	0	0	0	0	0	0	0	0	0	4	1	0	0	0	0	0	0	0	0	0	0	0	0	0	22	0	0	0	0	0	0	0	0	0	0	0	0	0	10	0	0	0	0	0	0	0	0	0
Tapinella atrotomentosa strain Ta86 18S small subunit ribosomal RNA gene, partial sequence	OTU_1120;size=10;	0	0	0	0	0	0	0	0	0	0	13	0	0	0	0	0	0	0	0	0	0	0	0	0	0	0	0	0	0	0	0	0	0	24	0	0	0	0	0	0	0	0	0	0	0	0	0	0
Fungal sp. D9 18S ribosomal RNA gene, partial sequence; internal transcribed spacer 1, 5.8S ribosomal RNA gene, and internal transcribed spacer 2, complete sequence; and 28S ribosomal RNA gene, partial sequence	OTU_906;size=21;	0	0	0	0	0	0	0	0	0	0	0	0	0	0	0	0	0	0	0	0	0	0	0	0	0	0	0	0	0	0	0	0	0	0	0	0	36	1	0	0	0	0	0	0	0	0	0	0
Eurotium sp. BF106 ITS region containing 18S rRNA gene, ITS1, 5.8S rRNA gene, ITS2 and 28S rRNA gene	OTU_1158;size=9;	1	0	0	0	0	0	0	0	2	3	4	0	0	0	5	0	14	0	0	0	0	0	0	0	0	0	0	0	0	0	4	0	0	0	0	0	0	0	0	3	0	0	0	0	0	0	0	0
Paracercomonas sp. DB-0802-29 18S ribosomal RNA gene and internal transcribed spacer 1, partial sequence	OTU_840;size=26;	1	0	0	0	0	1	0	1	2	1	1	1	0	0	0	0	0	0	6	0	8	1	0	2	0	0	0	0	4	0	0	1	1	0	2	0	2	0	0	1	0	0	0	0	0	0	0	0
Cyphellophora laciniata strain CBS 190.61 18S ribosomal RNA gene, partial sequence; internal transcribed spacer 1, 5.8S ribosomal RNA gene, and internal transcribed spacer 2, complete sequence; and 28S ribosomal RNA gene, partial sequence	OTU_1182;size=8;	0	1	0	0	0	2	2	2	1	0	0	0	0	0	11	0	8	0	0	0	3	0	0	6	0	0	0	0	0	0	0	0	0	0	0	0	0	0	0	0	0	0	0	0	0	0	0	0
Archaeospora trappei 18S rRNA gene (partial), ITS1, 5.8S rRNA gene, ITS2 and 28S rRNA gene (partial), isolate Att178-3, clone pCK082-7	OTU_1011;size=15;	0	1	0	0	0	0	1	0	2	4	2	0	0	0	0	0	0	0	0	3	1	0	2	1	0	0	1	0	0	0	1	3	0	1	3	0	0	0	2	4	0	2	0	0	0	0	2	0
Glomus sp. 8 ZHNL-2013s 18S ribosomal RNA gene, partial sequence; internal transcribed spacer 1, 5.8S ribosomal RNA gene, and internal transcribed spacer 2, complete sequence; and 28S ribosomal RNA gene, partial sequence	OTU_1448;size=5;	0	0	2	0	0	0	0	0	1	2	0	0	0	1	0	3	0	0	0	0	9	0	0	0	10	0	0	0	0	0	0	0	2	0	0	3	0	0	0	3	0	0	0	0	0	0	0	0
Isaria farinosa strain STH3 28S-18S rRNA intergenic spacer, partial sequence; 18S ribosomal RNA gene, internal transcribed spacer 1, 5.8S ribosomal RNA gene, and internal transcribed spacer 2, complete sequence; and 28S ribosomal RNA gene, partial sequence	OTU_972;size=17;	0	0	4	0	0	0	0	0	0	8	0	0	0	1	0	0	0	0	0	0	0	0	0	0	0	0	0	0	0	0	0	0	0	18	0	0	4	1	0	0	0	0	0	0	0	0	0	0
Ramichloridium apiculatum strain CPC 12310 18S ribosomal RNA gene, internal transcribed spacer 1, 5.8S ribosomal RNA gene, internal transcribed spacer 2, and 28S ribosomal RNA gene, complete sequence	OTU_998;size=15;	0	0	0	0	0	0	0	1	15	0	0	0	0	0	0	0	0	6	0	0	0	0	0	7	0	0	0	0	0	0	1	0	0	0	0	0	0	0	0	0	6	0	0	0	0	0	0	0
Capnobotryella sp. MA 4674 partial 18S rRNA gene, ITS1 and partial 5.8S rRNA gene, strain MA 4674	OTU_974;size=17;	0	0	0	0	0	0	0	0	0	0	0	0	0	0	0	0	0	0	0	0	0	0	0	0	0	6	0	0	6	0	0	0	0	19	0	5	0	0	0	0	0	0	0	0	0	0	0	0
Lepista saeva voucher AH39129 18S ribosomal RNA gene, partial sequence; internal transcribed spacer 1, 5.8S ribosomal RNA gene, and internal transcribed spacer 2, complete sequence; and 28S ribosomal RNA gene, partial sequence	OTU_1306;size=6;	4	3	1	0	0	0	1	0	0	0	0	0	0	0	0	0	0	0	0	0	0	2	2	0	6	0	2	0	0	0	1	0	0	0	4	0	0	3	4	0	2	0	0	0	0	0	0	0
S.volvox mRNA for 18S ribosomal RNA	OTU_1357;size=6;	1	0	0	0	2	0	0	0	1	1	0	0	1	0	2	0	1	0	0	0	10	0	0	1	0	0	0	0	0	8	0	0	4	0	0	0	0	0	0	1	2	0	0	0	0	0	0	0
Amanita bisporigera intergenic spacer 2, partial sequence; 18S ribosomal RNA gene, internal transcribed spacer 1, 5.8S ribosomal RNA gene, internal transcribed spacer 2, and 28S ribosomal RNA gene, complete sequence; and intergenic spacer 1, partial sequence	OTU_1024;size=14;	1	1	5	0	0	0	0	2	0	0	0	0	0	0	0	0	0	0	0	0	0	0	0	0	0	0	0	0	0	0	0	10	0	0	0	5	0	1	10	0	0	0	0	0	0	0	0	0
Harpellomyces sp. PA-3-1d 18S ribosomal RNA gene, complete sequence	OTU_950;size=18;	0	1	0	0	0	2	0	2	0	3	1	0	0	0	3	1	0	0	15	0	0	0	0	0	4	2	0	0	0	0	0	0	1	0	0	0	0	0	0	0	0	0	0	0	0	0	0	0
Gigaspora margarita genomic DNA containing 18S rRNA gene, ITS1, 5.8S rRNA gene, ITS2 and 28S rRNA gene, strain BEG152, isolate spore 2, clone FI2_12_11	OTU_1510;size=4;	0	0	3	0	0	1	1	0	0	0	1	2	0	0	10	0	0	2	4	2	0	0	2	0	0	2	0	0	0	0	0	0	0	1	0	0	0	0	0	2	1	0	0	0	0	0	1	0
Cardioperla lobata 18S ribosomal RNA gene, partial sequence	OTU_1063;size=12;	0	0	1	0	0	3	0	1	5	0	0	0	0	0	0	0	0	1	0	5	0	0	0	3	9	0	0	0	0	0	5	0	0	0	1	0	0	0	0	0	0	0	0	0	0	0	1	0
Rhizophydium sp. JEL354 isolate AFTOL-ID 41 18S ribosomal RNA gene, partial sequence	OTU_1173;size=9;	0	0	2	0	0	0	0	1	0	0	3	0	0	2	2	0	0	0	0	0	0	0	0	0	0	0	0	1	0	2	0	0	0	5	0	0	0	0	0	0	0	0	0	0	0	17	0	0
Paecilomyces carneus genes for 18S rRNA, ITS1, 5.8S rRNA, ITS2, 28S rRNA, partial and complete sequence, strain: NBRC 31964	OTU_1057;size=12;	0	0	0	0	0	4	0	0	0	0	8	0	0	0	0	0	0	0	0	0	0	0	20	0	0	0	0	0	0	0	0	3	0	0	0	0	0	0	0	0	0	0	0	0	0	0	0	0
Lamproderma sp. SAPA:100012 genes for 18S rRNA, ITS1, 5.8S rRNA, ITS2, 28S rRNA, partial and complete sequence	OTU_1110;size=11;	2	0	1	0	0	0	2	0	0	0	0	0	0	0	0	0	1	1	1	1	5	1	0	3	1	0	0	0	5	1	2	2	2	0	0	1	0	0	0	0	0	2	0	0	0	0	0	0
Anurofeca sp. LAH-2003 18S ribosomal RNA gene, partial sequence; internal transcribed spacer 1, complete sequence; and 5.8S ribosomal RNA gene, partial sequence	OTU_1074;size=12;	1	0	3	0	0	2	1	0	0	1	4	0	0	1	0	0	0	2	0	0	3	0	0	1	0	0	0	0	1	0	0	0	10	2	0	0	1	0	0	0	0	1	0	0	0	0	0	0
Umbilicaria cylindrica country Ukraine 18S ribosomal RNA gene, partial sequence; internal transcribed spacer 1, 5.8S ribosomal RNA gene and internal transcribed spacer 2, complete sequence; and 26S ribosomal RNA gene, partial sequence	OTU_940;size=18;	0	1	2	0	0	0	0	0	0	2	0	0	0	0	11	0	0	0	0	0	0	8	0	0	0	0	0	0	0	0	0	0	5	0	0	0	2	0	3	0	0	0	0	0	0	0	0	0
Rozella allomycis 18S ribosomal RNA, partial sequence >gi|49066437|gb|AY635838.1| Rozella allomycis isolate AFTOL-ID 297 18S ribosomal RNA gene, partial sequence >gi|332002287|gb|HQ440100.1| Uncultured eukaryote clone BF4-84 18S ribosomal RNA gene, partial sequence	OTU_967;size=17;	0	1	1	0	0	0	0	0	1	0	0	0	0	0	0	0	1	4	1	5	5	0	0	0	0	1	0	0	6	0	2	0	1	3	0	2	0	0	0	0	0	0	0	0	0	0	0	0
Paracercomonas sp. DB-0802-29 18S ribosomal RNA gene and internal transcribed spacer 1, partial sequence	OTU_1071;size=12;	0	0	1	0	1	1	0	0	1	2	1	1	1	0	2	0	0	1	1	0	5	0	0	0	4	0	0	1	1	1	0	0	4	0	0	1	0	0	2	2	0	0	0	0	0	0	0	0
Rhizophagus intraradices genomic DNA containing 18S rRNA gene, ITS1, 5.8S rRNA gene, ITS2 and 28S rRNA gene, strain MUCL52327, clone pSC-Ri007	OTU_953;size=18;	0	0	0	0	0	1	0	0	0	0	0	0	0	0	0	0	0	0	0	0	0	0	0	0	0	0	3	0	16	0	0	6	8	0	0	0	0	0	0	0	0	0	0	0	0	0	0	0
Mucoromycotina sp. MIB 8355 voucher M.I. Bidartondo:8355 clone 1 internal transcribed spacer 1, partial sequence; 5.8S ribosomal RNA gene and internal transcribed spacer 2, complete sequence; and 28S ribosomal RNA gene, partial sequence	OTU_1336;size=6;	0	0	0	0	0	1	0	1	1	0	0	0	0	0	0	1	0	0	0	0	10	0	0	2	1	0	0	7	0	3	0	6	0	0	0	0	0	0	0	1	0	0	0	0	0	0	0	0
Myxotrichum sp. 20081189 18S ribosomal RNA gene, partial sequence; internal transcribed spacer 1, 5.8S ribosomal RNA gene, and internal transcribed spacer 2, complete sequence; and 28S ribosomal RNA gene, partial sequence	OTU_1060;size=12;	0	0	0	0	0	0	0	0	20	0	0	0	4	0	0	0	2	0	0	0	0	0	0	0	4	0	0	0	0	0	0	0	4	0	0	0	0	0	0	0	0	0	0	0	0	0	0	0
Glomus sp. PB genomic DNA containing 18S rRNA gene, ITS1, 5.8S rRNA gene, ITS2 and 28S rRNA gene, strain PB, clone pb1	OTU_1048;size=13;	0	0	0	0	0	0	0	0	1	0	0	0	1	1	0	0	0	1	0	0	20	0	0	2	0	1	0	0	0	0	3	0	0	0	0	0	0	0	0	4	0	0	0	0	0	0	0	0
Arthrobotrys arcuata strain CBS 174.89 18S small subunit ribosomal RNA gene, partial sequence; and internal transcribed spacer 1, 5.8S ribosomal RNA gene, and internal transcribed spacer 2, complete sequence	OTU_1160;size=9;	0	0	0	0	0	0	0	0	0	6	0	0	0	0	0	0	1	0	0	0	0	0	0	4	4	0	0	0	0	0	0	3	0	7	0	0	0	0	0	0	9	0	0	0	0	0	0	0
Thyronectria asturiensis strain MA3 18S ribosomal RNA gene, partial sequence; internal transcribed spacer 1, 5.8S ribosomal RNA gene, and internal transcribed spacer 2, complete sequence; and 28S ribosomal RNA gene, partial sequence	OTU_938;size=18;	0	0	0	0	0	0	0	0	0	0	8	0	0	0	0	0	0	0	0	0	0	0	0	0	0	0	0	0	0	0	0	0	15	0	0	0	0	0	0	11	0	0	0	0	0	0	0	0
Rhizophydium sp. JEL136 18S ribosomal RNA gene, partial sequence	OTU_966;size=17;	0	0	0	0	0	0	0	0	0	0	0	0	0	0	0	0	0	0	0	0	0	0	0	0	0	0	0	0	0	0	0	0	0	0	0	0	0	0	0	0	0	0	0	0	0	34	0	0
Paracercomonas sp. DB-1602-30 18S ribosomal RNA gene and internal transcribed spacer 1, partial sequence	OTU_982;size=16;	1	0	0	0	0	0	0	0	2	3	0	3	1	0	1	0	5	0	0	0	8	3	0	1	0	0	0	0	0	0	0	0	0	0	0	0	0	0	1	0	0	4	0	0	0	0	0	0
#N/A	OTU_1079;size=11;	0	1	1	0	0	0	0	0	2	3	2	0	0	1	3	0	2	3	0	0	0	0	1	1	2	0	0	0	3	0	0	0	1	0	5	0	0	0	2	0	0	0	0	0	0	0	0	0
Glomus clarum 18S rRNA gene (partial), ITS1, 5.8S rRNA gene, ITS2 and 28S rRNA gene (partial), clone C2_5_2	OTU_1053;size=13;	0	0	4	0	0	0	0	0	0	0	0	0	0	0	0	0	0	0	0	0	0	0	0	11	0	0	0	0	0	0	1	0	17	0	0	0	0	0	0	0	0	0	0	0	0	0	0	0
Glomus sp. 252_6_1 18S rRNA gene (partial), ITS1, 5.8S rRNA gene, ITS2 and 28S rRNA gene (partial), clone 252_6_1	OTU_1202;size=8;	0	0	1	0	0	2	0	2	0	3	0	2	0	0	4	1	2	0	0	0	0	0	0	3	1	1	0	0	0	0	1	4	2	0	2	0	0	0	0	0	0	0	0	0	0	0	2	0
Panaeolus foenisecii isolate T-790 18S ribosomal RNA gene, partial sequence; internal transcribed spacer 1, 5.8S ribosomal RNA gene, and internal transcribed spacer 2, complete sequence; and 28S ribosomal RNA gene, partial sequence	OTU_1138;size=10;	0	0	0	0	0	33	0	0	0	0	0	0	0	0	0	0	0	0	0	0	0	0	0	0	0	0	0	0	0	0	0	0	0	0	0	0	0	0	0	0	0	0	0	0	0	0	0	0
Passalurus ambiguus 18S ribosomal RNA gene, partial sequence; internal transcribed spacer 1, 5.8S ribosomal RNA gene, and internal transcribed spacer 2, complete sequence; and 28S ribosomal RNA gene, partial sequence	OTU_1184;size=8;	0	0	0	0	0	0	0	0	2	3	0	0	1	1	0	0	0	1	0	1	0	3	0	0	0	3	2	0	0	0	0	0	0	10	2	0	0	0	0	0	0	2	0	0	0	0	2	0
Bannoa hahajimensis genes for 18S rRNA, ITS1, 5.8S rRNA, ITS2, 26S rRNA, partial and complete sequence, strain:JCM 10336	OTU_983;size=16;	0	0	0	0	0	0	0	0	0	0	0	0	0	0	0	0	0	0	0	0	0	0	0	0	33	0	0	0	0	0	0	0	0	0	0	0	0	0	0	0	0	0	0	0	0	0	0	0
Myriodontium sp. 44736-32-02-01 18S ribosomal RNA gene, partial sequence; internal transcribed spacer 1 and 5.8S ribosomal RNA gene, complete sequence; and internal transcribed spacer 2, partial sequence	OTU_939;size=18;	2	0	0	0	1	0	1	0	0	7	0	0	0	0	6	0	0	0	0	0	0	0	0	4	8	3	0	0	0	0	0	0	0	0	0	0	0	0	0	0	0	0	0	0	0	0	0	0
Basidiobolus haptosporus small subunit ribosomal RNA gene, partial sequence	OTU_1532;size=4;	1	0	1	0	1	0	0	2	1	0	0	6	0	0	0	2	0	0	0	0	5	0	0	0	0	0	0	1	0	4	0	0	7	0	0	0	1	0	0	0	0	0	0	0	0	0	0	0
Zygomycete sp. AM-2008a isolate AF016 18S ribosomal RNA gene, partial sequence; internal transcribed spacer 1, 5.8S ribosomal RNA gene, and internal transcribed spacer 2, complete sequence; and 28S ribosomal RNA gene, partial sequence	OTU_1099;size=11;	0	4	2	0	0	0	2	0	3	0	0	6	0	0	0	7	0	0	0	0	0	0	0	0	0	0	0	4	0	0	0	0	0	0	0	0	4	0	0	0	0	0	0	0	0	0	0	0
Tolypocladium cylindrosporum genes for 18S rRNA, ITS1, 5.8S rRNA, ITS2, 28S rRNA, partial and complete sequence	OTU_1016;size=14;	0	1	0	0	1	0	1	0	0	0	0	0	0	0	0	0	0	0	0	0	0	0	0	0	0	0	0	0	0	0	0	0	0	14	0	0	0	0	0	0	15	0	0	0	0	0	0	0
Anurofeca sp. LAH-2003 18S ribosomal RNA gene, partial sequence; internal transcribed spacer 1, complete sequence; and 5.8S ribosomal RNA gene, partial sequence	OTU_1003;size=15;	0	0	5	0	0	2	0	3	0	2	6	0	0	2	0	0	0	0	10	0	0	0	0	0	0	0	2	0	0	0	0	0	0	0	0	0	0	0	0	0	0	0	0	0	0	0	0	0
Chaetosphaeria sp. TMS-2011 voucher MSbale50-40 18S ribosomal RNA gene, partial sequence; internal transcribed spacer 1, 5.8S ribosomal RNA gene, and internal transcribed spacer 2, complete sequence; and 28S ribosomal RNA gene, partial sequence	OTU_1047;size=13;	0	0	0	0	2	0	0	0	0	0	8	0	1	0	0	0	0	0	0	0	0	0	0	0	18	3	0	0	0	0	0	0	0	0	0	0	0	0	0	0	0	0	0	0	0	0	0	0
Basidioascus magus strain DAOM 241948 small subunit ribosomal RNA gene, partial sequence	OTU_1210;size=8;	0	0	0	0	1	0	1	1	2	0	1	0	0	1	3	2	0	0	0	0	0	0	0	6	10	0	0	4	0	0	0	0	0	0	0	0	0	0	0	0	0	0	0	0	0	0	0	0
Basidiobolus microsporus small subunit ribosomal RNA gene, partial sequence	OTU_1240;size=7;	0	0	0	0	1	0	1	0	2	0	0	1	1	0	0	0	4	0	0	0	0	0	0	5	1	0	0	1	0	4	0	0	9	0	0	0	0	0	0	2	0	0	0	0	0	0	0	0
Leohumicola minima strain DAOM 232587 18S ribosomal RNA gene, partial sequence; internal transcribed spacer 1, 5.8S ribosomal RNA gene, and internal transcribed spacer 2, complete sequence; and 28S ribosomal RNA gene, partial sequence	OTU_952;size=18;	0	0	0	0	0	1	0	0	0	0	0	0	0	5	0	0	0	0	0	0	0	0	0	26	0	0	0	0	0	0	0	0	0	0	0	0	0	0	0	0	0	0	0	0	0	0	0	0
Paracercomonas elongata strain IVY11 18S ribosomal RNA gene, partial sequence	OTU_2048;size=2;	0	0	0	0	0	0	0	0	0	0	0	0	0	0	2	0	0	3	0	0	1	0	0	0	0	0	7	0	0	0	4	0	0	0	0	0	0	0	15	0	0	0	0	0	0	0	0	0
Athelia sp. PDD 91624 18S ribosomal RNA gene, partial sequence; internal transcribed spacer 1, 5.8S ribosomal RNA gene, and internal transcribed spacer 2, complete sequence; and 28S ribosomal RNA gene, partial sequence	OTU_1046;size=13;	0	0	0	0	0	0	0	0	0	0	0	0	0	0	0	0	0	0	0	0	0	0	0	0	0	0	0	0	0	0	0	0	0	0	0	0	0	0	0	0	0	0	0	2	30	0	0	0
Zygomycete sp. AM-2008a isolate AF016 18S ribosomal RNA gene, partial sequence; internal transcribed spacer 1, 5.8S ribosomal RNA gene, and internal transcribed spacer 2, complete sequence; and 28S ribosomal RNA gene, partial sequence	OTU_1993;size=2;	1	2	1	0	0	1	0	1	3	2	2	0	0	0	4	1	1	2	0	0	3	0	1	0	0	0	0	0	0	1	1	0	1	0	0	0	0	1	0	2	0	0	0	0	0	0	0	0
Zygomycete sp. AM-2008a isolate 317_1 18S ribosomal RNA gene, partial sequence	OTU_1793;size=2;	0	0	2	0	1	2	0	3	5	0	1	0	0	0	3	1	1	0	0	1	0	4	0	0	0	0	0	0	0	1	0	1	1	1	0	0	0	0	2	0	1	0	0	0	0	0	0	0
Chrysosporium speluncarum 18S rRNA gene (partial), ITS1, 5.8S rRNA gene, ITS2 and 28S rRNA gene (partial), strain CCF 3760, ex type strain	OTU_1142;size=10;	0	0	1	0	3	0	0	2	0	0	0	2	0	0	0	0	0	0	0	0	0	0	0	0	0	3	0	0	0	9	0	0	10	0	0	0	0	0	0	1	0	0	0	0	0	0	0	0
Toxicocladosporium leucadendri strain CBS 131317 18S ribosomal RNA gene, partial sequence; internal transcribed spacer 1, 5.8S ribosomal RNA gene, and internal transcribed spacer 2, complete sequence; and 28S ribosomal RNA gene, partial sequence	OTU_1196;size=8;	0	0	2	0	2	0	0	0	0	0	0	3	0	0	0	0	0	4	0	0	0	0	0	0	0	3	3	0	0	5	4	0	5	0	0	0	0	0	0	0	0	0	0	0	0	0	0	0
Aureobasidium sp. 2 BRO-2013 18S ribosomal RNA gene, partial sequence; internal transcribed spacer 1, 5.8S ribosomal RNA gene, and internal transcribed spacer 2, complete sequence; and 28S ribosomal RNA gene, partial sequence	OTU_976;size=16;	0	0	0	0	4	0	0	4	0	2	0	0	0	0	0	0	0	9	0	0	0	0	0	0	0	0	0	0	0	0	0	0	0	7	0	5	0	0	0	0	0	0	0	0	0	0	0	0
Panus sp. MU-BCC no.9424 internal transcribed spacer 1, partial sequence; 5.8S ribosomal RNA gene and internal transcribed spacer 2, complete sequence; and 28S ribosomal RNA gene, partial sequence	OTU_1135;size=10;	0	0	0	0	2	0	0	0	3	0	0	1	0	0	0	2	1	0	0	0	9	0	0	3	0	0	0	4	0	1	0	0	4	0	0	0	1	0	0	0	0	0	0	0	0	0	0	0
Collembolispora barbata culture-collection CBS:115944 18S ribosomal RNA gene, partial sequence; internal transcribed spacer 1, 5.8S ribosomal RNA gene, and internal transcribed spacer 2, complete sequence; and 28S ribosomal RNA gene, partial sequence	OTU_1092;size=11;	0	0	0	0	0	3	0	0	0	0	0	0	0	0	0	0	2	0	0	0	14	0	0	0	0	0	0	6	0	0	0	0	0	0	4	0	0	0	0	0	0	0	0	0	0	0	2	0
Leohumicola sp. DAOM 230084 18S ribosomal RNA gene, partial sequence; internal transcribed spacer 1, 5.8S ribosomal RNA gene, and internal transcribed spacer 2, complete sequence; and 28S ribosomal RNA gene, partial sequence	OTU_1395;size=5;	0	0	0	0	0	0	3	1	0	0	7	0	0	0	9	0	0	0	0	0	0	0	0	0	0	0	0	0	0	0	0	0	0	0	0	0	0	0	0	0	0	11	0	0	0	0	0	0
Candida orthopsilosis strain JY 9 18S ribosomal RNA gene, partial sequence; internal transcribed spacer 1, 5.8S ribosomal RNA gene, and internal transcribed spacer 2, complete sequence; and 28S ribosomal RNA gene, partial sequence	OTU_1262;size=7;	0	2	0	0	0	0	0	0	0	3	2	0	3	0	0	0	0	0	0	0	0	0	0	0	0	5	0	2	0	4	0	0	3	0	0	0	0	0	4	0	0	2	0	0	0	0	0	0
Aureobasidium proteae strain CPC 2825 18S ribosomal RNA gene, partial sequence; internal transcribed spacer 1, 5.8S ribosomal RNA gene, and internal transcribed spacer 2, complete sequence; and 28S ribosomal RNA gene, partial sequence	OTU_1122;size=10;	0	1	0	0	0	0	0	0	0	0	0	0	0	0	0	0	0	0	0	0	0	0	0	0	0	0	0	0	0	0	0	0	0	29	0	0	0	0	0	0	0	0	0	0	0	0	0	0
Cordyceps confragosa genes for 18S ribosomal RNA, internal transcribed spacer 1, 5.8S ribosomal RNA, internal transcribed spacer 2, 28S ribosomal RNA, partial and complete sequence	OTU_1013;size=14;	0	1	0	0	0	0	0	0	0	0	1	0	0	2	0	0	0	0	0	0	0	0	0	0	1	0	0	0	0	0	0	0	0	22	0	3	0	0	0	0	0	0	0	0	0	0	0	0
Monascella botryosa 5.8S rRNA gene and internal transcribed spacers 1 and 2 (ITS1, ITS2), strain CBS 233.85	OTU_1157;size=9;	0	1	0	0	0	0	1	0	0	0	2	0	0	0	0	0	0	11	0	0	0	0	6	0	0	0	0	0	0	0	0	0	0	0	0	9	0	0	0	0	0	0	0	0	0	0	0	0
Phyllachoraceae sp. LM508 18S ribosomal RNA gene, partial sequence	OTU_1242;size=7;	0	1	0	0	0	0	0	0	0	1	0	0	0	0	14	0	0	0	1	0	0	0	0	0	0	3	0	0	0	0	0	0	0	7	0	0	0	3	0	0	0	0	0	0	0	0	0	0
Trichosporon asahii strain PMM08-1100L isolate ISHAM-ITS_ID MITS2711 18S ribosomal RNA gene, partial sequence; internal transcribed spacer 1, 5.8S ribosomal RNA gene, and internal transcribed spacer 2, complete sequence; and 28S ribosomal RNA gene, partial sequence	OTU_1380;size=5;	0	0	1	0	0	1	2	0	2	0	1	0	0	0	0	0	1	3	1	0	5	0	1	0	0	0	0	0	3	0	2	1	0	0	2	1	0	0	1	0	1	1	0	0	0	0	0	0
Bacillus niacini strain Y2S4 16S ribosomal RNA gene, partial sequence	OTU_2199;size=2;	0	0	2	0	2	0	2	0	0	2	9	0	0	0	0	0	0	0	0	0	0	0	1	0	0	1	1	0	0	0	0	1	1	1	0	0	0	0	1	0	0	0	4	0	0	0	2	0
Thaumatomonas coloniensis isolate MLTB12 18S ribosomal RNA gene, partial sequence; internal transcribed spacer 1, 5.8S ribosomal RNA gene, and internal transcribed spacer 2, complete sequence; and 28S ribosomal RNA gene, partial sequence	OTU_1430;size=5;	0	0	1	0	0	0	1	0	0	2	2	0	0	0	0	0	1	2	0	1	0	3	0	0	0	4	0	1	1	3	0	0	1	0	1	0	0	0	2	1	1	2	0	0	0	0	0	0
Hypocreales sp. GMG_C1 18S ribosomal RNA gene, partial sequence; internal transcribed spacer 1 and 5.8S ribosomal RNA gene, complete sequence; and internal transcribed spacer 2, partial sequence	OTU_1027;size=13;	0	0	0	0	2	4	0	0	0	0	0	0	0	0	0	0	6	0	0	0	0	0	0	0	0	0	0	0	18	0	0	0	0	0	0	0	0	0	0	0	0	0	0	0	0	0	0	0
Anurofeca sp. LAH-2003 18S ribosomal RNA gene, partial sequence; internal transcribed spacer 1, complete sequence; and 5.8S ribosomal RNA gene, partial sequence	OTU_1134;size=10;	0	0	0	0	0	2	0	0	0	7	0	0	0	0	0	0	0	0	0	0	9	0	0	0	0	0	0	0	0	3	0	0	1	2	0	0	2	0	0	4	0	0	0	0	0	0	0	0
Penicillium sp. CLF-S genes for 18S rRNA, ITS1, 5.8S rRNA, ITS2, 28S rRNA, partial and complete sequence	OTU_922;size=20;	0	0	0	0	0	0	0	0	0	4	0	0	0	0	0	0	0	0	0	4	2	1	0	0	0	1	0	0	5	0	1	0	0	1	0	0	0	0	8	0	0	3	0	0	0	0	0	0
Suillus brevipes voucher SMI330 18S ribosomal RNA gene, partial sequence; internal transcribed spacer 1, 5.8S ribosomal RNA gene, and internal transcribed spacer 2, complete sequence; and 28S ribosomal RNA gene, partial sequence	OTU_1068;size=12;	0	0	0	0	0	0	0	0	0	4	0	0	0	0	5	0	0	0	0	10	1	0	0	0	0	0	0	0	0	0	0	0	0	0	9	0	0	0	0	0	0	0	0	0	0	0	1	0
Boletus reticulatus genes for 18S rRNA, ITS1, 5.8S rRNA, ITS2, 28S rRNA, partial and complete sequence, specimen_voucher: TNS:F55588	OTU_1035;size=13;	0	0	0	0	0	0	0	0	0	0	0	0	0	0	0	0	1	0	0	0	17	0	0	0	0	0	0	0	0	0	0	0	0	0	9	0	0	1	0	0	0	0	0	0	0	0	2	0
Chlorophyllum brunneum isolate ecv2784 internal transcribed spacer 1, partial sequence; 5.8S ribosomal RNA gene, complete sequence; and internal transcribed spacer 2, partial sequence	OTU_1162;size=9;	0	0	0	0	0	0	0	0	0	0	0	0	0	0	0	0	0	0	23	5	0	0	0	0	0	0	0	0	0	0	0	0	0	2	0	0	0	0	0	0	0	0	0	0	0	0	0	0
Fungal sp. AB2 AR-2014 18S ribosomal RNA gene, partial sequence; internal transcribed spacer 1, 5.8S ribosomal RNA gene, and internal transcribed spacer 2, complete sequence; and 28S ribosomal RNA gene, partial sequence	OTU_1041;size=13;	0	0	0	0	0	0	0	0	0	0	0	0	0	0	0	0	0	0	0	0	0	0	0	0	0	4	0	0	0	0	0	0	0	26	0	0	0	0	0	0	0	0	0	0	0	0	0	0
Rhodotorula sp. BF98 ITS region containing 18S rRNA gene, ITS1, 5.8S rRNA gene, ITS2 and 28S rRNA gene	OTU_1230;size=7;	2	0	0	0	0	0	0	2	0	0	0	0	0	0	0	0	0	0	0	0	0	0	0	12	9	0	0	0	0	0	0	0	0	0	0	0	2	0	0	2	0	0	0	0	0	0	0	0
Claviceps purpurea small subunit ribosomal RNA gene, internal transcribed spacer 1 and 5.8S ribosomal RNA gene, complete sequence; and internal transcribed spacer 2, partial sequence	OTU_1001;size=15;	0	0	3	0	0	0	0	0	0	0	0	0	2	0	0	0	0	0	15	0	0	1	0	0	0	0	0	0	0	0	0	0	0	0	0	0	2	0	0	0	0	6	0	0	0	0	0	0
Volutella colletotrichoides 18S rRNA gene, 5.8S rRNA gene, 28S rRNA gene (partial), internal transcribed spacer 1 (ITS1) and internal transcribed spacer 2 (ITS2), strain BBA 71246	OTU_1029;size=13;	0	0	5	0	0	0	0	2	5	16	1	0	0	0	0	0	0	0	0	0	0	0	0	0	0	0	0	0	0	0	0	0	0	0	0	0	0	0	0	0	0	0	0	0	0	0	0	0
Paracercomonas sp. DB-0802-29 18S ribosomal RNA gene and internal transcribed spacer 1, partial sequence	OTU_1155;size=9;	0	0	2	0	2	0	0	2	0	0	0	0	0	0	8	0	0	0	0	4	1	4	1	0	0	2	0	0	0	0	0	0	0	1	0	0	0	0	2	0	0	0	0	0	0	0	0	0
Fungal sp. GMG_PPb1 18S ribosomal RNA gene, partial sequence; internal transcribed spacer 1, 5.8S ribosomal RNA gene, and internal transcribed spacer 2, complete sequence; and 28S ribosomal RNA gene, partial sequence	OTU_2237;size=2;	0	0	0	2	2	0	3	7	6	0	0	0	0	0	0	0	0	0	0	0	0	0	0	0	0	0	0	0	0	0	0	0	0	0	0	0	0	8	0	0	0	1	0	0	0	0	0	0
Paracercomonas sp. DB-0802-29 18S ribosomal RNA gene and internal transcribed spacer 1, partial sequence	OTU_1061;size=12;	0	0	0	0	1	2	0	0	0	3	0	0	0	0	0	0	0	0	0	0	8	1	0	0	0	0	0	2	0	1	0	2	3	1	1	0	0	0	3	0	0	1	0	0	0	0	0	0
Septoriella phragmitis strain CPC 24118 18S ribosomal RNA gene, partial sequence; internal transcribed spacer 1, 5.8S ribosomal RNA gene, and internal transcribed spacer 2, complete sequence; and 28S ribosomal RNA gene, partial sequence	OTU_1112;size=10;	0	0	0	0	1	0	0	0	0	7	0	0	0	0	0	0	0	0	0	0	21	0	0	0	0	0	0	0	0	0	0	0	0	0	0	0	0	0	0	0	0	0	0	0	0	0	0	0
Mortierella globalpina isolate D3_22 18S ribosomal RNA gene, partial sequence; internal transcribed spacer 1, 5.8S ribosomal RNA gene, and internal transcribed spacer 2, complete sequence; and 28S ribosomal RNA gene, partial sequence	OTU_1083;size=11;	0	0	0	0	0	2	0	0	0	0	0	1	0	3	0	2	0	0	0	0	0	0	0	1	4	2	0	0	0	3	1	0	0	7	0	3	0	0	0	0	0	0	0	0	0	0	0	0
Septoriella phragmitis strain CPC 24118 18S ribosomal RNA gene, partial sequence; internal transcribed spacer 1, 5.8S ribosomal RNA gene, and internal transcribed spacer 2, complete sequence; and 28S ribosomal RNA gene, partial sequence	OTU_2258;size=2;	0	0	0	0	0	0	0	0	0	0	0	0	0	1	0	6	0	0	0	0	7	0	0	0	0	0	0	0	11	0	0	0	0	0	0	0	0	0	0	0	0	4	0	0	0	0	0	0
Xanthophyllomyces dendrorhous genome assembly Xden1, scaffold Scaffold_51	OTU_2026;size=2;	0	0	0	0	0	0	0	0	0	0	0	0	0	0	0	0	0	0	0	0	0	0	0	0	0	0	0	0	0	0	0	0	0	0	0	0	3	0	1	1	2	3	2	0	7	4	2	4
Rhinocladiella sp. 01001b 18S ribosomal RNA gene, partial sequence; internal transcribed spacer 1, 5.8S ribosomal RNA gene, and internal transcribed spacer 2, complete sequence; and 28S ribosomal RNA gene, partial sequence	OTU_1037;size=13;	0	0	0	0	0	0	0	0	0	0	0	0	0	0	0	0	0	0	0	0	0	0	0	0	0	0	0	0	0	0	0	0	0	0	0	0	0	0	0	0	0	0	0	0	0	0	29	0
Pezizaceae sp. F13 18S ribosomal RNA gene, partial sequence; internal transcribed spacer 1, 5.8S ribosomal RNA gene, and internal transcribed spacer 2, complete sequence; and 28S ribosomal RNA gene, partial sequence	OTU_987;size=16;	0	3	0	0	0	0	0	0	0	0	0	3	0	0	0	2	0	0	0	3	0	0	0	0	12	0	0	0	5	0	0	0	0	0	0	0	0	0	0	0	0	0	0	0	0	0	0	0
Cortinarius sp. 11 RT-2012 isolate FFP536 18S ribosomal RNA gene, internal transcribed spacer 1, 5.8S ribosomal RNA gene, internal transcribed spacer 2, and 28S ribosomal RNA gene, region	OTU_1290;size=6;	0	2	8	0	0	0	0	0	1	7	0	0	0	0	0	0	1	4	0	3	0	2	0	0	0	0	0	0	0	0	0	0	0	0	0	0	0	0	0	0	0	0	0	0	0	0	0	0
Erythrobasidium clade sp. LM543 18S ribosomal RNA gene, partial sequence	OTU_1111;size=10;	0	0	27	0	0	0	0	0	0	1	0	0	0	0	0	0	0	0	0	0	0	0	0	0	0	0	0	0	0	0	0	0	0	0	0	0	0	0	0	0	0	0	0	0	0	0	0	0
Ascomycete sp. VTT D-041026 18S rRNA gene (partial), ITS1, 5.8S rRNA gene, ITS2 and 28S rRNA gene (partial), isolate VTT D-041026	OTU_1067;size=12;	0	0	0	0	2	0	0	4	0	0	0	0	0	0	0	3	0	0	0	0	0	0	0	0	0	0	0	19	0	0	0	0	0	0	0	0	0	0	0	0	0	0	0	0	0	0	0	0
Monosiga ovata 18S ribosomal RNA gene, partial sequence	OTU_1069;size=12;	0	0	0	0	0	1	0	0	0	1	0	0	3	0	0	0	0	5	0	0	0	0	0	0	0	0	0	0	0	7	0	0	2	7	0	0	0	2	0	0	0	0	0	0	0	0	0	0
Arthrobotrys arcuata strain CBS 174.89 18S small subunit ribosomal RNA gene, partial sequence; and internal transcribed spacer 1, 5.8S ribosomal RNA gene, and internal transcribed spacer 2, complete sequence	OTU_1218;size=7;	0	0	0	0	0	0	0	4	0	0	0	0	0	0	0	0	0	0	0	0	0	0	18	0	0	0	0	0	0	0	0	0	0	0	0	6	0	0	0	0	0	0	0	0	0	0	0	0
Rhizophagus irregularis 18S rRNA gene (partial), ITS1, 5.8S rRNA gene, ITS2 and 28S rRNA gene (partial), isolate from Poland (trap culture), clone pMK108-5	OTU_2161;size=2;	0	0	0	0	0	0	0	0	12	0	0	0	1	0	0	1	2	12	0	0	0	0	0	0	0	0	0	0	0	0	0	0	0	0	0	0	0	0	0	0	0	0	0	0	0	0	0	0
Polyporales sp. 1 SR-2012 strain 279 18S ribosomal RNA gene, partial sequence; internal transcribed spacer 1, 5.8S ribosomal RNA gene, and internal transcribed spacer 2, complete sequence; and 28S ribosomal RNA gene, partial sequence	OTU_1406;size=5;	0	0	0	0	0	0	0	0	0	0	2	0	1	0	0	0	0	0	0	0	7	3	0	0	0	0	2	2	0	0	0	0	0	0	6	0	2	0	3	0	0	0	0	0	0	0	0	0
Malassezia globosa strain 146.1 18S ribosomal RNA gene, partial sequence; internal transcribed spacer 1, 5.8S ribosomal RNA gene, and internal transcribed spacer 2, complete sequence; and 28S ribosomal RNA gene, partial sequence	OTU_1028;size=13;	0	0	0	0	0	0	0	0	0	0	0	0	0	1	0	0	0	0	7	1	0	0	0	0	0	0	0	0	0	0	0	0	0	0	0	0	0	1	0	0	0	0	0	1	17	0	0	0
Zygomycete sp. AM-2008a isolate AF016 18S ribosomal RNA gene, partial sequence; internal transcribed spacer 1, 5.8S ribosomal RNA gene, and internal transcribed spacer 2, complete sequence; and 28S ribosomal RNA gene, partial sequence	OTU_1004;size=15;	0	0	0	0	0	0	0	0	0	0	0	0	0	0	0	0	0	0	0	0	0	0	0	0	0	8	0	0	0	20	0	0	0	0	0	0	0	0	0	0	0	0	0	0	0	0	0	0
Sporacetigenium mesophilum strain ZLJ115 16S ribosomal RNA gene, complete sequence >gi|50843973|gb|AY682207.1| Sporacetigenium mesophilum strain ZLJ115 16S ribosomal RNA gene, partial sequence	OTU_1688;size=3;	3	1	0	0	3	0	2	2	0	4	5	0	0	0	0	0	0	0	2	0	0	0	0	0	0	0	0	0	0	0	1	1	0	0	0	0	0	0	0	0	0	0	0	1	0	0	2	0
Polyporales sp. 4 SR-2012 strain 523 18S ribosomal RNA gene, partial sequence; internal transcribed spacer 1, 5.8S ribosomal RNA gene, and internal transcribed spacer 2, complete sequence; and 28S ribosomal RNA gene, partial sequence	OTU_1437;size=5;	1	0	0	0	0	0	0	0	0	1	0	0	0	0	12	5	0	0	0	0	0	0	0	0	5	0	3	0	0	0	0	0	0	0	0	0	0	0	0	0	0	0	0	0	0	0	0	0
Ramicandelaber sp. HMH-2010b strain WYMS0401 18S ribosomal RNA gene, partial sequence; internal transcribed spacer 1, 5.8S ribosomal RNA gene, and internal transcribed spacer 2, complete sequence; and 28S ribosomal RNA gene, partial sequence	OTU_1189;size=8;	0	0	9	0	0	0	0	0	0	1	0	0	0	2	0	0	0	2	0	0	5	0	0	0	0	0	1	0	3	0	1	3	0	0	0	0	0	0	0	0	0	0	0	0	0	0	0	0
Aphanoascus terreus genes for small subunit rRNA, ITS1, 5.8S rRNA, ITS2 and large subunit rRNA, partial and complete sequence, strain: IFM 59061	OTU_1507;size=4;	0	0	3	0	0	2	0	0	3	3	0	0	1	0	2	1	1	0	0	0	1	0	0	2	2	0	0	0	0	0	0	0	1	1	2	0	2	0	0	0	0	0	0	0	0	0	0	0
Haptocillium balanoides 18S ribosomal RNA gene, partial sequence; internal transcribed spacer 1, 5.8S ribosomal RNA gene, and internal transcribed spacer 2, complete sequence; and 28S ribosomal RNA gene, partial sequence	OTU_1143;size=10;	0	0	2	0	0	2	0	0	1	0	1	0	1	0	0	0	0	0	0	0	0	5	0	0	0	0	0	0	0	0	0	0	0	0	2	10	2	0	1	0	0	0	0	0	0	0	0	0
Fungal sp. KRP100 internal transcribed spacer 1, partial sequence; 5.8S ribosomal RNA gene, complete sequence; and internal transcribed spacer 2, partial sequence	OTU_1038;size=13;	0	0	3	0	0	0	0	0	3	0	1	0	2	0	0	0	0	0	0	0	0	0	0	0	0	4	0	0	8	0	2	0	0	0	0	4	0	0	0	0	0	0	0	0	0	0	0	0
Leptodiscella sp. FMR 10885 18S rRNA gene (partial), ITS1, 5.8S rRNA gene, ITS2 and 28S rRNA gene (partial), strain FMR 10885	OTU_1141;size=10;	0	0	1	0	0	1	0	0	3	0	0	0	0	0	0	0	0	0	0	0	0	0	0	0	0	0	1	0	0	0	0	4	0	6	0	0	0	0	0	7	4	0	0	0	0	0	0	0
Anurofeca sp. LAH-2003 18S ribosomal RNA gene, partial sequence; internal transcribed spacer 1, complete sequence; and 5.8S ribosomal RNA gene, partial sequence	OTU_1594;size=3;	0	0	2	0	0	0	0	0	0	3	0	0	0	0	0	0	1	0	0	10	0	0	0	0	0	0	0	1	0	0	0	0	0	0	5	0	0	0	2	1	0	0	0	0	0	0	2	0
Rhizoctonia sp. AG-A gene for 18S ribosomal RNA	OTU_1185;size=8;	0	0	0	0	1	0	0	2	0	3	0	0	0	0	0	0	0	0	0	0	0	20	0	0	0	0	0	0	0	0	1	0	0	0	0	0	0	0	0	0	0	0	0	0	0	0	0	0
Anurofeca sp. LAH-2003 18S ribosomal RNA gene, partial sequence; internal transcribed spacer 1, complete sequence; and 5.8S ribosomal RNA gene, partial sequence	OTU_1123;size=10;	0	0	0	0	0	0	0	3	0	1	1	0	0	0	0	0	0	0	0	0	0	0	0	0	0	0	0	0	0	0	0	4	0	0	11	0	0	0	0	4	0	0	0	0	0	0	3	0
Rhizoctonia butinii isolate 11026 18S ribosomal RNA gene, partial sequence; internal transcribed spacer 1, 5.8S ribosomal RNA gene, and internal transcribed spacer 2, complete sequence; and 28S ribosomal RNA gene, partial sequence	OTU_1557;size=4;	0	0	0	0	0	0	0	0	1	0	0	0	0	2	13	0	0	1	0	0	1	6	0	0	0	0	0	0	0	0	0	0	0	1	0	0	0	0	0	0	0	0	0	0	0	0	2	0
Rhodotorula sp. BF92 ITS region containing 18S rRNA gene, ITS1, 5.8S rRNA gene, ITS2 and 28S rRNA gene	OTU_1064;size=12;	0	0	0	0	0	0	0	0	2	0	0	0	0	0	7	0	0	0	0	0	0	0	5	0	0	0	1	0	4	0	0	0	0	8	0	0	0	0	0	0	0	0	0	0	0	0	0	0
S.volvox mRNA for 18S ribosomal RNA	OTU_1149;size=9;	0	0	0	0	0	0	0	0	0	2	0	0	0	0	3	0	2	0	0	0	4	0	0	1	0	1	0	3	0	8	0	0	2	0	1	0	0	0	0	0	0	0	0	0	0	0	0	0
Corymbiglomus corymbiforme isolate 100-2 18S ribosomal RNA gene, partial sequence; internal transcribed spacer 1, 5.8S ribosomal RNA gene, and internal transcribed spacer 2, complete sequence; and 28S ribosomal RNA gene, partial sequence	OTU_943;size=18;	0	0	0	0	0	0	0	0	0	0	0	0	0	0	8	0	4	0	0	0	0	0	0	0	0	0	0	0	0	0	0	0	7	8	0	0	0	0	0	0	0	0	0	0	0	0	0	0
Ramophialophora humicola 18S rRNA gene (partial), 5.8S rRNA gene, 28S rRNA gene (partial), ITS1 and ITS2, strain FMR 9523	OTU_1177;size=9;	0	0	0	0	0	0	0	0	0	0	0	0	0	0	0	0	0	13	0	0	0	0	0	0	0	0	0	0	0	0	0	0	0	0	0	0	14	0	0	0	0	0	0	0	0	0	0	0
Cryptococcus tephrensis strain CBS 8935 18S ribosomal RNA gene, partial sequence; internal transcribed spacer 1, 5.8S ribosomal RNA gene, and internal transcribed spacer 2, complete sequence; and 26S ribosomal RNA gene, partial sequence	OTU_1377;size=5;	2	1	2	0	0	0	0	0	1	0	0	1	0	0	0	0	0	1	0	0	4	0	0	0	0	2	0	1	0	0	0	0	1	1	6	1	0	0	0	0	0	0	0	0	0	0	2	0
Pseudorobillarda phragmitis isolate IA10 18S ribosomal RNA gene, partial sequence; internal transcribed spacer 1, 5.8S ribosomal RNA gene, and internal transcribed spacer 2, complete sequence; and 28S ribosomal RNA gene, partial sequence	OTU_1255;size=7;	0	1	0	0	1	0	0	0	0	2	0	0	18	1	0	2	0	0	0	0	0	0	0	0	0	0	0	0	0	0	0	0	0	0	0	0	1	0	0	0	0	0	0	0	0	0	0	0
Scutellinia scutellata isolate AFTOL-ID 62 internal transcribed spacer 1, partial sequence; 5.8S ribosomal RNA gene, complete sequence; and internal transcribed spacer 2, partial sequence	OTU_1025;size=14;	0	0	0	0	2	0	0	0	0	0	0	0	0	0	0	0	0	0	0	0	0	0	24	0	0	0	0	0	0	0	0	0	0	0	0	0	0	0	0	0	0	0	0	0	0	0	0	0
S.volvox mRNA for 18S ribosomal RNA	OTU_1310;size=6;	0	0	0	0	1	0	0	0	1	0	1	0	0	0	3	0	0	0	0	0	0	0	0	0	0	6	0	0	0	1	0	0	1	2	3	0	1	0	0	0	0	0	0	0	0	0	6	0
Ascomycete sp. VTT D-041031 18S rRNA gene (partial), ITS1, 5.8S rRNA gene, ITS2 and 28S rRNA gene (partial), isolate VTT D-041031	OTU_961;size=17;	0	0	0	0	0	3	0	0	0	3	0	0	0	0	0	0	0	0	0	0	0	0	0	0	0	0	0	0	0	0	6	0	0	14	0	0	0	0	0	0	0	0	0	0	0	0	0	0
Cortinarius sp. 5 RT-2012 isolate FFP544 18S ribosomal RNA gene, internal transcribed spacer 1, 5.8S ribosomal RNA gene, internal transcribed spacer 2, and 28S ribosomal RNA gene, region	OTU_1258;size=7;	0	0	0	0	0	0	2	0	0	0	0	0	0	0	0	0	0	0	0	0	0	0	0	0	0	0	0	0	0	0	0	0	0	0	0	0	0	0	0	24	0	0	0	0	0	0	0	0
Pleosporales sp. REF129 18S ribosomal RNA gene, partial sequence; internal transcribed spacer 1, 5.8S ribosomal RNA gene, and internal transcribed spacer 2, complete sequence; and 28S ribosomal RNA gene, partial sequence	OTU_1017;size=14;	0	0	0	0	0	0	0	0	1	6	2	0	1	0	0	0	0	0	0	0	0	6	0	0	0	0	1	0	0	0	0	0	0	5	0	0	0	0	0	0	0	4	0	0	0	0	0	0
Coprinellus aff. radians 1-2PS small subunit ribosomal RNA gene, partial sequence; internal transcribed spacer 1, 5.8S ribosomal RNA gene, and internal transcribed spacer 2, complete sequence; and large subunit ribosomal RNA gene, partial sequence	OTU_1352;size=6;	0	0	0	0	0	0	0	0	0	4	0	0	0	0	0	0	0	0	0	0	0	14	0	0	0	0	3	0	0	0	0	0	0	0	0	0	0	0	5	0	0	0	0	0	0	0	0	0
Candida lusitaniae small ribosomal subunit RNA gene sequence >gi|359294482|gb|JN941111.1| Clavispora lusitaniae strain WM 18 18S ribosomal RNA (SSU) gene, partial sequence	OTU_1105;size=11;	0	0	0	0	0	0	0	0	0	0	0	1	0	0	0	0	7	0	0	0	0	0	0	0	0	0	0	0	0	0	0	0	0	0	13	0	0	1	0	0	0	0	0	0	0	0	4	0
Phoma sp. MA 4556 18S rRNA gene, 5.8S rRNA gene, ITS1 and ITS2, isolate MA 4556	OTU_1478;size=4;	0	0	0	0	0	0	0	0	0	0	0	3	0	0	0	0	0	0	0	0	15	0	0	0	0	0	0	0	0	0	0	8	0	0	0	0	0	0	0	0	0	0	0	0	0	0	0	0
Sporobolomyces griseoflavus CBS 7284 ITS region; from TYPE material >gi|20452283|gb|AF444557.1| Sporobolomyces griseoflavus strain CBS 7284 18S ribosomal RNA gene, partial sequence; internal transcribed spacer 1, 5.8S ribosomal RNA gene, and internal transcribed spacer 2, complete sequence; and 28S ribosomal RNA gene, partial sequence >gi|663440590|gb|KJ706363.1| Sporobolomyces griseoflavus strai…	OTU_928;size=19;	0	0	0	0	0	0	0	0	0	0	0	4	0	0	1	0	6	0	0	0	0	0	0	0	0	0	0	2	0	0	0	0	0	0	10	3	0	0	0	0	0	0	0	0	0	0	0	0
Leohumicola minima strain DAOM 232587 18S ribosomal RNA gene, partial sequence; internal transcribed spacer 1, 5.8S ribosomal RNA gene, and internal transcribed spacer 2, complete sequence; and 28S ribosomal RNA gene, partial sequence	OTU_1787;size=2;	0	0	0	0	0	0	0	0	0	0	0	0	0	0	0	0	0	0	0	0	0	0	0	0	3	0	3	0	0	0	1	0	0	0	6	0	0	0	0	13	0	0	0	0	0	0	0	0
Anurofeca sp. LAH-2003 18S ribosomal RNA gene, partial sequence; internal transcribed spacer 1, complete sequence; and 5.8S ribosomal RNA gene, partial sequence	OTU_1333;size=6;	0	0	0	0	0	0	0	0	0	0	0	0	0	0	0	0	0	0	0	0	0	0	0	0	0	0	0	0	0	0	0	0	0	0	0	0	0	0	0	0	0	0	0	0	26	0	0	0
Thaumatomonas sp. CCAP 1903/2 isolate Hinksey 18S ribosomal RNA gene, partial sequence; internal transcribed spacer 1, 5.8S ribosomal RNA gene, and internal transcribed spacer 2, complete sequence; and 28S ribosomal RNA gene, partial sequence	OTU_1953;size=2;	1	1	2	0	0	3	0	0	0	0	0	0	0	0	0	0	3	0	3	0	0	0	0	0	0	0	0	0	0	3	0	0	2	1	5	0	0	0	1	0	0	0	0	0	0	0	0	0
Chytridiales sp. JEL178 18S ribosomal RNA gene, partial sequence; internal transcribed spacer 1 and 5.8S ribosomal RNA gene, complete sequence; and internal transcribed spacer 2, partial sequence	OTU_1340;size=6;	1	0	0	0	0	2	0	1	2	0	0	0	0	0	0	0	3	0	0	0	12	0	0	0	1	2	0	0	0	0	0	0	0	0	0	0	1	0	0	0	0	0	0	0	0	0	0	0
Scutellospora savannicola 18S rRNA gene (partial), ITS1, 5.8S rRNA gene, ITS2 and 28S rRNA gene (partial), isolate Att1455-2, clone pCK056-7	OTU_1331;size=6;	0	1	0	0	2	0	1	0	0	2	0	0	0	1	1	0	2	0	0	0	0	0	7	0	6	0	0	2	0	0	0	0	0	0	0	0	0	0	0	0	0	0	0	0	0	0	0	0
Rhodotorula cresolica CBS 7998 ITS region; from TYPE material >gi|20452296|gb|AF444570.1| Rhodotorula cresolica strain CBS 7998 18S ribosomal RNA gene, partial sequence; internal transcribed spacer 1, 5.8S ribosomal RNA gene, and internal transcribed spacer 2, complete sequence; and 28S ribosomal RNA gene, partial sequence >gi|663440552|gb|KJ706325.1| Rhodotorula cresolica strain DBMY106 18S ribo…	OTU_1103;size=11;	0	1	0	0	0	5	0	0	2	0	1	0	2	0	0	0	0	0	0	0	0	0	0	0	0	4	0	2	0	0	0	0	0	7	0	0	0	0	0	1	0	0	0	0	0	0	0	0
S.volvox mRNA for 18S ribosomal RNA	OTU_1324;size=6;	0	1	0	0	1	0	0	0	0	4	0	6	0	0	0	0	0	0	0	0	6	0	0	0	0	0	0	0	0	0	0	0	2	0	0	0	0	0	0	0	2	3	0	0	0	0	0	0
S.volvox mRNA for 18S ribosomal RNA	OTU_2099;size=2;	0	0	1	0	0	2	0	0	0	1	0	0	0	0	0	0	0	1	0	0	0	0	0	0	0	0	0	0	0	0	0	0	12	0	5	1	0	0	0	1	0	0	0	0	0	0	1	0
Pseudofavolus cucullatus CulTENN8744 SBI 2 18S ribosomal RNA gene, partial sequence; internal transcribed spacer 1, 5.8S ribosomal RNA gene and internal transcribed spacer 2, complete sequence; and 28S ribosomal RNA gene, partial sequence	OTU_1107;size=11;	0	0	2	0	0	0	4	2	0	0	3	0	0	0	0	0	0	0	0	0	0	0	6	0	0	0	1	1	0	0	0	2	0	0	2	1	0	0	0	0	1	0	0	0	0	0	0	0
Chytridiales sp. AF017 18S ribosomal RNA gene, partial sequence; internal transcribed spacer 1, 5.8S ribosomal RNA gene, and internal transcribed spacer 2, complete sequence; and 28S ribosomal RNA gene, partial sequence	OTU_1632;size=3;	0	0	1	0	0	0	3	0	0	1	0	0	0	0	0	0	0	0	0	0	0	0	19	0	0	0	0	0	0	0	0	0	0	0	0	0	0	0	1	0	0	0	0	0	0	0	0	0
Tetracladium furcatum strain CCM F-06983 18S ribosomal RNA gene, partial sequence; internal transcribed spacer 1, 5.8S ribosomal RNA gene, and internal transcribed spacer 2, complete sequence; and 28S ribosomal RNA gene, partial sequence	OTU_1147;size=9;	0	0	1	0	1	0	0	0	3	0	0	0	0	0	0	0	4	0	2	0	0	0	0	0	0	0	0	0	0	1	0	1	5	0	0	0	1	0	6	0	0	0	0	0	0	0	0	0
Stephanonectria keithii strain PSU-ES172 18S ribosomal RNA gene, partial sequence; internal transcribed spacer 1, 5.8S ribosomal RNA gene, and internal transcribed spacer 2, complete sequence; and 28S ribosomal RNA gene, partial sequence	OTU_1095;size=11;	0	0	0	0	0	3	0	3	0	0	0	0	0	0	0	0	0	0	0	0	0	0	0	0	0	0	0	0	19	0	0	0	0	0	0	0	0	0	0	0	0	0	0	0	0	0	0	0
Cyphellophora laciniata strain CBS 190.61 18S ribosomal RNA gene, partial sequence; internal transcribed spacer 1, 5.8S ribosomal RNA gene, and internal transcribed spacer 2, complete sequence; and 28S ribosomal RNA gene, partial sequence	OTU_1368;size=5;	0	0	0	0	0	0	1	0	0	0	8	0	0	0	0	0	0	0	0	0	0	7	4	0	0	0	0	0	0	0	0	0	0	0	0	2	0	0	0	0	3	0	0	0	0	0	0	0
Cercozoa sp. DDB-2008c 18S ribosomal RNA gene, partial sequence	OTU_1084;size=11;	0	0	0	0	0	0	0	0	0	5	0	1	0	0	5	0	0	0	0	0	4	3	0	6	1	0	0	0	0	0	0	0	0	0	0	0	0	0	0	0	0	0	0	0	0	0	0	0
Sporobolomyces sp. XZ 44D1 18S ribosomal RNA gene and internal transcribed spacer 1, partial sequence	OTU_1200;size=8;	0	0	0	0	0	0	0	0	0	4	0	0	0	2	1	0	2	0	0	0	8	0	0	1	0	0	0	0	0	1	0	0	0	0	0	3	0	0	3	0	0	0	0	0	0	0	0	0
Calcarisporium arbuscula 18S ribosomal RNA gene, partial sequence; internal transcribed spacer 1, 5.8S ribosomal RNA gene and internal transcribed spacer 2, complete sequence; and 24S ribosomal RNA gene, partial sequence	OTU_1148;size=9;	0	0	0	0	0	0	0	0	0	0	7	0	0	0	0	0	0	0	0	0	0	0	0	0	0	0	0	0	0	0	0	0	0	0	0	0	0	0	18	0	0	0	0	0	0	0	0	0
Endogone lactiflua isolate AFTOL-ID 45 18S small subunit ribosomal RNA gene, partial sequence	OTU_1229;size=7;	0	0	0	0	0	0	0	0	0	0	0	0	0	0	0	3	3	0	0	0	0	0	0	0	0	1	0	0	0	1	0	2	3	0	2	3	0	0	4	0	3	0	0	0	0	0	0	0
Zygomycete sp. AM-2008a isolate AF016 18S ribosomal RNA gene, partial sequence; internal transcribed spacer 1, 5.8S ribosomal RNA gene, and internal transcribed spacer 2, complete sequence; and 28S ribosomal RNA gene, partial sequence	OTU_1207;size=8;	0	0	0	0	0	0	0	0	0	0	0	0	0	0	0	0	22	0	0	0	0	0	0	0	0	0	0	0	0	0	0	0	0	3	0	0	0	0	0	0	0	0	0	0	0	0	0	0
#N/A	OTU_870;size=23;	0	0	0	0	0	0	0	0	0	0	0	0	0	0	0	0	0	0	0	0	0	0	0	0	0	0	0	0	1	0	0	0	0	0	0	0	0	0	0	0	0	0	0	0	23	0	0	1
[truncated: 994 more rows]

## Sheet: soil_fungi_OTU_percentages
		100	100	100	100	100	100	100	100	100	100	100	100	100	100	100	100	100	100	100	100	100	100	100	100	100	100	100	100	100	100	100	100	100	100	100	100	100	100	100	100	100	100	100	100	100	100	100	100
[truncated: 2,265 more rows]

[truncated: 4 more sheets: soil_fungi_nr, soil_bacteria_OTU_sequences, soil_bacteria_OTU_percentages, soil_bacteria_nr]
